# Supplementary material for: Tiotropium Is Predicted to Be a Promising Drug for COVID-19 Through Transcriptome-Based Comprehensive Molecular Pathway Analysis
Source: Viruses. 2020 Jul 20;12(7):776. doi: 10.3390/v12070776 (PMC7412475; doi:10.3390/v12070776)
Supplement: Supplementary file 1 [file viruses-12-00776-s001.zip]

Archive with 4 entries (4 files):
- TableS1_DEG.xlsx
- TableS2_gProfiler.xlsx
- TableS3_FGSEA.xlsx
- TableS4_PANTHER.xlsx
