# Supplementary material for: Tiotropium Is Predicted to Be a Promising Drug for COVID-19 Through Transcriptome-Based Comprehensive Molecular Pathway Analysis
Source: Viruses. 2020 Jul 20;12(7):776. doi: 10.3390/v12070776 (PMC7412475; doi:10.3390/v12070776)
Supplement: Supplementary file 1 [file viruses-12-00776-s001.zip › TableS1_DEG.xlsx]

## Sheet: MAIN
DEG criteria
padj < 0.05 and
log2FoldChange < -0.59 or > 0.59
								TPM
DEG type	Gene	baseMean	log2FoldChange	lfcSE	stat	pvalue	padj	NHBE_mock3	NHBE_mock2	NHBE_mock1	NHBE_SARS-CoV-2_3	NHBE_SARS-CoV-2_2	NHBE_SARS-CoV-2_1
Upregulated	CSF3	68.0975	4.81806	0.491421	9.80435	1.07842e-22	2.99948e-20	3.46404	0.474862	1.2019	61.3487	43.1814	34.1108
Upregulated	SPRR2E	47.1584	3.58557	0.439788	8.15295	3.55154e-16	7.76139e-14	0.488188	0.44615	0.564614	7.19408	4.47674	5.58162
Upregulated	CXCL5	104.717	3.56805	0.310966	11.4741	1.78015e-30	8.37904e-28	6.64673	1.91822	6.55441	55.5267	50.5254	58.4132
Upregulated	CCL20	412.425	3.14085	0.165573	18.9696	3.0431e-80	1.86207e-76	5.02806	7.68035	6.79132	58.5362	54.9589	48.9365
Upregulated	CSF2	45.5657	3.01872	0.403082	7.48909	6.93536e-14	1.34722e-11	4.01325	5.86826	2.47548	31.3515	21.979	33.9514
Upregulated	SPRR2D	365.425	2.97517	0.197706	15.0484	3.53432e-51	3.9321e-48	39.5915	29.6518	33.8396	281.343	188.171	292.089
Upregulated	IL6	114.45	2.96684	0.262491	11.3026	1.2734e-29	5.19461e-27	5.03271	4.94825	2.28809	28.6547	31.0322	25.7723
Upregulated	IFI27	320.012	2.96201	0.200026	14.8081	1.2978e-49	1.22173e-46	4.47533	9.03062	4.22357	37.5675	35.9094	49.6273
Upregulated	IL36G	271.489	2.73318	0.177681	15.3825	2.14637e-53	2.62673e-50	4.68848	6.35701	4.79148	29.3314	35.9585	32.9984
Upregulated	XAF1	94.7676	2.59397	0.299945	8.64815	5.23409e-18	1.23182e-15	0.630729	2.36331	0.911837	6.43903	7.35032	6.89436
Upregulated	IFI6	203.734	2.57653	0.241505	10.6686	1.42728e-26	4.85196e-24	8.48136	17.2737	4.44413	38.1681	46.2285	59.5
Upregulated	MX1	427.875	2.56392	0.171836	14.9208	2.415e-50	2.4629e-47	2.53767	4.45875	2.1586	14.0398	16.3583	18.0502
Upregulated	IFI44L	134.25	2.5081	0.500773	5.00847	5.48647e-07	4.63058e-05	0.931234	3.10816	0.814787	5.5208	7.5649	8.94296
Upregulated	PDZK1IP1	133.08	2.44211	0.225038	10.852	1.95067e-27	6.82067e-25	6.11824	5.92947	3.55448	29.1018	23.812	24.67
Upregulated	BCL2A1	66.2554	2.42967	0.315787	7.69399	1.42615e-14	2.86118e-12	1.33952	1.35601	3.14612	9.00082	9.68514	9.20467
Upregulated	SAA2	576.118	2.4295	0.12834	18.9302	6.4348e-80	2.62497e-76	16.3429	17.3047	19.0839	85.4877	96.7674	85.5607
Upregulated	IL8	2375.05	2.3377	0.104828	22.3004	3.66619e-110	4.48668e-106	220.657	246.38	215.066	985.785	1226.63	1026.83
Upregulated	MX2	60.8608	2.30487	0.353607	6.51817	7.11703e-11	1.16131e-08	0.224022	0.786166	0.279819	1.62278	1.59209	2.22919
Upregulated	CXCL3	156.259	2.29223	0.253699	9.03524	1.63639e-19	4.17211e-17	30.1573	25.723	12.9548	78.0197	128.396	95.0856
Upregulated	MMP9	318.56	2.27807	0.202344	11.2584	2.10628e-29	8.31505e-27	11.7924	15.9752	11.2637	80.8407	54.3867	43.1931
Upregulated	SAA1	3318.14	2.24202	0.123925	18.0918	3.70057e-73	9.05752e-70	333.343	303.542	228.74	1279.83	1457.02	1079.98
Upregulated	PGLYRP4	104.236	2.04419	0.238603	8.56732	1.05917e-17	2.4004e-15	1.87154	1.99025	2.12517	7.24981	8.38607	7.63141
Upregulated	GBP5	28.6442	1.99986	0.443699	4.50724	6.56755e-06	0.000436813	0.689732	1.51281	0.372264	3.18393	2.37185	2.7153
Upregulated	TNFSF14	33.0513	1.99297	0.416832	4.78123	1.74226e-06	0.000131616	0.90989	1.74623	1.2628	4.60409	5.86673	4.24411
Upregulated	MRGPRX3	26.4634	1.9588	0.473131	4.14007	3.472e-05	0.00191398	0.424085	0.6644	0.588571	2.32337	2.50001	1.43863
Upregulated	VNN1	49.202	1.89288	0.340184	5.56429	2.63227e-08	2.96916e-06	0.735401	0.596101	0.421566	1.90742	2.27234	1.85597
Upregulated	ICAM1	1885.66	1.88344	0.101285	18.5955	3.49374e-77	1.06891e-73	46.4446	58.6606	39.3017	169.341	173.983	150.671
Upregulated	S100A8	1707.8	1.87746	0.118108	15.8961	6.73953e-57	9.16426e-54	743.515	637.546	559.12	2003.48	2342.85	2337.32
Upregulated	C1QTNF1	112.528	1.87105	0.246038	7.60472	2.85528e-14	5.63595e-12	1.65317	1.51081	1.72077	6.91852	5.27884	4.79207
Upregulated	TNF	35.1288	1.86401	0.394862	4.72067	2.35064e-06	0.000168229	4.21473	4.20195	6.91298	16.7348	16.2504	18.3414
Upregulated	CFB	789.676	1.86002	0.128638	14.4593	2.19099e-47	1.78756e-44	53.1359	50.1287	42.9417	167.352	186.506	145.235
Upregulated	PI3	71.2385	1.83929	0.284853	6.45698	1.06815e-10	1.67591e-08	15.5186	26.2371	12.5636	55.105	57.8122	60.9302
Upregulated	INHBA	1217.4	1.83394	0.103139	17.7811	9.89414e-71	2.01807e-67	12.2467	10.901	15.0531	39.0505	43.845	44.546
Upregulated	KRT24	33.5867	1.82623	0.410217	4.45185	8.51342e-06	0.00054855	2.21155	2.02111	2.94143	7.65669	6.33755	9.44728
Upregulated	CXCL6	28.9722	1.79267	0.457696	3.91673	8.97582e-05	0.00427417	0.854578	0.74975	1.36394	3.18626	2.0571	4.02638
Upregulated	OAS1	197.568	1.70089	0.188143	9.04043	1.56062e-19	4.06359e-17	3.25277	3.69932	2.84239	8.34188	10.4031	10.8225
Upregulated	SPRR2A	506.737	1.69203	0.148512	11.3932	4.51993e-30	2.0487e-27	138.818	191.551	147.141	485.888	409.171	540.774
Upregulated	BIRC3	269.989	1.68992	0.162383	10.407	2.30365e-25	7.22873e-23	4.9331	4.5083	6.67864	16.5896	16.7421	15.2945
Upregulated	ZC3H12A	871.13	1.67386	0.125425	13.3455	1.25859e-40	8.55705e-38	36.5216	44.0929	36.2479	135.65	107.702	106.941
Upregulated	LOC645638	26.9848	1.67157	0.483508	3.45717	0.000545888	0.0189789	#N/A	#N/A	#N/A	#N/A	#N/A	#N/A
Upregulated	LTB	27.1182	1.63697	0.443363	3.69216	0.000222361	0.00922461	5.84828	5.83055	6.27191	21.5219	17.6733	14.2281
Upregulated	TNFAIP3	2289.91	1.61611	0.100722	16.0452	6.1794e-58	9.45293e-55	59.8203	71.8956	61.3742	191.315	196.864	167.852
Upregulated	IFITM1	113.612	1.614	0.239787	6.73097	1.68538e-11	2.86467e-09	22.8458	35.6033	29.6208	79.4155	73.738	97.4414
Upregulated	IRAK2	190.442	1.60131	0.183754	8.71441	2.92271e-18	7.01335e-16	1.17183	1.12262	1.01879	2.76925	3.39665	3.25428
Upregulated	IRF7	54.9192	1.56041	0.329445	4.73648	2.17458e-06	0.000159356	5.85398	9.46086	6.84169	26.9137	15.5394	19.0456
Upregulated	KRT6B	2804.55	1.55473	0.106853	14.5502	5.82502e-48	5.0919e-45	214.664	229.906	271.644	688.91	601.534	680.068
Upregulated	TNFAIP2	736.478	1.54917	0.136818	11.3228	1.01158e-29	4.26887e-27	22.3011	28.2834	23.1604	79.8355	65.2115	58.0114
Upregulated	SOD2	2002.27	1.52643	0.115326	13.2357	5.45524e-40	3.51375e-37	12.5508	11.4189	10.1492	29.2894	35.3682	27.8084
Upregulated	C3	6338.97	1.51587	0.0938055	16.1597	9.69549e-59	1.69505e-55	61.7456	58.837	50.82	162.942	154.839	142.222
Upregulated	RND1	55.3939	1.50739	0.319961	4.71118	2.46291e-06	0.000175239	3.16389	2.93592	2.9555	9.98159	6.2769	8.02673
Upregulated	SERPINA3	2127.4	1.48947	0.134636	11.0629	1.89817e-28	7.03933e-26	96.9174	97.4123	71.4178	226.535	282.11	186.901
Upregulated	C8orf4	52.916	1.47313	0.375293	3.92529	8.66246e-05	0.00414106	#N/A	#N/A	#N/A	#N/A	#N/A	#N/A
Upregulated	CXCL1	1802.39	1.4199	0.104641	13.5693	6.09286e-42	4.38614e-39	422.624	544.082	496.489	1194.04	1294.03	1193.21
Upregulated	CXCL2	592.785	1.41689	0.144197	9.82603	8.69824e-23	2.47556e-20	146.258	163.097	109.353	290.627	399.653	343.391
Upregulated	TRIML2	46.9743	1.39972	0.348241	4.01941	5.83434e-05	0.00295044	1.21638	1.52453	1.20583	2.34474	3.25336	3.99535
Upregulated	PLAT	444.229	1.39456	0.141165	9.87892	5.13834e-23	1.49721e-20	7.22175	6.91643	6.64406	17.9971	15.0203	18.2044
Upregulated	RHCG	1094.97	1.35106	0.109206	12.3717	3.71695e-35	2.2744e-32	20.8628	25.2831	21.4089	57.6044	50.3891	53.6001
Upregulated	OAS3	976.505	1.32827	0.126748	10.4796	1.0721e-25	3.45274e-23	14.6111	16.6256	13.1236	30.3172	33.3564	40.0569
Upregulated	HEPHL1	230.453	1.30869	0.16523	7.92041	2.36733e-15	4.82857e-13	1.43648	1.27287	1.24402	2.97479	3.18778	3.04939
Upregulated	LIF	972.758	1.30867	0.108824	12.0256	2.60604e-33	1.38664e-30	79.4696	86.7824	78.0461	203.392	188.941	177.122
Upregulated	BST2	55.346	1.30086	0.317823	4.09305	4.25736e-05	0.00230538	7.89095	15.5767	9.85638	23.1166	23.9696	28.2557
Upregulated	HBEGF	989.424	1.29382	0.113597	11.3896	4.70977e-30	2.05851e-27	41.2808	35.4555	38.0162	80.3065	93.3108	91.4096
Upregulated	MYEOV	68.7963	1.28282	0.280005	4.58142	4.61819e-06	0.000312251	0.562791	0.522241	0.430593	1.13756	0.992474	1.28365
Upregulated	OAS2	662.568	1.27375	0.125837	10.1223	4.40106e-24	1.34651e-21	11.2136	11.529	9.50578	21.8211	24.2835	26.6329
Upregulated	TNIP1	4661.02	1.26622	0.0884039	14.3231	1.56959e-46	1.20054e-43	39.678	39.8538	38.9733	92.6943	85.4929	89.8087
Upregulated	SERPINB4	42.2877	1.25889	0.389011	3.23612	0.00121166	0.0349725	1.81002	3.1429	4.91944	9.15879	7.43456	5.28735
Upregulated	IRF9	677.405	1.25238	0.11386	10.9993	3.85262e-28	1.38672e-25	65.6838	67.8084	66.8328	140.558	157.647	150.87
Upregulated	C15orf48	897.27	1.23791	0.107545	11.5106	1.16656e-30	5.71054e-28	27.3119	26.7588	26.7114	55.7078	62.6133	60.9547
Upregulated	KRT75	32.8596	1.22895	0.397264	3.09353	0.00197789	0.0488112	1.54606	1.46944	2.36028	3.51354	3.30809	4.66195
Upregulated	S100A12	53.0466	1.22666	0.329768	3.71976	0.000199412	0.00838625	12.7852	17.0692	16.5868	24.8708	32.4964	43.1618
Upregulated	IL32	858.61	1.22622	0.116933	10.4865	9.96684e-26	3.2966e-23	30.6672	28.3251	25.0312	56.9699	66.1996	61.349
Upregulated	SLC6A14	1660.36	1.22567	0.101176	12.1142	8.87901e-34	4.93915e-31	35.1602	33.6864	41.7417	77.8687	77.8145	86.682
Upregulated	CYP27B1	92.5867	1.21937	0.252597	4.82734	1.38371e-06	0.000107859	9.09779	5.60126	8.30688	18.023	16.2831	16.1231
Upregulated	ITGB3	91.4839	1.19842	0.247652	4.83913	1.30412e-06	0.000102306	1.06228	0.743166	0.826112	1.95106	1.91045	1.8363
Upregulated	C6orf223	45.1819	1.15549	0.369457	3.12752	0.00176285	0.0454738	5.43547	2.48371	2.93365	8.36371	8.65345	6.03244
Upregulated	P2RY6	44.5598	1.15447	0.339021	3.40529	0.000660932	0.021627	0.622495	1.05814	0.604755	1.49204	1.42709	1.70109
Upregulated	MAFF	447.555	1.14412	0.13043	8.7719	1.75671e-18	4.29971e-16	16.3239	14.2771	18.3489	31.7608	34.3302	35.3408
Upregulated	TLR2	119.613	1.12701	0.22571	4.99319	5.93912e-07	4.97829e-05	2.45407	2.47599	4.87044	6.32649	7.59513	5.60547
Upregulated	STAT5A	62.5701	1.12405	0.297671	3.77614	0.000159278	0.00686353	1.95843	1.33637	1.14761	3.19893	3.19271	2.70664
Upregulated	S100A9	12317.4	1.10953	0.0899984	12.3283	6.37688e-35	3.7162e-32	2102.01	2310.35	2373.04	4866.04	4482.51	4411.94
Upregulated	FAM167A	47.4194	1.10427	0.327698	3.36977	0.000752318	0.023852	0.604673	0.534778	0.406065	0.935045	0.983776	1.13958
Upregulated	MMP13	70.5332	1.09801	0.304166	3.6099	0.000306316	0.0122107	3.16759	3.56521	2.89222	7.1039	8.31285	4.27305
Upregulated	IL1A	2101.08	1.09295	0.092139	11.8619	1.8658e-32	9.51402e-30	101.647	98.8207	149.147	210.843	242.15	240.039
Upregulated	PSMB9	70.7393	1.08244	0.280759	3.85539	0.000115545	0.00517963	3.04026	3.63052	1.54714	6.11757	5.42103	4.02354
Upregulated	EDN1	254.556	1.0711	0.164655	6.50512	7.76312e-11	1.25007e-08	17.7136	22.6635	26.0935	38.7328	46.6646	45.5653
Upregulated	MAP3K8	70.3462	1.06783	0.267747	3.9882	6.6576e-05	0.00329861	1.45066	1.42342	1.61594	3.05002	3.01936	2.82026
Upregulated	IL1B	4401.97	1.06588	0.0963166	11.0664	1.82571e-28	6.98222e-26	400.672	350.187	344.586	714.327	743.111	701.955
Upregulated	EPSTI1	98.1336	1.06468	0.253553	4.19904	2.68048e-05	0.00150476	0.401095	0.802757	0.473164	0.993416	1.21837	1.02426
Upregulated	CSGALNACT1	49.9018	1.0533	0.32645	3.22651	0.00125308	0.0357463	0.0570066	0.0789692	0.120758	0.169398	0.158203	0.16285
Upregulated	IVL	2145.53	1.0403	0.129624	8.02551	1.01105e-15	2.09716e-13	349.353	430.535	380.073	784.271	599.765	849.864
Upregulated	SOCS3	189.981	1.04004	0.187114	5.55832	2.72391e-08	3.03047e-06	28.3213	41.6473	33.9461	63.7683	75.6257	61.8662
Upregulated	TYMP	374.154	1.03892	0.174213	5.96354	2.46834e-09	3.21357e-07	45.6444	64.7472	46.9946	131.601	89.0018	83.4975
Upregulated	KRT4	355.437	1.01831	0.184954	5.50574	3.67619e-08	3.98134e-06	30.8683	24.4659	30.6701	47.2321	44.5507	70.603
Upregulated	PDGFB	226.184	1.01335	0.16828	6.02182	1.72466e-09	2.34515e-07	6.79958	6.42271	6.09608	12.9536	10.98	12.6275
Upregulated	NRCAM	56.8513	1.01138	0.297635	3.39805	0.000678674	0.0220894	0.106484	0.0941753	0.135867	0.190277	0.251992	0.196797
Upregulated	ADAM8	198.242	1.0113	0.186974	5.40879	6.34517e-08	6.58069e-06	8.00999	9.429	7.64913	18.7096	12.7194	15.9267
Upregulated	HELZ2	195.756	1.00931	0.226006	4.46586	7.97492e-06	0.000519133	5.06117	10.2358	6.93297	17.645	10.4727	13.651
Upregulated	CRCT1	110.017	0.981744	0.250973	3.91175	9.16286e-05	0.00431289	38.9625	47.3069	48.7636	73.3762	65.3969	107.784
Upregulated	NFKB2	1182.46	0.969954	0.107402	9.03104	1.70043e-19	4.24691e-17	85.6802	90.2262	85.5501	175.556	153.466	152.913
Upregulated	BPGM	821.689	0.963286	0.111774	8.61815	6.80443e-18	1.57118e-15	14.8298	14.2172	17.5234	24.6733	31.6746	29.1245
Upregulated	IER3	5054.63	0.954955	0.0955594	9.99331	1.6304e-23	4.86653e-21	2369.01	2436.61	2217.94	4720.31	4008.32	4064.79
Upregulated	C10orf55	103.668	0.913824	0.256764	3.559	0.000372273	0.0140613	6.30007	9.72725	1.84076	7.50606	7.88669	9.68604
Upregulated	NFKBIZ	1147.33	0.911077	0.11248	8.09991	5.50017e-16	1.16054e-13	21.0861	23.4064	22.0153	33.8306	43.919	40.0299
Upregulated	NFKBIA	2307.5	0.898711	0.0965707	9.30625	1.32422e-20	3.523e-18	423.642	508.824	439.829	845.653	804.331	752.673
Upregulated	LGALS9	67.2636	0.896621	0.290109	3.09064	0.00199728	0.0489043	2.68629	1.94433	1.86409	4.57861	3.75662	3.15907
Upregulated	RELB	124.466	0.89355	0.221969	4.02557	5.68387e-05	0.0028983	2.19574	2.56642	1.76427	4.40114	4.04029	2.96203
Upregulated	WNT4	134.131	0.890736	0.260058	3.42514	0.000614485	0.0204695	2.78815	4.10602	2.76397	7.72237	5.75272	3.48304
Upregulated	C2orf54	111.91	0.887357	0.251771	3.52447	0.000424335	0.0155946	#N/A	#N/A	#N/A	#N/A	#N/A	#N/A
Upregulated	IFI44	280.902	0.885226	0.151643	5.83758	5.29632e-09	6.61391e-07	12.5635	12.7181	12.8451	19.6398	23.6894	22.8648
Upregulated	IL7R	111.037	0.88387	0.235798	3.74842	0.000177953	0.00756177	3.19607	2.29341	2.49166	3.78299	5.51793	4.61048
Upregulated	KYNU	1282.44	0.861037	0.105647	8.15016	3.6345e-16	7.80335e-14	4.1295	4.03856	6.02475	7.79513	8.83859	7.38946
Upregulated	IFIT1	192.152	0.855721	0.204454	4.18539	2.84671e-05	0.00158355	6.85428	13.5303	7.29313	13.5487	16.3247	15.6447
Upregulated	PLSCR1	440.539	0.850184	0.139238	6.10598	1.02174e-09	1.45396e-07	9.3021	10.7898	9.26045	14.7877	16.076	18.5018
Upregulated	G0S2	2428.47	0.839795	0.115001	7.30249	2.82497e-13	5.31877e-11	1542.65	1629.87	1734.18	3009.14	2364.36	2867.21
Upregulated	C1R	95.852	0.83587	0.262088	3.18927	0.00142631	0.0387033	6.9366	4.3201	3.98155	8.94023	9.52178	7.2304
Upregulated	C1S	162.181	0.82729	0.213761	3.87017	0.00010876	0.00492965	1.56489	1.43483	0.934608	1.92666	2.67597	1.86139
Upregulated	SGPP2	94.9274	0.815437	0.237541	3.43283	0.000597319	0.0200824	0.453671	0.455362	0.458884	0.679873	0.907843	0.695589
Upregulated	SAMHD1	198.988	0.808954	0.183235	4.41484	1.01083e-05	0.000624585	1.64058	2.23022	2.57336	3.47712	3.40847	3.67158
Upregulated	BMP2	241.441	0.800706	0.16084	4.97829	6.41488e-07	5.30441e-05	11.0738	12.1442	15.6035	20.6215	21.0266	21.5707
Upregulated	DTX2	1293.8	0.7983	0.129904	6.14533	7.97977e-10	1.16258e-07	19.5006	22.5153	16.7239	39.9391	28.7511	27.0441
Upregulated	TGM1	824.608	0.794892	0.119263	6.66504	2.64593e-11	4.43573e-09	33.6165	37.9303	37.0354	61.7275	52.9934	61.9957
Upregulated	IFITM3	2124.63	0.785073	0.106677	7.35936	1.84799e-13	3.5337e-11	195.166	196.405	156.144	332.791	260.403	289.77
Upregulated	PARP12	353.65	0.78211	0.136611	5.72509	1.0338e-08	1.23125e-06	5.8163	6.4368	5.67635	9.95879	9.62	9.39986
Upregulated	MMP1	512.605	0.778515	0.129548	6.00949	1.8611e-09	2.44905e-07	43.675	35.3222	47.4726	68.2104	66.8985	68.3251
Upregulated	RHOF	432.816	0.777881	0.15154	5.13317	2.84895e-07	2.6019e-05	10.4728	12.0753	11.6623	21.5191	15.4684	18.1614
Upregulated	TRIM47	125.495	0.77357	0.238401	3.24482	0.00117525	0.0341365	#N/A	#N/A	#N/A	#N/A	#N/A	#N/A
Upregulated	IRAK3	134.246	0.753585	0.221228	3.40637	0.000658326	0.0215995	1.21123	1.38144	1.56894	2.58057	2.33249	1.7592
Upregulated	IFIT3	352.637	0.749936	0.161536	4.64253	3.44172e-06	0.000239317	14.7303	25.8468	16.0142	28.6811	29.8299	29.2415
Upregulated	STC1	712.107	0.742592	0.123408	6.01737	1.77275e-09	2.35814e-07	41.8029	33.0039	39.0782	55.1594	63.9841	60.5086
Upregulated	SPRR1A	225.376	0.74109	0.17997	4.11786	3.82402e-05	0.00208921	599.935	562.702	572.43	916.597	746.5	1041.39
Upregulated	CDC42EP2	354.29	0.739705	0.139422	5.30551	1.12361e-07	1.10893e-05	32.4803	36.2369	28.491	54.0726	46.0956	51.3023
Upregulated	BCL3	362.745	0.732497	0.144156	5.08126	3.74934e-07	3.25422e-05	18.586	24.4404	18.0922	35.0153	28.3074	31.3951
Upregulated	SERPINB1	1810.61	0.732393	0.105619	6.93427	4.08318e-12	7.24202e-10	133.998	123.971	131.633	189.269	194.556	224.475
Upregulated	XDH	692.574	0.731962	0.120855	6.05654	1.39078e-09	1.93414e-07	6.44264	5.55968	5.82662	8.48051	9.8668	9.53934
Upregulated	EFNA1	1305.2	0.730159	0.100853	7.23983	4.4925e-13	8.33018e-11	126.839	136.281	121.902	211.293	203.617	185.992
Upregulated	PRSS3	114.409	0.728517	0.228896	3.18274	0.00145888	0.0392605	1.85065	1.43262	1.6015	2.52809	2.14629	2.87227
Upregulated	LCN2	6388.59	0.728419	0.111415	6.53792	6.23814e-11	1.03165e-08	1079.42	1109.09	841.008	1861.99	1507.81	1324.04
Upregulated	HYAL1	101.608	0.726896	0.226657	3.20703	0.00134113	0.0374721	5.26996	7.73693	4.24682	8.78312	8.18427	8.93867
Upregulated	POU2F2	162.626	0.724685	0.189958	3.81498	0.000136192	0.00595255	1.14366	0.895865	1.02037	1.51521	1.58634	1.64821
Upregulated	TGM2	3355.2	0.71986	0.119593	6.01924	1.75238e-09	2.35666e-07	67.0471	52.7621	58.0306	100.83	83.8404	91.0594
Upregulated	PRDM1	239.98	0.717223	0.15712	4.5648	4.99964e-06	0.000336184	1.42201	1.28956	1.58769	2.10716	2.29871	2.23671
Upregulated	IKBKE	341.855	0.708446	0.141311	5.01337	5.34851e-07	4.54549e-05	9.00417	9.91865	8.14505	15.0302	13.7308	12.8179
Upregulated	SERPINB2	3748.87	0.706022	0.126887	5.5642	2.63365e-08	2.96916e-06	78.2544	81.5154	84.235	106.021	113.288	154.875
Upregulated	DRAM1	569.161	0.704093	0.126856	5.55034	2.85121e-08	3.11546e-06	2.95911	2.82112	3.06095	4.38794	5.16476	4.08072
Upregulated	ADRB2	595.323	0.702706	0.12285	5.72003	1.06504e-08	1.25326e-06	112.589	124.487	125.22	172.842	210.026	174.167
Upregulated	S100P	685.874	0.693095	0.111641	6.20826	5.35752e-10	7.99576e-08	142.553	150.674	145.921	217.136	222.184	227.69
Upregulated	PLAUR	614.629	0.686873	0.119985	5.72468	1.03627e-08	1.23125e-06	19.192	18.333	15.638	27.7993	25.4832	26.8572
Upregulated	IFIH1	298.767	0.676303	0.146992	4.60095	4.20567e-06	0.000285939	3.76331	4.28497	4.22403	5.7396	6.71814	6.03048
Upregulated	OSBP2	124.015	0.672615	0.209245	3.21449	0.00130678	0.0369339	0.352186	0.40799	0.471574	0.639382	0.602705	0.603906
Upregulated	RHOV	519.041	0.671813	0.122593	5.48002	4.25266e-08	4.48656e-06	179.232	185.03	181.638	283.318	262.684	271.812
Upregulated	CSTB	12129.9	0.67107	0.0976624	6.87132	6.36119e-12	1.11212e-09	2497.52	2294.39	1789.66	3212.54	3298.08	3267.64
Upregulated	PARP9	863.675	0.667923	0.114133	5.85213	4.8533e-09	6.12316e-07	15.2077	18.1708	16.905	23.5753	24.4712	26.8482
Upregulated	TUBA1C	3536.91	0.66649	0.102519	6.50114	7.97121e-11	1.2669e-08	31.9383	26.537	29.1473	44.3366	42.4066	44.1962
Upregulated	COL8A1	687.398	0.664046	0.11507	5.77078	7.89073e-09	9.56106e-07	3.15049	2.91179	3.05245	4.19341	4.8302	4.58068
Upregulated	TUBB3	2956.6	0.662178	0.120593	5.49102	3.99615e-08	4.28991e-06	140.716	111.013	110.627	199.195	170.757	170.039
Upregulated	SPRY4	221.041	0.65935	0.189085	3.48707	0.000488352	0.017475	11.1287	7.55513	10.9402	14.1837	12.6805	16.6787
Upregulated	TLCD1	185.227	0.653681	0.186831	3.49879	0.000467372	0.0169886	44.399	36.6805	29.7828	52.6574	59.0359	51.5438
Upregulated	DUSP4	1397.7	0.6485	0.109022	5.94836	2.70847e-09	3.48908e-07	56.9428	51.0151	62.6375	81.3931	78.1877	91.0534
Upregulated	NEDD9	903.557	0.640989	0.110294	5.81162	6.18698e-09	7.64811e-07	3.15238	3.39276	3.21652	4.74459	5.23982	4.37887
Upregulated	EHD1	936.562	0.63991	0.120751	5.29941	1.1618e-07	1.13745e-05	19.4653	18.075	17.387	30.3324	24.6366	25.6028
Upregulated	OTUB2	522.949	0.635044	0.128368	4.94705	7.53465e-07	6.18853e-05	17.155	18.3494	14.7418	21.7294	25.3209	25.7227
Upregulated	FEZ1	1017.14	0.632789	0.121255	5.21868	1.80207e-07	1.68349e-05	5.5609	4.41827	4.6907	6.67948	7.22796	7.50454
Upregulated	SAMD9L	239.201	0.632469	0.176461	3.58418	0.000338144	0.0131125	7.41454	9.27474	11.7776	11.4775	13.7445	15.7858
Upregulated	SMTN	1337.5	0.631474	0.1328	4.75508	1.98371e-06	0.000146245	23.5841	24.7755	22.5821	42.3733	28.7999	32.2499
Upregulated	HCAR3	474.402	0.626477	0.135221	4.63297	3.6045e-06	0.00024922	157.072	153.722	168.669	243.574	254.116	203.093
Upregulated	SLC25A37	428.306	0.624488	0.130888	4.77116	1.83165e-06	0.00013752	6.73468	6.91001	6.36849	9.50895	9.21133	10.171
Upregulated	ZBED2	1000.68	0.620587	0.107103	5.79429	6.86102e-09	8.39652e-07	290.825	264.671	335.249	383.792	440.337	460.562
Upregulated	SLAMF9	166.96	0.617469	0.191828	3.21886	0.001287	0.0365459	47.9615	40.7208	42.9444	72.1058	60.2968	58.607
Upregulated	CCDC24	184.267	0.601383	0.189408	3.17506	0.00149804	0.0400285	24.0321	27.4815	26.369	43.7621	31.3143	36.1557
Upregulated	KRT23	907.582	0.596686	0.107455	5.55287	2.81021e-08	3.09832e-06	44.4223	49.6518	39.8024	59.9663	63.1404	65.8767
Upregulated	FOSL1	1187.85	0.592558	0.108627	5.455	4.89722e-08	5.12241e-06	110.233	96.848	99.0535	141.843	140.92	151.221
Downregulated	EGFL6	159.654	-0.591067	0.187574	-3.15111	0.00162652	0.0428542	2.48944	2.69368	3.12101	1.53812	1.73115	1.8704
Downregulated	MCOLN3	211.557	-0.593594	0.173871	-3.41399	0.000640191	0.0211494	6.91111	8.2682	7.87193	4.09012	5.64139	4.69681
Downregulated	SLITRK6	720.281	-0.596242	0.117295	-5.08327	3.70991e-07	3.24299e-05	50.1219	55.0507	66.9641	35.8941	37.4845	33.7235
Downregulated	PRKACB	150.314	-0.610787	0.190914	-3.19928	0.0013777	0.0378882	0.926487	1.00153	1.19399	0.655625	0.644785	0.623597
Downregulated	MN1	274.521	-0.61269	0.151834	-4.03526	5.45421e-05	0.00281639	5.32065	5.63903	6.18574	3.4473	3.34528	3.69666
Downregulated	PCDH7	473.442	-0.6164	0.130278	-4.73142	2.2296e-06	0.000162416	1.11554	1.22337	1.35987	0.777204	0.807751	0.696406
Downregulated	SPTLC3	200.01	-0.619978	0.17145	-3.61608	0.000299096	0.0119619	1.22662	1.43972	1.51373	0.798137	0.866418	0.884695
Downregulated	BLNK	181.502	-0.62266	0.175293	-3.55211	0.000382149	0.0143019	2.39233	2.56528	2.61928	1.57156	1.61487	1.4678
Downregulated	ALDH3A1	844.104	-0.626842	0.131014	-4.78453	1.71389e-06	0.000130277	82.6402	95.0911	79.3977	63.265	48.6409	45.0254
Downregulated	TFCP2L1	1332.83	-0.629194	0.0982044	-6.40698	1.48432e-10	2.27065e-08	21.9262	22.0773	21.0243	12.3463	13.6929	13.4787
Downregulated	PADI3	433.581	-0.633953	0.140804	-4.50238	6.71981e-06	0.000444524	13.689	15.2111	12.6656	7.79022	7.51654	9.52209
Downregulated	VAV3	412.425	-0.637589	0.135767	-4.69622	2.65026e-06	0.000187479	1.01856	1.1643	1.33322	0.631509	0.787628	0.708931
Downregulated	PROS1	330.73	-0.65562	0.145118	-4.51785	6.24697e-06	0.000417762	3.39451	3.58114	3.41624	2.05123	2.33233	1.87431
Downregulated	PBX1	333.46	-0.660259	0.142661	-4.62816	3.68923e-06	0.000253645	1.11204	1.09081	1.07821	0.602186	0.644428	0.695097
Downregulated	LY6D	256.19	-0.681816	0.172275	-3.95772	7.56694e-05	0.00366926	156.984	197.457	169.407	124.912	88.8712	94.1907
Downregulated	TCN1	203.68	-0.68951	0.176259	-3.91191	9.15696e-05	0.00431289	16.0551	17.522	16.7924	10.08	11.2909	8.41951
Downregulated	RAB30	127.956	-0.70293	0.208534	-3.37081	0.000749479	0.0238237	1.41865	1.34363	1.66311	0.938805	0.763795	0.846641
Downregulated	PTPRZ1	140	-0.706648	0.196569	-3.59492	0.000324493	0.0127689	0.803543	0.893543	0.842253	0.436976	0.502403	0.514674
Downregulated	DBP	95.3954	-0.713494	0.230123	-3.10049	0.00193201	0.0481546	14.0455	13.8315	16.3107	8.24455	8.21423	8.75145
Downregulated	TSC22D3	663.116	-0.715088	0.117671	-6.07702	1.22433e-09	1.72222e-07	11.6404	12.2754	11.5247	6.0149	7.36427	6.91521
Downregulated	SERPINB13	1155.59	-0.717432	0.147427	-4.86635	1.13677e-06	8.97539e-05	51.8532	80.2189	93.4209	40.4351	43.992	43.7828
Downregulated	RAB15	175.573	-0.720104	0.18148	-3.96796	7.24895e-05	0.00353437	7.01053	7.26345	7.60632	4.12604	4.75052	3.76656
Downregulated	SESN3	1276.11	-0.72636	0.132475	-5.48299	4.18196e-08	4.45033e-06	16.4261	21.1061	28.2602	12.7399	13.0185	11.2782
Downregulated	TMEM60	113.006	-0.728504	0.221462	-3.28952	0.00100357	0.0300193	21.2075	23.9998	38.3568	13.2186	16.5511	16.4974
Downregulated	EFCAB7	161.588	-0.737027	0.194625	-3.78691	0.000152533	0.00661952	3.20751	4.13137	3.92873	1.92629	2.5169	1.9717
Downregulated	IRF2BPL	171.494	-0.749578	0.186714	-4.01458	5.95511e-05	0.00299912	40.7867	51.4388	50.238	27.9703	24.8372	26.7113
Downregulated	GPNMB	2058.17	-0.787234	0.114827	-6.8558	7.09138e-12	1.22231e-09	64.6677	64.5529	54.1736	32.9418	38.5245	28.5054
Downregulated	FGF1	161.809	-0.797233	0.200065	-3.98486	6.75193e-05	0.00333186	1.68445	1.94625	1.69072	0.897202	1.21826	0.808754
Downregulated	CYP2B7P1	152.231	-0.811682	0.211008	-3.84668	0.000119729	0.00532815	#N/A	#N/A	#N/A	#N/A	#N/A	#N/A
Downregulated	EPHA4	165.438	-0.825793	0.187073	-4.41429	1.01343e-05	0.000624585	1.32567	1.13323	1.26902	0.59385	0.732511	0.658548
Downregulated	MAF	745.337	-0.832021	0.14203	-5.85807	4.68282e-09	5.96962e-07	44.7674	61.994	70.194	31.7424	33.502	28.2664
Downregulated	GULP1	159.309	-0.840741	0.194832	-4.31521	1.59455e-05	0.000938177	0.495512	0.589333	0.770031	0.327122	0.347992	0.299884
Downregulated	LRMP	96.3121	-0.860339	0.240317	-3.58001	0.000343576	0.013264	1.19454	1.05248	1.0273	0.511178	0.702181	0.507972
Downregulated	CREG2	82.5718	-0.862569	0.260073	-3.31665	0.000911052	0.0279435	1.77153	2.27582	2.95036	1.10534	1.47947	1.06837
Downregulated	SEPP1	213.483	-0.897669	0.183143	-4.90147	9.51229e-07	7.60859e-05	#N/A	#N/A	#N/A	#N/A	#N/A	#N/A
Downregulated	MXRA5	721.78	-0.898529	0.128276	-7.00464	2.47628e-12	4.5231e-10	23.5277	24.0289	20.2921	11.3142	13.2608	9.81377
Downregulated	SOX6	81.106	-0.905144	0.25885	-3.49679	0.000470892	0.0170496	0.123594	0.138553	0.118166	0.0526644	0.0582426	0.0750541
Downregulated	KRT15	10591.7	-0.926742	0.0983919	-9.41888	4.55913e-21	1.23988e-18	1329.7	1693.12	1337.48	793.163	703.694	650.08
Downregulated	OLFML2A	413.339	-0.951731	0.137096	-6.94206	3.86428e-12	6.95456e-10	12.1776	14.8043	12.7439	6.53117	6.99548	5.88327
Downregulated	CDH10	56.6034	-0.960307	0.300849	-3.19199	0.00141296	0.0385407	0.437124	0.427754	0.429334	0.214919	0.254384	0.172367
Downregulated	HSD17B3	54.2449	-0.967659	0.300737	-3.21762	0.00129258	0.0366171	0.952649	1.23627	0.793286	0.439761	0.473195	0.484752
Downregulated	THBD	404.747	-0.980221	0.154232	-6.35552	2.07728e-10	3.13849e-08	96.1448	128.397	136.305	62.4985	53.9186	55.4304
Downregulated	METTL7A	149.521	-1.03397	0.200472	-5.15767	2.50044e-07	2.30078e-05	17.7385	21.901	21.6024	8.00907	11.1764	9.12138
Downregulated	CYP4F3	66.7815	-1.03783	0.278718	-3.72357	0.000196425	0.00828914	3.87351	4.77894	2.65434	1.90843	1.83153	1.38701
Downregulated	PPARGC1A	76.4243	-1.04513	0.257648	-4.05642	4.98314e-05	0.00260614	0.591242	0.695267	0.622835	0.265593	0.293951	0.303402
Downregulated	VTCN1	182.232	-1.07159	0.201934	-5.30662	1.1168e-07	1.10893e-05	3.92398	2.86886	3.23694	1.64518	1.66188	1.25926
Downregulated	ATG9B	66.0199	-1.1266	0.281947	-3.99579	6.44782e-05	0.00322075	6.47922	7.57924	6.11473	3.31303	3.16881	2.37704
Downregulated	ZNF488	47.3521	-1.13536	0.321702	-3.52923	0.000416765	0.0154557	3.21958	3.46886	2.8221	1.50427	1.35966	1.23482
Downregulated	NID1	77.6075	-1.22307	0.276923	-4.41666	1.0024e-05	0.000624585	0.998949	1.30418	1.0233	0.50674	0.545266	0.32722
Downregulated	MAP7D2	54.2838	-1.39358	0.320355	-4.35011	1.36067e-05	0.000816267	0.655185	0.676254	0.62849	0.164224	0.33133	0.217901
Downregulated	MYLK	90.6991	-1.42538	0.268019	-5.31822	1.04789e-07	1.05116e-05	0.418061	0.449983	0.445902	0.177315	0.195233	0.10651
Downregulated	CXCL14	100.678	-1.44554	0.273251	-5.29016	1.22209e-07	1.18698e-05	10.2469	19.9025	17.0484	4.86606	6.79267	4.8395
Downregulated	STON1	30.6155	-1.50571	0.412148	-3.65332	0.000258868	0.010525	0.614337	0.60635	0.575514	0.147248	0.281677	0.179457
Downregulated	NANOS1	33.9742	-1.51379	0.398426	-3.79941	0.000145039	0.00631666	11.8969	9.56771	13.0255	2.25305	5.45477	3.78666
Downregulated	IFITM10	194.5	-1.5373	0.187999	-8.17716	2.9061e-16	6.46634e-14	12.6667	20.0366	11.3822	5.28548	4.1484	4.48836
Downregulated	RBM20	21.2829	-1.56262	0.491976	-3.17621	0.00149214	0.0399579	0.146909	0.119341	0.188786	0.0289812	0.0498953	0.0594751
	SLPI	1668.56	0.585059	0.096896	6.03801	1.56024e-09	2.14542e-07	559.862	532.852	488.958	746.723	762.143	722.063
	ALOX15B	1418.82	0.562749	0.0990229	5.68302	1.32337e-08	1.52786e-06	98.8143	114.937	99.3538	146.922	138.09	148.387
	TUBA1A	6457.73	0.560653	0.0985003	5.69189	1.25644e-08	1.46441e-06	1211.14	1024.69	1115.21	1423.75	1603.29	1633.82
	ZC3H12C	255.991	0.559796	0.164649	3.39994	0.000674006	0.021996	2.0707	2.35992	2.82688	3.50343	3.64568	2.95874
	TNC	2958.54	0.558519	0.109566	5.09756	3.44067e-07	3.0961e-05	24.0143	21.5098	21.1886	31.0259	34.6674	26.9964
	NCCRP1	592.809	0.558196	0.129289	4.31741	1.5787e-05	0.00093334	84.5929	89.6937	94.4915	132.413	109.829	129.004
	PLAU	10482	0.55224	0.0860378	6.41857	1.37562e-10	2.131e-08	959.371	973.17	884.224	1213.83	1403.4	1267.77
	SBNO2	645.661	0.551934	0.146607	3.76471	0.000166745	0.0071601	6.2941	8.14324	7.17624	12.1028	8.73071	8.99708
	PTGS2	401.212	0.551818	0.13726	4.02024	5.81391e-05	0.00295044	29.0278	33.7222	41.4814	46.7769	48.6414	47.752
	BID	349.758	0.54949	0.140867	3.90077	9.58887e-05	0.00444502	6.45419	6.21841	6.56401	9.35288	8.38664	8.75587
	MMP10	199.816	0.548822	0.175913	3.11986	0.00180937	0.0461315	15.518	13.3385	15.2795	17.2011	23.1962	20.5114
	ZSWIM4	450.06	0.548522	0.130202	4.21286	2.52155e-05	0.00142206	9.15332	10.0698	8.23525	13.4419	11.3527	12.7447
	WNT7A	520.657	0.542123	0.139157	3.89577	9.78859e-05	0.00450349	5.51953	6.01662	6.77201	9.28018	7.37496	8.35308
	ANGPTL4	4356.69	0.533933	0.104909	5.08948	3.59052e-07	3.18411e-05	327.113	287.176	269.945	427.364	369.357	406.438
	DDX58	398.566	0.531217	0.152991	3.4722	0.000516208	0.0180496	3.20438	4.58151	4.91481	5.75836	5.73273	5.73425
	STAT1	1740.21	0.524353	0.0994591	5.27204	1.34912e-07	1.30004e-05	21.3464	23.5538	24.6274	27.8751	33.7142	32.5867
	CXCL16	1010.16	0.519349	0.101994	5.09193	3.54429e-07	3.16606e-05	120.534	128.18	109.679	162.713	155.672	162.829
	ITGA5	5035.4	0.518161	0.084665	6.12014	9.34942e-10	1.3461e-07	164.932	160.648	149.716	211.694	215.216	213.007
	HYI	373.486	0.517163	0.139195	3.71539	0.00020289	0.0085033	99.2036	88.9063	94.9948	133.709	122.68	125.177
	ASS1	1468.64	0.514396	0.101123	5.08683	3.64103e-07	3.20568e-05	19.9739	18.5157	20.5946	27.5004	26.8913	25.1215
	HSD11B1	1181.64	0.514352	0.121107	4.2471	2.16553e-05	0.00123264	19.3968	17.2371	18.3394	20.4309	26.2264	27.3243
	PSMB8	222.019	0.510371	0.165204	3.08934	0.00200604	0.0489043	45.5483	41.1879	39.5553	59.0202	57.4009	53.3118
	TRAF3	578.797	0.509664	0.125958	4.04631	5.2032e-05	0.00269817	3.24799	3.02332	3.53474	4.72585	4.31329	4.11465
	ETS1	1362.02	0.509437	0.0984474	5.17472	2.28259e-07	2.11623e-05	7.64989	6.98814	9.50151	9.58061	11.2539	11.3442
	NFKB1	1053.75	0.509311	0.10365	4.91377	8.93422e-07	7.19322e-05	6.7107	7.13851	6.81678	8.53361	10.0219	9.14455
	SEMA7A	632.189	0.506353	0.118953	4.25673	2.07435e-05	0.00118626	20.1853	21.0037	17.173	28.5176	24.9137	24.3498
	WWC1	973.45	0.501519	0.106111	4.72638	2.28561e-06	0.000165338	3.77904	4.1379	4.38832	5.42813	5.32883	5.6068
	NCF2	426.773	0.500682	0.139705	3.58384	0.00033858	0.0131125	9.56105	9.16638	8.92972	10.5375	12.5793	13.5425
	CDA	940.03	0.497758	0.124804	3.98833	6.65391e-05	0.00329861	23.8931	26.0856	22.3621	27.9562	30.4898	36.936
	SAMD4A	721.203	0.49468	0.110549	4.47475	7.65004e-06	0.000500648	2.30914	2.65074	2.34495	3.17483	3.22254	3.25858
	TNFRSF10A	516.417	0.493677	0.121209	4.07294	4.64228e-05	0.0024701	10.9314	11.5516	11.5591	15.2004	15.5839	14.4153
	SLC43A3	359.663	0.492624	0.136561	3.60734	0.000309347	0.0122915	13.2291	14.0563	12.6449	16.7247	19.0584	17.0933
	EPHA2	2654.46	0.49127	0.110685	4.43845	9.06084e-06	0.000577534	63.1375	67.5529	60.7392	97.8406	74.7119	80.3103
	GJB2	2479.44	0.490619	0.0881857	5.56348	2.64454e-08	2.96916e-06	345.183	361.749	331.174	441.257	482.14	448.286
	MFSD2A	489.908	0.489884	0.136991	3.57602	0.000348862	0.0133748	23.0127	26.8048	25.5904	37.6858	32.0312	30.1974
	FDPS	4851.74	0.486824	0.101726	4.78565	1.70437e-06	0.000130277	335.498	295.829	302.05	367.362	421.638	443.506
	NEURL1B	700.366	0.486086	0.113324	4.28934	1.79208e-05	0.00104436	10.5383	10.399	11.0792	13.1159	14.1857	14.8218
	RFTN1	462.818	0.485202	0.126185	3.84517	0.000120471	0.00534176	1.76379	1.63805	1.90759	2.17232	2.37998	2.42767
	ACTN1	10422.7	0.480813	0.112525	4.27295	1.92901e-05	0.00110832	89.1554	71.655	66.6256	105.534	100.092	92.8406
	C15orf52	1715.82	0.478058	0.0959243	4.9837	6.23792e-07	5.19318e-05	#N/A	#N/A	#N/A	#N/A	#N/A	#N/A
	KRT17	40552.1	0.474713	0.0904347	5.24923	1.52738e-07	1.44154e-05	5573.63	5893.81	5845.01	8090.82	7015.05	7501.8
	CDC25B	376.05	0.474699	0.13645	3.47892	0.000503437	0.0178581	14.2668	15.7663	14.8503	19.9913	18.3034	20.1863
	CD74	325.699	0.474629	0.148449	3.19725	0.00138744	0.0380707	19.5243	21.3213	17.3215	27.9949	26.1573	22.0465
	GABRP	257.606	0.471971	0.152193	3.10114	0.00192777	0.0481546	3.6859	4.15704	3.89476	4.90811	5.32928	5.07568
	IGFBP3	2006.38	0.463863	0.121035	3.83245	0.000126872	0.00558511	151.282	184.769	147.674	209.198	243.809	173.143
	TUBA1B	6546.5	0.460297	0.106354	4.32796	1.50494e-05	0.000894051	1562.49	1238.12	1393.43	1800.89	1753.65	1880.06
	PRELID1	1880.87	0.459633	0.11327	4.05783	4.95298e-05	0.00260148	533.56	444.675	407.209	592.804	577.216	618.198
	HERC6	323.864	0.459506	0.142204	3.2313	0.00123227	0.0352348	3.84302	3.76231	4.06312	4.55069	5.57729	5.00455
	KCTD11	4014.72	0.456388	0.0855548	5.33445	9.58326e-08	9.69256e-06	1026.97	979.893	1044.01	1307.26	1362.03	1273.93
	GLRX	554.354	0.455435	0.145569	3.12866	0.00175608	0.0454354	7.1667	5.41359	5.44781	6.87422	8.4365	7.96938
	CD82	1818.42	0.452346	0.115796	3.90642	9.36726e-05	0.00437544	24.6207	25.6475	25.2785	37.552	29.0705	30.6165
	KIAA0247	1061.86	0.451174	0.102218	4.41382	1.01563e-05	0.000624585	#N/A	#N/A	#N/A	#N/A	#N/A	#N/A
	STK25	1210.29	0.449464	0.119689	3.75526	0.000173158	0.00738366	58.4386	54.1912	52.2127	81.0815	67.4141	63.6644
	PML	1099.44	0.449131	0.107919	4.16173	3.1585e-05	0.00174904	15.0451	18.8221	14.461	22.5402	19.4214	19.7387
	SQRDL	2038.36	0.448085	0.111156	4.03114	5.55076e-05	0.00284227	#N/A	#N/A	#N/A	#N/A	#N/A	#N/A
	VEGFA	3240.12	0.447737	0.085291	5.24952	1.52495e-07	1.44154e-05	151.415	161.124	150.986	188.91	206.781	198.904
	ANXA3	4778.73	0.44645	0.105547	4.22985	2.33843e-05	0.0013249	68.0762	58.5909	62.991	71.8839	81.9308	89.7945
	CDC42EP1	1027.95	0.446223	0.143495	3.10967	0.00187294	0.0471626	84.8193	100.846	82.5506	143.961	89.8618	109.408
	KRT16	1836.94	0.439024	0.129803	3.38223	0.000718991	0.0230341	220.81	220.47	262.52	318.189	242.171	331.606
	SH3RF2	702.315	0.437489	0.110584	3.95619	7.61555e-05	0.00366926	3.68501	3.90491	3.72408	4.86798	4.91123	4.64917
	SLC11A2	691.185	0.437343	0.113517	3.85267	0.000116837	0.00521843	9.97698	10.5862	12.423	12.8137	14.5552	14.562
	MAPK3	798.671	0.43731	0.132394	3.30309	0.000956268	0.0291465	80.6376	66.7579	51.9599	90.954	81.0398	79.9443
	CDC34	782.945	0.437238	0.137292	3.18474	0.00144886	0.0392282	59.3959	60.1789	57.1898	91.4064	69.6147	64.8778
	TUBA4A	7605.25	0.433649	0.0982071	4.41566	1.00704e-05	0.000624585	223.761	192.042	210.053	261.417	253.496	280.709
	DTX3L	834.814	0.431874	0.105627	4.08868	4.33833e-05	0.00232862	57.0685	60.0131	63.2675	73.5977	77.849	77.386
	TUBB4B	5678.77	0.427984	0.0966535	4.42803	9.50994e-06	0.000603019	1871.19	1772.04	1867.18	2460.69	2145.88	2363.1
	FXYD5	8239.56	0.426117	0.0791084	5.38649	7.18468e-08	7.38875e-06	424.187	468.265	388.925	531.143	542.049	539.581
	STAP2	478.324	0.425402	0.123291	3.4504	0.000559757	0.0193978	20.5061	21.0595	18.5537	25.1635	24.9339	25.579
	EFHD2	1468.52	0.424403	0.125637	3.378	0.000730138	0.0233301	54.9268	59.8378	53.8947	85.5006	60.7588	66.6102
	USP54	492.65	0.424081	0.126681	3.34763	0.000815058	0.0254456	2.82764	2.96497	3.25883	3.50543	3.7909	4.08869
	ADAM28	521.868	0.423597	0.126948	3.33679	0.000847527	0.0262583	6.19279	6.27176	6.39501	7.58917	9.04646	7.29824
	NAMPT	3020.25	0.422818	0.098156	4.30761	1.65025e-05	0.000966304	52.5447	60.4103	74.7265	76.1396	82.5685	77.0324
	TAP1	649.599	0.422528	0.113269	3.73029	0.00019126	0.00809908	55.6956	60.4156	58.2253	72.2291	77.1654	70.7828
	LOC100862671	419.736	0.420687	0.130174	3.23172	0.00123046	0.0352348	#N/A	#N/A	#N/A	#N/A	#N/A	#N/A
	MICAL2	748.282	0.420597	0.120082	3.50258	0.000460767	0.0168324	2.42671	2.1343	2.09245	2.76427	2.65312	2.94026
	P2RY2	663.331	0.419546	0.129744	3.23365	0.00122217	0.0351408	31.5213	30.4408	24.567	41.5977	35.5251	31.6313
	IFNGR1	1238.31	0.417329	0.112731	3.70199	0.000213916	0.00890443	37.0263	46.2246	49.9115	53.2946	60.671	53.474
	PLK3	426.748	0.417077	0.130534	3.19516	0.00139752	0.0382615	61.0971	64.7213	53.5542	80.6008	74.5867	69.871
	USB1	1334.87	0.416276	0.100682	4.13455	3.55651e-05	0.00195177	49.546	47.2666	45.7974	62.0038	59.7703	57.4031
	SLC25A28	463.69	0.415897	0.127396	3.26461	0.00109614	0.0322466	33.998	37.1691	37.1779	45.748	48.261	42.4906
	F3	12709.4	0.415782	0.0862482	4.82077	1.43007e-06	0.000110767	809.835	788.853	784.122	909.425	1072.46	1014.31
	THSD1	495.795	0.415507	0.126157	3.29358	0.000989209	0.0297443	10.724	10.8103	8.43767	12.0009	13.1617	12.1774
	IDI1	2301.54	0.413881	0.0935948	4.42205	9.77679e-06	0.000616744	170.737	181.779	190.626	204.913	237.379	238.804
	UBE2L6	760.502	0.411279	0.114086	3.60499	0.000312166	0.0123634	35.1823	38.5133	34.7823	42.7843	43.5487	48.688
	ALDH1A3	14555.7	0.409793	0.0833007	4.91944	8.67912e-07	7.03411e-05	276.483	281.276	328.791	372.718	366.526	366.457
	RANGAP1	1783.05	0.4096	0.105099	3.89729	9.72736e-05	0.0044922	35.1645	36.3576	32.2334	48.6198	40.4576	40.4621
	HDGF	9221.46	0.409559	0.0813861	5.03229	4.84645e-07	4.14761e-05	292.899	283.489	302.71	342.372	383.36	374.533
	AMPD3	442.754	0.406487	0.131546	3.09007	0.00200112	0.0489043	1.86487	1.57768	1.82281	2.11147	2.21092	2.24128
	PTAFR	1840.52	0.406096	0.0949542	4.27676	1.89633e-05	0.00109468	32.5987	30.3725	30.2456	38.2572	39.1882	38.8039
	FAM57A	585.684	0.402536	0.125769	3.20059	0.00137146	0.0378869	47.6752	38.7164	45.1579	54.3229	54.9942	54.4404
	LDLR	6681.49	0.400289	0.085431	4.68553	2.79236e-06	0.000196396	118.535	123.157	115.502	145.303	142.169	155.38
	FST	822.102	0.399873	0.112544	3.55304	0.000380809	0.0142955	99.3534	105.737	94.756	124.608	135.391	112.961
	SERPINB8	608.487	0.397207	0.119343	3.32828	0.00087385	0.0269375	9.7752	9.64579	9.65032	10.9804	12.2303	12.7312
	PSME2	1018.71	0.396066	0.118989	3.3286	0.00087283	0.0269375	212.194	182.9	180.864	210.187	254.221	248.977
	LYN	646.718	0.395224	0.112782	3.50432	0.000457769	0.016773	3.53293	3.5364	4.4096	4.52129	4.99187	4.67117
	DUSP1	1605.81	0.394094	0.114597	3.43896	0.000583957	0.0196983	342.261	451.242	441.488	529.566	516.026	480.512
	PPP1R14B	1206.72	0.391885	0.125474	3.12325	0.00178868	0.0457947	461.921	377.094	327.418	523.744	462.31	450.538
	GNA15	1021.19	0.388972	0.111975	3.47373	0.000513275	0.0179985	31.3405	30.4011	26.5306	39.9076	35.3949	33.3927
	ERRFI1	2327.59	0.384271	0.0990938	3.87785	0.000105383	0.00479435	83.4163	80.7957	89.6697	89.4291	115.507	107.789
	FAM83A	7489.15	0.384009	0.0833807	4.60549	4.11488e-06	0.000281329	190.21	192.62	192.531	230.938	229.998	245.175
	B4GALT2	921.023	0.382668	0.11635	3.28892	0.00100571	0.0300193	60.2633	58.7561	60.8598	81.6799	69.5753	69.6494
	TUBB	13034.4	0.382565	0.0984205	3.88705	0.000101471	0.00465095	2226.82	1823.19	2087.45	2403.16	2500.72	2634.83
	HAS3	2097.41	0.381943	0.0933833	4.09005	4.31277e-05	0.0023251	127.901	126.274	129.523	161.094	162.35	147.72
	FLNB	20285.1	0.381857	0.087718	4.35324	1.34142e-05	0.000808682	103.723	92.26	99.9853	119.267	120.201	123.681
	PPP1R15A	2296.09	0.380959	0.0957996	3.97662	6.99015e-05	0.00342182	495.979	535.6	479.697	615.427	671.921	564.799
	LAMB3	29142.1	0.380618	0.0865412	4.39811	1.09199e-05	0.000664862	622.307	641.476	593.531	817.064	729.467	725.563
	TPCN1	689.019	0.380127	0.11517	3.30058	0.000964858	0.0292275	7.2028	7.38848	6.70866	8.98581	8.08365	8.91891
	SEMA4B	3634	0.380063	0.0983526	3.86429	0.000111415	0.00501283	41.9926	45.8328	38.1955	57.8983	47.1656	48.7296
	TGFA	1634.65	0.378537	0.108475	3.48962	0.000483699	0.0173593	13.0197	11.7733	11.8396	13.1925	15.5274	16.0998
	CDCP1	4170.01	0.376883	0.0868013	4.34191	1.41252e-05	0.000843237	53.4298	50.6623	51.6637	60.1265	66.9366	63.505
	CD99	3076.59	0.375781	0.0943301	3.98368	6.78554e-05	0.003335	54.2493	52.3384	41.0996	60.3177	59.9259	58.7086
	GJB3	1423.2	0.374282	0.105317	3.55386	0.000379627	0.014295	222.026	217.739	222.959	276.889	246.945	282.811
	TRIM14	754.748	0.37425	0.112527	3.32588	0.000881401	0.027102	11.1812	12.8915	12.258	14.0397	14.7172	15.4317
	TINF2	1339.61	0.373134	0.109451	3.40915	0.000651668	0.0214385	381.465	350.346	330.098	387.707	448.101	456.435
	ISG20L2	862.898	0.372363	0.113002	3.2952	0.00098352	0.0296461	104.974	95.4007	99.7213	110.189	126.67	128.55
	TUBG1	1129	0.367395	0.112017	3.27982	0.00103875	0.0308171	161.696	167.894	159.157	218.469	178.555	195.52
	SH3KBP1	1560.03	0.366846	0.106608	3.44108	0.000579393	0.0196983	3.72001	3.35852	3.53982	3.84129	4.38801	4.65575
	LAP3	807.214	0.366492	0.117076	3.13038	0.00174578	0.0452645	23.0765	20.5787	19.4843	23.6642	27.0449	25.8342
	UFD1L	1456.73	0.364369	0.106408	3.42425	0.0006165	0.0204695	#N/A	#N/A	#N/A	#N/A	#N/A	#N/A
	E2F4	818.094	0.364118	0.111029	3.27948	0.00103999	0.0308171	94.1944	102.955	94.0156	125.93	116.969	110.003
	DHCR7	1660.22	0.363636	0.0928697	3.91555	9.01966e-05	0.00427839	56.4103	60.3061	46.0422	67.4264	63.3295	64.5818
	SDC4	6318.37	0.363307	0.0966052	3.76074	0.000169408	0.00724902	231.656	222.847	203.648	262.763	293.419	240.553
	COL12A1	2381.92	0.362899	0.103729	3.49854	0.000467818	0.0169886	16.6769	15.075	15.3433	18.1742	21.4456	17.5624
	RAB11FIP1	2624.54	0.362871	0.0992862	3.6548	0.000257386	0.0104996	51.4892	50.1101	53.3153	55.2654	63.5488	68.6952
	CSTA	2383.18	0.361183	0.0975393	3.70295	0.000213104	0.00890092	99.0548	106.68	139.413	133.795	151.027	130.533
	SMAD3	3877.26	0.360797	0.0888107	4.06254	4.85416e-05	0.00256057	25.0068	23.7646	22.4047	27.6203	29.6462	28.7094
	CSRP1	1376.04	0.359719	0.10059	3.57609	0.000348778	0.0133748	44.7198	42.6654	40.7514	51.347	49.8525	53.2228
	HK2	1855.07	0.358765	0.092455	3.88042	0.000104275	0.00476162	23.4596	24.7273	27.2977	30.1339	30.4983	30.3758
	VARS	1118.56	0.357442	0.11136	3.20978	0.00132837	0.0373715	49.0861	48.7226	50.2248	65.3162	55.4648	57.6779
	TICAM1	979.745	0.356484	0.106418	3.34983	0.000808604	0.0253087	52.5075	51.9725	45.5923	61.8151	62.5023	56.3798
	ARNTL2	922.439	0.356442	0.106723	3.33988	0.000838152	0.0260338	7.25928	7.46975	9.47707	8.73647	10.0853	10.2088
	ANXA1	19094.4	0.354575	0.0938495	3.77812	0.000158017	0.00683324	874.287	774.293	840.551	894.117	1043.68	1064.88
	HMOX2	2169.95	0.353609	0.0985568	3.58788	0.000333384	0.0129935	50.3515	47.6429	49.2595	57.4444	56.146	63.2209
	CSNK1E	1942.77	0.351894	0.096207	3.65767	0.000254514	0.0104172	53.1	61.1658	57.5038	71.43	66.7311	67.8451
	TFPI2	1304.78	0.350954	0.0966861	3.62983	0.000283613	0.0114173	192.249	187.793	209.738	220.21	253.537	235.094
	HMGCS1	3728.79	0.350204	0.0885191	3.95625	7.61364e-05	0.00366926	103.922	108.558	135.12	124.082	151.041	141.362
	CCT5	6844.48	0.3472	0.0984444	3.52687	0.000420509	0.0155006	365.606	310.048	331.275	369.062	433.943	405.879
	B4GALT1	10186.2	0.347032	0.0843902	4.11223	3.91854e-05	0.00213134	119.976	133.487	137.132	150.151	167.683	150.028
	ATP1B1	1763.63	0.34528	0.0978778	3.52767	0.000419239	0.0155004	52.0551	49.935	56.2422	60.9354	70.1166	58.6846
	FADS3	1355.68	0.344935	0.106678	3.23341	0.00122324	0.0351408	57.9791	69.8667	50.2918	79.8899	67.8385	63.4663
	ANXA8L2	924.23	0.344438	0.109863	3.13515	0.00171767	0.0446899	#N/A	#N/A	#N/A	#N/A	#N/A	#N/A
	CTPS1	1289.5	0.343531	0.0989741	3.47092	0.000518687	0.0180846	31.9509	29.1528	33.1023	35.2958	39.8837	37.4658
	ARHGEF2	1030.52	0.342544	0.100946	3.39334	0.000690469	0.0223544	14.0696	14.0955	13.4215	16.0398	16.9965	16.5541
	TRIM25	1352.36	0.340393	0.103063	3.30275	0.000957419	0.0291465	13.6247	14.5821	14.1866	15.5185	16.62	18.2394
	PLEK2	1205.06	0.339583	0.109653	3.09689	0.00195564	0.0485459	41.3594	36.6189	38.3552	47.3377	43.4944	47.5626
	TRIM16	1768.36	0.338132	0.0983097	3.43946	0.000582879	0.0196983	25.5865	26.2829	24.6063	28.5813	29.5233	32.6041
	SQLE	1890.54	0.335226	0.0974826	3.43883	0.000584232	0.0196983	57.4474	63.1475	73.472	69.6611	79.6646	80.6571
	IL1RN	7084.93	0.334459	0.0995076	3.36114	0.00077622	0.0244829	225.085	219.996	199.681	229.228	251.877	282.456
	NLRP1	1578.89	0.333321	0.0968399	3.44198	0.000577473	0.0196983	10.9361	10.0526	11.0702	11.8761	13.631	12.5796
	ADAM19	1018.16	0.332981	0.107866	3.08699	0.00202193	0.0491935	4.79495	4.56724	4.42694	5.05146	5.48278	5.77501
	ELOVL1	1669.64	0.328077	0.0989651	3.31508	0.000916174	0.0280303	309.708	281.877	280.462	328.957	352.405	348.925
	LETM1	1137.13	0.327663	0.103675	3.16049	0.00157506	0.0419948	19.7483	19.833	22.642	25.341	24.0261	24.0417
	GTPBP2	1605.55	0.325329	0.0944252	3.44536	0.000570304	0.0196602	51.7829	59.2196	53.1622	62.1528	66.929	64.1694
	FNDC3B	3124.33	0.32224	0.100386	3.21	0.00132733	0.0373715	7.63548	6.63069	6.83269	7.89023	9.04806	7.94984
	MTSS1	1852.04	0.320471	0.0906168	3.53655	0.000405394	0.0151256	8.18833	8.66524	8.69739	9.55052	10.4959	9.99353
	EBP	1465.81	0.319774	0.102307	3.12562	0.00177431	0.045522	175.752	198.97	147.736	187.224	215.71	204.289
	MYC	4070.15	0.319529	0.0881319	3.62557	0.000288322	0.0115688	437.207	463.978	426.316	550.467	502.126	504.071
	HIVEP2	1083.05	0.317379	0.101898	3.11468	0.00184144	0.0466574	4.14905	4.33453	4.46232	4.66787	5.49717	5.03871
	LTBP2	2586.29	0.316871	0.0928265	3.41358	0.000641153	0.0211494	18.8553	18.8019	17.9038	22.681	20.6434	21.7205
	AFAP1	1117.34	0.315364	0.0990907	3.18258	0.00145968	0.0392605	5.00948	5.06965	5.05374	5.94189	5.96381	5.81915
	LAMC2	103859	0.312903	0.0800914	3.90682	9.3518e-05	0.00437544	1457.61	1340.4	1552.05	1586.09	1760.55	1743.45
	PDPN	1394.14	0.312233	0.0959231	3.25503	0.0011338	0.0331947	33.0289	31.7657	34.5398	36.2997	41.0355	38.868
	MAOA	2307.67	0.31218	0.0982425	3.17764	0.00148477	0.0398478	21.1613	19.1913	21.2973	21.5336	26.7722	23.9634
	TTC9	1417.21	0.309041	0.0978478	3.15838	0.00158646	0.0422014	35.8988	35.0875	33.3471	38.5125	41.2223	41.7298
	FLII	3557.97	0.308522	0.0946047	3.26116	0.00110956	0.032563	206.275	213.337	209.128	264.663	233.824	233.854
	ARF4	1836.63	0.304584	0.0976878	3.11794	0.00182121	0.0462407	56.5712	50.6809	61.4222	66.4965	65.1174	64.1925
	ATF4	3622.21	0.303914	0.0977732	3.10836	0.00188132	0.0472763	1073.8	996.522	917.876	1059.54	1227.2	1182.37
	CTSC	3040.23	0.302544	0.086691	3.48991	0.000483177	0.0173593	53.316	55.7546	60.784	64.4013	69.463	63.4139
	TUFM	2722.29	0.302446	0.0878407	3.44312	0.000575049	0.0196983	569.293	587.06	549.439	678.561	665.235	634.896
	SH3PXD2B	2177.78	0.302401	0.0904474	3.34339	0.000827604	0.0257715	13.4924	14.2933	13.7143	16.2767	15.6068	16.2115
	ACLY	7555.13	0.300637	0.0886609	3.39087	0.000696718	0.0224972	100.741	95.1985	97.1429	107.21	112.129	120.425
	LSS	2250.5	0.299199	0.0949277	3.15187	0.00162231	0.0428542	44.653	46.4222	45.5645	55.5743	49.9875	52.4891
	COPG1	2232.9	0.298297	0.0950599	3.13799	0.00170112	0.0445787	67.7362	58.9063	69.2115	74.0448	77.1683	75.5
	SAT1	16715	0.297975	0.0855742	3.48206	0.000497565	0.0177528	4614.15	4345.85	4561.76	4769	5487.16	5417.31
	KIAA0100	4012.93	0.297177	0.0963452	3.0845	0.00203893	0.049465	116.144	100.597	102.835	122.448	126.577	120.916
	MYO10	4233.51	0.296668	0.0914564	3.24382	0.00117937	0.0341365	13.2803	11.7548	13.0957	13.7967	15.0719	15.2546
	GYS1	2387.86	0.284547	0.0914124	3.11278	0.00185333	0.046765	77.3737	86.2866	72.1842	96.0343	86.9991	86.3316
	OGDH	3147.58	0.278807	0.0901517	3.09264	0.00198387	0.0488504	26.0527	25.6174	24.7424	30.4127	28.7827	28.0266
	SLFN5	1933.38	0.276984	0.0898082	3.08418	0.00204117	0.049465	50.7535	50.7485	56.0089	58.9109	61.6389	59.1047
	HMGB3	4893.54	0.276933	0.0883033	3.13616	0.00171177	0.0446666	407.227	368.642	411.388	417.716	480.428	458.179
	DDR1	12120	0.275472	0.0818877	3.36401	0.000768175	0.0242918	422.723	454.412	396.738	509.023	474.861	463.232
	CAV1	8983.44	-0.252397	0.0786928	-3.20737	0.00133956	0.0374721	233.602	230.311	280.937	187.552	203.156	196.694
	TBL1XR1	2311.17	-0.280829	0.0900683	-3.11795	0.00182113	0.0462407	10.0291	10.0387	13.5235	7.77834	9.4779	8.66317
	SLK	3048.99	-0.281411	0.0877064	-3.20855	0.00133405	0.0374451	45.7398	47.2923	55.6017	34.9366	40.5523	39.5272
	DSG3	6166.05	-0.286249	0.0848561	-3.37335	0.000742593	0.0236663	189.603	199.883	213.526	142.726	169.536	153.905
	SULF2	3379.43	-0.287472	0.0923458	-3.11299	0.00185201	0.046765	25.2008	27.4939	25.8581	21.5843	20.0862	18.8747
	ABLIM1	1912.88	-0.294474	0.0951235	-3.0957	0.0019635	0.0486424	5.60565	5.62573	5.99342	4.00118	4.89051	4.36001
	DSG2	7934.3	-0.301688	0.0927488	-3.25274	0.00114297	0.0333833	133.721	152.534	190.297	114.77	126.967	120.456
	ALDH3A2	1439.18	-0.308442	0.0962613	-3.20421	0.00135432	0.0376483	45.6952	46.595	56.8666	34.1282	40.9364	38.1961
	ACSL1	1436.2	-0.325362	0.0944834	-3.44359	0.000574039	0.0196983	20.3035	21.3016	20.2131	14.7844	16.028	15.581
	CPD	3625.35	-0.327784	0.105007	-3.12153	0.00179913	0.045966	33.4508	40.5715	48.4234	29.3247	33.3985	28.8644
	PLEKHA5	1006.54	-0.328108	0.101152	-3.24369	0.00117991	0.0341365	3.9043	3.82852	4.80925	2.87976	3.32074	3.18013
	ARRDC4	2177.33	-0.328324	0.0943166	-3.48108	0.000499395	0.0177663	149.111	159.534	201.334	114.912	138.85	127.646
	TIMP3	3005.53	-0.336857	0.0944798	-3.56538	0.000363325	0.0137703	45.3132	52.0851	53.4119	34.0367	39.7394	38.6281
	SNHG8	769.434	-0.341379	0.110355	-3.09347	0.00197829	0.0488112	660.482	711.786	756.606	480.231	563.719	537.418
	SC5DL	2174.99	-0.344278	0.101685	-3.38573	0.000709901	0.0228026	#N/A	#N/A	#N/A	#N/A	#N/A	#N/A
	GCLC	2087.79	-0.353217	0.0961992	-3.67172	0.000240922	0.00992728	16.2327	17.9965	19.7326	12.9621	14.3342	12.5079
	TNKS2	799.577	-0.354188	0.112412	-3.15079	0.0016283	0.0428542	11.0687	12.5729	13.2411	8.33315	9.94687	8.92308
	ATRX	1540.07	-0.35524	0.111298	-3.19177	0.00141402	0.0385407	4.56986	5.53305	6.89223	3.9918	4.38613	4.0637
	ERF	1450.7	-0.360977	0.109807	-3.28736	0.0010113	0.0301128	172.343	224.585	198.933	141.996	141.2	151.626
	FAT2	6529.2	-0.362791	0.0831077	-4.36531	1.2694e-05	0.000769054	98.7875	113.382	100.192	75.3776	79.0817	73.7053
	CTDSPL	1183.82	-0.370112	0.10309	-3.59019	0.000330432	0.0129196	9.57893	9.68805	10.764	6.43066	7.73364	7.69112
	NRP1	1110.88	-0.37101	0.101699	-3.6481	0.000264183	0.0106702	6.82764	6.98162	7.93053	4.93673	5.82563	5.09658
	GBP6	1725.41	-0.372823	0.103546	-3.60055	0.00031754	0.0125357	78.4815	80.247	80.9017	50.3847	60.6799	62.9857
	PGRMC2	914.973	-0.374554	0.11345	-3.3015	0.000961696	0.029204	43.5161	54.6166	47.27	33.887	38.1406	33.4785
	PIK3R1	549.731	-0.376034	0.120248	-3.12717	0.001765	0.0454738	5.92145	6.00681	8.0298	4.24473	5.21792	4.9335
	CD164	955.63	-0.376727	0.121938	-3.0895	0.00200494	0.0489043	49.9817	54.0104	84.2848	45.3036	47.5274	41.2657
	SCP2	2048.61	-0.378894	0.11066	-3.42394	0.000617197	0.0204695	17.1775	16.7511	17.3381	10.1538	13.7722	13.2773
	CHURC1	921.398	-0.380761	0.106597	-3.57196	0.000354322	0.0135084	27.711	29.3883	38.2152	21.3635	24.3968	22.8358
	DENND4C	803.117	-0.381941	0.118658	-3.21885	0.00128708	0.0365459	4.80007	5.58138	7.17665	3.93581	4.62623	4.07432
	FYB	2329.11	-0.384462	0.0977814	-3.93185	8.42937e-05	0.00404544	#N/A	#N/A	#N/A	#N/A	#N/A	#N/A
	PIK3R3	555.695	-0.386901	0.123345	-3.13673	0.00170841	0.0446666	5.73746	5.72805	7.20934	4.31003	5.05695	4.11838
	TOP2A	803.056	-0.387709	0.108439	-3.57538	0.000349726	0.0133748	26.1356	26.0852	33.4631	18.8691	21.0496	21.3781
	MTUS1	1285.46	-0.39017	0.112205	-3.4773	0.000506498	0.0179148	7.9534	8.60365	8.98436	5.72275	7.20351	5.51425
	DST	18870.5	-0.39045	0.0839206	-4.65261	3.27764e-06	0.00022921	35.1143	38.0257	45.8529	26.4436	30.7525	28.1202
	LANCL1	549.562	-0.393958	0.12127	-3.24861	0.00115971	0.0337917	10.8225	10.7897	15.6076	8.06782	9.94011	8.50348
	PDCD4	4541.76	-0.398101	0.0886197	-4.49223	7.04801e-06	0.000463729	154.116	164.639	185.947	116.226	131.145	113.329
	CKAP2	1251.11	-0.39966	0.104484	-3.82507	0.000130737	0.00573462	54.341	60.8572	69.9612	40.7083	48.798	42.7393
	TRMT1L	505.045	-0.401711	0.127421	-3.15263	0.00161809	0.0428542	11.6332	12.5785	16.6368	8.38746	10.368	10.1354
	SPARC	1084.25	-0.407483	0.101053	-4.03237	5.52167e-05	0.00283925	43.9805	47.782	40.0567	29.7191	32.59	30.8504
	PPP1CC	926.725	-0.413684	0.116031	-3.5653	0.000363443	0.0137703	34.2817	38.797	52.8998	27.3287	33.0692	28.1315
	NR2F2	2310.49	-0.413783	0.101342	-4.08303	4.44527e-05	0.0023756	145.121	169.066	194.362	118.117	127.437	113.31
	UFL1	494.94	-0.413787	0.131852	-3.13826	0.00169953	0.0445787	12.7038	15.0726	18.6154	10.0406	11.888	10.7649
	CYBRD1	712.888	-0.416323	0.119127	-3.49478	0.000474457	0.017128	20.6238	18.6586	23.2433	13.0496	17.2978	13.9635
	SLC7A8	394.839	-0.417218	0.130782	-3.19019	0.0014218	0.0386666	7.23835	7.93805	6.1966	5.09534	4.79479	5.03159
	FAM84A	759.204	-0.417242	0.134426	-3.10388	0.00190998	0.0478981	37.5127	44.9957	49.7033	35.091	28.3528	29.4939
	FAM110C	623.939	-0.417611	0.130352	-3.20372	0.00135667	0.0376483	65.7649	84.263	94.4734	54.6141	61.9387	55.6868
	KLHDC8B	433.829	-0.420405	0.127474	-3.29796	0.000973917	0.0294291	92.3147	101	86.5186	68.4912	65.4821	62.632
	DEK	1216.45	-0.42365	0.0989766	-4.28031	1.86635e-05	0.00108248	31.3915	31.9364	31.0546	20.6536	23.4204	22.1595
	RPL9	12589.4	-0.426745	0.0795611	-5.36374	8.15143e-08	8.31311e-06	1893.21	1930.04	2375.57	1333.2	1547.97	1453.27
	ARHGAP29	637.007	-0.428536	0.13383	-3.20209	0.00136434	0.0377757	4.24422	5.01466	6.84289	3.27432	3.69701	4.1295
	MAL2	1093.95	-0.430967	0.125785	-3.42621	0.000612074	0.020466	10.6253	12.3744	20.5664	9.46745	10.0514	10.0198
	FKBP5	2322.78	-0.432841	0.108271	-3.99774	6.39492e-05	0.00320742	16.6659	15.3322	15.3772	9.64672	12.7514	10.7588
	FAM129A	505.852	-0.439606	0.131135	-3.35233	0.000801344	0.0251458	2.73832	3.06638	2.92246	1.77239	2.34419	1.95975
	PPDPF	1851.42	-0.445804	0.121855	-3.65848	0.000253712	0.0104172	1143.51	1557.87	1392.23	837.481	928.179	1050.88
	CD109	6248.32	-0.446168	0.0869547	-5.13104	2.88151e-07	2.61215e-05	45.1509	50.8685	53.9074	32.438	36.9796	34.209
	CCDC14	577.976	-0.450103	0.116459	-3.86492	0.000111126	0.00501283	9.34144	9.04563	10.2981	6.49298	6.7588	6.5176
	PRSS23	4902.27	-0.45323	0.0930956	-4.86844	1.12483e-06	8.93874e-05	32.0845	32.553	31.7829	19.6505	24.5583	22.1964
	FLRT3	654.048	-0.456583	0.118878	-3.84076	0.000122652	0.00541883	40.4979	45.6066	56.8098	30.6938	34.7744	32.2526
	ADD3	1507.07	-0.456648	0.096637	-4.72539	2.29673e-06	0.000165338	10.5489	11.05	12.9678	7.1666	8.3672	8.14197
	CAPN7	388.844	-0.458129	0.143913	-3.18336	0.00145574	0.0392605	7.10634	8.34105	11.2648	5.51439	6.11581	6.43535
	CNIH	406.099	-0.459191	0.145415	-3.15779	0.00158971	0.0422014	#N/A	#N/A	#N/A	#N/A	#N/A	#N/A
	KCNMA1	442.179	-0.461396	0.130708	-3.52998	0.000415587	0.0154557	0.545525	0.639153	0.654567	0.401644	0.421099	0.431023
	ARHGAP5	1029.76	-0.463771	0.135214	-3.4299	0.000603814	0.0202451	9.32031	11.7113	18.8654	8.58952	9.30079	8.61987
	ENDOD1	1566.13	-0.466916	0.0970011	-4.81351	1.48299e-06	0.000114143	37.1365	41.7874	38.1302	24.9731	28.5779	26.1251
	DYNLT3	695.462	-0.467733	0.138136	-3.38604	0.000709102	0.0228026	50.0722	62.2342	95.9279	41.4174	47.4924	49.5889
	NT5DC3	429.949	-0.473637	0.137296	-3.44975	0.000561107	0.0193978	6.64508	6.43203	6.34953	3.89895	5.14106	4.1952
	SLC26A2	358.27	-0.474281	0.136425	-3.4765	0.000507999	0.0179161	11.0333	11.0322	12.9932	7.74347	8.55538	7.53459
	SMEK2	905.001	-0.475872	0.106895	-4.45177	8.51646e-06	0.00054855	#N/A	#N/A	#N/A	#N/A	#N/A	#N/A
	CENPF	654.184	-0.481516	0.114857	-4.19229	2.76147e-05	0.00154315	10.2409	9.86489	14.3089	7.42644	7.8126	7.71351
	GNA13	388.066	-0.486934	0.155334	-3.13476	0.00171997	0.0446899	6.66782	8.22029	11.6141	6.12579	5.77079	5.65061
	GPSM2	411.789	-0.48723	0.132073	-3.68909	0.000225058	0.00930494	7.3	6.25504	8.84939	4.62386	5.59219	4.8135
	AQP3	2074.92	-0.491569	0.0997372	-4.92864	8.28025e-07	6.75558e-05	319.178	375.344	343.442	247.106	219.404	226.878
	CPA4	2736.39	-0.495788	0.0976122	-5.07916	3.79113e-07	3.26731e-05	87.4799	100.962	95.9934	56.4313	67.1114	66.1913
	NMRK1	272.401	-0.496437	0.150884	-3.29019	0.00100121	0.0300193	10.6388	11.8778	9.38146	6.54626	7.26409	7.25275
	MUC20	1315.03	-0.508182	0.115463	-4.40125	1.07627e-05	0.000658569	76.2237	79.7374	54.9688	48.5071	50.0903	39.408
	ZCCHC10	226.631	-0.508546	0.164012	-3.10065	0.00193093	0.0481546	8.4597	7.58708	8.73103	4.73506	5.99902	5.6477
	FAT4	268.349	-0.509455	0.1559	-3.26783	0.00108376	0.0319591	1.56373	1.61595	1.72366	1.08277	1.22024	0.97025
	PALMD	284.865	-0.513313	0.160192	-3.20435	0.00135366	0.0376483	6.24829	6.20313	6.61792	3.29304	4.95071	4.35492
	NPNT	381.443	-0.517874	0.1583	-3.27148	0.00106985	0.0316252	3.12925	4.44421	3.76974	2.14297	2.94085	2.38095
	FOXO1	345.289	-0.525776	0.146407	-3.59119	0.000329171	0.0129115	1.66799	2.1489	1.89166	1.19033	1.37364	1.17602
	CTSH	1328.48	-0.525861	0.110259	-4.76934	1.84835e-06	0.000137928	50.0035	55.2455	46.2222	33.0393	37.045	28.9519
	NR1D2	311.409	-0.528621	0.152098	-3.47553	0.000509837	0.0179293	8.11374	9.689	10.8645	5.89028	7.13038	5.78803
	ANKRD12	518.198	-0.530741	0.154339	-3.43881	0.000584286	0.0196983	2.55228	3.2966	5.59374	2.26573	2.70617	2.27142
	CLCA2	3969.18	-0.542197	0.0875579	-6.19244	5.92383e-10	8.73444e-08	127.511	132.142	140.7	81.5912	95.1232	82.5912
	AP3S1	630.181	-0.543005	0.13915	-3.90231	9.52786e-05	0.00443353	7.08902	6.90691	15.266	5.25814	5.64112	6.79046
	TP53INP1	826.836	-0.543495	0.114118	-4.76257	1.9114e-06	0.000141768	32.4787	36.3148	47.059	23.6779	26.518	24.2788
	DUSP10	885.612	-0.553771	0.105505	-5.24876	1.53129e-07	1.44154e-05	24.7515	24.9966	21.6509	15.2417	15.4728	14.9388
	SCOC	401.383	-0.55574	0.136729	-4.06453	4.81301e-05	0.00254985	2.94281	2.78308	4.6521	1.86685	2.21724	2.3898
	HOOK1	256.123	-0.556654	0.180128	-3.09034	0.00199931	0.0489043	3.13774	4.31077	6.34069	2.79158	2.98406	2.87874
	DNAJB4	330.802	-0.558223	0.166385	-3.35501	0.000793613	0.0249672	6.67874	9.03536	12.4602	5.07359	6.93397	5.86011
	FAM49A	225.085	-0.559508	0.174857	-3.19979	0.00137526	0.0378882	1.84416	2.0025	2.52161	1.31614	1.16629	1.51691
	LCA5	189.109	-0.562105	0.179798	-3.12632	0.00177009	0.0455091	3.37943	4.14995	4.29699	2.69462	2.52836	2.34926
	TCF4	376.011	-0.565077	0.139646	-4.04649	5.19916e-05	0.00269817	0.813472	0.971055	1.01076	0.549595	0.651893	0.580672
	SLAMF7	269.589	-0.572987	0.168687	-3.39675	0.000681919	0.0221361	19.5319	18.3178	18.6481	9.11196	13.1244	13.3278
	FAM178A	342.348	-0.57542	0.157646	-3.65007	0.000262165	0.0106238	#N/A	#N/A	#N/A	#N/A	#N/A	#N/A
	PHTF2	165.504	-0.578291	0.186598	-3.09913	0.00194092	0.0482784	1.03021	1.01975	1.42051	0.648498	0.697802	0.801837
	DTD2	157.759	-0.584385	0.189602	-3.08217	0.00205495	0.0497006	14.9031	13.0953	17.5359	10.058	9.0189	9.38544
	IL6R	665.187	-0.587004	0.132077	-4.44441	8.8133e-06	0.000564697	9.86432	12.6843	11.6608	7.51591	7.76536	6.24664
	KCTD12	1079.82	0.327113	0.106279	3.07786	0.00208496	0.0503269	132.375	124.967	168.211	170.454	166.597	162.416
	NDRG2	668.609	0.347637	0.113117	3.07325	0.00211745	0.0509102	10.2819	10.5657	9.12292	12.1027	12.3481	11.3898
	PTGES	1152.96	0.314036	0.102169	3.07369	0.00211431	0.0509102	64.5943	69.3345	58.6467	80.4199	73.7939	70.5929
	MIR221	49.0827	-1.04789	0.341459	-3.06885	0.00214885	0.051564	389.625	747.755	540.745	207.529	312.629	242.317
	DSC3	3439.92	-0.281215	0.0919863	-3.05714	0.0022346	0.0535166	60.0288	65.6791	68.852	46.0876	55.9215	48.9886
	VSNL1	278.812	-0.464046	0.152069	-3.05156	0.00227659	0.0544159	2.37757	2.87406	2.33731	1.59257	1.71365	1.81608
	LRP11	1178.52	-0.318638	0.104531	-3.04825	0.0023018	0.0549111	22.982	25.2551	31.6515	18.7305	21.8767	19.5547
	C1orf74	710.683	0.348794	0.114465	3.04716	0.00231017	0.0550007	103.177	114.891	103.541	132.528	134.871	118.614
	MYO1B	11525.4	0.254759	0.0836209	3.04659	0.00231454	0.0550007	51.3825	52.4145	56.8629	55.6339	66.624	58.5214
	N4BP3	67.4539	0.890384	0.292621	3.04279	0.00234395	0.0554971	3.97651	3.71141	2.642	7.39059	6.3038	4.40084
	SLC2A6	244.536	0.554882	0.182364	3.04272	0.0023445	0.0554971	20.4865	25.0759	22.1039	39.2826	26.3615	28.1971
	SMC3	1081.16	-0.321332	0.105638	-3.04182	0.00235151	0.0555556	27.8759	28.6166	33.124	19.6847	25.299	22.639
	MOGS	1057.89	0.321606	0.105762	3.04083	0.00235924	0.0556307	187.565	209.708	197.52	246.057	236.247	217.884
	TMEM132A	1542.88	0.446149	0.146924	3.03659	0.00239272	0.0563117	83.9615	110.695	88.3235	157.325	104.102	101.088
	FUT3	519.222	0.381463	0.125777	3.03286	0.00242248	0.0569026	50.4525	52.8885	42.1327	58.0928	55.1387	63.1093
	TMEM131	1787	-0.277807	0.0916325	-3.03175	0.00243143	0.0570036	7.49278	7.43959	7.58549	5.53679	6.05425	5.89391
	NDUFB8	928.011	0.396836	0.131014	3.02894	0.0024541	0.0572955	136.871	107.88	107.102	158.995	134.728	142.304
	DAPP1	1005.65	0.312667	0.103206	3.02954	0.0024493	0.0572955	14.8228	15.1865	16.3609	17.1044	18.1311	18.876
	UPP1	1247.87	0.311073	0.102722	3.0283	0.00245932	0.0572955	47.8379	54.1415	50.6003	62.9413	58.4059	56.7406
	ZNF395	1048.91	-0.334271	0.110397	-3.0279	0.00246261	0.0572955	16.9918	20.1023	19.3122	14.2391	15.0873	12.8863
	NECAP2	1074.76	0.32196	0.106424	3.02525	0.00248426	0.0576896	47.9936	43.6703	44.1138	54.5152	54.3846	51.0652
	STARD5	228.592	0.487503	0.161256	3.02315	0.00250154	0.0577982	10.3857	12.3901	11.8817	14.7266	16.168	14.8914
	PARP14	1054.27	0.314572	0.104061	3.02297	0.00250311	0.0577982	15.5859	17.8377	18.3745	19.6343	21.2731	19.761
	ANXA6	1040.45	0.344099	0.11381	3.02345	0.00249909	0.0577982	16.4619	13.8306	13.9275	17.2788	17.8463	17.7102
	LPCAT3	687.397	-0.352287	0.116602	-3.02127	0.0025172	0.0579051	15.59	17.8955	16.7937	11.152	13.3236	12.5568
	TNFAIP1	1980.5	0.284878	0.0942872	3.02139	0.00251619	0.0579051	147.434	138.719	144.937	166.179	161.85	166.117
	FN1	135185	0.289896	0.096199	3.0135	0.00258255	0.0592968	1636.69	1372.82	1415.51	1639.43	1770.91	1689.35
	SP3	892.064	-0.343379	0.113986	-3.01247	0.00259134	0.0593872	10.1478	10.2917	11.939	7.02462	9.42326	7.68289
	FERMT1	2093.99	0.31006	0.102978	3.01093	0.00260449	0.0595771	34.3597	32.8753	38.7301	37.7405	39.5602	45.9858
	CREG1	635.218	-0.366748	0.122091	-3.00388	0.00266557	0.060751	24.5133	27.8734	27.3362	19.3789	21.5424	17.5715
	PDK4	28.6584	-1.41436	0.470848	-3.00386	0.00266574	0.060751	2.36538	3.13072	3.16961	1.65089	1.12194	0.491898
	MARCKSL1	1192.19	0.302943	0.100945	3.00108	0.00269021	0.0611948	420.877	413.411	394.541	480.003	459.56	484.44
	EXTL2	81.8606	-0.755918	0.252019	-2.99945	0.00270471	0.0614105	3.39835	4.18633	4.84565	2.38039	2.34792	2.2109
	MGC12916	20.3155	1.48633	0.495678	2.99858	0.0027124	0.0614711	#N/A	#N/A	#N/A	#N/A	#N/A	#N/A
	PQBP1	500.478	0.376043	0.125524	2.99579	0.00273734	0.0619217	33.5429	32.6482	26.8049	36.3439	38.5431	37.9293
	PRMT1	1261.12	0.371528	0.124042	2.99519	0.00274275	0.0619296	77.2865	76.1411	74.8281	109.576	82.985	85.5499
	LGALS8	2534.04	-0.269761	0.0902422	-2.9893	0.00279616	0.0630192	68.3214	74.8592	75.0223	53.931	61.3016	55.3134
	RHOBTB3	538.251	-0.402744	0.134952	-2.98434	0.00284187	0.0639317	4.39589	4.94686	5.88157	3.71362	4.01791	3.15138
	RELT	91.8315	0.723372	0.242518	2.98275	0.00285668	0.0640293	2.67006	4.14363	2.34226	5.58136	4.15779	4.19653
	PXDN	5063.95	0.26254	0.0880054	2.98322	0.00285233	0.0640293	37.3506	37.972	36.9344	44.6345	41.036	40.9737
	LGALSL	293.782	0.451702	0.151567	2.98022	0.00288039	0.0643343	28.7921	28.2764	35.6852	34.3338	40.3922	43.7336
	SHB	596.43	0.360506	0.120968	2.98018	0.0028808	0.0643343	2.8529	3.3489	3.1906	3.90954	3.61148	3.80539
	IFITM2	453.695	0.41379	0.138972	2.9775	0.00290609	0.0647396	53.3573	46.9341	40.4975	55.952	56.2241	62.8488
	STK10	1174.85	0.318453	0.106966	2.97714	0.00290952	0.0647396	7.12686	6.50917	6.05967	7.81649	8.01104	7.29485
	MTSS1L	1328.16	-0.318503	0.107033	-2.97575	0.00292272	0.0647976	51.1017	60.3993	51.9462	45.3796	39.4262	38.3618
	CETN3	425.083	-0.391196	0.131459	-2.9758	0.00292228	0.0647976	22.4765	24.7821	28.7979	16.909	18.4723	18.9533
	BTG1	1426.94	0.294112	0.0988878	2.97419	0.00293759	0.0650095	196.404	216.854	220.976	250.866	247.207	234.091
	BTG3	324.051	0.421707	0.141854	2.97282	0.0029508	0.065184	11.9963	12.3111	15.3127	16.6483	16.9679	16.2407
	SRM	445.936	0.394071	0.132634	2.97111	0.00296721	0.0654282	65.6256	68.1138	62.0747	81.9768	72.7616	85.9127
	GNA12	784.231	0.372749	0.125575	2.96835	0.00299403	0.0659009	5.66484	4.72947	5.78237	7.08579	6.75523	5.91315
	WLS	967.996	-0.315951	0.106508	-2.96644	0.00301266	0.0660898	7.34119	7.47145	7.15167	5.07358	6.0649	5.4836
	ZNF319	328.448	0.445587	0.150241	2.96582	0.00301881	0.0660898	40.5604	49.1105	42.5375	64.3231	53.6457	51.7445
	YTHDC2	685.685	-0.37212	0.125453	-2.96621	0.00301496	0.0660898	7.03993	8.44826	10.7366	6.15482	6.69734	6.12613
	MAST4	1520.73	0.292711	0.0987214	2.96502	0.00302664	0.0661429	1.94663	2.19777	2.43431	2.46831	2.58591	2.52093
	CBR1	1210.05	-0.313874	0.105957	-2.96229	0.00305363	0.0666139	359.177	385.954	400.48	309.324	277.368	280.319
	GPR176	108.613	0.703574	0.238108	2.95486	0.00312816	0.0681181	0.505336	0.611514	0.743657	0.891014	1.21842	0.775027
	ZP3	71.7173	0.832586	0.282081	2.95159	0.00316145	0.0687209	1.28686	0.836297	1.05836	2.03089	1.50239	1.79647
	CWH43	48.1578	1.03343	0.350233	2.9507	0.00317056	0.0687966	0.210088	0.58367	0.369325	0.746003	0.69034	0.765474
	MLLT11	1237.38	0.314924	0.106851	2.94731	0.00320555	0.0688823	95.9005	87.0642	100.303	105.109	106.188	119.472
	MYO1C	3801.48	0.279539	0.0948541	2.94704	0.00320828	0.0688823	113.531	109.131	107.635	134.138	118.658	124.24
	CCT7	5781.18	0.282731	0.095934	2.94714	0.00320726	0.0688823	263.739	222.584	246.014	262.72	290.394	286.876
	PP14571	67.1844	0.825799	0.280157	2.94763	0.00320217	0.0688823	#N/A	#N/A	#N/A	#N/A	#N/A	#N/A
	ALAS1	725.649	0.345918	0.117312	2.9487	0.00319118	0.0688823	38.9625	35.1294	34.3863	40.3915	44.0618	45.0678
	KIF2A	589.424	-0.409868	0.139078	-2.94704	0.00320828	0.0688823	2.02158	2.55458	3.50389	1.62004	2.0434	1.99673
	AFAP1L1	380.791	0.391826	0.133013	2.94578	0.00322143	0.0690434	4.03817	4.10409	4.49585	4.85326	5.68004	5.10705
	CORO1A	100.659	0.742698	0.252462	2.94182	0.00326292	0.0698106	11.5534	10.248	11.0827	22.8052	14.8013	14.7293
	SLC35D1	511.723	-0.397897	0.135513	-2.93623	0.00332225	0.0708323	8.02138	10.1142	11.146	7.10016	7.24021	6.5873
	PRELID2	116.162	0.647549	0.220535	2.93626	0.00332192	0.0708323	0.262826	0.182547	0.24115	0.304868	0.358174	0.347828
	LYPLAL1	131.77	-0.767401	0.261577	-2.93375	0.00334899	0.0712723	2.53207	3.13514	6.36705	2.69735	1.65407	1.88827
	RNF128	266.337	-0.440665	0.150232	-2.93323	0.00335454	0.0712723	2.71547	2.7862	2.68376	1.78603	2.01615	1.87646
	MUC16	388.755	-0.464389	0.158439	-2.93103	0.00337838	0.0716545	3.25334	3.07572	3.08056	2.04015	1.75437	2.54615
	NOP2	966.249	0.305916	0.104425	2.92953	0.00339475	0.0718224	64.0017	68.9088	68.5811	77.0722	76.2439	80.6267
	SIPA1L1	2336.05	0.279688	0.0954816	2.92923	0.00339804	0.0718224	4.68565	4.56026	4.57173	4.73883	5.5561	5.50002
	RPL17	419.739	-0.381103	0.130127	-2.92869	0.00340391	0.0718224	101.738	97.2685	122.915	78.0883	77.4468	76.4982
	LXN	253.284	-0.479822	0.164127	-2.92348	0.00346139	0.0729095	9.45922	10.5906	10.1344	6.66155	8.03	5.90752
	EIF3G	1596.49	0.353085	0.120938	2.91956	0.00350531	0.0737079	242.05	290.615	254.352	371.782	296.314	277.456
	ANK3	519.844	-0.356129	0.122183	-2.91473	0.00355998	0.0745716	0.678601	0.731027	0.867833	0.514983	0.602322	0.556265
	PRCP	712.755	-0.349631	0.119992	-2.91378	0.00357076	0.0745716	4.5231	4.96822	5.3942	3.81484	3.92353	3.3013
	FSTL3	2240.49	0.321191	0.11018	2.91515	0.00355522	0.0745716	220.081	278.781	286.18	323.636	304.777	293.11
	PHIP	620.512	-0.363802	0.124847	-2.91398	0.00356852	0.0745716	3.94914	4.38755	5.03009	3.20826	3.67217	2.94087
	ATP5H	1370.22	0.362176	0.124344	2.91269	0.00358335	0.074707	#N/A	#N/A	#N/A	#N/A	#N/A	#N/A
	MICA	1174.05	0.29084	0.0998729	2.9121	0.00359005	0.0747195	60.4319	67.2482	59.8197	74.3534	69.506	71.4523
	PPIF	625.232	0.344856	0.118448	2.91145	0.00359761	0.0747496	61.4223	66.9156	64.3557	81.6815	77.0599	71.9985
	RNPC3	254.907	-0.512144	0.176139	-2.90762	0.00364196	0.0752876	6.97087	10.2061	10.7966	6.12444	6.59007	5.78317
	EMB	708.199	-0.408426	0.140467	-2.90762	0.00364185	0.0752876	11.5072	14.9207	21.3564	10.2633	11.1729	11.8383
	FAM50A	1461.78	0.28072	0.096532	2.90805	0.00363693	0.0752876	180.133	189.501	188.461	219.677	214.142	204.55
	PFN1	17459.6	0.262156	0.0903342	2.90206	0.00370715	0.0765061	4501.36	4375.66	3960.68	4624.65	4649.6	5182.98
	C1orf21	505.086	-0.368353	0.126986	-2.90073	0.00372292	0.0766163	2.04896	2.05937	2.37784	1.3414	1.78034	1.6124
	BACE1	351.525	-0.412511	0.142244	-2.90003	0.00373127	0.0766163	11.215	11.8116	12.504	8.01323	9.64148	7.6682
	PSMB7	3511.01	0.350653	0.120908	2.90016	0.00372974	0.0766163	54.8003	48.9385	34.604	49.0888	56.8266	57.3434
	TROVE2	167.573	-0.579927	0.200011	-2.89947	0.00373791	0.076618	#N/A	#N/A	#N/A	#N/A	#N/A	#N/A
	KIF20B	224.799	-0.521559	0.180074	-2.89636	0.00377518	0.076618	2.28768	2.81051	5.03374	1.92801	2.38993	2.10658
	DUOX2	173.718	0.546377	0.18848	2.89886	0.00374521	0.076618	6.41128	6.3333	5.33198	7.14258	8.07832	9.27885
	TRIB2	176.034	0.527896	0.182147	2.89818	0.00375334	0.076618	5.05291	4.68538	5.70141	6.6956	6.49831	7.58727
	ARL8B	1042.8	-0.413028	0.142578	-2.89685	0.00376925	0.076618	12.7769	17.4455	26.4229	12.4927	13.7536	12.906
	PDE5A	117.823	-0.654522	0.22595	-2.89675	0.00377047	0.076618	0.861029	0.97025	1.10728	0.530143	0.769653	0.491279
	SMAD5	1255.75	-0.291132	0.100482	-2.89735	0.00376325	0.076618	23.4749	21.7867	22.7875	16.7524	18.5486	17.1381
	GAS6	1098.9	0.389939	0.134736	2.89409	0.00380259	0.0770465	18.7578	21.5608	19.7703	30.324	21.5013	22.3048
	SYTL5	82.1108	-0.716339	0.247638	-2.89269	0.00381962	0.0772636	0.781538	0.752331	0.759265	0.48103	0.428017	0.412411
	SCD5	1318.72	-0.314779	0.108878	-2.89111	0.00383887	0.0775248	8.08573	8.48899	7.22587	5.76017	6.80209	5.44519
	TMEM171	84.5207	0.713631	0.24691	2.89025	0.00384935	0.0776085	5.66759	5.80109	4.39175	7.24503	8.12069	8.68739
	PCYOX1	1925.76	-0.278164	0.0962745	-2.88928	0.00386122	0.0777197	73.1641	81.8512	89.5299	58.5024	68.831	62.6374
	ENTPD3	1011.49	0.297637	0.103043	2.88847	0.00387116	0.077792	20.3216	20.3262	19.4697	21.92	24.7279	22.9213
	MICALCL	290.416	0.438806	0.152205	2.88299	0.00393925	0.0790304	#N/A	#N/A	#N/A	#N/A	#N/A	#N/A
	PPP2R5B	283.734	0.437188	0.151708	2.88178	0.00395437	0.0792038	12.3603	16.0322	11.0589	18.5809	15.175	15.9395
	C11orf24	1007.93	0.294621	0.102387	2.87753	0.00400796	0.0796883	79.4578	84.2996	70.4773	94.1907	86.8567	88.1971
	ENO2	376.115	0.398148	0.138376	2.87729	0.00401111	0.0796883	32.3223	30.4163	27.0189	37.1593	39.4954	34.7397
	CTNS	259.148	0.446568	0.155121	2.87884	0.00399141	0.0796883	8.72282	9.70533	5.96487	10.2394	10.7267	9.62409
	PRODH	28.9748	-1.31285	0.456182	-2.87791	0.00400315	0.0796883	1.02708	2.1058	1.61136	0.570843	0.921365	0.387128
	OSMR	2080.97	0.284365	0.0987816	2.87872	0.0039929	0.0796883	17.0961	17.9899	16.7611	17.9399	22.1592	19.3839
	MYCL1	242.533	-0.468809	0.163095	-2.87445	0.00404735	0.080278	#N/A	#N/A	#N/A	#N/A	#N/A	#N/A
	IFI35	42.8325	0.962503	0.33536	2.87006	0.00410392	0.081137	3.98268	3.91584	2.5731	6.72971	5.98199	6.10819
	MSN	19992.4	0.254498	0.0886641	2.87036	0.00410002	0.081137	115.276	103.8	107.765	114.603	125.701	127.143
	SFRP1	932.361	-0.310663	0.108273	-2.86925	0.00411453	0.0812154	19.7994	18.6255	21.4	13.6406	17.0856	14.8246
	UCK2	746.416	0.32982	0.115036	2.86711	0.00414233	0.081538	7.58341	7.08286	7.05155	8.0784	8.4463	9.09435
	HYOU1	4098.64	0.249375	0.0869821	2.86697	0.00414419	0.081538	273.106	260.483	257.266	293.969	305.959	285.341
	ISG15	71.4625	0.796497	0.278224	2.86279	0.00419927	0.0823569	3.56497	4.51774	2.80369	6.9202	4.0864	6.30055
	RHOC	5441.61	0.2595	0.0906358	2.86311	0.00419504	0.0823569	711.733	706.749	737.696	853.277	771.6	802.087
	EREG	224.225	0.527392	0.184257	2.86227	0.00420624	0.0823616	5.08284	7.35002	9.17678	9.48755	9.43547	10.0709
	HLA-B	776.592	0.371023	0.129651	2.8617	0.00421378	0.0823774	6.69505	7.86004	6.6874	10.2015	8.07674	7.58881
	RPL22	5137.7	0.256107	0.0895252	2.86072	0.00422682	0.0825004	180.81	161.211	187.026	182.17	216.945	196.934
	FAM83G	368.527	0.424774	0.148573	2.85902	0.00424949	0.0828109	7.73239	8.47985	7.82332	11.8526	9.16783	9.39987
	STRBP	380.271	-0.386799	0.135317	-2.85846	0.00425705	0.0828263	2.36939	2.51792	2.57976	1.59975	1.97385	1.80628
	TBC1D8	507.133	-0.358892	0.125595	-2.85754	0.00426938	0.0829344	1.93082	2.07473	2.41534	1.39736	1.63263	1.66277
	STAT2	1842.5	0.280324	0.0981371	2.85646	0.00428401	0.0830866	79.358	86.8411	80.7783	86.3043	104.204	91.9768
	ZNF704	277.682	-0.424412	0.148696	-2.85423	0.00431411	0.0835382	1.10772	1.19116	1.26219	0.766785	0.899191	0.833424
	CHST2	52.4013	0.873581	0.30613	2.85363	0.00432227	0.083564	8.50784	8.507	6.94569	14.9276	14.3415	12.167
	MLKL	188.888	0.501701	0.17601	2.85041	0.00436634	0.0842827	4.77878	4.56063	5.51846	6.48968	6.14678	7.02618
	MPV17L2	351.522	0.405233	0.142323	2.84728	0.00440948	0.0849815	73.0185	81.0044	68.0813	95.2036	81.7595	97.444
	PDIA5	465.141	0.354197	0.124456	2.84597	0.00442766	0.0851977	2.29524	2.34047	2.46827	2.75962	3.05405	2.75475
	CSF1	240.012	0.462939	0.162788	2.84381	0.00445777	0.0853504	8.64733	10.7738	7.45641	12.5367	11.9649	10.1446
	IGFBP6	648.976	-0.343205	0.120738	-2.84257	0.00447517	0.0853504	122.848	166.27	120.068	99.7629	102.389	98.3151
	TRAP1	1862.64	0.300676	0.105782	2.84241	0.00447744	0.0853504	25.7402	22.5933	21.3605	28.347	26.5324	25.8823
	PPP4R1	2950.26	0.278356	0.0979013	2.84323	0.00446587	0.0853504	36.6065	34.0043	36.6719	35.8729	43.1342	43.6444
	SEMA3E	70.0895	-0.789984	0.277843	-2.84328	0.00446519	0.0853504	0.252526	0.289155	0.322124	0.150329	0.123447	0.184767
	EYA1	97.9251	-0.715976	0.251822	-2.84318	0.00446659	0.0853504	0.352481	0.277375	0.222191	0.128985	0.191224	0.163284
	LOC100294145	99.5632	-0.661397	0.23284	-2.84056	0.00450348	0.0857133	#N/A	#N/A	#N/A	#N/A	#N/A	#N/A
	ABR	1526.3	0.295046	0.104075	2.83493	0.0045836	0.0869688	6.03564	5.53306	5.11325	6.77958	6.25672	6.20752
	TMEM50B	356.854	-0.391847	0.138221	-2.83492	0.00458367	0.0869688	7.9145	7.28201	8.26919	5.21585	6.25309	5.43541
	FAM214A	335.97	-0.421657	0.148783	-2.83404	0.0045963	0.0870735	2.23913	2.60962	3.43441	1.93639	1.97943	1.86859
	NAA10	859.305	0.301507	0.106416	2.83329	0.00460719	0.087145	124.216	124.291	114.007	140.823	136.772	141.758
	PSMD2	7174.88	0.271156	0.0958977	2.82756	0.00469046	0.0885832	652.641	558.543	605.221	643.007	700.541	722.47
	CD86	41.1642	-0.968677	0.343012	-2.82403	0.00474235	0.0894252	0.72636	0.708066	0.862473	0.343898	0.33304	0.40763
	RRP1	341.139	0.393418	0.139374	2.82275	0.00476143	0.0896467	16.2825	17.9303	17.3219	21.7175	20.2837	21.5565
	NCOA7	556.698	0.354761	0.125709	2.82208	0.00477134	0.0896954	2.80082	3.05613	3.04721	3.48591	4.04133	3.244
	STRA6	301.616	0.444544	0.15762	2.82035	0.00479708	0.0899031	6.60323	8.66145	6.22188	10.8617	8.27401	8.24756
	MT1E	1840.01	-0.32163	0.114028	-2.82062	0.0047931	0.0899031	1149.29	1176.45	1117.97	872.628	741.959	966.86
	FHDC1	479.232	0.365927	0.129829	2.81852	0.00482452	0.090279	7.56907	8.56938	10.5898	10.4899	10.7259	11.0148
	GALNT1	2371.38	-0.284877	0.101133	-2.81685	0.00484966	0.090567	15.9198	18.2426	20.7981	12.7192	15.9672	13.8288
	NFIL3	534.04	-0.365425	0.129743	-2.81652	0.00485471	0.090567	35.1827	40.3948	36.3724	25.2411	31.6045	25.2504
	TMEM189	2222.85	0.253601	0.0901715	2.81243	0.00491693	0.091588	53.3258	54.9363	49.2561	58.783	61.4685	56.3063
	PWP2	521.631	0.354233	0.126114	2.80883	0.00497225	0.0924779	18.4179	16.4814	18.0416	22.0904	20.5495	21.0617
	HSH2D	61.7372	0.798795	0.284465	2.80806	0.00498414	0.0925583	1.51385	1.42302	2.19105	2.53419	2.67728	3.01605
	TBC1D15	383.912	-0.435164	0.155104	-2.80562	0.005022	0.09312	4.81495	4.93458	4.19128	2.50648	3.60069	3.52459
	KIF3C	1190.93	0.297009	0.105908	2.8044	0.00504103	0.0933314	17.6227	17.5014	17.2674	21.7742	19.1816	19.6136
	MAP2K3	673.005	0.360082	0.128483	2.80255	0.00506996	0.0937253	16.1857	19.3121	17.6189	24.0873	19.0309	20.9338
	RPL39	595.597	-0.370507	0.13228	-2.80094	0.00509538	0.0940531	112.677	119.934	129.645	74.137	86.8961	101.023
	TGFB3	59.2267	-0.852129	0.304319	-2.80011	0.00510846	0.0941409	2.26063	3.74212	2.48627	1.18138	1.76011	1.43086
	CCNA2	195.702	-0.482903	0.172486	-2.79967	0.00511552	0.0941409	24.9518	26.4309	32.5636	19.3313	19.5009	17.7945
	ZRANB2	1180.26	-0.277284	0.0990609	-2.79912	0.00512414	0.0941579	59.5813	58.6774	80.5209	48.8911	53.893	50.6296
	GJB4	332.488	0.396981	0.141879	2.79803	0.00514147	0.0942185	19.0611	18.4052	19.0238	24.6738	22.5455	22.8418
	SMC6	1151.81	-0.361665	0.129261	-2.79795	0.00514283	0.0942185	6.45924	8.20165	11.7187	6.05184	7.03826	5.98686
	PPP2R1A	2192.61	0.27625	0.0987946	2.79621	0.00517061	0.0945859	49.0111	44.1909	45.0981	54.474	51.2462	51.9223
	CLDN1	4198.57	0.25762	0.0921864	2.79456	0.00519712	0.0949289	185.084	212.575	232.618	233.517	247.345	227.72
	TMEM194A	351.71	-0.38103	0.136387	-2.79375	0.00521008	0.0950238	#N/A	#N/A	#N/A	#N/A	#N/A	#N/A
	MTX3	387.36	-0.433377	0.155286	-2.79084	0.00525714	0.0957394	20.3813	26.277	38.6277	18.2098	20.0967	20.0177
	CHKA	164.468	-0.52961	0.1899	-2.78888	0.00528902	0.0957501	2.30659	2.76724	2.77153	1.61611	1.56153	1.87885
	EXPH5	181.552	-0.513486	0.184057	-2.78981	0.00527382	0.0957501	2.06737	2.17495	2.38546	1.47248	1.70843	1.25041
	ELOVL4	291.539	-0.415404	0.148928	-2.7893	0.00528228	0.0957501	8.20481	9.49584	10.3744	6.1148	7.10012	6.60076
	RANBP6	305.093	-0.456712	0.163742	-2.78923	0.00528343	0.0957501	53.9901	71.4067	88.1159	41.2226	52.0594	51.967
	FLRT2	1780.28	-0.270739	0.0972209	-2.78478	0.00535636	0.0968259	14.6765	13.5938	14.8557	10.247	12.2795	11.199
	EEA1	2288.02	-0.279598	0.100474	-2.78279	0.00538934	0.0968501	12.7921	14.3148	16.4908	10.3771	12.8072	10.6747
	PUM2	1164.06	-0.293248	0.105379	-2.78279	0.00538936	0.0968501	10.6334	11.5825	11.8972	7.81015	9.76739	8.6807
	HEG1	2301.81	-0.252342	0.0906428	-2.78392	0.00537071	0.0968501	24.2833	26.721	25.4029	18.8282	21.2976	20.2296
	CENPE	249.352	-0.435589	0.156504	-2.78324	0.00538185	0.0968501	2.45359	2.60275	3.50071	1.85649	2.15535	1.9231
	AIM1L	830.419	0.343364	0.123521	2.77981	0.00543902	0.0975992	#N/A	#N/A	#N/A	#N/A	#N/A	#N/A
	IL33	118.853	0.624381	0.224732	2.77834	0.00546371	0.0978987	1.88709	1.87635	2.30474	3.21643	3.31676	2.37096
	UBLCP1	530.524	-0.393004	0.14148	-2.77782	0.00547255	0.0979138	17.5974	21.039	35.5005	15.4146	18.1916	17.9633
	HDAC7	886.238	0.290923	0.104891	2.77359	0.00554423	0.0987631	14.1114	15.4062	14.0454	17.0518	17.0446	16.052
	STON2	3350.87	-0.246926	0.0890169	-2.77392	0.0055385	0.0987631	17.2597	18.5308	21.293	13.986	15.5062	15.7131
	CERS6	793.651	-0.34019	0.122638	-2.77395	0.00553809	0.0987631	2.12495	2.59294	2.94683	1.94837	1.94022	1.80244
	ERBB2IP	1549.04	-0.285361	0.102932	-2.77233	0.00556571	0.0990017	#N/A	#N/A	#N/A	#N/A	#N/A	#N/A
	AKAP12	903.912	0.311245	0.112337	2.77064	0.00559464	0.0993718	6.56239	6.08729	6.08835	6.56156	7.95324	7.39017
	VEGFC	740.836	0.379554	0.137087	2.76871	0.00562779	0.0998157	5.62973	5.40751	5.22681	5.52156	6.4309	7.86228
	PAF1	1817.27	0.257149	0.0928962	2.76814	0.0056378	0.0998487	286.33	281.765	257.768	304.406	317.637	305.665
	MRPS21	2461.72	0.291285	0.10539	2.76388	0.00571188	0.101014	146.467	125.601	127.421	140.758	157.282	162.289
	FNIP1	379.7	-0.394342	0.14272	-2.76305	0.00572639	0.101125	2.15969	2.63079	2.88353	1.76918	1.77051	1.92432
	SEL1L	1499.05	-0.265709	0.0962214	-2.76143	0.00575486	0.101481	23.6352	22.3506	26.3814	17.4267	20.8026	18.5303
	CYR61	2440.91	0.262641	0.0952382	2.75773	0.00582047	0.102491	#N/A	#N/A	#N/A	#N/A	#N/A	#N/A
	FDFT1	7798.75	0.292602	0.106132	2.75695	0.00583427	0.102553	160.894	142.26	138.252	149.128	173.463	186.565
	POLB	566.454	0.346453	0.125682	2.75659	0.00584077	0.102553	15.0884	13.5797	12.4804	16.548	17.3318	15.4058
	OAF	537.142	0.347523	0.126113	2.75565	0.00585759	0.102701	24.4777	24.069	19.047	27.0716	28.6885	24.8382
	N4BP1	1553.26	0.282675	0.102763	2.75074	0.00594605	0.104103	#N/A	#N/A	#N/A	#N/A	#N/A	#N/A
	RNF207	304.172	0.418612	0.152256	2.7494	0.00597048	0.104232	13.285	19.6464	12.8505	18.6551	19.0736	18.8664
	LPXN	985.058	0.333381	0.121246	2.74962	0.00596649	0.104232	17.3064	13.3785	16.07	18.1277	17.9653	19.3046
	PNP	1836.17	0.2762	0.100487	2.74862	0.00598471	0.104332	195.781	179.804	186.635	205.642	206.774	227.577
	PCSK9	438.531	0.370423	0.134883	2.74626	0.00602792	0.104388	13.8464	13.7585	13.9468	18.6836	16.1603	15.8311
	C1orf106	759.009	0.349008	0.127092	2.74611	0.00603059	0.104388	#N/A	#N/A	#N/A	#N/A	#N/A	#N/A
	LIPG	787.535	0.316765	0.115323	2.74677	0.00601858	0.104388	17.2697	15.2783	17.6888	17.2802	20.934	20.6823
	TTC14	455.279	-0.484223	0.176239	-2.74754	0.00600439	0.104388	20.1976	32.0357	41.7649	19.8553	24.084	18.8535
	DCK	201.513	-0.514466	0.187262	-2.74731	0.00600863	0.104388	4.14997	5.85579	7.08427	3.50721	4.02756	3.68113
	ANLN	1123.02	-0.289152	0.105338	-2.74498	0.0060514	0.1046	16.9126	17.0186	19.2685	11.9698	15.4292	13.6816
	CLDN4	943.845	0.376258	0.137108	2.74424	0.00606515	0.10469	22.9313	23.989	21.18	34.254	23.0181	25.9059
	TNFRSF10B	4315.79	0.231014	0.0842008	2.74361	0.00607678	0.104743	76.2565	75.127	72.2933	81.6041	85.0207	80.4422
	LYPD3	1714.95	0.271925	0.0992538	2.73969	0.00614964	0.10585	278.811	333.054	277.07	361.761	326.912	318.176
	FUT2	346.765	0.393326	0.143794	2.73534	0.00623164	0.10688	25.3223	28.2368	29.3849	34.7957	31.3433	35.9325
	PCNP	1148.08	-0.280143	0.102424	-2.73512	0.00623567	0.10688	49.8452	52.6029	68.671	39.9213	47.982	44.2251
	TOR1B	574.475	0.325194	0.118877	2.73555	0.00622769	0.10688	56.1968	57.6161	58.8577	68.2182	72.2063	63.8412
	GXYLT1	123.787	-0.562435	0.205832	-2.73249	0.00628571	0.107587	1.8698	1.81039	2.81712	1.18434	1.54471	1.3651
	LAMP3	45.0397	0.927492	0.339734	2.73006	0.00633236	0.108195	0.535659	1.11893	0.477913	1.19559	1.28649	1.12488
	TMEM106B	360.572	-0.393938	0.144315	-2.72971	0.00633894	0.108195	9.65899	11.4633	14.1399	8.31614	8.56923	8.26637
	TRIM8	1062.03	0.301429	0.11046	2.72885	0.00635565	0.10821	50.7456	50.7705	41.27	61.3232	51.2116	52.3493
	NFKBIE	145.015	0.528896	0.193824	2.72875	0.00635748	0.10821	12.6761	15.1236	15.1761	19.5875	18.8413	19.7942
	NAA50	1294.99	-0.303454	0.111236	-2.72802	0.00637155	0.108299	35.5071	38.4323	59.5495	32.405	34.1347	33.3111
	KLK10	1132.97	0.331104	0.121436	2.72657	0.00639971	0.108626	114.94	141.396	116.915	145.866	127.332	164.952
	SORL1	537.106	-0.348737	0.12793	-2.72599	0.0064109	0.108666	3.30018	2.86199	2.96413	2.0757	2.44143	2.24081
	ANKRD50	1004.25	-0.279499	0.102554	-2.72538	0.00642284	0.108717	18.908	19.9465	23.5479	15.1938	17.1489	16.0128
	POLR3E	393.408	0.373544	0.137192	2.72277	0.00647368	0.109276	7.90822	8.05541	9.10068	10.583	9.45203	10.4275
	PTAR1	300.046	-0.473564	0.173899	-2.72321	0.00646504	0.109276	4.47915	6.38808	8.28858	4.32349	4.41116	4.12959
	AKR1B1	712.706	0.338964	0.124533	2.72188	0.00649115	0.10942	35.3742	32.1217	34.7752	44.8323	37.6724	39.2908
	RBMS2	2840.23	0.270858	0.0995342	2.72125	0.00650355	0.109478	33.2481	29.9963	32.0767	32.2552	37.3257	38.7744
	PTPRS	572.883	-0.347094	0.12778	-2.71635	0.00660058	0.110959	3.0575	3.51912	3.10373	2.70492	2.27639	2.19074
	SLC9A3R1	3496.16	-0.226878	0.083572	-2.71476	0.00663233	0.111243	166.649	188.376	147.531	135.942	131.597	133.622
	SRGAP3	532.079	-0.325524	0.119916	-2.7146	0.00663568	0.111243	1.37414	1.52219	1.3735	1.06165	1.04054	1.09134
	CAMK2N1	2055.16	-0.257634	0.094989	-2.71225	0.0066828	0.11174	548.518	568.918	499.472	391.226	435.948	441.162
	SLC35F5	303.598	-0.430385	0.158684	-2.71221	0.00668359	0.11174	4.84826	5.51969	8.32535	4.09239	4.99223	3.87165
	FAM108C1	259.835	-0.448982	0.165635	-2.71068	0.00671459	0.11209	#N/A	#N/A	#N/A	#N/A	#N/A	#N/A
	PFDN6	1110.98	0.298921	0.110292	2.71027	0.00672281	0.11209	106.301	90.9837	104.13	103.917	127.467	118.443
	ANKH	333.813	-0.387783	0.143116	-2.70957	0.00673706	0.112174	2.01564	2.19654	2.01644	1.51727	1.63263	1.35651
	BCAM	710.049	-0.374567	0.138329	-2.70779	0.0067733	0.112624	49.3847	82.4151	48.6329	44.4654	44.4003	39.2356
	TINCR	188.256	-0.4945	0.182721	-2.70631	0.0068036	0.112822	10.4689	10.0386	9.38205	7.56561	6.93476	5.69093
	GCNT4	79.5334	-0.745627	0.275477	-2.70668	0.00679607	0.112822	2.43906	3.22679	4.35224	2.22709	1.86387	1.54682
	TCEB3	1587.77	0.26407	0.0976685	2.70374	0.0068564	0.113544	#N/A	#N/A	#N/A	#N/A	#N/A	#N/A
	UST	224.129	-0.448355	0.165989	-2.70111	0.00691088	0.114291	0.717558	0.726932	0.710059	0.455895	0.579077	0.462093
	PSMD8	2900.34	0.248128	0.0918938	2.70016	0.00693054	0.114307	274.348	262.132	250.189	282.392	290.628	305.097
	F2R	617.153	-0.331318	0.122692	-2.7004	0.00692561	0.114307	28.9159	30.0515	37.6934	25.2185	23.4805	23.3261
	KRT18	4874.89	0.278382	0.103227	2.6968	0.00700094	0.115003	1064.89	955.728	986.37	1105.52	1061.39	1262.56
	VWA8	1021.28	-0.275353	0.102096	-2.69701	0.00699654	0.115003	2.62547	2.45402	2.73378	1.92767	2.1267	2.02691
	BIK	96.5998	0.623311	0.2311	2.69714	0.0069937	0.115003	3.30355	4.35975	3.41922	5.72613	4.94202	5.29731
	HSD17B2	73.2905	0.747669	0.277383	2.69544	0.00702957	0.115255	1.00273	0.80642	0.591453	1.03258	1.39843	1.29134
	FAM171B	113.497	-0.586221	0.217543	-2.69473	0.00704453	0.115255	1.62436	1.52227	2.11093	0.865195	1.18488	1.20226
	SERINC1	3825.14	-0.251492	0.0933231	-2.69485	0.00704209	0.115255	119.284	137.402	146.26	107.515	108.461	102.298
	CTGF	703.594	-0.306692	0.113843	-2.69399	0.00706016	0.115357	#N/A	#N/A	#N/A	#N/A	#N/A	#N/A
	FHL2	696.301	-0.3324	0.123414	-2.69337	0.00707346	0.11542	9.59222	7.89681	8.91766	6.31298	7.2448	6.27022
	DLGAP5	172.224	-0.49878	0.185356	-2.69093	0.00712538	0.116112	3.41737	3.85479	5.57282	2.4963	3.27367	2.73258
	LGALS3BP	4282.8	0.283773	0.105489	2.69008	0.00714358	0.116254	381.583	441.465	398.88	530.126	423.561	443.476
	ESPN	610.025	-0.390957	0.145363	-2.68953	0.00715533	0.116261	14.9433	20.3018	16.833	14.9914	11.2752	11.1118
	AAK1	1261.22	-0.293066	0.10898	-2.68917	0.00716298	0.116261	5.02028	6.07604	6.62009	4.17173	4.83766	4.59099
	APOBEC3C	1293.94	-0.257005	0.0956248	-2.68764	0.00719595	0.116487	213.391	223.511	200.298	165.711	168.925	166.116
	ACER2	178.795	-0.513139	0.190912	-2.68782	0.00719192	0.116487	4.51581	4.87203	3.89589	2.73032	3.60943	2.48416
	GYLTL1B	283.702	0.502686	0.187089	2.68688	0.00721223	0.116596	#N/A	#N/A	#N/A	#N/A	#N/A	#N/A
	MYSM1	457.089	-0.369652	0.137604	-2.68635	0.00722373	0.116628	8.99214	9.32208	13.1461	8.05741	7.54263	7.12292
	PSME1	1089.68	0.315168	0.117565	2.68079	0.00734485	0.118313	325.258	323.065	305.058	331.565	439.239	349.238
	PSTPIP2	710.404	0.302103	0.112697	2.68067	0.00734746	0.118313	6.8081	6.45584	6.50116	7.27797	7.74902	7.87878
	MEG3	539.742	0.350781	0.130885	2.68007	0.00736058	0.118369	4.63086	6.17694	5.26254	6.31884	6.11336	6.73675
	CEP55	356.817	-0.363372	0.135652	-2.67872	0.00739045	0.118538	11.121	10.9764	11.9389	8.25799	8.73586	7.989
	ATP7A	212.397	-0.476114	0.177728	-2.67889	0.00738673	0.118538	1.32204	1.80813	1.7399	1.03602	1.24542	1.03098
	IFNGR2	1056.38	0.301916	0.112761	2.6775	0.00741749	0.118816	12.346	10.7371	10.9765	12.1607	14.4383	13.0078
	YBX1	23696	0.238577	0.0891544	2.676	0.00745071	0.119036	1005.63	911.53	881.692	1026.85	1023.03	1056.82
	FGFR2	322.304	-0.380563	0.142199	-2.67627	0.00744457	0.119036	2.62506	2.98544	2.74161	2.09966	2.04654	1.9056
	ZNF468	312.876	-0.395623	0.148014	-2.67287	0.00752047	0.119838	5.49467	6.11476	7.0771	4.42779	4.90387	4.10392
	DCUN1D1	594.971	-0.343086	0.128358	-2.67288	0.00752022	0.119838	12.5512	12.4756	13.3414	7.88998	9.96412	10.5232
	PSMC3	1099.62	0.282252	0.105666	2.67116	0.00755897	0.120295	123.069	115.167	116.865	127.138	135.383	143.266
	DPP9	2016.84	0.264231	0.0989371	2.6707	0.00756942	0.120305	34.1392	34.6608	33.2705	41.2165	35.7853	38.215
	FAM46B	286.974	-0.424762	0.159103	-2.66973	0.00759124	0.120376	#N/A	#N/A	#N/A	#N/A	#N/A	#N/A
	MED21	434.17	-0.37962	0.1422	-2.66963	0.00759355	0.120376	9.43015	8.13513	13.727	6.22368	7.16924	8.64396
	MSLN	79.8034	0.763204	0.286038	2.6682	0.00762597	0.120733	6.39831	7.01681	6.43344	15.0229	7.63351	9.35138
	MON2	320.341	-0.390806	0.146507	-2.66749	0.00764203	0.120831	2.10504	2.19528	3.26326	1.57394	1.83929	1.92222
	NAGK	793.112	0.310124	0.116308	2.66641	0.00766665	0.121064	39.753	42.0899	44.6423	46.0048	46.8267	54.1126
	PLEKHF2	250.047	-0.437655	0.164181	-2.66568	0.00768334	0.121171	8.8091	9.81317	16.5048	6.81582	8.55635	8.37078
	CCDC58	330.234	-0.376069	0.141103	-2.66522	0.00769383	0.12118	13.7881	12.4612	17.3595	9.0425	11.8407	10.6311
	TRIM21	657.71	0.337337	0.126667	2.66318	0.00774059	0.12176	66.8026	55.0113	59.6608	66.7957	80.3054	69.5389
	APOD	92.0446	-0.621767	0.233512	-2.66268	0.00775218	0.121786	6.64965	7.90015	5.52766	4.42731	4.04933	3.7335
	CEACAM19	213.189	0.438167	0.164793	2.65889	0.00783978	0.123004	7.02016	8.9116	6.77339	9.47605	9.59022	9.62369
	MAN1A2	986.962	-0.296281	0.111497	-2.65731	0.00787664	0.123424	5.68937	6.37638	6.51766	4.1269	5.24737	4.88142
	CCND2	5350.52	-0.219941	0.0828258	-2.65547	0.00791986	0.123785	155.406	165.858	181.258	129.712	138.764	137.383
	AHSA1	3191.88	0.251062	0.0945374	2.65569	0.00791465	0.123785	244.521	216.674	230.517	251.026	257.314	266.632
	DSC2	3553.45	-0.226001	0.0852051	-2.65243	0.00799146	0.124585	78.2405	81.2457	82.1232	61.3131	69.4573	63.8735
	KLHL18	581.865	0.333975	0.125899	2.65273	0.00798441	0.124585	7.99216	7.10654	7.12563	8.23063	8.62784	9.41932
	MICB	249.023	0.436414	0.164596	2.65143	0.00801528	0.124798	12.9423	10.6809	12.3376	15.1797	14.0111	16.3841
	PLD2	635.15	0.306723	0.115759	2.64968	0.00805689	0.125186	32.4739	34.8264	28.8244	39.5256	37.2237	34.9017
	RRP9	195.99	0.468223	0.17672	2.64952	0.0080607	0.125186	15.5344	21.982	16.3436	22.287	22.689	24.2711
	ENO1	33952.5	0.240294	0.0907259	2.64857	0.00808327	0.125378	1661.94	1517.43	1515.92	1831.34	1696.09	1691.32
	SLC25A23	1034.34	0.280646	0.105995	2.64773	0.00810353	0.125533	31.3881	29.9046	27.1695	32.6214	33.3883	34.7782
	MIER1	464.148	-0.336021	0.126974	-2.64639	0.00813571	0.125872	6.91446	6.34036	9.23788	4.72121	6.32154	5.6332
	ST3GAL5	182.615	0.464713	0.175643	2.64578	0.00815027	0.125938	1.98063	1.91555	2.3376	2.37573	2.8245	2.85686
	KIRREL	615.928	0.303661	0.114886	2.64315	0.00821383	0.126562	#N/A	#N/A	#N/A	#N/A	#N/A	#N/A
	FAM111A	537.472	-0.321736	0.121745	-2.6427	0.00822481	0.126562	42.5866	43.1034	48.2545	29.7228	37.0324	34.1875
	BCL2L11	131.233	-0.529017	0.200123	-2.64346	0.00820625	0.126562	2.72643	2.49165	3.49861	1.82101	2.05867	1.80247
	TAP2	863.27	0.285421	0.108033	2.64198	0.00824238	0.126562	38.6778	44.479	43.4133	48.4145	50.0835	46.7837
	RNF139	119.479	-0.673098	0.254753	-2.64216	0.00823791	0.126562	5.72121	7.42307	19.0678	5.83713	4.98779	6.1049
	SMC2	491.749	-0.353315	0.133786	-2.64089	0.00826893	0.126811	8.89295	10.518	12.8733	7.38687	8.92914	7.48462
	GNPDA1	850.816	-0.31663	0.120087	-2.63668	0.0083722	0.128234	43.5322	36.3111	42.0425	27.888	35.2097	29.4898
	ENPP5	65.5786	-0.757633	0.287522	-2.63504	0.0084127	0.128693	4.68078	6.21914	8.55759	3.54795	3.19861	3.83395
	EPS8L1	474.232	0.401198	0.152479	2.63117	0.00850919	0.129845	20.7632	25.1865	24.8322	34.3512	24.4124	29.0397
	TLK1	1076.71	-0.27789	0.105607	-2.63137	0.00850425	0.129845	3.94245	4.42038	5.17746	3.32973	3.74988	3.42462
	MBNL2	565.705	-0.389496	0.148247	-2.62734	0.00860555	0.130988	3.08645	3.48595	3.63506	2.7836	2.65694	1.94665
	FZD1	174.415	-0.500442	0.190452	-2.62766	0.00859754	0.130988	28.8231	24.2506	27.3033	19.4949	19.4038	15.2902
	CALML3	650.707	-0.812796	0.309441	-2.62666	0.00862266	0.131086	235.641	354.114	237.675	204.339	126.02	110.842
	CARHSP1	460.528	0.34755	0.132447	2.62407	0.00868865	0.131683	24.0491	20.5774	24.895	28.4341	26.5064	28.1403
	KLK11	385.756	0.377938	0.144005	2.62447	0.00867836	0.131683	50.5064	57.1883	50.8637	74.1978	57.6847	61.9218
	ARHGAP25	109.847	0.568936	0.216833	2.62385	0.00869423	0.131683	0.497577	0.529859	0.635521	0.70674	0.785271	0.815427
	CCDC138	29.2282	-1.08252	0.412671	-2.62319	0.00871105	0.131775	0.311893	0.294865	0.507496	0.194768	0.147936	0.145936
	CCDC6	1270.49	-0.285068	0.108798	-2.62017	0.00878861	0.132784	9.75129	10.6741	12.2201	8.61169	9.03915	7.59895
	ANXA11	3418.22	0.233021	0.0889672	2.61918	0.00881402	0.133004	55.1027	55.0635	48.3559	55.4522	60.4026	59.0152
	TAGLN2	14638.3	0.224999	0.0859411	2.61807	0.00884299	0.133221	1686.51	1587.65	1600.78	1689.94	1799.75	1875.14
	KITLG	319.229	-0.436862	0.166905	-2.61743	0.00885943	0.133221	2.94194	3.94035	4.61011	2.65874	3.05437	2.31321
	CDC37L1	314.915	-0.450311	0.172047	-2.61737	0.00886105	0.133221	7.84147	10.1337	17.4228	7.60818	7.84903	8.03432
	CENPA	38.158	-0.930143	0.355947	-2.61315	0.00897115	0.13471	1.12587	1.36134	1.24203	0.645811	0.694911	0.53318
	NFIX	875.09	-0.283409	0.108585	-2.61001	0.00905386	0.135786	8.07707	9.15123	8.42523	6.97111	6.40426	6.44179
	ABHD13	141.953	-0.549834	0.210819	-2.60809	0.00910493	0.136385	7.50196	8.96171	12.9681	6.70727	6.67976	5.45335
	TMEM51	318.924	0.38542	0.147948	2.60511	0.00918457	0.137409	3.23459	3.85573	4.15302	4.57766	4.40625	4.78253
	LYST	343.424	-0.364969	0.140335	-2.6007	0.00930344	0.137524	1.37844	1.51692	1.90646	1.08734	1.22468	1.18116
	DIP2B	2070.83	-0.280472	0.107772	-2.60245	0.00925591	0.137524	8.4704	8.53899	8.67166	5.51887	7.33193	7.08829
	MAP2K1	1009.08	0.264957	0.101881	2.60065	0.00930462	0.137524	7.67902	7.62665	8.66001	8.71632	9.06752	9.27498
	FAM65A	2492.76	0.231746	0.0890725	2.60177	0.0092744	0.137524	#N/A	#N/A	#N/A	#N/A	#N/A	#N/A
	DBNDD1	331.149	0.40589	0.155919	2.60321	0.0092355	0.137524	17.321	18.4613	15.4951	25.7878	18.9773	19.2452
	SERPINB3	253.202	0.521609	0.200347	2.60353	0.00922694	0.137524	24.1013	26.605	34.6596	38.8496	50.1639	27.2531
	GPR108	1003.29	0.290546	0.111694	2.60127	0.00928806	0.137524	114.61	110.394	98.0245	132.829	126.783	112.37
	HARS	1180.44	0.274294	0.105448	2.60121	0.00928942	0.137524	59.0083	50.7794	56.9924	62.2185	65.5685	62.3218
	CNTRL	273.602	-0.413441	0.158891	-2.60204	0.0092671	0.137524	2.70736	2.85574	2.79656	1.76127	2.38081	1.81503
	KLHL13	116.67	-0.601284	0.230965	-2.60335	0.00923174	0.137524	0.633573	0.487964	0.654448	0.262758	0.388068	0.435688
	DDX23	2087.18	0.241918	0.0931113	2.59816	0.00937258	0.137814	78.5511	71.7702	77.7742	83.4825	86.6138	83.9695
	NEURL4	339.904	0.359964	0.138526	2.59852	0.00936254	0.137814	19.9002	24.1923	16.0573	25.061	22.0151	24.1887
	CDC37	3827.47	0.259902	0.100032	2.59819	0.00937162	0.137814	104.678	113.552	112.924	133.634	112.642	126.167
	RRBP1	2689.07	0.230505	0.0887286	2.59787	0.00938051	0.137814	33.1127	34.3283	31.9436	37.5983	35.3664	36.5855
	MEGF9	529.301	-0.349293	0.134403	-2.59884	0.00935384	0.137814	4.17558	5.02997	5.15986	3.20425	4.16528	3.30267
	MUC21	25.5142	1.13376	0.436783	2.59569	0.00944001	0.138521	2.74659	2.07081	2.2633	4.57167	5.70632	4.46453
	MGLL	746.254	0.349653	0.134752	2.59479	0.00946491	0.138555	1.42391	1.77959	1.7875	2.08373	1.71596	2.15453
	TUBB2A	240.574	0.415134	0.159985	2.59483	0.00946374	0.138555	51.7449	45.6377	49.0163	55.9974	66.8451	61.1946
	TENC1	181.386	-0.491037	0.189476	-2.59156	0.0095543	0.139529	#N/A	#N/A	#N/A	#N/A	#N/A	#N/A
	COTL1	2984.93	0.258048	0.0995578	2.59194	0.00954354	0.139529	46.1454	47.1894	49.3731	57.7347	49.5555	53.0948
	ADAR	4375.1	0.248866	0.0960817	2.59015	0.00959335	0.139712	82.3858	77.9855	79.262	79.2479	93.0853	95.9459
	SHMT2	1371.5	0.263407	0.101755	2.58865	0.0096353	0.139712	219.791	207.813	212.565	250.379	231.511	240.92
	SRSF9	1358.48	0.262886	0.10154	2.58898	0.00962608	0.139712	145.797	136.246	138.668	160.495	166.67	148.956
	PGF	680.082	0.328779	0.126936	2.59012	0.00959414	0.139712	39.8764	41.0295	39.4772	52.894	41.2968	47.8185
	MRPS7	735.701	0.320552	0.123794	2.58939	0.00961454	0.139712	140.901	120.349	121.123	158.758	154.004	137.964
	SH3YL1	359.044	0.412172	0.159171	2.5895	0.00961167	0.139712	6.91559	5.26341	5.20767	7.13459	8.15215	6.5865
	ASL	442.231	0.345734	0.133582	2.58818	0.00964846	0.139737	19.4291	22.4874	18.5021	27.0658	22.2709	22.7585
	RHOQ	646.136	-0.350813	0.13565	-2.58616	0.00970525	0.140393	11.9092	15.4227	19.4319	11.2359	11.8631	11.1802
	SAMD1	260.655	0.403588	0.156151	2.58459	0.00974942	0.140866	64.4478	74.6852	54.6349	85.9951	83.0133	71.2478
	PION	49.6395	0.862668	0.333949	2.58323	0.00978787	0.141255	#N/A	#N/A	#N/A	#N/A	#N/A	#N/A
	SH3BGRL3	12359.5	0.224317	0.086897	2.58141	0.00983978	0.141676	7494.94	7407.8	6972.07	7861.29	7669.1	8483.69
	NUAK2	420.906	0.352902	0.136727	2.58107	0.00984954	0.141676	18.1331	16.2274	17.2131	21.9534	19.2434	20.7477
	SNRPD3	4484.29	0.24056	0.0932056	2.58096	0.00985251	0.141676	154.942	136.141	142.502	155.39	169.256	158.257
	MDH2	2098.61	0.241463	0.0935692	2.58058	0.0098634	0.141676	87.3632	96.287	88.8343	105.157	96.3259	101.05
	KIFC3	332.015	0.398552	0.154502	2.5796	0.00989156	0.141889	2.6129	2.66556	2.23483	3.71127	2.70485	2.89733
	MBOAT1	98.1915	-0.671174	0.26022	-2.57926	0.00990136	0.141889	1.02076	1.05607	0.955587	0.677055	0.364265	0.711423
	LDHA	34211	0.229307	0.088942	2.57817	0.00993253	0.14216	2161.36	1950.23	2141.16	2083.49	2397.97	2431.99
	PA2G4	4499.61	0.221616	0.0859714	2.57779	0.00994352	0.14216	413.907	401.744	405.366	421.617	455.88	462.697
	LINC00657	3825.22	-0.245211	0.0952471	-2.57448	0.0100392	0.14336	#N/A	#N/A	#N/A	#N/A	#N/A	#N/A
	UPK1B	1978.44	0.260665	0.101292	2.57339	0.0100707	0.143642	52.1363	52.5004	52.2999	52.1777	60.3777	64.2561
	HMMR	156.594	-0.511189	0.198713	-2.5725	0.0100967	0.143846	4.31542	4.76927	6.91776	3.27856	4.29474	3.0262
	SLC13A5	68.6746	0.696082	0.270641	2.57197	0.010112	0.143896	1.58225	2.13874	1.32778	2.5479	2.78379	2.26072
	AASDHPPT	370.404	-0.380435	0.147943	-2.5715	0.0101258	0.143925	14.4627	15.3087	20.1993	12.9202	10.9646	11.9205
	STIP1	3962.17	0.239574	0.0932143	2.57015	0.0101656	0.144163	182.418	165.612	171.164	178.009	199.058	200.417
	GCN1L1	2660.69	0.233118	0.0907313	2.56933	0.0101896	0.144163	#N/A	#N/A	#N/A	#N/A	#N/A	#N/A
	ZNFX1	2272.11	0.234699	0.0913277	2.56985	0.0101742	0.144163	47.6571	49.0711	45.4654	48.84	54.8381	53.6025
	SLC37A1	342.871	0.383974	0.149444	2.56935	0.0101888	0.144163	2.83353	3.92518	2.90628	3.93197	3.56137	4.21119
	WDFY1	1531.86	-0.253517	0.0986913	-2.56879	0.0102054	0.144219	15.3501	16.8729	19.0682	12.3019	14.1604	13.9824
	RMDN1	552.16	-0.315037	0.122727	-2.56698	0.0102588	0.144806	11.0779	12.3003	13.217	8.36619	10.2958	9.08891
	PISD	683.469	0.292168	0.113839	2.5665	0.0102731	0.144841	13.4827	14.0971	11.0328	15.0835	15.2886	13.8888
	SKA2	742.468	-0.280637	0.109426	-2.56463	0.0103287	0.145458	15.2701	15.6178	18.5802	11.8327	13.8581	12.6483
	COPS4	554.395	-0.312448	0.121937	-2.56236	0.0103962	0.146135	11.8566	12.5524	16.669	9.1038	11.2668	10.5921
	GPX3	4878.89	-0.254549	0.0993473	-2.56222	0.0104007	0.146135	575.051	633.906	505.761	393.891	480.605	469.757
	ADAMTSL4	407.711	0.365638	0.142862	2.55938	0.0104858	0.147029	23.7714	32.0079	29.361	32.8515	33.4554	36.4281
	CLIC1	5995.88	0.228119	0.0891407	2.55909	0.0104948	0.147029	585.673	538.939	531.591	579.558	628.525	618.503
	TSTA3	703.18	0.302834	0.118345	2.5589	0.0105003	0.147029	108.91	112.362	98.0996	136.64	113.633	119.688
	NUDC	1976.01	0.246966	0.0965777	2.55717	0.0105527	0.147594	37.1797	34.1571	35.3586	40.5282	39.0424	39.5959
	SULT2B1	84.8031	0.660104	0.258237	2.5562	0.0105822	0.147669	1.23326	1.62297	1.04252	1.88704	1.46505	2.24816
	POT1	262.104	-0.441061	0.172546	-2.5562	0.0105823	0.147669	1.96366	2.68373	3.0882	1.7029	2.04728	1.63279
	PCM1	1056.66	-0.282813	0.110656	-2.55577	0.0105952	0.147681	8.82262	9.65373	11.3709	7.28648	8.76086	7.10301
	LIG3	458.876	0.349887	0.137025	2.55345	0.0106662	0.148164	13.9391	11.7833	12.3176	14.8876	14.3135	16.2681
	CEP44	108.899	-0.589541	0.23085	-2.55379	0.0106559	0.148164	2.48057	2.01682	2.73041	1.27568	1.98547	1.32994
	LRRC16A	1294.36	-0.252878	0.0990093	-2.55408	0.0106469	0.148164	#N/A	#N/A	#N/A	#N/A	#N/A	#N/A
	RARRES3	265.824	-0.439343	0.17222	-2.55105	0.0107398	0.148849	32.4435	27.4989	26.8636	23.197	20.8005	16.8715
	IGFBP4	1104	0.255888	0.100292	2.55143	0.0107283	0.148849	64.8565	67.3739	61.9863	75.1907	71.6998	71.123
	VANGL2	1015.67	-0.267027	0.104722	-2.54986	0.0107766	0.14919	34.3005	40.3918	34.1828	27.485	30.1376	27.3523
	TRIAP1	650.028	-0.289135	0.113438	-2.54883	0.0108084	0.149344	244.373	247.306	324.542	196.762	223.791	206.048
	MAP3K2	564.828	-0.3326	0.130497	-2.54871	0.0108122	0.149344	5.32432	6.4748	7.57003	4.31061	5.42496	4.7451
	TMEM99	143.204	-0.493282	0.193578	-2.54823	0.0108273	0.149384	8.10149	9.83413	8.96923	5.79745	6.16734	5.99072
	TNIP2	372.8	0.353401	0.138719	2.5476	0.0108467	0.149484	18.8873	23.4801	19.1595	23.9599	23.4678	25.8949
	CISD1	258.809	0.39507	0.155133	2.54666	0.0108761	0.149552	8.83733	9.0645	12.3371	11.6293	14.0031	11.7369
	TRIO	2462	0.22577	0.088645	2.5469	0.0108683	0.149552	5.17775	5.12421	5.79503	5.69317	5.91942	6.08335
	TLL2	44.3772	-0.872242	0.342562	-2.54623	0.0108892	0.149565	0.263089	0.483467	0.320723	0.174217	0.179312	0.184928
	MST1R	500.873	0.322503	0.126734	2.54471	0.0109368	0.150051	26.3686	24.5695	21.7916	27.5534	30.0089	27.8717
	RUVBL2	952.638	0.320744	0.126175	2.54207	0.0110199	0.15102	33.7831	35.438	34.7865	47.4964	35.6829	39.0403
	PTMA	8031.87	0.231667	0.0911673	2.54112	0.0110497	0.15126	1029.3	1011.41	1020.23	1212.89	1099.46	1068.94
	ULBP2	310.291	0.366167	0.144179	2.53967	0.0110957	0.15172	32.6414	37.7317	33.3641	41.5071	40.1123	43.5049
	AP3D1	3039.88	0.230603	0.0908205	2.53911	0.0111134	0.151793	39.8733	41.5634	39.9719	46.7343	42.5229	44.6273
	LRG1	65.3543	0.731178	0.288044	2.53842	0.0111354	0.151923	15.7769	13.1367	8.51517	23.3427	18.0845	16.2983
	TMEM147	400.968	0.341673	0.134685	2.53684	0.0111859	0.152442	178.608	164.437	162.96	205.535	192.095	204.666
	PARD6G	313.329	-0.357332	0.140884	-2.53635	0.0112014	0.152464	3.481	3.57245	3.68864	2.50555	2.74996	2.63743
	APEH	1495.22	0.299856	0.118239	2.53601	0.0112124	0.152464	141.18	112.612	116.246	146.647	150.584	132.553
	FPGT	87.6848	-0.646165	0.254873	-2.53525	0.0112368	0.152627	2.36768	2.5641	3.36816	1.135	1.79802	1.96335
	HIAT1	741.542	-0.286481	0.113112	-2.53271	0.0113185	0.152931	#N/A	#N/A	#N/A	#N/A	#N/A	#N/A
	NBPF14	92.2128	0.634062	0.250209	2.53413	0.0112728	0.152931	0.586839	0.415964	0.342665	0.670886	0.656266	0.623117
	SHC1	12358	0.212129	0.0837572	2.53267	0.0113198	0.152931	906.73	876.856	823.676	971.338	938.546	929.729
	RHOB	346.937	-0.471098	0.186013	-2.53261	0.0113218	0.152931	114.188	160.585	196.077	125.458	88.2866	102.453
	FBXW7	556.458	-0.314516	0.124165	-2.53305	0.0113076	0.152931	2.4333	2.52267	2.91906	1.90475	2.26411	1.8232
	BBOX1	31.2797	-0.982931	0.38821	-2.53196	0.0113428	0.153047	0.451104	0.427858	0.43148	0.220793	0.209629	0.197604
	PRKAB2	931.493	-0.290586	0.114848	-2.53019	0.0114001	0.153109	45.8313	51.5299	65.0434	42.1446	42.4883	39.7574
	NEAT1	7661.01	-0.260265	0.102876	-2.52989	0.01141	0.153109	304.257	361.798	344.984	228.332	300.968	266.699
	WDHD1	195.085	-0.438194	0.173102	-2.53142	0.0113602	0.153109	2.3124	2.17931	2.53233	1.69354	1.50478	1.66148
	DCAF17	311.356	-0.368168	0.14552	-2.53002	0.0114056	0.153109	5.47207	5.72618	7.9423	4.31632	4.66842	4.80999
	SEC13	1531.02	0.266652	0.105369	2.53066	0.0113848	0.153109	45.1541	43.3187	48.2908	55.7815	50.4972	48.5846
	RRP12	335.986	0.38875	0.153827	2.5272	0.0114976	0.153818	3.65493	4.17525	3.63532	5.59691	4.32917	4.23621
	MEF2A	443.408	-0.318594	0.126077	-2.52698	0.0115047	0.153818	2.99437	2.83673	3.14609	2.17147	2.33657	2.26789
	GOT2	2362.59	0.232808	0.0921368	2.52676	0.0115119	0.153818	75.3444	69.4055	75.0005	78.101	86.5435	78.8584
	HSPB1	10310.2	-0.324301	0.128368	-2.52634	0.0115257	0.153818	5635.27	7624.34	6219.35	5978.7	4141.77	4471.42
	CAPZA2	736.899	-0.368214	0.145745	-2.52644	0.0115226	0.153818	5.07047	6.01176	9.87186	5.0957	4.55098	5.13494
	EIF4EBP2	1100.23	-0.254022	0.100676	-2.52317	0.0116301	0.155042	42.516	41.7729	50.5165	32.9054	39.0374	34.5687
	ZNF718	36.2615	-0.98354	0.389897	-2.52257	0.0116502	0.155142	0.341163	0.553731	0.823867	0.305283	0.265923	0.23661
	NOP14	1205.87	0.267452	0.106051	2.52191	0.011672	0.155263	41.3471	36.9334	39.9431	41.2043	49.258	43.8633
	LOX	73.9018	0.69595	0.276093	2.52071	0.0117117	0.155622	3.29055	4.06931	2.86641	5.44446	6.25965	3.95835
	C21orf91	239.205	-0.450206	0.178802	-2.5179	0.0118058	0.156703	6.52845	7.92525	10.611	5.95044	6.48288	4.85565
	RABGGTA	572.302	0.296106	0.117621	2.51746	0.0118204	0.156726	73.9665	84.3087	70.6942	84.996	87.9254	90.0927
	UAP1	873.782	0.288059	0.114581	2.51403	0.0119361	0.157747	18.7774	16.31	21.6786	20.0326	21.0477	23.7174
	ZNF507	340.939	-0.347414	0.138187	-2.51409	0.011934	0.157747	8.30244	8.33011	8.35302	5.77975	6.682	6.05901
	SGK223	383.053	-0.352716	0.140275	-2.51447	0.011921	0.157747	#N/A	#N/A	#N/A	#N/A	#N/A	#N/A
	APPBP2	464.016	-0.325245	0.129451	-2.51248	0.0119885	0.158268	4.97102	5.81592	6.35815	4.13838	4.36513	4.34947
	PER3	138.611	-0.499692	0.199048	-2.51041	0.012059	0.158917	2.35525	2.35333	2.615	1.76558	1.67984	1.473
	USP1	183.307	-0.539803	0.215102	-2.50952	0.0120896	0.158917	8.35305	12.239	18.5296	8.97122	7.53428	8.12922
	KIAA1199	359.283	-0.351951	0.140237	-2.50968	0.0120841	0.158917	#N/A	#N/A	#N/A	#N/A	#N/A	#N/A
	RB1CC1	673.723	-0.316745	0.126184	-2.51017	0.0120673	0.158917	4.32831	4.90714	7.63128	3.9325	4.45835	4.12239
	GSR	1262.11	-0.261185	0.104147	-2.50786	0.0121466	0.159496	25.3381	24.9807	25.8415	17.5403	21.7587	20.5803
	NARG2	362.664	-0.39903	0.15929	-2.50506	0.0122431	0.160206	#N/A	#N/A	#N/A	#N/A	#N/A	#N/A
	MAPK12	199.075	0.44446	0.177415	2.50521	0.012238	0.160206	8.74656	11.31	8.56071	14.0457	10.6244	11.7602
	VIPR1	49.303	-0.837852	0.334503	-2.50477	0.0122531	0.160206	1.23165	1.35071	1.08361	0.515447	0.479003	0.845576
	PMPCA	929.94	0.263491	0.10515	2.50586	0.0122155	0.160206	58.7511	62.3004	56.3805	70.1722	66.2312	63.9327
	CMPK1	1885.2	0.237237	0.0948015	2.50246	0.0123334	0.160913	35.4522	30.8139	39.7482	36.1843	40.7187	40.4792
	PUF60	992.014	0.301209	0.120365	2.50246	0.0123334	0.160913	55.6199	63.0642	62.4192	78.8332	63.485	67.5126
	DCBLD1	598.692	0.308925	0.123481	2.50179	0.0123567	0.161045	4.56565	4.06379	4.04442	4.83442	5.33832	4.64884
	ZCRB1	1153.2	-0.28504	0.113993	-2.50051	0.0124016	0.161115	71.2762	83.062	94.6159	56.1001	73.8955	62.7435
	MYH14	384.893	0.429516	0.171755	2.50075	0.012393	0.161115	2.04782	2.59787	2.73973	3.78988	2.53633	3.01226
	TBC1D5	1078.97	-0.2532	0.101245	-2.50088	0.0123887	0.161115	0.815474	0.802069	0.891449	0.650868	0.702243	0.632457
	IDH3B	968.794	0.263403	0.105366	2.49989	0.0124231	0.161223	146.206	136.748	133.463	153.614	160.695	156.049
	TMEM135	209.25	-0.480441	0.192255	-2.49898	0.0124551	0.161297	0.591106	0.676256	1.06091	0.586932	0.501899	0.45523
	EBAG9	325.751	-0.367884	0.147213	-2.499	0.0124546	0.161297	10.9465	13.4222	14.2111	8.77802	9.4917	9.75924
	MYPN	27.4085	1.08853	0.435725	2.4982	0.0124827	0.161484	0.200515	0.0989542	0.153058	0.288365	0.367749	0.260747
	TMEM123	3166.86	-0.242056	0.0969342	-2.49711	0.0125209	0.161806	36.6326	42.1391	49.1694	32.9907	36.222	32.4358
	ASB2	93.6218	0.597112	0.239322	2.49501	0.0125952	0.162171	1.76797	1.55656	1.48604	2.57306	1.96947	2.29012
	SNX22	148.641	0.655965	0.262938	2.49475	0.0126045	0.162171	23.9377	38.5697	4.72776	18.4386	23.8507	27.9008
	MRPL12	305.35	0.362938	0.145487	2.49463	0.0126087	0.162171	60.3778	60.6029	56.8108	69.7696	68.6224	75.6021
	SYMPK	1023.73	0.279766	0.112156	2.49445	0.0126154	0.162171	17.1189	18.6765	17.3727	22.5119	18.9365	19.274
	MARCKS	2984.76	-0.298759	0.119701	-2.49588	0.0125644	0.162171	365.283	472.582	653.833	344.106	406.203	377.667
	ATP5A1	3627.18	0.243824	0.0977808	2.49358	0.0126461	0.162396	#N/A	#N/A	#N/A	#N/A	#N/A	#N/A
	SERPINB6	2025.88	0.256922	0.103171	2.49026	0.012765	0.163751	76.3811	68.5831	66.8754	72.839	81.8242	83.4687
	DESI2	314.681	-0.355208	0.142788	-2.48766	0.0128586	0.164502	5.14443	4.89227	7.5086	3.96356	4.35194	4.39329
	PTEN	653.081	-0.314362	0.12639	-2.48723	0.0128741	0.164502	5.10743	6.3322	7.00676	4.18765	5.14654	4.63356
	BHLHE40	8589.67	0.196824	0.0791486	2.48677	0.0128908	0.164502	1165.56	1211.82	1176.07	1225.6	1322.51	1284.77
	SEMA6A	186.48	0.429337	0.17264	2.48689	0.0128866	0.164502	1.15618	1.13494	1.04917	1.35223	1.42723	1.43841
	APBA1	41.2393	-0.854294	0.343331	-2.48825	0.0128374	0.164502	0.208149	0.15218	0.237725	0.0923897	0.119297	0.0997046
	EPHB3	172	-0.463714	0.18651	-2.48627	0.0129091	0.164565	7.97982	10.1062	8.53837	6.91024	5.48819	5.76329
	HSP90AB1	22895.1	0.228877	0.0921368	2.48409	0.0129881	0.165228	2617.88	2326.01	2568.18	2459.79	3013.87	2839.52
	MANEA	91.8332	-0.593927	0.239087	-2.48414	0.0129865	0.165228	2.59469	3.21032	3.76265	1.98445	1.94467	2.00615
	ISG20	152.84	0.489298	0.197067	2.4829	0.0130316	0.165608	5.11802	6.52913	5.54476	8.7901	7.00401	6.96838
	CAMK2D	428.381	-0.330787	0.133354	-2.48051	0.0131194	0.166378	1.34212	1.38198	1.51905	0.964065	1.03345	1.15721
	TENM2	3171.98	0.218507	0.0880835	2.48068	0.0131132	0.166378	2.72327	2.7856	2.73609	2.96801	3.22598	2.84525
	RPLP2	3699.08	0.294425	0.118805	2.47823	0.0132037	0.167019	1189.57	1090.47	860.612	1418.93	1027.06	1159.52
	PLA2G4F	40.5161	-0.901907	0.363894	-2.47849	0.0131941	0.167019	2.47306	3.24132	2.67884	1.1566	1.03712	1.84157
	PKM	69290	0.199084	0.0803586	2.47745	0.0132325	0.167019	1818.99	1789.2	1810.47	1972.45	1910.35	1969.19
	DAZAP1	1627.14	0.239213	0.0965534	2.47752	0.0132298	0.167019	47.6528	49.5675	48.894	55.6706	56.3973	50.4827
	MNF1	332.411	-0.357534	0.144324	-2.4773	0.0132381	0.167019	#N/A	#N/A	#N/A	#N/A	#N/A	#N/A
	JMJD1C	899.568	-0.294918	0.119074	-2.47676	0.013258	0.167098	2.1137	2.59054	3.01247	1.93274	2.09341	1.88568
	MRPL17	737.677	0.326052	0.131671	2.47627	0.0132763	0.167155	229.453	221.402	236.586	313.959	241.638	255.791
	WDR74	286.229	0.372103	0.150295	2.47582	0.0132931	0.167196	22.0936	27.9191	22.6469	31.0624	29.5674	27.7305
	CORO2A	1068.52	0.257394	0.103996	2.47504	0.0133221	0.167387	13.0379	12.056	12.327	13.6522	14.0618	14.3575
	AHCYL2	430.538	0.314552	0.12727	2.47155	0.0134531	0.16886	1.64546	1.65131	1.85638	1.87414	2.17677	1.98936
	MAOB	21.6311	-1.26591	0.512362	-2.47074	0.0134833	0.169066	0.256633	0.311595	0.152645	0.107401	0.136579	0.0449108
	SLC15A2	217.938	-0.405324	0.164124	-2.46962	0.0135256	0.169423	4.58496	4.4435	4.67627	3.38489	3.37335	3.03838
	REV3L	227.141	-0.41338	0.167422	-2.46909	0.0135459	0.169503	1.06353	1.21677	1.59969	0.820621	1.05434	0.866741
	UBC	14486.5	0.223771	0.0907962	2.46454	0.0137187	0.171316	2304.34	2035.01	2042.85	2289.14	2368.17	2361.15
	HIPK2	1637.08	-0.241264	0.0978898	-2.46465	0.0137148	0.171316	7.72646	7.00463	7.85009	5.65442	6.0562	6.25909
	ANAPC13	187.17	-0.44132	0.179206	-2.46264	0.0137917	0.172052	17.9115	21.5814	26.7394	13.9339	15.9388	15.7233
	GBAS	593.724	-0.303618	0.123371	-2.46102	0.0138543	0.172657	#N/A	#N/A	#N/A	#N/A	#N/A	#N/A
	ANXA2	78219.1	0.236493	0.0961503	2.45962	0.0139083	0.172813	1279.12	1136.14	1130.78	1206.2	1317.44	1411.77
	ALS2CR8	80.1559	-0.62362	0.253491	-2.46013	0.0138887	0.172813	#N/A	#N/A	#N/A	#N/A	#N/A	#N/A
	CEBPB	335.131	0.375818	0.152796	2.4596	0.0139092	0.172813	136.314	123.881	150.368	188.601	156.252	156.801
	SSX2IP	185.493	-0.49412	0.201107	-2.457	0.0140103	0.173893	3.04343	4.32655	5.36585	2.25745	3.48857	2.77013
	EIF4G1	14446.6	0.215398	0.0877052	2.45593	0.0140521	0.174234	623.815	558.768	581.346	642.686	652.173	633.977
	ELOF1	515.03	0.335213	0.136522	2.45538	0.0140736	0.174325	55.5212	47.6454	52.0991	62.3612	54.9156	66.3437
	GALE	635.764	0.284629	0.115965	2.45445	0.0141101	0.174599	97.9363	111.673	95.259	123.754	113.905	111.207
	CPT1A	523.222	-0.302041	0.123203	-2.45156	0.0142237	0.175827	5.33288	6.18555	6.2115	4.35835	4.79814	4.39901
	PPP1R18	3718.4	0.213582	0.0871489	2.45077	0.014255	0.176037	273.691	291.343	260.551	280.644	308.327	309.933
	NTMT1	260.362	0.41847	0.170829	2.44964	0.0142999	0.176413	7.52059	6.96557	7.97686	11.1663	8.48658	8.6803
	PLOD2	3630.23	0.260859	0.106549	2.44825	0.0143552	0.176917	25.3788	28.0298	44.4187	34.0823	40.6264	33.5442
	SOX2	179.375	-0.46607	0.190459	-2.4471	0.0144013	0.177307	76.9552	80.6845	70.713	41.4396	63.9772	50.5218
	MOB3A	1083.39	0.288898	0.118122	2.44575	0.014455	0.177688	40.0058	33.745	30.9799	42.176	38.7366	39.3056
	FAHD2A	184.568	0.456195	0.186537	2.4456	0.0144613	0.177688	11.8326	10.13	9.00561	11.4664	13.9133	14.2719
	CCDC15	39.13	-0.882995	0.361195	-2.44465	0.0144993	0.177977	0.473942	0.426467	0.725228	0.168293	0.306456	0.325216
	SCEL	3558.06	0.251773	0.103008	2.44421	0.0145171	0.178016	24.3079	25.7758	31.8535	27.5768	29.418	34.3884
	SLC7A11	170.177	-0.499129	0.204271	-2.44347	0.0145468	0.178202	1.88596	2.69321	2.41031	1.63327	1.81965	1.26319
	CD24	23467.9	-0.225128	0.0921813	-2.44223	0.0145968	0.178635	3408.67	4029.06	4612.66	3050.62	3382.92	3250.47
	SLC4A11	518.866	0.306757	0.125642	2.44153	0.0146253	0.178806	34.3649	35.2895	35.4365	44.1532	39.5918	38.7929
	DDX41	1271.66	0.256432	0.105099	2.43991	0.0146908	0.179428	207.455	185.77	199.107	230.66	219.715	216.076
	ADAMTS6	39.2685	0.892869	0.366164	2.43844	0.0147508	0.17998	0.0924123	0.041936	0.0950858	0.122207	0.149762	0.123715
	RHBDL2	644.754	0.292111	0.119888	2.43653	0.014829	0.180565	8.14921	9.68517	10.7182	10.6192	11.3397	10.9078
	TIMM22	724.881	0.29305	0.120361	2.43475	0.014902	0.180565	97.8633	82.4059	94.2635	97.3357	106.038	112.741
	DYNC1I2	3416.53	0.236829	0.0972012	2.43648	0.0148309	0.180565	48.5348	44.7339	48.2071	46.7347	59.0847	51.6545
	MLPH	152.192	-0.498335	0.20461	-2.43554	0.0148696	0.180565	2.2482	2.53216	2.2031	1.58584	1.89795	1.24247
	NSFL1C	1632.29	0.227239	0.093284	2.43599	0.0148511	0.180565	43.8365	43.59	43.3965	46.5907	48.3658	49.0637
	CSRNP1	116.572	0.514863	0.211404	2.43544	0.0148736	0.180565	7.26925	8.1552	5.62416	9.34589	8.52403	9.82602
	MME	63.058	-0.690778	0.283688	-2.43499	0.0148921	0.180565	0.35922	0.481488	0.507779	0.262198	0.251632	0.268289
	ALDOA	20714.1	0.273059	0.112181	2.43409	0.0149292	0.180716	2608.51	2880.65	2717.94	3662.32	2720.65	2935.45
	CLUHP3	95.6155	0.587379	0.241565	2.43156	0.015034	0.181625	5.031	7.25427	6.14186	8.43608	10.1454	7.65544
	FAM214B	1166.18	0.252493	0.103829	2.43183	0.0150229	0.181625	81.264	78.8365	79.7675	90.4528	84.9894	92.9707
	LINC00672	23.6724	-1.10756	0.455767	-2.43009	0.0150949	0.182048	5.28849	6.62824	9.26198	2.41444	4.04134	2.84765
	AMMECR1	339.39	-0.35228	0.144971	-2.43	0.0150988	0.182048	1.28591	1.14521	1.8715	1.05727	1.0041	1.04908
	DUSP5	184.408	0.430219	0.177181	2.42814	0.0151767	0.182807	9.81783	9.65601	12.274	13.9449	13.9333	12.4527
	IFT74	214.561	-0.476372	0.196416	-2.42532	0.0152947	0.184048	1.26428	1.78837	2.97526	1.23945	1.4807	1.24659
	LAMTOR2	1251.46	0.285918	0.117981	2.42343	0.0153748	0.184468	305.409	287.837	233.498	363.868	285.958	294.977
	LRRC59	3061.78	0.219914	0.0907444	2.42345	0.015374	0.184468	107.903	109.418	130.206	128.792	125.581	125.487
	SP100	1302.66	0.236163	0.0974329	2.42386	0.0153566	0.184468	8.35207	8.44104	8.62544	8.7315	10.0054	9.46278
	ATP5C1	2493.21	-0.24966	0.103087	-2.42184	0.0154423	0.185096	#N/A	#N/A	#N/A	#N/A	#N/A	#N/A
	SLC44A1	635.196	-0.309555	0.127871	-2.42083	0.0154853	0.185429	2.81055	3.11815	4.04456	2.28475	2.99018	2.31002
	SASH1	374.939	-0.335841	0.1388	-2.41961	0.0155372	0.185869	1.3929	1.36105	1.3748	0.901609	1.06587	1.09867
	IFIT2	481.615	-0.372646	0.154054	-2.41893	0.0155664	0.186037	16.8535	26.3583	15.7855	14.4601	15.9878	11.7192
	UHMK1	744.441	-0.345065	0.142782	-2.41673	0.0156607	0.186885	17.0506	21.3958	33.2659	17.2554	19.0935	15.7332
	CDRT1	80.7469	0.646153	0.267393	2.41649	0.0156709	0.186885	1.21837	0.991331	1.02273	1.57003	1.23889	1.88136
	YKT6	2304.49	0.231836	0.0959504	2.41621	0.0156832	0.186885	152.734	141.722	143.251	161.77	171.329	151.535
	CDK18	1214.91	0.253847	0.1051	2.41529	0.0157228	0.187037	34.0756	40.0949	34.1496	43.8005	39.7502	37.7936
	ZNF83	440.403	-0.382129	0.158218	-2.4152	0.0157265	0.187037	3.34694	4.57602	6.4481	3.37775	3.52098	3.31984
	KCTD5	756.431	0.279644	0.115837	2.41412	0.0157734	0.187318	24.954	23.94	22.0693	29.1857	25.6196	26.1942
	ST6GALNAC2	2631.55	-0.236132	0.0978484	-2.41324	0.0158113	0.187318	117.062	138.955	108.584	89.4781	105.7	94.3303
	ZFP57	31.0969	0.981541	0.40668	2.41355	0.0157981	0.187318	1.705	3.07184	1.94375	3.11364	4.74635	4.36086
	MCTS1	433.327	-0.332693	0.137837	-2.41367	0.0157928	0.187318	14.1178	15.6969	19.485	10.7066	12.2379	13.5465
	GNS	1537.44	-0.229259	0.0951316	-2.40991	0.0159564	0.188853	32.6465	32.612	34.1258	24.7181	28.741	26.4641
	PFDN2	788.534	0.288766	0.119853	2.40932	0.0159822	0.188976	41.3187	36.3301	34.1878	39.4267	44.6498	44.2521
	IGFL1	31.1446	1.02017	0.423553	2.40859	0.0160144	0.188991	15.5616	10.8601	11.7804	24.1126	15.4053	31.7272
	SGMS2	484.39	-0.299325	0.124259	-2.40887	0.016002	0.188991	4.83436	5.14726	6.33485	3.86243	4.37129	4.20605
	MT1X	2191.36	-0.243618	0.101179	-2.40778	0.0160499	0.189228	1296.1	1231.82	1264.79	1017.67	925.105	1065.86
	THBS1	28042.7	0.204022	0.084756	2.40717	0.0160769	0.189364	1353.04	1260.05	1289.45	1331.62	1436.84	1466.19
	ASCC2	1120.98	0.256914	0.106788	2.40583	0.0161359	0.189876	18.6088	19.1659	18.8583	22.3953	19.6163	21.5577
	IWS1	2167.29	0.215478	0.0896459	2.40366	0.0162318	0.19046	20.1272	19.3891	21.4093	20.8173	23.6884	22.159
	SHISA5	1631.48	0.29623	0.123242	2.40365	0.0162322	0.19046	34.8385	39.4011	34.6017	50.2775	36.0229	39.3186
	SESN1	281.201	-0.3669	0.152624	-2.40395	0.0162191	0.19046	2.34128	2.85767	2.86189	1.98276	1.93139	1.96066
	ABHD2	1517.6	-0.238427	0.0992364	-2.40262	0.016278	0.190632	12.5305	13.6607	13.1904	9.81442	11.6092	10.0556
	NHP2	784.91	0.31414	0.130743	2.40272	0.0162734	0.190632	152.416	143.64	130.613	196.745	149.866	152.99
	WDR1	7269.78	0.206492	0.0859674	2.40198	0.0163066	0.190785	151.672	145.976	138.638	160.245	163.174	150.289
	NEO1	666.706	-0.301751	0.125709	-2.40039	0.0163777	0.191433	3.00305	2.60436	2.38036	2.08364	2.12203	1.89916
	ADCY1	42.152	-0.831446	0.346767	-2.39771	0.0164981	0.192657	0.349215	0.336078	0.316514	0.204985	0.122539	0.193411
	CDK16	1810.42	0.224982	0.0939512	2.39467	0.0166355	0.194076	127.194	129.128	122.44	144.629	139.28	132.715
	TP53AIP1	92.0174	-0.570431	0.238338	-2.39337	0.0166943	0.194206	10.1665	13.5672	11.3898	6.65466	7.58181	7.8025
	CDK19	250.741	-0.381145	0.159244	-2.39347	0.0166897	0.194206	1.15461	1.14186	1.50586	0.966411	0.886266	0.884
	ARHGEF5	811.449	0.259735	0.108505	2.39377	0.0166762	0.194206	27.8586	27.7032	24.7391	29.7663	31.5492	29.0858
	FMN1	135.97	-0.493854	0.206417	-2.3925	0.0167338	0.194296	0.284488	0.382524	0.358779	0.216093	0.215508	0.247095
	SLC9A9	46.7836	-0.82296	0.343962	-2.39259	0.0167298	0.194296	0.0691723	0.103807	0.10737	0.0620526	0.0521643	0.0384228
	SLC7A1	1473.63	0.231508	0.096791	2.39183	0.0167645	0.194301	14.4847	14.1169	14.6885	16.0332	15.5735	16.1887
	CES1	69.4243	0.683712	0.285857	2.3918	0.016766	0.194301	1.74134	1.60412	1.52254	1.8179	2.39524	3.01921
	QSOX1	3840.19	0.23998	0.10047	2.38858	0.0169134	0.19564	63.1711	70.7224	63.424	82.1568	68.8954	67.899
	ACTB	52223.5	0.205103	0.0858656	2.38865	0.0169105	0.19564	1233.84	1235.74	1178.09	1371.25	1237.78	1342.98
	RIPK3	207.381	0.396654	0.166141	2.38746	0.0169652	0.196053	39.579	40.4919	43.3174	46.4071	56.3295	50.4617
	FGFR3	699.604	-0.359197	0.150597	-2.38515	0.0170723	0.196921	37.9602	53.2143	47.8124	41.0188	30.3103	30.6455
	WASH1	65.2095	0.679092	0.284717	2.38514	0.0170725	0.196921	#N/A	#N/A	#N/A	#N/A	#N/A	#N/A
	EIF2B4	892.352	0.266642	0.111911	2.38262	0.0171899	0.198089	131.721	115.981	115.788	137.553	139.082	135.115
	ASAH1	1908.46	-0.219591	0.0922474	-2.38046	0.0172911	0.199067	63.178	60.8152	71.045	51.2758	56.1812	50.3583
	TUSC3	1132.53	-0.256503	0.107772	-2.38006	0.01731	0.199098	2.98677	3.31881	3.42202	2.23659	2.81761	2.61804
	PPIB	7216.43	0.203258	0.0854726	2.37805	0.0174044	0.199807	868.138	859.608	773.638	865.293	955.772	885.798
	FAM198B	255.949	-0.381221	0.160288	-2.37835	0.0173902	0.199807	#N/A	#N/A	#N/A	#N/A	#N/A	#N/A
	PPFIA4	314.917	0.341986	0.143865	2.37713	0.0174477	0.199866	4.79629	5.32679	4.51293	5.997	6.1268	5.35455
	GEN1	115.937	-0.50761	0.213559	-2.37691	0.0174585	0.199866	3.05616	3.15248	4.53549	1.96628	2.7401	2.3609
	RAB10	3020.58	-0.2274	0.0956428	-2.3776	0.0174259	0.199866	24.661	26.6957	35.9366	22.6381	24.0649	22.8918
	SCPEP1	1439.66	-0.239976	0.100986	-2.37633	0.0174858	0.199992	47.8209	52.7279	49.2753	37.9207	44.158	37.5296
	CBLC	366.352	0.385604	0.162354	2.37508	0.0175453	0.200485	11.6504	13.7477	12.9677	18.9142	12.7669	15.4399
	RBFA	244.677	0.368014	0.155134	2.37224	0.0176808	0.201489	12.1437	11.456	12.5497	14.4665	15.267	14.2732
	MTHFD2	396.648	0.324397	0.13673	2.37254	0.017666	0.201489	17.3641	14.1898	19.8621	17.7218	21.0595	21.4293
	EPGN	117.976	-0.528235	0.222677	-2.3722	0.0176826	0.201489	14.9145	21.2972	19.8368	12.0815	13.8905	10.9505
	GBP1	322.049	0.361217	0.152355	2.3709	0.0177449	0.202011	17.187	22.9968	19.9727	23.3898	27.0533	22.4411
	IGSF8	397.65	0.33795	0.142578	2.37028	0.0177746	0.202162	44.4074	43.9526	38.6649	58.1656	46.1005	46.8985
	MFAP3	640.242	-0.286467	0.120896	-2.36953	0.0178109	0.202386	3.181	3.37948	4.12668	2.85293	2.80843	2.57871
	LCOR	372.517	-0.356124	0.150398	-2.36787	0.0178907	0.203104	1.80331	2.12702	3.19144	1.46495	1.79196	1.87531
	TSEN15	123.411	-0.620202	0.26199	-2.36727	0.0179199	0.203247	1.13033	1.85134	2.77075	1.36048	1.17787	0.924021
	FNDC4	143.062	0.484325	0.204978	2.36282	0.0181366	0.205515	35.8497	33.6987	30.208	41.9405	37.4242	50.069
	PTPN4	147.765	-0.466663	0.19759	-2.36178	0.0181876	0.205902	0.571032	0.729741	0.799062	0.462513	0.519315	0.453595
	SCNN1B	65.3473	-0.648233	0.274516	-2.36137	0.0182078	0.20594	0.690216	0.689152	0.764909	0.39507	0.401489	0.473721
	UNC5B	771.845	-0.32449	0.137488	-2.36014	0.0182681	0.206431	7.44317	10.097	8.63288	7.62839	6.33486	5.72181
	ATP13A2	965.331	0.300819	0.127509	2.3592	0.0183144	0.206648	30.1307	33.402	28.1429	42.3755	30.1795	33.5161
	FKBP4	2353.95	0.246768	0.104604	2.35907	0.018321	0.206648	202.838	178.893	185.372	187.189	223.076	223.927
	RNF219	248.909	-0.406174	0.172265	-2.35785	0.0183813	0.207137	4.1886	5.2423	8.22714	3.65532	4.31298	4.27252
	PREB	664.856	0.292419	0.12408	2.3567	0.018438	0.207584	154.236	136.09	130.017	174.138	158.119	152.707
	YWHAG	4428.54	0.207261	0.0879594	2.35632	0.0184569	0.207606	113.092	111.691	127.249	131.085	126.76	124.164
	PIK3R2	1347.99	-0.251735	0.106899	-2.3549	0.0185279	0.208022	73.1088	80.5782	78.6861	66.8108	57.3161	59.3983
	RNF122	82.496	0.58779	0.249584	2.35508	0.0185186	0.208022	3.56211	3.12516	2.73805	4.08651	4.39721	4.70957
	EPS8	446.221	-0.317387	0.134843	-2.35376	0.0185848	0.20847	1.6076	1.7408	1.86302	1.09568	1.45284	1.38436
	IRF1	372.921	0.340773	0.144835	2.35284	0.0186307	0.208602	32.6579	32.5127	33.3505	38.3672	45.6648	34.3531
	GGCT	899.515	-0.283043	0.120289	-2.35303	0.0186213	0.208602	93.2564	114.17	123.69	87.0976	91.0545	78.334
	DKK3	3017.65	-0.219012	0.0931241	-2.35183	0.0186815	0.20898	61.3424	67.9458	62.3825	51.579	56.0221	47.4519
	SMOX	97.1075	0.555989	0.236648	2.34944	0.0188017	0.210133	1.20855	0.976594	1.05935	1.6093	1.31241	1.5524
	LEPROT	1131	-0.263521	0.112192	-2.34884	0.0188321	0.21028	60.2472	66.3731	95.7029	54.5711	57.6151	59.5873
	PLEKHG3	1560.75	0.237193	0.101016	2.34808	0.0188706	0.210518	27.563	30.505	27.5247	33.5532	29.1682	31.9479
	VPS13C	808.828	-0.276781	0.117978	-2.34605	0.0189738	0.211284	3.41351	4.00647	4.34091	2.67968	3.19339	3.24254
	TRIM2	510.627	-0.311023	0.132565	-2.34619	0.0189666	0.211284	2.5553	2.65286	3.10901	2.17163	2.33673	1.83855
	ZNF607	251.942	-0.364144	0.155264	-2.34532	0.0190107	0.211423	9.89554	11.0512	12.4737	7.68849	8.79335	7.99011
	OSBPL2	1219.39	0.234023	0.0997913	2.34512	0.0190208	0.211423	16.4318	16.4627	15.1728	16.7479	18.3052	18.0515
	IPP	188.918	-0.413708	0.176482	-2.3442	0.019068	0.211703	3.1856	3.28682	4.13339	2.04817	2.72245	2.67144
	FRRS1	129.938	-0.537315	0.229301	-2.34328	0.0191152	0.211703	1.88551	2.77042	2.61683	1.63807	1.9095	1.24889
	ARL4C	1172.48	-0.281668	0.120175	-2.34382	0.0190876	0.211703	258.073	288.496	333.003	242.724	202.134	232.288
	HDAC3	901.704	0.258788	0.110423	2.34361	0.0190982	0.211703	49.5203	46.6532	45.5721	49.2122	53.9442	56.1213
	GRHL1	670.778	0.263552	0.112572	2.34119	0.0192223	0.212696	10.7676	10.8647	11.5502	11.8505	13.5695	12.1598
	PMEPA1	3668.73	0.206028	0.088021	2.34067	0.0192492	0.212802	49.6193	47.4271	51.5609	54.9717	54.1207	52.2609
	LMO4	260.356	-0.381516	0.163121	-2.33886	0.0193426	0.212873	12.9253	13.1871	14.189	10.496	10.6868	8.26615
	RPS26	5678.11	0.270253	0.115488	2.3401	0.0192785	0.212873	1656.37	1518.96	1093.26	1448.1	1578.93	1744.52
	FARSA	940.054	0.296072	0.126556	2.33945	0.0193121	0.212873	69.2631	65.7837	65.6573	90.2241	69.2853	72.6075
	SRC	1808.25	0.219487	0.0938119	2.33965	0.019302	0.212873	24.9147	25.5015	24.5888	28.4209	26.635	27.0641
	TGFBR2	5693.22	0.198162	0.0847167	2.33912	0.0193294	0.212873	54.4675	52.4388	59.8474	55.1965	61.7537	63.1381
	PTHLH	15231.8	0.192852	0.0825342	2.33664	0.0194581	0.213853	906.982	900.048	871.056	898.032	1023.74	961.183
	CLU	351.026	-0.35014	0.149858	-2.33647	0.0194666	0.213853	21.6871	19.4767	18.4252	15.6099	15.9233	12.7918
	COX4I1	2574.37	0.21208	0.0908011	2.33565	0.0195093	0.21413	265.59	246.134	269.181	285.077	289.243	277.578
	MFSD1	1224.97	-0.270783	0.115988	-2.33458	0.0195652	0.214551	13.2061	13.0977	11.5062	9.70737	11.2566	8.58479
	FAM161A	40.9354	-0.812031	0.348034	-2.33319	0.019638	0.215156	1.26849	1.86807	1.76049	0.887991	0.955504	0.80598
	CDH3	19492.1	0.205313	0.0880234	2.33248	0.0196755	0.215375	192.108	206.151	179.3	225.821	208.73	190.508
	SQSTM1	9235.04	0.202456	0.0868113	2.33214	0.0196934	0.215377	247.334	259.041	240.449	286.97	269.911	251.015
	NPLOC4	2156.18	0.22767	0.0976687	2.33105	0.0197509	0.215814	20.66	20.1524	18.9223	23.3177	20.6252	21.7885
	ARFIP2	1093.92	0.246186	0.105655	2.3301	0.0198008	0.216167	142.949	139.634	123.806	140.63	155.62	155.754
	UBE2D2	681.997	-0.260626	0.111887	-2.32938	0.0198391	0.216391	6.14119	6.24399	7.72135	5.03405	5.61961	5.13169
	MAP2K2	1490.63	0.245823	0.105591	2.32807	0.0199085	0.216778	39.1616	37.7122	34.1708	45.3309	39.3818	39.098
	RPS11	20675.8	0.198187	0.0851305	2.32804	0.0199099	0.216778	5369.3	4951.76	5547	5560.76	5605.65	5963.82
	TUBB6	5863.99	0.230094	0.0989433	2.32551	0.0200445	0.218048	134.298	129.935	141.519	157.692	135.413	153.946
	ASB6	500.31	0.287323	0.123598	2.32465	0.0200905	0.218355	54.0337	58.6413	51.9095	59.0558	63.224	65.7549
	ABL1	1071.85	0.263681	0.113458	2.32405	0.0201228	0.218512	5.07246	5.20759	5.15267	6.47125	5.35204	5.60909
	XRCC1	331.579	0.344813	0.148492	2.3221	0.0202274	0.219308	7.20431	6.78093	7.45956	9.51766	8.19302	7.99674
	RHOBTB2	1936.61	0.227562	0.0980019	2.32202	0.0202319	0.219308	53.3423	51.0753	45.4887	58.1006	54.3505	52.4683
	NUDT12	247.232	-0.364504	0.157092	-2.32032	0.0203235	0.220105	18.9717	16.5442	19.5625	12.337	13.9737	13.8709
	CYB561D1	302.989	-0.332063	0.14314	-2.31985	0.020349	0.220112	33.9562	39.0743	32.026	25.4737	26.1769	26.3638
	GAMT	112.108	-0.520646	0.224451	-2.31964	0.0203601	0.220112	26.8703	26.9054	25.9424	21.4059	15.5342	15.7645
	ANTXR2	1003.58	0.250783	0.1082	2.31777	0.0204616	0.221014	3.45534	3.50905	4.30613	3.63046	4.79087	4.21406
	SCARA3	271.186	-0.359391	0.155088	-2.31733	0.0204857	0.221079	5.81491	8.00519	5.83807	4.79742	4.7367	4.73796
	DNAJC11	1182.8	0.244268	0.105496	2.31544	0.0205891	0.221653	14.761	13.0603	16.2781	16.3422	15.8423	16.8153
	EIF3I	3489.61	0.228015	0.0985776	2.31305	0.0207199	0.221653	326.88	284.231	303.508	322.033	330.291	356.018
	THBS3	358.261	0.325244	0.140534	2.31434	0.020649	0.221653	19.8734	24.8215	20.5219	24.111	27.752	24.8502
	SECISBP2L	667.951	-0.262343	0.113386	-2.31372	0.0206833	0.221653	10.4394	10.7657	13.4717	8.58452	9.80402	8.80167
	TRAF4	1108.35	0.237717	0.102759	2.31334	0.0207038	0.221653	131.36	144.896	127.193	157.833	141.469	147.157
	ZNF813	112.885	-0.533091	0.230453	-2.31323	0.0207099	0.221653	2.94076	3.91903	6.19955	2.37928	3.15755	2.77812
	MORN2	243.338	-0.384133	0.166034	-2.31358	0.0206907	0.221653	4.67792	5.30551	4.39756	2.89626	3.50601	3.82784
	ALCAM	5382.74	-0.212537	0.091846	-2.31405	0.0206649	0.221653	23.4247	25.362	27.0334	18.275	23.0259	20.4353
	ABHD10	171.476	-0.442089	0.190934	-2.3154	0.0205911	0.221653	14.1238	9.73139	14.1113	8.11367	9.06959	9.00273
	ECHDC1	689.737	-0.259721	0.112215	-2.3145	0.0206405	0.221653	11.991	11.4958	14.2798	8.85919	10.9072	9.92146
	SDHB	1172.79	0.236769	0.102386	2.31251	0.0207497	0.221683	28.6039	27.1973	27.9134	30.3114	30.1783	32.2089
	ITPR3	5343.94	0.220953	0.095554	2.31234	0.020759	0.221683	60.2132	59.846	58.2381	71.3415	61.3389	62.7362
	ERN1	148.41	0.458424	0.19833	2.31142	0.0208097	0.222031	1.355	1.37167	1.03671	1.55448	1.85851	1.44052
	VGLL3	283.624	-0.352063	0.152391	-2.31026	0.020874	0.222523	2.18339	2.68868	2.77344	1.81342	1.94068	1.87958
	SATB1	552.233	-0.277331	0.120127	-2.30865	0.0209629	0.223276	5.12794	5.68174	5.84495	4.28887	4.23846	4.38084
	YAE1D1	80.5243	-0.573891	0.248766	-2.30695	0.0210577	0.224091	#N/A	#N/A	#N/A	#N/A	#N/A	#N/A
	NAE1	495.861	-0.34213	0.148399	-2.30547	0.0211402	0.224578	5.29499	6.61747	10.0704	5.09423	5.22215	5.61781
	DAXX	810.459	0.257097	0.111501	2.30578	0.0211227	0.224578	159.569	142.607	154.195	164.657	171.715	176.575
	RNF11	1065.93	-0.260284	0.11295	-2.30442	0.0211991	0.224996	25.3051	30.7894	30.0858	20.2328	24.9795	22.5749
	PTBP2	146.528	-0.52636	0.228476	-2.30378	0.0212347	0.224996	0.988157	1.7567	1.94886	0.952932	1.06115	1.03504
	ANKMY1	48.3187	-0.732668	0.318024	-2.30381	0.021233	0.224996	0.721323	0.66137	0.47593	0.327517	0.365972	0.343197
	PPP1R3C	113.524	-0.526767	0.228879	-2.30151	0.021363	0.226159	24.7714	29.6813	24.9886	15.6375	22.3475	14.6105
	ABCF2	1322.27	0.231981	0.100879	2.29961	0.0214705	0.227101	60.587	55.1188	57.5568	60.5627	66.4265	64.6589
	LRCH3	328.208	0.347588	0.151174	2.29926	0.0214903	0.227115	2.75234	2.89863	2.56174	2.72257	3.63066	3.44161
	SLC12A4	964.601	0.242876	0.105731	2.29712	0.0216121	0.228205	30.4779	32.711	29.9195	36.6231	34.5165	32.5795
	ATP5G2	1204.89	0.237347	0.103385	2.29575	0.0216899	0.228829	#N/A	#N/A	#N/A	#N/A	#N/A	#N/A
	NHLH2	36.0413	-0.873858	0.380961	-2.29383	0.0218004	0.229152	5.63251	5.71371	5.47199	4.05011	2.74395	2.12302
	SLIRP	519.712	0.307035	0.133905	2.29294	0.0218516	0.229152	9.02908	6.98182	8.09937	8.93598	9.70716	9.46275
	ZNF24	916.976	-0.250914	0.109418	-2.29316	0.0218386	0.229152	58.7134	62.3686	87.1	51.2825	59.3131	52.8957
	ZNF638	1836.4	-0.210996	0.0919485	-2.29472	0.0217491	0.229152	10.523	11.0847	12.6847	8.94075	9.52837	9.37684
	PXMP4	225.197	-0.385118	0.167879	-2.29402	0.0217894	0.229152	13.2406	12.7303	14.2226	8.30835	9.56374	10.8246
	CITED2	428.076	-0.308966	0.134741	-2.29303	0.0218461	0.229152	135.659	151.642	172.456	122.22	113.948	112.831
	MCM4	610.928	-0.265303	0.115692	-2.29318	0.0218379	0.229152	32.2505	33.7487	36.2746	26.8679	26.4055	26.7387
	HERC2P2	278.352	0.350702	0.153008	2.29205	0.021903	0.229494	2.48586	2.68948	1.94934	2.60062	3.06667	2.78152
	SNRNP70	2490.84	0.210417	0.0918784	2.29017	0.0220113	0.23005	87.4623	101.592	85.7641	104.683	95.0584	98.3128
	KIAA1109	1637.28	-0.223574	0.0976239	-2.29015	0.0220125	0.23005	7.17994	7.92933	7.976	6.21885	6.61648	5.80625
	ALAD	472.234	-0.288734	0.126063	-2.2904	0.0219982	0.23005	30.8353	31.4062	33.4491	22.2008	25.4325	25.8902
	LINC00704	283.056	-0.36361	0.158847	-2.28906	0.0220758	0.230419	#N/A	#N/A	#N/A	#N/A	#N/A	#N/A
	TPP1	2078.79	-0.236325	0.103248	-2.2889	0.0220854	0.230419	267.021	319.153	342.022	237.212	271.461	233.704
	NOP56	1776.22	0.239819	0.10482	2.2879	0.0221431	0.230824	275.317	251.542	246.816	256.237	304.465	299.383
	TEPP	23.6523	1.09775	0.480394	2.2851	0.0223072	0.232155	0.727149	1.89392	1.00918	1.74288	3.12564	2.26115
	EPB41L3	41.7507	0.816231	0.357202	2.28507	0.0223087	0.232155	0.124742	0.122143	0.108203	0.151868	0.173627	0.248524
	ERMP1	1524.45	-0.25813	0.113148	-2.28135	0.0225276	0.234233	18.4598	22.2978	26.67	17.8529	18.459	16.5743
	NIPAL4	940.416	0.248069	0.108797	2.28011	0.0226014	0.234801	48.9039	57.3546	54.8889	58.0213	65.0822	57.2866
	SLC16A14	121.373	-0.501088	0.219937	-2.27832	0.0227074	0.235503	2.84076	3.45772	5.39397	2.32784	2.46904	2.75336
	DZIP3	139.522	-0.450455	0.197707	-2.2784	0.0227029	0.235503	1.42392	1.39544	1.41557	0.96821	0.87976	1.04296
	MAP7D1	2637.64	0.260073	0.114246	2.27643	0.0228202	0.235885	81.9719	91.186	88.4292	113.014	86.3521	95.0035
	GOLGA3	1474.49	0.216964	0.0953109	2.27638	0.0228234	0.235885	20.2414	21.5787	20.6344	23.3861	22.4333	22.4427
	CD2BP2	1697.82	0.226231	0.0993572	2.27695	0.0227892	0.235885	331.044	311.951	306.566	349.16	372.486	325.711
	PTBP3	2154.82	-0.280264	0.123134	-2.27609	0.0228406	0.235885	13.8541	17.7038	25.1305	14.0463	15.1037	14.1023
	TNFSF15	58.4101	0.660619	0.290141	2.27689	0.0227929	0.235885	1.83681	1.85104	2.1703	2.37978	3.18666	3.10616
	SPAG7	783.918	0.251702	0.110657	2.27462	0.0229289	0.236597	75.6347	77.5247	76.0692	89.919	86.1307	81.1932
	SMC4	698.956	-0.356929	0.156984	-2.27367	0.0229857	0.236983	13.7477	19.7759	27.6493	14.8353	16.0996	13.3808
	SERPINB5	7709.3	-0.190599	0.0838645	-2.2727	0.0230442	0.237187	251.626	243.95	310.82	196.152	235.296	232.641
	ZMAT3	578.93	-0.273232	0.120213	-2.2729	0.0230321	0.237187	4.59381	5.00671	6.00748	3.98556	4.08229	4.04852
	MYO3B	76.2501	-0.658133	0.289672	-2.27199	0.0230868	0.237426	0.169155	0.178184	0.19924	0.0900981	0.076538	0.147651
	SMIM12	762.834	0.25265	0.111244	2.27114	0.0231383	0.237755	4.39805	4.11832	4.52529	4.45433	5.30622	4.88879
	OSBPL6	110.496	-0.497063	0.218995	-2.26974	0.0232232	0.238427	0.560381	0.47488	0.678746	0.309333	0.449641	0.382117
	TRPM7	596.24	-0.329105	0.145074	-2.26854	0.0232965	0.23858	3.44624	4.74156	5.45756	3.27544	3.85064	3.10442
	NCKAP5	227.142	-0.376649	0.16603	-2.26856	0.0232952	0.23858	0.2676	0.254512	0.267862	0.160193	0.207661	0.203068
	STK32A	30.603	-0.929441	0.40968	-2.2687	0.0232865	0.23858	0.19444	0.220852	0.308407	0.0739758	0.17512	0.112551
	SLC35A5	178.484	-0.421991	0.186091	-2.26766	0.02335	0.238928	6.04922	6.73154	11.0499	4.54876	6.6281	5.31463
	PMS1	186.584	-0.396711	0.175082	-2.26586	0.0234598	0.239851	2.17921	2.004	2.06355	1.34209	1.61326	1.51017
	CCL28	162.165	0.495148	0.218564	2.26546	0.0234844	0.239902	4.12858	3.32246	2.92678	3.51212	5.89002	4.38858
	PPCS	456.56	-0.39437	0.174175	-2.26421	0.0235611	0.240233	18.1382	28.7247	36.4372	20.1081	20.7911	18.1925
	SORT1	1106.44	-0.225843	0.0997553	-2.26397	0.0235757	0.240233	12.3898	13.0472	11.7999	9.55007	10.1797	10.1554
	DHRS1	576.484	0.276344	0.122052	2.26414	0.0235655	0.240233	55.3875	47.5534	53.4399	58.2637	60.0425	59.9718
	RRM2B	486.6	-0.304082	0.134337	-2.26357	0.0236007	0.240288	11.7472	13.7237	17.538	9.34466	11.7778	11.4568
	C1D	113.935	-0.539934	0.238595	-2.26297	0.0236373	0.24046	1.11012	1.48426	2.87032	1.08538	1.13304	1.13492
	MECOM	527.89	-0.303081	0.134009	-2.26164	0.0237194	0.241095	0.803236	0.937065	1.03733	0.590585	0.748741	0.771723
	RAD50	1184.26	-0.24828	0.109799	-2.26122	0.0237457	0.241162	10.8371	12.4647	16.1007	9.92923	10.7246	10.3581
	TET2	705.965	-0.256335	0.113384	-2.26077	0.0237735	0.241244	5.08903	4.9116	5.7977	3.85902	4.66124	3.97079
	RAN	4438.25	0.251095	0.111098	2.26012	0.0238141	0.24137	736.867	641.111	601.193	643.41	778.194	794.917
	PSMF1	2071.95	0.206288	0.0913062	2.2593	0.0238648	0.24137	24.1546	24.8081	20.7464	25.6124	24.3804	25.3116
	HIGD1A	5180.26	-0.248644	0.110023	-2.25993	0.0238255	0.24137	269.617	250.908	244.811	167.421	227.067	213.535
	ATP6AP2	1204.83	-0.279927	0.123896	-2.25937	0.0238602	0.24137	34.1209	41.4027	58.0273	34.331	35.3023	32.5238
	TMEM168	260.003	-0.347831	0.153991	-2.25878	0.0238973	0.241499	9.71024	8.13113	10.6297	6.57529	7.37719	7.06467
	MIF4GD	134.071	0.492285	0.217992	2.25827	0.0239289	0.241619	25.0618	19.5652	16.6542	26.6977	31.162	23.4558
	ATP5B	5794.7	0.221744	0.0982404	2.25715	0.0239984	0.24194	#N/A	#N/A	#N/A	#N/A	#N/A	#N/A
	UNC119B	471.956	-0.288386	0.127767	-2.25713	0.0240002	0.24194	34.5533	31.887	42.0865	28.057	29.5438	26.0478
	PSD3	1058.75	-0.243325	0.107824	-2.25669	0.0240277	0.242017	1.98469	1.69403	1.99052	1.39394	1.61781	1.50405
	CAT	903.639	-0.251743	0.111633	-2.25508	0.0241281	0.242828	27.532	28.8577	25.5107	19.4958	21.6394	23.2194
	KLHL2	492.073	-0.325259	0.144278	-2.25439	0.0241718	0.243069	4.50978	4.08954	4.46794	2.5733	3.4954	3.72165
	KIAA1191	1836.99	0.207946	0.0922633	2.25383	0.024207	0.243222	101.216	96.2844	100.7	104.016	111.77	108.581
	PIK3CD	402.86	0.299437	0.132982	2.25171	0.0243405	0.244363	4.34943	3.94229	4.56062	5.07182	4.93842	4.882
	SNHG16	1394.31	0.254511	0.113172	2.24889	0.0245194	0.245958	172.1	138.98	150.132	166.03	185.555	167.687
	CAND1	1574.8	-0.243196	0.108241	-2.24679	0.0246534	0.246689	25.0559	28.5826	39.8999	22.6452	27.2293	23.8793
	NCAPG	143.276	-0.459635	0.204602	-2.24648	0.024673	0.246689	3.91654	4.05461	5.67478	2.53669	2.94504	3.63744
	MANBA	804.757	-0.238504	0.106146	-2.24694	0.0246435	0.246689	5.95991	6.29462	6.18383	4.7161	5.03728	4.9446
	SSBP2	307.417	-0.368516	0.164021	-2.24676	0.0246553	0.246689	0.877523	1.03109	0.906885	0.570897	0.858585	0.634348
	PLCE1	78.6661	-0.56655	0.252273	-2.24578	0.0247178	0.246936	0.277727	0.26602	0.317139	0.153545	0.189397	0.198762
	PKD2	274.613	-0.340112	0.151512	-2.24478	0.0247823	0.247378	3.72366	4.08361	4.23307	2.75735	3.36606	2.86983
	CPE	236.726	-0.3646	0.162448	-2.24441	0.0248062	0.247415	1.66966	2.00908	1.68967	1.16106	1.3468	1.38104
	TGM5	25.0374	0.968363	0.431562	2.24386	0.0248416	0.247566	0.495816	0.543745	0.344061	0.825281	0.816983	0.84098
	SRI	1377.4	0.216537	0.09652	2.24344	0.0248686	0.247634	51.691	52.8553	55.8762	59.3048	59.5297	56.7126
	WDR55	623.122	0.263453	0.117539	2.24141	0.0249993	0.248531	57.986	55.0878	52.2473	59.4964	62.6029	64.171
	ACAT2	1303.25	0.255526	0.113998	2.24149	0.0249942	0.248531	60.4936	55.5849	58.7775	55.8056	68.2369	72.4218
	N4BP2L2	679.597	-0.265454	0.118496	-2.24019	0.0250784	0.248711	5.62436	5.89464	7.74354	4.24928	5.68114	5.11194
	P4HB	18225.2	0.186732	0.0833471	2.24041	0.0250643	0.248711	948.156	952.865	792.877	966.263	991.848	914.893
	EIF2AK2	759.561	0.260585	0.116306	2.24051	0.025058	0.248711	9.39598	9.92187	13.8299	12.1011	12.2428	12.6099
	CEP68	221.254	-0.371326	0.16579	-2.23974	0.0251079	0.248802	6.51494	7.82879	8.12802	4.94674	5.91867	5.48599
	FAT1	14081.2	0.180381	0.0805809	2.23851	0.0251876	0.249389	87.6265	85.8135	88.2507	87.7532	99.2079	92.5148
	PDCD11	1687.79	0.214191	0.0957429	2.23715	0.0252768	0.25007	29.9271	27.4282	29.2819	30.1499	32.7362	31.786
	ETV4	264.697	0.360826	0.161319	2.23673	0.025304	0.250137	4.3268	4.07041	3.98436	4.76214	4.48955	5.58052
	FAM212B	262.524	-0.373564	0.167098	-2.23559	0.0253785	0.250672	#N/A	#N/A	#N/A	#N/A	#N/A	#N/A
	SENP7	115.937	-0.521527	0.233404	-2.23444	0.0254542	0.251216	0.460556	0.603628	0.954883	0.454719	0.405596	0.427635
	UPK2	34.2908	0.844613	0.378268	2.23284	0.0255592	0.25153	0.794825	0.66246	0.573615	1.28699	0.91108	1.19835
	ACVR1	333.595	-0.317177	0.142059	-2.23271	0.0255682	0.25153	2.4674	2.3802	2.47846	1.64684	1.92044	1.94902
	TBC1D23	564.904	-0.310182	0.138881	-2.23345	0.0255196	0.25153	6.82385	8.15392	12.1076	6.75883	6.78027	6.65125
	KIAA1009	106.14	-0.493897	0.221194	-2.23286	0.0255579	0.25153	#N/A	#N/A	#N/A	#N/A	#N/A	#N/A
	TPTEP1	437.527	0.282804	0.126737	2.23142	0.0256533	0.251949	3.75998	4.13546	3.35463	4.23896	4.47328	4.11945
	PFKFB4	759.79	0.247824	0.111044	2.23175	0.0256314	0.251949	15.3999	15.2075	12.6475	16.4051	15.6482	16.0144
	SLC39A8	197.942	0.50337	0.225612	2.23113	0.0256726	0.251949	0.571464	0.833454	1.11608	1.39953	0.992704	0.930431
	DEPDC1B	102.788	-0.532047	0.238615	-2.22973	0.0257655	0.252659	1.21307	0.935746	1.11287	0.613274	0.636332	0.836974
	ZNF767	337.862	-0.322907	0.144863	-2.22906	0.0258101	0.252894	#N/A	#N/A	#N/A	#N/A	#N/A	#N/A
	GOLGB1	3274.41	-0.197763	0.0887557	-2.22817	0.0258689	0.253266	34.942	37.5262	38.8859	28.1164	33.1782	30.2195
	DOM3Z	159.68	0.422483	0.189837	2.2255	0.0260474	0.254811	#N/A	#N/A	#N/A	#N/A	#N/A	#N/A
	CXXC5	57.2131	-0.678251	0.304848	-2.22489	0.0260889	0.255013	1.39308	2.03699	1.89312	1.17484	0.831685	1.09392
	ZNF268	262.208	-0.362436	0.162938	-2.22438	0.026123	0.255142	7.24295	8.43084	8.59728	5.24534	7.17351	5.49599
	LMNB1	236.647	-0.365261	0.164274	-2.22348	0.0261832	0.255526	4.28931	3.95208	3.87918	2.75281	3.40541	2.75641
	GOLGA8B	184.012	-0.414808	0.186681	-2.22202	0.0262823	0.255801	2.48255	3.42156	3.23592	2.1264	2.40343	1.9663
	LCLAT1	171.285	-0.397805	0.179069	-2.22152	0.0263159	0.255801	0.916216	0.9575	0.852706	0.597095	0.698092	0.648026
	DHX29	963.477	-0.274716	0.123605	-2.22254	0.0262471	0.255801	14.413	17.1366	25.2251	13.7768	15.9554	13.8411
	NREP	143.202	-0.434079	0.195386	-2.22165	0.0263068	0.255801	0.447086	0.441621	0.46867	0.266846	0.341653	0.333449
	PDLIM7	734.423	0.367006	0.165159	2.22213	0.0262742	0.255801	42.9562	45.1423	35.6666	68.7595	38.4494	43.2797
	LTN1	412.775	-0.353583	0.159186	-2.22119	0.0263381	0.255814	4.60324	6.34172	8.93503	4.5547	4.99487	4.85943
	ANXA2P3	28.7105	-2.6951	1.21415	-2.21975	0.0264358	0.256384	5.27174	54.3446	79.0174	2.24634	4.83424	11.9222
	UNKL	101.206	0.517816	0.233281	2.21971	0.0264387	0.256384	1.60662	1.58121	1.24352	2.3917	1.88883	1.70802
	HNRNPAB	2850.57	0.224298	0.101064	2.21936	0.0264621	0.256408	388.019	350.538	353.491	356.71	423.479	421.859
	ZG16B	43.8376	0.804868	0.362879	2.218	0.0265545	0.256974	4.39756	2.84413	2.19089	3.84377	6.33327	5.10012
	RAET1L	77.3038	0.58508	0.263801	2.21789	0.0265626	0.256974	7.81767	8.41161	7.67676	9.585	10.3137	13.2878
	CEP290	492.069	-0.305215	0.13764	-2.21749	0.0265894	0.25703	4.30057	4.94147	6.94224	4.03445	4.47194	3.73643
	EVA1C	66.7197	0.601765	0.271417	2.21712	0.0266148	0.257074	0.533991	0.495516	0.39193	0.645422	0.67095	0.688975
	CAPG	3016.71	0.202876	0.0915403	2.21625	0.0266746	0.25728	113.62	111.72	101.029	123.138	112.867	116.766
	PSCA	405.975	-0.361967	0.163328	-2.21619	0.0266783	0.25728	35.2285	31.601	33.9397	29.0568	26.2673	19.2408
	CDK11B	282.622	0.327322	0.147891	2.21326	0.0268797	0.259019	10.2222	11.1125	7.92986	11.5552	10.7452	11.6936
	PTPLB	236.093	-0.392078	0.177202	-2.21261	0.0269247	0.259093	#N/A	#N/A	#N/A	#N/A	#N/A	#N/A
	LIMCH1	80.3156	-0.596284	0.269503	-2.21253	0.0269297	0.259093	0.184005	0.263355	0.339775	0.179404	0.14657	0.158695
	NKX3-1	80.0748	0.593757	0.268456	2.21175	0.0269837	0.259408	9.51324	16.4729	15.6352	16.8014	21.8094	20.3822
	PFKFB3	2618.06	0.214701	0.0970928	2.2113	0.0270153	0.259508	21.0971	19.7085	19.9788	22.3402	23.8279	20.3578
	AEBP2	452.784	-0.288818	0.130675	-2.21021	0.0270907	0.260029	1.25695	1.47036	1.60724	1.04264	1.20643	1.0941
	NOP16	547.722	0.303875	0.137526	2.20958	0.0271346	0.260246	103.917	82.987	81.1801	95.4314	109.935	105.907
	KIF1C	9229.52	0.185834	0.084158	2.20816	0.0272333	0.260988	268.335	260.816	251.871	286.667	274.53	274.367
	CDKN2C	74.9831	-0.677405	0.306844	-2.20765	0.0272685	0.26112	7.3386	5.19767	5.72904	1.9544	4.99461	3.88981
	FAM129B	5548.56	0.240274	0.108926	2.20584	0.027395	0.262127	61.0223	67.1108	62.0623	81.468	62.1152	67.5025
	ZMYM2	1645.03	-0.246832	0.111946	-2.20491	0.0274605	0.262548	10.1262	12.4517	14.4466	9.61502	10.5197	9.18436
	CNIH4	433.153	-0.296341	0.134458	-2.20397	0.0275266	0.262974	16.1131	18.392	23.9927	13.3616	15.8852	15.2809
	ANXA9	39.2053	0.774847	0.351716	2.20305	0.0275913	0.263387	2.30034	2.08776	1.59628	2.87299	3.63697	3.04963
	RNF141	852.597	-0.251173	0.114036	-2.20258	0.0276246	0.263418	30.4613	25.3302	30.5853	20.9698	23.8405	23.4912
	KCTD13	240.767	0.356446	0.161845	2.20239	0.0276376	0.263418	8.30413	10.2041	8.92143	11.937	10.1495	10.8796
	ZNF644	567.069	-0.272	0.123604	-2.20058	0.027766	0.264436	4.47622	4.72388	6.88044	4.01772	4.38006	4.00661
	LPCAT2	565.99	-0.281057	0.127756	-2.19995	0.0278103	0.264652	6.03425	6.84265	9.31472	4.95593	6.06989	5.99815
	MYL12A	4263.08	0.189128	0.0859851	2.19955	0.0278391	0.264663	419.113	381.426	453.419	415.723	471.378	459.018
	MGAT4B	1680.84	0.220535	0.100274	2.19933	0.0278547	0.264663	154.01	158.692	144.203	181.714	163.527	155.584
	AGPAT6	1423.42	0.207135	0.0942199	2.19842	0.0279193	0.265071	#N/A	#N/A	#N/A	#N/A	#N/A	#N/A
	ECM1	1730.91	0.238586	0.108554	2.19785	0.0279596	0.265247	268.445	248.446	246.617	301.174	254.582	290.691
	RPS6KA1	1276.12	0.23808	0.108409	2.19612	0.0280831	0.265918	25.7991	22.9945	22.3622	27.4831	26.9111	24.6908
	GPR155	213.656	-0.373387	0.169997	-2.19644	0.0280606	0.265918	3.5185	4.21513	4.25952	2.50557	3.17829	3.01279
	C8orf40	78.3034	-0.574985	0.261839	-2.19595	0.0280954	0.265918	#N/A	#N/A	#N/A	#N/A	#N/A	#N/A
	APOL2	1395.94	0.220203	0.100297	2.1955	0.0281278	0.266019	81.1841	96.1477	81.4756	93.3954	100.673	89.151
	DDX28	78.6113	0.577456	0.263355	2.19269	0.0283296	0.267514	23.9966	30.0757	26.847	35.4751	31.9973	44.3014
	AGPAT5	295.103	-0.337949	0.154114	-2.19285	0.0283184	0.267514	4.96106	5.28644	6.95495	4.51462	4.35135	3.92157
	LGALS1	7572.31	0.218286	0.0996568	2.19037	0.0284972	0.268889	1631.07	1680.86	1323.56	1891.75	1472.93	1678.47
	SRSF7	958.448	0.237775	0.108641	2.18864	0.0286232	0.26987	108.526	100.729	97.4265	118.189	111.143	110.958
	IFI27L1	170.11	0.396193	0.181132	2.18732	0.0287191	0.270287	5.65125	6.09424	6.17647	7.92649	7.17959	7.13578
	NDC80	82.0664	-0.592647	0.270918	-2.18755	0.0287023	0.270287	1.24832	1.88558	2.97465	1.07889	1.4579	1.19849
	ZNF608	431.319	-0.286744	0.131106	-2.18712	0.0287338	0.270287	3.66264	3.98547	4.03629	2.65842	3.27384	3.07937
	DNAJB12	563.071	0.264552	0.120983	2.18668	0.0287659	0.270382	20.6456	22.9022	19.6413	25.6419	22.2476	23.3275
	BCAR3	1186.4	0.2215	0.101339	2.18574	0.0288349	0.270822	3.58982	3.47176	3.51591	3.84396	3.7567	3.98915
	CCNJ	172.575	0.411814	0.188527	2.18438	0.0289345	0.271341	7.29042	7.06239	8.93763	10.8081	9.88882	8.58727
	ZBTB7C	54.7472	-0.646607	0.295987	-2.18458	0.0289198	0.271341	0.160332	0.157641	0.161134	0.103067	0.0887226	0.0958588
	PFKFB2	423.133	-0.281696	0.129035	-2.18309	0.0290295	0.272024	9.07946	8.95893	9.34812	6.69048	7.72082	6.86167
	C10orf118	1335.62	-0.216067	0.0989871	-2.18277	0.0290524	0.27203	#N/A	#N/A	#N/A	#N/A	#N/A	#N/A
	CRNKL1	325.733	-0.312419	0.143184	-2.18194	0.0291138	0.272397	15.3299	14.0187	16.6195	10.3305	12.0141	12.3502
	WTAP	814.403	0.239285	0.109684	2.1816	0.0291394	0.272428	22.662	20.6853	23.5648	25.0244	25.3035	24.089
	GPR153	933.525	0.250363	0.114887	2.17921	0.0293159	0.273082	57.0066	59.044	54.6208	71.5894	60.032	59.5117
	FAM105B	485.173	-0.270358	0.124036	-2.17967	0.0292819	0.273082	#N/A	#N/A	#N/A	#N/A	#N/A	#N/A
	SPDEF	100.182	0.505877	0.232078	2.17977	0.0292748	0.273082	3.95333	4.64965	3.69754	6.53069	4.66292	5.20456
	ZNF292	617.247	-0.297076	0.136327	-2.17914	0.0293209	0.273082	4.52438	5.56909	6.49416	4.28974	4.72347	3.72204
	FAM131B	20.1615	-1.12419	0.515659	-2.18011	0.0292496	0.273082	3.85259	2.36103	1.80849	1.5692	1.16896	0.811484
	LARP6	278.734	0.344006	0.157963	2.17776	0.0294236	0.273731	10.0535	8.83889	8.18333	9.58003	11.7185	10.9685
	KLF9	668.692	-0.264685	0.121549	-2.17761	0.0294354	0.273731	22.347	24.5847	20.071	16.6112	19.8196	16.0198
	MRPL18	613.538	0.266658	0.122523	2.17639	0.0295263	0.274368	55.6471	51.7104	70.9939	69.2468	70.2779	61.764
	STX1A	288.443	0.338665	0.155661	2.17566	0.0295809	0.274667	12.3469	11.7767	10.1518	15.3634	12.0715	13.238
	CENPP	34.3163	-0.809235	0.372283	-2.17371	0.0297269	0.275813	0.126149	0.150201	0.135059	0.0614323	0.0743658	0.0815117
	ARHGAP17	806.399	0.23155	0.10662	2.17172	0.0298765	0.276325	6.99165	7.36516	6.87199	7.98842	7.74883	7.69811
	SMARCA4	2267.68	0.220318	0.101427	2.1722	0.029841	0.276325	16.0243	16.9057	15.7105	19.6355	16.367	17.2526
	CAPN14	338.37	0.34287	0.157897	2.17148	0.0298949	0.276325	4.15597	4.51941	4.90756	5.30153	4.56368	6.19352
	MIER3	289.26	-0.351073	0.161634	-2.17202	0.029854	0.276325	4.81186	5.59004	6.73477	4.36574	4.72103	3.63508
	HSPA1A	563.916	0.330358	0.152056	2.17261	0.0298096	0.276325	172.82	209.228	171.575	274.327	176.032	203.965
	GALNT18	549.376	0.27816	0.128126	2.17099	0.0299317	0.276456	1.31836	1.35295	1.217	1.67177	1.41068	1.36083
	UBA1	7284.7	0.190227	0.0876588	2.17008	0.0300005	0.276882	255.73	259.291	257.338	292.37	266.253	270.058
	USP12	519.174	-0.287512	0.132625	-2.16785	0.0301699	0.278027	4.0598	4.7498	6.11559	3.67179	4.23893	3.57559
	ADAM23	49.7406	-0.682898	0.314995	-2.16797	0.0301612	0.278027	0.36468	0.314701	0.269657	0.171952	0.212436	0.173511
	ZNF639	122.572	-0.458291	0.211443	-2.16744	0.030201	0.278031	7.1683	8.08584	9.85385	6.03624	6.02563	5.22367
	MAD2L1	99.7183	-0.497175	0.229404	-2.16725	0.0302159	0.278031	7.93815	6.84004	14.2959	5.33552	7.69101	5.80605
	MPRIP	3339.19	0.222497	0.102679	2.16693	0.0302402	0.278046	15.7319	16.4083	16.3815	17.5079	15.9898	19.6446
	PSMD3	2089.91	0.194785	0.0899023	2.16663	0.0302633	0.27805	105.232	105.832	101.889	113.09	114.876	109.17
	PODXL	50.202	0.670606	0.309568	2.16626	0.0302911	0.278097	0.641195	0.582633	0.61021	0.995299	0.902975	0.863147
	PGM3	581.355	0.257189	0.118741	2.16596	0.0303144	0.278101	14.5078	13.2822	16.8315	14.9029	17.6321	17.5036
	ZNF259	1087.47	0.244269	0.112793	2.16563	0.0303393	0.278121	#N/A	#N/A	#N/A	#N/A	#N/A	#N/A
	NDRG4	226.535	0.354047	0.163557	2.16467	0.0304131	0.278589	3.72155	3.85201	3.22086	4.78854	3.93036	4.21609
	SARS	4045.76	0.195942	0.0905449	2.16403	0.0304619	0.2786	151.357	137.051	139.464	150.888	157.695	153.023
	PIP4K2C	1485.77	0.22874	0.105714	2.16377	0.0304821	0.2786	111.948	99.566	96.3378	105.861	116.593	116.815
	CCNB1	321.737	-0.309687	0.143125	-2.16376	0.0304826	0.2786	28.0006	26.2007	34.0861	21.175	25.1949	20.892
	BCL7B	489.895	0.271559	0.125552	2.16293	0.0305467	0.278978	17.4682	21.3399	18.6142	22.0014	21.2782	21.7409
	AMTN	68.2775	0.585384	0.270733	2.16222	0.030601	0.279265	3.44571	4.76456	2.65098	4.54838	4.98005	5.2233
	ZNF397	266.429	-0.34777	0.160883	-2.16164	0.030646	0.279468	9.4365	10.3487	11.657	6.75941	9.46463	7.22098
	ZMYM6	567.448	-0.274909	0.127347	-2.15874	0.0308706	0.280471	10.5523	12.8187	14.0497	9.70937	10.1551	9.26608
	TNFRSF12A	3176.98	0.185799	0.0860595	2.15895	0.0308537	0.280471	697.214	769.933	618.336	723.193	770.141	726.398
	RASD2	73.301	-0.577214	0.26724	-2.15991	0.0307799	0.280471	6.69224	7.07388	4.6999	4.63819	2.8651	3.89006
	UBXN7	638.676	-0.259297	0.120086	-2.15927	0.0308292	0.280471	7.54011	7.04649	8.06575	5.9108	5.55619	6.26949
	CLCN3	1477.04	-0.226646	0.10499	-2.15874	0.03087	0.280471	11.4358	13.4849	14.6371	9.78855	11.6617	10.4012
	IFT80	213.283	-0.367037	0.170052	-2.15837	0.0308988	0.280519	1.18883	1.15708	2.38724	1.02106	1.22644	1.06423
	PHGDH	101.92	-0.531841	0.246465	-2.15788	0.0309373	0.28066	1.29648	1.0937	1.06883	0.932541	0.546176	0.764335
	EIF5A2	84.2245	0.560096	0.259675	2.15691	0.0310123	0.281132	2.67715	3.39648	3.13269	4.24989	5.29506	3.42296
	UBN2	334.909	-0.304915	0.141479	-2.15519	0.0311467	0.282142	3.84447	4.39551	4.86257	3.25309	3.48479	3.2527
	LAS1L	738.301	0.238711	0.110816	2.15412	0.0312305	0.282692	27.9389	26.7573	29.3803	28.5395	33.6706	31.286
	NFE2L2	2686.02	-0.231037	0.107294	-2.15332	0.0312939	0.283056	13.0737	15.6281	19.9116	12.4405	14.0792	12.2576
	YY1AP1	1057.66	0.237145	0.110228	2.1514	0.0314444	0.283753	33.1195	32.2241	25.4753	31.5695	35.3697	33.0501
	MPP7	263.56	-0.340174	0.158134	-2.15117	0.031463	0.283753	0.812701	0.911797	1.13831	0.694195	0.789903	0.650765
	DYNC2H1	301.258	-0.370864	0.172377	-2.15146	0.0314396	0.283753	0.619062	0.804627	1.11374	0.558717	0.749031	0.535814
	HSPA8	30670.2	0.185896	0.0864168	2.15116	0.0314637	0.283753	4744.02	4187.52	4830.49	4530.82	5127.13	5099.86
	WNK1	5946.17	-0.185774	0.0863893	-2.15042	0.0315217	0.284067	35.172	36.1607	38.3934	27.4014	33.2688	30.3153
	KPNA2	1758.45	0.228059	0.106089	2.1497	0.031579	0.284374	142.789	126.82	130.616	131.409	153.957	156.112
	ARFGAP1	744.298	0.272233	0.126744	2.1479	0.0317219	0.285451	35.9008	43.548	30.0685	49.0856	39.0048	35.4181
	SLC44A5	77.5848	-0.568769	0.264856	-2.14746	0.0317565	0.285552	0.158356	0.216368	0.250401	0.110618	0.160688	0.127204
	WDR63	107.122	-0.485439	0.226092	-2.14709	0.0317865	0.285612	0.77654	0.868985	0.940263	0.46426	0.599468	0.654085
	FRMD5	119.647	-0.44841	0.209039	-2.14511	0.0319443	0.28598	0.415517	0.409039	0.351911	0.250945	0.270024	0.282406
	AATF	1111.84	0.244043	0.113752	2.1454	0.0319208	0.28598	9.70064	8.07048	8.19257	9.40106	9.83387	9.71577
	LAMA3	46134.6	0.189621	0.0883762	2.14561	0.0319037	0.28598	156.478	137.687	150.491	148.733	171.117	158.584
	HCLS1	393.443	0.298887	0.139324	2.14526	0.0319318	0.28598	11.7219	9.66095	11.5774	11.4528	13.1478	13.4851
	SLC44A4	304.738	0.306782	0.143004	2.14526	0.0319321	0.28598	14.8002	16.2308	16.3116	18.4058	18.577	18.1491
	ZMPSTE24	775.294	-0.236359	0.11025	-2.14386	0.0320444	0.286039	18.5501	18.3025	27.9792	15.2612	18.0806	17.7137
	ERGIC2	615.667	-0.317007	0.147828	-2.14443	0.0319981	0.286039	10.1481	13.5727	19.5801	9.93331	12.3265	10.0602
	ZNF276	276.598	0.334319	0.155937	2.14393	0.0320381	0.286039	11.1734	11.0054	10.5893	14.6028	11.9775	12.3615
	STK17B	263.955	-0.334817	0.156118	-2.14464	0.031982	0.286039	5.86276	5.94117	7.08956	4.05822	5.55769	4.55015
	KIAA1377	112.714	-0.470446	0.219641	-2.14189	0.0322025	0.286349	#N/A	#N/A	#N/A	#N/A	#N/A	#N/A
	STOML1	59.9334	0.613148	0.28615	2.14275	0.0321333	0.286349	2.90866	2.52219	2.86332	4.32351	3.79931	3.84994
	NUP93	623.282	0.260458	0.121614	2.14168	0.0322195	0.286349	4.7711	4.18584	4.04041	4.80957	4.97268	4.86217
	DHX58	79.5907	0.546744	0.255129	2.14301	0.0321124	0.286349	5.63251	7.00058	3.45257	8.90024	5.5955	6.7229
	PRSS16	49.4997	-0.673174	0.314274	-2.142	0.0321936	0.286349	6.90129	5.21959	6.60553	3.67588	3.95535	3.49824
	HINT3	226.249	-0.432731	0.202001	-2.14222	0.0321756	0.286349	6.46788	10.3172	14.0611	6.98643	6.8436	7.26254
	B4GALNT2	62.2176	0.596258	0.278481	2.14111	0.0322654	0.286387	0.956943	1.04945	1.06248	1.52911	1.4534	1.39769
	CGGBP1	696.615	-0.250796	0.117137	-2.14104	0.0322706	0.286387	6.29832	6.71694	8.33497	5.7163	5.55445	5.54474
	CDK9	597.524	0.283896	0.13263	2.14052	0.0323131	0.286557	94.3666	95.7384	99.8123	127.318	106.025	99.8124
	MTMR10	280.724	-0.331585	0.154969	-2.13968	0.0323803	0.286737	5.38048	4.83981	6.22279	3.56352	4.04234	4.56496
	CAPS	51.4895	-0.736564	0.3442	-2.13993	0.0323606	0.286737	11.7917	14.742	12.4376	11.5565	5.13625	5.77795
	CA12	5412.68	0.194077	0.0907354	2.13894	0.0324409	0.287066	79.4522	76.4841	73.9957	78.1853	90.7513	78.9552
	ZCCHC11	1144.47	-0.232542	0.108791	-2.1375	0.0325571	0.287873	#N/A	#N/A	#N/A	#N/A	#N/A	#N/A
	CLCA4	242.162	-0.344513	0.161196	-2.13723	0.0325792	0.287873	8.03957	6.94965	7.15412	5.10502	5.89068	5.44266
	MARCH5	716.141	-0.250826	0.117435	-2.13587	0.0326902	0.288495	#N/A	#N/A	#N/A	#N/A	#N/A	#N/A
	MBNL1	1380.89	-0.205396	0.0961686	-2.13579	0.0326967	0.288495	5.70683	5.55552	7.13024	4.81556	5.33521	4.83397
	BCAS2	447.928	-0.29144	0.136488	-2.13528	0.0327384	0.288654	26.7846	29.953	40.1053	24.7554	26.551	22.8932
	UBE2G1	569.321	-0.278283	0.130362	-2.1347	0.0327859	0.288865	4.88507	5.17791	7.78616	4.0888	4.44967	5.0389
	LIPE	94.9351	0.547646	0.256667	2.13368	0.0328692	0.289391	2.33897	3.24009	2.59123	4.98328	2.9633	3.34084
	COL27A1	995.102	0.253358	0.118766	2.13326	0.0329037	0.289487	4.84282	6.19365	4.92353	6.71525	5.32632	5.77184
	LOC344595	147.09	-0.41344	0.193841	-2.13288	0.0329345	0.289549	#N/A	#N/A	#N/A	#N/A	#N/A	#N/A
	PCNXL4	344.651	-0.320796	0.150454	-2.13219	0.0329909	0.289837	#N/A	#N/A	#N/A	#N/A	#N/A	#N/A
	SPINT1	3051.33	0.205577	0.0964782	2.13082	0.0331041	0.290414	163.423	200.475	186.982	204.301	196.247	196.245
	CREBRF	111.318	-0.477573	0.224105	-2.13102	0.0330873	0.290414	1.49788	1.38995	1.39478	0.872835	1.20334	0.858942
	ARNT	804.986	0.260696	0.122496	2.1282	0.0333206	0.290481	11.3788	9.2113	9.47968	11.2099	11.717	11.0329
	ZSWIM8	1629.71	0.20086	0.0943756	2.1283	0.0333122	0.290481	85.0561	95.7914	77.2433	98.3505	90.5917	88.8981
	FRAT1	26.0448	-0.904989	0.425391	-2.12743	0.0333844	0.290481	12.0286	12.7517	10.8511	5.12552	5.5152	6.80081
	ITPRIP	785.749	0.247949	0.116627	2.126	0.0335031	0.290481	22.9567	23.3949	22.3076	26.1064	28.1336	22.8008
	CCDC86	456.573	0.282873	0.132812	2.12988	0.0331816	0.290481	41.2	43.8843	41.4882	52.4653	43.4263	48.685
	MALAT1	19966.8	-0.267053	0.125689	-2.12471	0.0336108	0.290481	1872.82	2365.12	2583.43	1842.34	2052.45	1433.67
	TENM4	555.748	-0.264846	0.124646	-2.12479	0.0336044	0.290481	0.774623	0.688467	0.656259	0.546775	0.562094	0.549925
	KRT6C	91.756	-0.526088	0.247636	-2.12444	0.0336337	0.290481	17.0631	20.2536	18.6664	14.7554	12.6557	9.83639
	CASC5	159.77	-0.477987	0.224915	-2.12519	0.0335705	0.290481	#N/A	#N/A	#N/A	#N/A	#N/A	#N/A
	FANCI	315.26	-0.318831	0.150043	-2.12493	0.0335922	0.290481	4.19987	4.19292	4.73341	2.88497	3.98414	3.11147
	MVB12A	142.292	0.407178	0.191664	2.12444	0.0336332	0.290481	4.09494	4.07497	3.86774	4.92771	5.12851	4.95914
	SPTBN1	17068	0.171459	0.0806192	2.12678	0.0334382	0.290481	70.6341	68.0174	66.8718	71.8746	74.2051	71.7789
	ATG4B	694.046	0.246902	0.115973	2.12896	0.0332574	0.290481	16.0806	16.4594	15.1197	17.9019	19.1965	16.2614
	ING5	209.558	0.360893	0.16982	2.12515	0.0335743	0.290481	3.60646	4.14735	4.15367	4.40214	5.51195	4.55008
	PLK1S1	181.2	-0.372261	0.174768	-2.13003	0.0331687	0.290481	#N/A	#N/A	#N/A	#N/A	#N/A	#N/A
	GHR	29.8734	-0.855457	0.402374	-2.12602	0.0335015	0.290481	0.106728	0.0936361	0.157999	0.041688	0.0774812	0.0643653
	CSNK1A1	2819.72	-0.198109	0.0932528	-2.12443	0.0336339	0.290481	40.6589	44.7069	54.84	34.8904	41.2543	38.6402
	CLK4	517.417	-0.277645	0.130499	-2.12757	0.0333732	0.290481	19.3345	17.4544	19.1104	12.3013	16.0667	15.0764
	SYNE1	163.367	-0.396127	0.186028	-2.12939	0.0332218	0.290481	0.343543	0.309072	0.335466	0.254205	0.233445	0.222536
	CASD1	20.3281	-1.10574	0.520241	-2.12543	0.0335505	0.290481	0.444238	0.365385	0.832328	0.307602	0.101843	0.251165
	PPP1R3B	340.844	0.295201	0.138754	2.12751	0.0333775	0.290481	16.3567	17.2537	21.6427	19.5654	22.1652	21.7872
	RPL35	8183.72	0.200739	0.0943432	2.12775	0.0333574	0.290481	1796.73	1702.11	1613.3	1980.2	1723.89	1818.96
	ATM	466.467	-0.276296	0.13011	-2.12356	0.0337072	0.290563	2.75899	2.98599	3.89442	2.48395	2.49849	2.46198
	TENM3	107.995	-0.46696	0.219905	-2.12347	0.0337147	0.290563	0.165936	0.174909	0.18446	0.0995388	0.131113	0.125697
	DPY19L4	186.551	-0.382947	0.180308	-2.12385	0.0336827	0.290563	2.14829	2.60726	3.11072	1.92235	1.88792	1.85161
	EML2	995.753	0.224904	0.106002	2.12169	0.0338639	0.291439	23.2489	22.7839	19.4894	25.1763	23.2789	23.3681
	ZNF189	224.056	-0.359094	0.169233	-2.12188	0.0338474	0.291439	16.6641	21.3372	21.0022	12.7621	15.4877	14.9388
	SENP8	32.3456	-0.826173	0.389459	-2.12133	0.0338937	0.291491	1.44286	1.06808	1.35168	0.806946	0.578864	0.666212
	HLCS	299.018	-0.312093	0.147237	-2.11966	0.0340344	0.292495	1.15334	1.33293	1.33595	0.907289	0.966099	1.01156
	PCDHGB5	74.6362	-0.581924	0.274578	-2.11934	0.0340618	0.292519	0.747878	0.587284	0.813701	0.295072	0.57151	0.483741
	SPIN3	109.087	-0.487939	0.230262	-2.11906	0.034085	0.292519	0.514331	0.773928	0.697218	0.395	0.459307	0.468878
	ARHGEF28	1319.8	0.208522	0.098523	2.11648	0.0343041	0.294193	3.5768	3.26634	3.83504	3.65986	4.18473	3.78732
	ANKRD26	168.523	-0.418596	0.197866	-2.11555	0.0343827	0.294661	1.27113	1.44762	2.19162	0.989537	1.46826	0.998779
	CLTB	4147.24	0.209766	0.0991947	2.11469	0.0344563	0.295085	144.593	148.575	146.137	172.792	144.09	160.514
	PAX9	464.076	-0.276756	0.130901	-2.11423	0.0344953	0.295212	18.9843	22.6595	21.6236	17.3125	15.7163	16.082
	PVRL2	844.464	0.269085	0.127321	2.11343	0.0345636	0.29559	#N/A	#N/A	#N/A	#N/A	#N/A	#N/A
	YIPF6	654.795	-0.252345	0.119444	-2.11266	0.0346297	0.295948	14.5604	16.4189	19.7891	11.9471	14.7413	13.3844
	C8orf37	60.5673	-0.614206	0.290808	-2.11207	0.0346807	0.296177	2.7977	2.58875	2.97278	1.76956	1.35291	1.92779
	WDR46	540.389	0.268713	0.127252	2.11167	0.0347151	0.296265	49.0077	45.4766	38.9492	47.1867	53.535	49.9694
	C10orf32	51.7242	-0.644624	0.305459	-2.11034	0.0348287	0.296509	#N/A	#N/A	#N/A	#N/A	#N/A	#N/A
	PLA2G4C	21.8232	0.994977	0.471476	2.11035	0.0348286	0.296509	0.151738	0.295833	0.198892	0.359206	0.405841	0.425774
	GALNT7	1483.93	-0.205382	0.0973278	-2.11021	0.0348407	0.296509	8.45791	9.02786	10.7744	7.3115	8.29095	7.45668
	KLHL4	46.3179	-0.706704	0.334767	-2.11103	0.0347695	0.296509	0.43821	0.289868	0.308914	0.185244	0.199327	0.209742
	UBA5	262.296	-0.335094	0.158822	-2.10987	0.0348692	0.296546	9.83123	10.88	13.364	8.70354	9.10797	7.69888
	RAB22A	770.668	-0.293361	0.13909	-2.10915	0.0349315	0.296869	9.939	13.8211	16.9046	9.90278	10.9294	10.2069
	CYP2S1	2715.43	0.1927	0.0913924	2.10849	0.0349886	0.297014	169.014	176.738	142.273	187.624	167.49	167.013
	RHBDD2	454.098	-0.329626	0.15634	-2.10839	0.034997	0.297014	9.05324	11.9392	9.06562	9.44886	6.20018	6.80748
	HDAC9	461.374	0.274937	0.130437	2.10782	0.0350464	0.297227	0.436072	0.401913	0.415275	0.471949	0.521124	0.441077
	PLCB4	629.202	-0.259773	0.123342	-2.10612	0.0351943	0.298067	1.59589	1.38037	1.60578	1.04471	1.28937	1.26709
	CHMP4B	2841.72	0.218372	0.103679	2.10623	0.0351846	0.298067	61.1595	56.7862	50.4729	55.1607	64.7863	64.0315
	BTBD11	731.672	-0.235274	0.111746	-2.10544	0.0352531	0.29836	2.10652	2.08153	2.2067	1.5612	1.75837	1.78503
	PTRH2	818.397	0.248849	0.118252	2.1044	0.0353431	0.298915	22.9467	20.7178	18.8937	21.4961	23.7207	24.4796
	SASS6	89.6261	-0.53943	0.256404	-2.10383	0.0353936	0.299012	1.33275	1.95663	2.67009	1.25945	1.37984	1.19104
	LOC100505876	545.417	-0.26775	0.127281	-2.10361	0.0354128	0.299012	#N/A	#N/A	#N/A	#N/A	#N/A	#N/A
	RAC1	3060.83	0.195192	0.0927971	2.10343	0.035428	0.299012	93.1897	85.3891	88.3667	89.3606	99.6684	98.8648
	RACGAP1	728.746	-0.237368	0.11287	-2.10302	0.0354644	0.299113	13.1646	12.0138	13.4868	9.49685	10.6952	10.6574
	AKAP11	829.58	-0.246148	0.117104	-2.10197	0.0355562	0.299681	13.773	15.6967	19.2159	12.968	12.6681	12.7944
	ARG2	152.865	0.409253	0.194757	2.10135	0.0356103	0.29993	4.04143	3.62627	3.75475	4.05617	4.93884	5.19939
	TNIK	256.091	-0.340475	0.162049	-2.10107	0.0356352	0.299934	0.715753	0.550328	0.694622	0.438914	0.526778	0.492778
	RPF2	822.502	-0.288968	0.137654	-2.09924	0.0357955	0.301076	18.9627	17.2207	17.6831	10.6138	15.8943	15.0997
	CBR4	709.852	-0.242369	0.115482	-2.09877	0.0358373	0.301221	4.13806	4.38707	5.99952	3.5744	4.24489	3.6849
	CDC23	709.463	-0.244501	0.116521	-2.09834	0.0358755	0.301334	23.9677	25.6954	33.0057	20.5138	24.4892	20.638
	SEC24C	3339.7	0.185721	0.0885605	2.09711	0.0359837	0.301949	106.826	98.7585	104.063	107.246	112.904	111.521
	TRAF2	220.695	0.37722	0.17989	2.09695	0.035998	0.301949	3.27818	4.50687	4.05513	5.46599	4.19334	4.78132
	C1RL-AS1	110.364	0.463059	0.220857	2.09665	0.0360247	0.301966	5.65804	7.41375	4.84412	6.73186	8.25442	7.78277
	HN1	3498.38	0.188696	0.0900913	2.0945	0.0362157	0.303152	#N/A	#N/A	#N/A	#N/A	#N/A	#N/A
	CEACAM5	1024.74	-0.243229	0.116114	-2.09473	0.0361946	0.303152	53.8046	47.7535	42.6159	37.5357	41.1927	35.8818
	FAM219A	849.401	0.231185	0.110398	2.09411	0.0362501	0.303232	11.6571	12.8418	11.237	11.9123	13.8861	13.5394
	EIF5	2867.79	-0.211375	0.100974	-2.09335	0.0363178	0.303591	208.351	249.788	281.91	182.939	211.37	206.456
	ZNF518A	176.771	-0.402815	0.192457	-2.09301	0.0363479	0.303635	1.77018	1.9413	3.77288	1.70613	1.83585	1.58333
	TATDN2	558.97	0.257777	0.123209	2.09219	0.0364212	0.30404	14.7129	13.3641	14.116	14.8215	17.5248	15.2987
	TFE3	1377.16	0.202179	0.0966572	2.09171	0.0364647	0.304196	78.3787	81.5941	80.5303	82.5705	87.4392	90.0182
	RPL7A	18936	0.175256	0.0838256	2.09072	0.0365532	0.304727	5241.45	5011.69	5015.65	5081.18	5526.67	5628.48
	PHF6	662.47	-0.251276	0.12022	-2.09013	0.0366065	0.304963	10.113	11.405	14.314	8.32928	10.4088	9.51872
	ITGA4	88.3238	-0.509839	0.243977	-2.0897	0.0366445	0.305072	1.09111	0.997153	1.42417	0.844073	0.684907	0.768673
	CKAP4	3396.41	0.183673	0.0879239	2.089	0.0367073	0.305365	40.1358	44.7521	47.1588	45.3107	49.5071	46.3607
	SH2D3A	730.688	0.262076	0.12547	2.08876	0.0367296	0.305365	38.298	43.2936	37.9865	51.5146	39.5255	43.6461
	EHF	6984.15	0.193886	0.092918	2.08663	0.0369212	0.305728	130.976	141.685	177.96	157.694	176.14	149.555
	SLC12A6	1190.29	-0.209705	0.100476	-2.08712	0.0368769	0.305728	10.2082	11.7014	10.6631	8.42537	9.33623	8.72489
	TNNT1	211.813	0.340888	0.16332	2.08724	0.0368665	0.305728	10.3549	10.721	10.0866	12.6751	12.5329	11.9756
	HM13	2401.36	0.193331	0.0926363	2.08699	0.0368889	0.305728	30.0901	33.5121	33.6638	35.1349	33.9163	35.4615
	STOX2	120.837	-0.442083	0.211804	-2.08723	0.0368676	0.305728	0.644087	0.556829	0.495887	0.385634	0.409564	0.379219
	EIF3B	3935.53	0.198947	0.0953444	2.08661	0.0369232	0.305728	137.122	121.551	119.694	133.047	142.798	133.241
	C1orf210	90.8032	-0.491742	0.235912	-2.08443	0.0371212	0.305739	24.4533	24.3225	29.5969	18.4769	16.6224	17.2551
	MIR1282	105.94	1.31518	0.630933	2.08451	0.0371142	0.305739	1210.37	896.558	73.6765	1334.62	1070.98	1004.48
	PHB	2117.08	0.204976	0.0983383	2.08439	0.0371243	0.305739	180.345	172.466	147.068	182.323	171.41	185.792
	NCKAP1	1912.93	-0.257526	0.123499	-2.08525	0.0370464	0.305739	11.0229	13.1205	20.7043	11.5681	11.6596	11.1967
	GSTA4	164.344	-0.394485	0.189136	-2.08572	0.0370041	0.305739	8.25843	8.25169	13.2869	6.84249	8.06392	6.2717
	MYO6	2384.48	-0.187025	0.089648	-2.08622	0.0369587	0.305739	13.1949	13.404	14.4503	10.723	12.3313	10.95
	EPHB4	1396.12	0.239028	0.114606	2.08564	0.0370109	0.305739	46.3267	47.5859	47.2323	59.7736	49.6892	47.4622
	PDCD1LG2	27.5283	1.03293	0.495363	2.0852	0.0370508	0.305739	0.34992	0.383746	0.145692	0.205018	0.701927	0.626492
	PPP1R12B	439.087	-0.296041	0.142116	-2.0831	0.0372425	0.306506	1.6143	1.99463	1.87809	1.21443	1.39654	1.56463
	AGL	532.119	-0.255441	0.122677	-2.08222	0.0373227	0.306753	6.3996	7.27113	8.02157	5.48149	5.84868	5.74788
	UBR3	470.003	-0.268948	0.129159	-2.0823	0.0373153	0.306753	1.63392	1.81001	2.06959	1.33517	1.61686	1.36893
	DLGAP4	1546.41	0.21486	0.103209	2.0818	0.037361	0.306862	5.71219	6.44769	5.58785	7.08226	5.95642	6.29175
	SCN2B	31.0601	-0.852162	0.409554	-2.08071	0.0374609	0.307476	3.31745	1.89816	2.20199	1.38287	1.40534	1.14169
	SOAT1	351.074	-0.292899	0.140796	-2.08031	0.0374973	0.307568	5.27873	5.14379	5.97659	4.43944	3.99017	4.15183
	MAN1C1	20.7066	-1.0026	0.483327	-2.07437	0.0380449	0.308247	0.151011	0.165609	0.135355	0.0469199	0.0937618	0.0711495
	EBNA1BP2	1476.95	0.21892	0.105386	2.07732	0.0377721	0.308247	12.6002	11.3316	11.297	11.8441	13.1664	13.5544
	TM9SF3	2208.35	-0.269898	0.130111	-2.07438	0.0380444	0.308247	23.2122	31.0812	42.4153	24.3848	27.1689	23.0157
	LOC100129361	219.823	-0.370156	0.178448	-2.07431	0.0380505	0.308247	#N/A	#N/A	#N/A	#N/A	#N/A	#N/A
	CREBL2	293.652	-0.306914	0.147852	-2.07582	0.0379108	0.308247	9.41107	8.6065	8.83294	7.03474	6.72852	6.68566
	RAPGEF3	225.98	0.360316	0.173669	2.07473	0.0380114	0.308247	4.4001	6.15879	4.33899	7.06181	5.30914	5.51015
	MAPK6	2725.02	-0.18153	0.0874204	-2.07652	0.0378462	0.308247	21.9219	21.7581	25.586	17.5538	20.81	19.1608
	TAOK1	1580.99	-0.216166	0.104108	-2.07637	0.0378596	0.308247	8.28653	9.19574	11.6283	7.81857	7.84761	7.77375
	ARRDC2	217.661	0.355864	0.17116	2.07912	0.0376061	0.308247	13.7525	13.9149	12.7244	16.7431	18.2037	14.0699
	GPI	4652.21	0.184388	0.0889184	2.07368	0.038109	0.308247	96.0261	93.1586	90.2486	100.845	95.3309	102.301
	ZNF792	38.7283	0.801254	0.386	2.07579	0.0379134	0.308247	4.85361	2.51354	2.52605	4.16506	6.64532	5.38668
	PES1	1627.58	0.198505	0.0956965	2.07432	0.0380495	0.308247	45.2467	46.5622	45.307	50.8737	47.4294	49.5868
	BBX	1934.86	-0.201602	0.0970469	-2.07737	0.0377677	0.308247	5.99332	6.30218	7.49275	5.17665	5.9922	5.04117
	KLHL24	339.395	-0.29841	0.143553	-2.07875	0.0376404	0.308247	6.01318	6.64206	8.46596	5.15692	5.94713	5.06486
	NIPBL	1328.21	-0.23005	0.110749	-2.07722	0.0377808	0.308247	5.79448	6.82123	8.26337	5.07534	6.2698	5.39793
	TBCA	3069.45	0.234306	0.112807	2.07705	0.0377965	0.308247	16.3371	13.8126	13.527	17.0724	17.1096	14.2466
	ABCF1	1748.05	0.192348	0.0925555	2.07819	0.0376917	0.308247	59.5384	59.6495	55.2302	60.4421	63.9519	62.9011
	ARFGEF1	1556.41	-0.246767	0.118999	-2.07369	0.0381084	0.308247	7.08359	9.12232	11.2546	6.94813	7.53356	7.16614
	UTP23	174.653	-0.422598	0.203783	-2.07377	0.0381008	0.308247	1.53581	2.14744	3.01072	1.60879	1.59907	1.43755
	BOP1	127.581	0.437905	0.211106	2.07434	0.0380479	0.308247	3.75667	3.76329	2.75726	4.1558	3.80927	4.83337
	GDI1	2492.84	0.199087	0.0959499	2.07491	0.0379949	0.308247	347.969	320.492	306.554	362.399	346.129	344.319
	ZNF436	630.585	-0.243722	0.117557	-2.07322	0.0381518	0.308308	60.3022	57.7249	63.2647	42.8982	53.189	48.3094
	RALGPS2	403.981	-0.299284	0.144406	-2.07252	0.0382173	0.308308	1.72192	2.20803	2.31112	1.62731	1.69534	1.46693
	HMHA1	27.7433	0.864129	0.41691	2.0727	0.0382002	0.308308	#N/A	#N/A	#N/A	#N/A	#N/A	#N/A
	LYRM7	237.061	-0.325221	0.156892	-2.0729	0.038182	0.308308	6.80437	6.14528	8.14022	4.9854	5.68207	5.16426
	SERINC5	984.712	-0.210972	0.101838	-2.07164	0.0382992	0.308765	6.36756	6.70892	7.09737	5.2088	5.62167	5.56231
	PNKD	370.845	0.284705	0.137511	2.07042	0.0384129	0.309152	4.2941	4.38916	3.40412	5.01851	4.23722	4.49422
	TMEM68	229.282	-0.432126	0.208725	-2.07031	0.0384229	0.309152	1.91705	3.26698	4.31629	2.1891	2.37134	1.99619
	PDK3	281.44	-0.307424	0.148473	-2.07057	0.0383992	0.309152	3.16357	2.964	3.94117	2.3617	2.86963	2.43649
	PIM3	535.177	0.289579	0.139894	2.06999	0.0384537	0.309196	131.431	146.25	122.868	183.827	146.234	131.66
	CCP110	230.342	-0.336544	0.162629	-2.0694	0.0385088	0.309436	6.70822	7.31733	10.032	5.73215	6.12684	5.92233
	DHX37	272.226	0.350602	0.169568	2.06763	0.0386752	0.31015	5.06947	5.25677	5.17229	7.48566	5.98356	5.26889
	PID1	58.8578	0.656701	0.317691	2.0671	0.0387244	0.31015	0.126168	0.0830186	0.092805	0.131716	0.11859	0.189272
	STIM2	541.873	-0.279029	0.134944	-2.06774	0.0386641	0.31015	2.69577	3.4699	3.59205	2.62905	2.59681	2.3542
	MTERF	255.63	-0.327998	0.158675	-2.06711	0.038724	0.31015	#N/A	#N/A	#N/A	#N/A	#N/A	#N/A
	CNTNAP3	120.651	-0.445561	0.215496	-2.06761	0.0386768	0.31015	0.630491	0.594205	0.543478	0.419779	0.468632	0.349044
	KIAA1731	377.434	-0.277661	0.134352	-2.06666	0.0387659	0.31028	#N/A	#N/A	#N/A	#N/A	#N/A	#N/A
	TNKS1BP1	5950.96	0.191004	0.0924611	2.06577	0.0388499	0.310546	194.151	213.977	196.75	235.732	212.164	201.107
	OSBPL7	272.053	-0.322727	0.15622	-2.06585	0.0388427	0.310546	#N/A	#N/A	#N/A	#N/A	#N/A	#N/A
	NR3C1	759.077	-0.226301	0.109563	-2.06549	0.0388771	0.31056	4.41991	4.34471	5.57315	3.78252	3.98514	3.73826
	SYDE2	46.9495	-0.658188	0.318727	-2.06505	0.0389178	0.310683	1.15492	1.31933	1.10197	0.717675	0.799819	0.634833
	NUP133	664.705	-0.243776	0.118159	-2.06311	0.0391021	0.311466	9.87153	7.91838	11.4818	7.20994	7.93686	7.95889
	TWF1	1154.22	-0.204266	0.0990018	-2.06325	0.0390887	0.311466	86.9388	79.1456	103.655	68.4769	76.184	74.9011
	SNRPD1	1196.91	0.227798	0.110424	2.06295	0.0391178	0.311466	46.9543	46.6623	49.5345	44.7933	60.0764	53.4152
	DNAH5	130.056	0.435721	0.211149	2.06357	0.0390581	0.311466	0.45942	0.380163	0.362279	0.436018	0.545766	0.539963
	ADPRH	43.1377	-0.729479	0.353758	-2.06208	0.0391997	0.311887	3.97763	4.90739	4.83034	2.96608	3.30557	1.79911
	SYNPO	4287.32	0.184449	0.0894578	2.06185	0.0392217	0.311887	66.0303	63.8599	60.2447	70.9436	67.0621	65.2054
	CA2	351.415	0.284049	0.137807	2.06121	0.0392835	0.312176	15.5094	16.012	18.2877	17.4898	21.2501	18.4966
	PTGES2	316.394	0.337682	0.16391	2.06017	0.0393824	0.312759	31.7056	35.5198	31.5797	48.3334	33.5233	35.9032
	S100A6	26706.5	0.205648	0.0998596	2.05937	0.0394589	0.313163	15296	13132.9	13072.3	13953.3	15057.8	16067.7
	PORCN	1334.14	0.219375	0.106543	2.05904	0.0394905	0.313211	87.6114	112.389	87.2779	113.657	99.707	99.5747
	FAM210B	995.598	-0.222219	0.107942	-2.05869	0.0395237	0.313272	90.185	97.7011	117.484	72.6082	91.443	82.3179
	MARS	1611.45	0.191036	0.0928272	2.05797	0.0395931	0.313618	32.615	31.0964	34.7009	33.9653	36.7787	35.0655
	SLC9A7	736.401	0.227226	0.110465	2.05701	0.0396857	0.314019	3.60624	3.96212	4.13392	4.23782	4.30879	4.33315
	CUL4B	743.02	-0.235753	0.114615	-2.05691	0.039695	0.314019	12.425	13.9218	17.0427	10.5844	12.1976	11.7747
	SDPR	416.035	-0.282912	0.137572	-2.05646	0.0397379	0.314155	#N/A	#N/A	#N/A	#N/A	#N/A	#N/A
	RPSA	12372.4	0.216012	0.10507	2.05588	0.0397936	0.314393	2053.48	1739.15	1618.45	1833.02	2126.34	1955.68
	APC	869.323	-0.217839	0.106013	-2.05483	0.0398957	0.314996	5.91545	5.82428	6.82381	4.65485	5.51752	4.88047
	PRRG4	527.952	-0.254098	0.123709	-2.05399	0.0399762	0.315428	18.0388	19.163	18.8418	14.0812	16.49	13.854
	POLG	1094.51	0.209729	0.102196	2.05222	0.0401486	0.316567	30.782	31.9519	31.4695	35.6128	34.2996	32.7027
	PLRG1	862.473	-0.220662	0.107536	-2.05197	0.0401724	0.316567	49.7933	53.1696	63.4589	43.86	45.9298	44.3471
	COX17	439.699	0.282332	0.137624	2.05147	0.0402212	0.316749	15.9669	15.8354	15.7045	20.5095	17.5065	16.5546
	LTBR	2576.05	0.195556	0.0953389	2.05116	0.0402512	0.316781	138.643	146.972	115.423	157.479	140.658	131.71
	PSMB5	2391.27	0.196676	0.0959743	2.04926	0.0404371	0.31798	115.905	102.872	109.566	112.213	120.81	121.383
	PVR	3108.41	0.191532	0.0934729	2.04907	0.0404556	0.31798	122.438	125.891	109.803	117.078	132.782	133.814
	ATG16L2	55.7561	0.632989	0.309027	2.04833	0.0405278	0.318343	1.26966	1.98914	0.956576	1.81626	2.41175	1.69549
	SPESP1	135.248	-0.402432	0.196561	-2.04736	0.0406228	0.318885	1.0486	1.11374	1.13445	0.809198	0.776077	0.765586
	LOXL4	55.0355	-0.710202	0.347059	-2.04634	0.0407226	0.319444	2.48551	3.69116	2.94648	1.21355	2.84905	1.3272
	RNF167	1807.68	0.186644	0.0912286	2.0459	0.0407666	0.319444	296.078	313.087	285.154	306.511	326.313	323.207
	CPNE3	1390.63	-0.214985	0.105084	-2.04584	0.0407723	0.319444	26.5528	25.8043	35.5991	22.9027	22.4977	25.1527
	JMJD6	430.243	0.270633	0.132315	2.04537	0.0408182	0.319599	26.3779	24.0925	26.2697	29.9621	30.3231	27.1912
	RBM41	551.942	-0.290338	0.142046	-2.04397	0.0409563	0.320475	7.78688	8.94625	14.4365	8.02488	7.78492	7.5767
	MAP2	1204.3	-0.212475	0.103975	-2.04353	0.0409999	0.320479	3.35578	3.79283	4.36033	2.86351	3.3128	3.16089
	BAG6	3032.9	0.199365	0.0975635	2.04344	0.0410092	0.320479	192.519	190.783	184.932	223.444	200.39	190.249
	PIK3C2B	252.235	-0.315378	0.154427	-2.04225	0.0411268	0.320657	3.4902	4.00524	3.22927	2.51005	2.80217	2.73654
	CYB5R2	200.152	0.368643	0.180462	2.04278	0.0410743	0.320657	15.4153	12.0067	12.3382	14.6487	16.4652	17.035
	SEC11A	1994.8	-0.202162	0.0989787	-2.04248	0.0411036	0.320657	38.331	41.4904	45.4884	31.7456	38.8019	32.2646
	AKAP9	1374.21	-0.21957	0.107519	-2.04215	0.0411367	0.320657	6.77781	7.52899	9.77111	6.39429	6.90194	6.07334
	G3BP2	4193.82	-0.215767	0.105703	-2.04126	0.041225	0.32114	39.7192	47.02	66.328	37.1785	43.6081	41.8387
	ASPM	100.429	-0.529683	0.259584	-2.04051	0.0412997	0.321313	1.0012	1.43296	2.93213	1.08463	1.24489	0.985011
	XPO5	854.381	0.229929	0.112673	2.04067	0.041284	0.321313	14.5112	12.8352	12.9919	14.1947	15.07	15.2314
	GRAMD1B	43.445	0.720678	0.353506	2.03866	0.0414843	0.321374	0.137966	0.0864584	0.109415	0.214158	0.135553	0.169379
	CLK3	1099.79	0.206032	0.101008	2.03975	0.0413751	0.321374	18.8972	20.7735	20.306	22.1076	21.8428	21.1636
	IL4R	2684.43	0.183707	0.090115	2.03859	0.0414914	0.321374	42.5439	48.2284	44.8892	46.4716	48.1713	50.0726
	IZUMO4	28.1586	0.831292	0.407693	2.03902	0.0414485	0.321374	6.04017	6.62405	5.12289	10.3666	8.46222	10.498
	RANBP2	2803.12	-0.219438	0.107615	-2.0391	0.0414399	0.321374	33.6317	41.1135	51.0416	32.4165	36.1288	32.6357
	TTLL4	319.901	0.337291	0.165435	2.03882	0.0414682	0.321374	7.12089	5.45864	4.92487	6.19034	7.31616	7.1993
	MRPL32	975.888	0.21743	0.106652	2.0387	0.0414801	0.321374	52.6318	47.3272	49.8522	52.725	57.2474	54.1808
	ATAD3A	259.945	0.361823	0.177589	2.03742	0.0416084	0.321688	8.00913	10.4367	9.28475	13.7514	9.77462	10.1042
	PAPOLG	431.247	-0.279029	0.136954	-2.03739	0.0416107	0.321688	8.24679	9.80611	10.4327	6.36672	7.99257	7.70116
	SEPT10	883.409	-0.220301	0.108116	-2.03763	0.0415869	0.321688	#N/A	#N/A	#N/A	#N/A	#N/A	#N/A
	SAMD11	20.406	1.0292	0.50531	2.03678	0.0416724	0.321961	0.565487	1.12755	0.285388	1.42385	0.589271	1.22074
	LPP	962.644	-0.221458	0.108854	-2.03445	0.0419065	0.323298	1.14756	1.35955	1.36685	1.04914	1.06289	1.01542
	LMBRD2	110.685	-0.485266	0.238514	-2.03454	0.0418971	0.323298	1.86616	1.87238	2.92061	1.71304	1.61572	1.15238
	HFE	185.933	-0.355472	0.174742	-2.03427	0.0419247	0.323298	16.2206	17.4728	18.1827	13.4963	12.8721	11.9746
	PSMG4	58.9348	0.603256	0.296635	2.03366	0.0419854	0.323316	0.486828	0.630958	0.685886	0.864342	0.727135	0.956407
	ATAD2	294.876	-0.296308	0.145698	-2.03371	0.0419811	0.323316	2.76159	2.90789	3.6342	2.1683	2.56016	2.38455
	MAMDC2	40.4148	-0.702655	0.345547	-2.03346	0.0420063	0.323316	0.208723	0.241616	0.309795	0.129702	0.139564	0.161716
	PSMD14	1020.21	0.229454	0.112884	2.03265	0.0420879	0.323681	8.26423	7.49623	9.31548	9.8001	8.82497	8.96913
	METTL5	304.255	-0.34887	0.171649	-2.03247	0.0421065	0.323681	14.7283	18.9748	30.6117	14.4711	14.9157	16.6274
	GTF2A1	373.156	-0.299064	0.147217	-2.03145	0.0422092	0.324267	6.5426	8.13848	10.0909	6.15694	6.73105	6.01265
	DIS3L	129.456	-0.452033	0.22264	-2.03033	0.0423235	0.324737	3.54945	2.8908	3.71271	1.58474	2.81212	2.57736
	THOC5	579.423	0.262139	0.129101	2.03049	0.0423067	0.324737	10.3726	9.34566	9.75145	9.67418	11.3224	12.1751
	MAP3K12	194.917	-0.347631	0.171287	-2.02952	0.0424053	0.324838	9.99567	10.9048	8.74262	6.82145	7.10138	7.7118
	CYFIP1	2900.92	0.188338	0.0928239	2.02898	0.0424604	0.324838	23.2347	21.1403	21.1056	23.0847	23.9645	23.2053
	C2orf81	22.5183	-0.935894	0.461163	-2.02942	0.0424153	0.324838	3.00692	4.71083	3.37829	1.83039	1.47717	1.9969
	ATP10D	896.243	-0.214218	0.105569	-2.02918	0.0424403	0.324838	8.28202	8.06028	8.16448	6.21974	7.03006	6.64653
	CLDN23	21.0706	-1.00597	0.495821	-2.02889	0.0424695	0.324838	16.161	11.8155	7.47639	7.3037	5.61357	3.87638
	PTGR2	167.855	-0.387884	0.191328	-2.02732	0.0426293	0.325748	4.43107	4.82613	5.70743	2.97444	4.52256	3.36323
	CYTH2	1009.14	0.225318	0.111147	2.0272	0.0426417	0.325748	61.3252	77.6478	57.4526	70.3334	77.7237	66.4744
	CYLD	740.112	0.224485	0.110753	2.0269	0.0426731	0.325785	9.99941	10.2661	11.1096	11.3131	12.3562	10.9261
	PXDC1	953.018	-0.212685	0.104946	-2.02662	0.042701	0.325795	30.9003	33.6894	31.212	27.1875	25.696	24.9132
	WEE1	130.097	-0.407787	0.201275	-2.02601	0.0427634	0.325949	6.8682	6.11985	7.63313	4.7443	5.35103	4.61127
	EPN3	282.51	-0.347541	0.171555	-2.02583	0.0427826	0.325949	21.6797	29.351	27.5588	22.7882	18.473	17.1386
	SYPL1	1471.62	-0.228863	0.112983	-2.02565	0.0428011	0.325949	66.0904	63.0368	69.0268	43.4007	59.6022	56.6027
	GRPEL1	751.821	0.257185	0.127006	2.02497	0.04287	0.326235	75.846	65.0183	65.0866	67.4745	80.3029	83.5383
	GNAI1	396.622	-0.336272	0.16608	-2.02476	0.042892	0.326235	0.630335	0.836129	1.22378	0.698635	0.645496	0.622795
	VCP	7368.76	0.172876	0.0854005	2.0243	0.0429394	0.326393	393.204	358.876	399.809	386.024	416.328	420.679
	AMIGO2	1017.9	0.220474	0.108935	2.02392	0.0429789	0.326452	197.635	200.553	211.62	239.851	217.653	211.693
	RNF34	447.669	-0.27795	0.137347	-2.0237	0.0430005	0.326452	13.9217	15.1151	15.2499	12.0196	9.98863	12.1698
	DHDDS	760.083	0.220901	0.109214	2.02264	0.0431103	0.327082	15.6713	16.9474	16.9918	17.013	18.7431	18.6025
	USP5	1841.5	0.200639	0.0992298	2.02196	0.0431805	0.327284	112.439	108.938	103.931	124.847	111.18	115.471
	LOC284023	52.3604	0.617214	0.30527	2.02186	0.0431904	0.327284	#N/A	#N/A	#N/A	#N/A	#N/A	#N/A
	ETV3	310.332	0.299018	0.147936	2.02127	0.0432521	0.327445	13.945	13.6088	16.9239	14.2009	19.2943	17.9221
	TST	136.851	0.479312	0.237179	2.02088	0.0432918	0.327445	13.5506	12.238	7.90181	20.8641	11.4863	11.6743
	MTAP	945.223	0.213265	0.105524	2.021	0.0432796	0.327445	5.35155	5.6017	6.95277	6.30359	6.56666	6.58452
	CDK1	151.308	-0.39555	0.195805	-2.02012	0.043371	0.327841	9.31848	9.09162	10.1232	6.43526	8.25049	6.00733
	STK3	540.71	-0.259908	0.128719	-2.01919	0.0434671	0.328364	0.759705	0.843328	1.26317	0.643082	0.811207	0.766635
	CDK11A	123.27	0.415737	0.206039	2.01776	0.0436159	0.328587	4.68594	4.34424	4.19035	5.8152	5.4267	5.37155
	H19	163.544	-0.41925	0.207783	-2.01773	0.0436196	0.328587	26.6528	32.5592	22.3581	24.9783	18.176	14.5604
	ALKBH6	214.462	0.351326	0.174129	2.01762	0.0436308	0.328587	35.8818	38.668	27.778	43.3057	33.0467	44.092
	GCC2	762.816	-0.223924	0.110974	-2.0178	0.0436121	0.328587	11.2185	11.308	14.7828	9.90632	10.3595	9.68678
	DHFRL1	213.899	-0.33242	0.164691	-2.01845	0.0435443	0.328587	#N/A	#N/A	#N/A	#N/A	#N/A	#N/A
	SYTL2	234.856	-0.357948	0.17749	-2.01673	0.0437241	0.329087	1.58894	2.23044	2.42574	1.32511	1.60278	1.63245
	CEP152	139.078	-0.394848	0.195853	-2.01604	0.0437957	0.32933	1.36205	1.42258	1.66529	0.990334	1.04085	1.12864
	CANT1	1076.19	0.205025	0.101717	2.01565	0.0438371	0.32933	48.4332	52.4094	50.9415	56.3303	53.7069	54.4801
	FAM134B	25.1665	-0.886941	0.440023	-2.01567	0.0438344	0.32933	#N/A	#N/A	#N/A	#N/A	#N/A	#N/A
	HECTD3	1083.8	0.201128	0.099847	2.01437	0.0439711	0.329393	106.366	106.176	103.587	113.824	116.659	111.665
	PIGB	94.1493	-0.529754	0.262951	-2.01465	0.0439416	0.329393	1.7653	2.60242	4.07662	1.94219	1.89081	1.57074
	CNGB1	28.1494	0.861831	0.427969	2.01377	0.0440339	0.329393	0.263112	0.157389	0.19088	0.420429	0.37014	0.274979
	GPCPD1	1019.12	-0.221424	0.109954	-2.01378	0.0440324	0.329393	13.7852	15.5372	16.0354	11.2387	13.8468	11.6533
	YWHAH	3156.63	0.218109	0.108257	2.01474	0.0439317	0.329393	227.345	196.182	190.654	199.644	245.246	228.47
	SMARCA2	1066.3	-0.214418	0.106437	-2.0145	0.0439574	0.329393	5.11618	4.5137	5.15273	3.66347	4.33562	4.01627
	LOC286437	68.0187	-0.570065	0.283055	-2.01397	0.0440128	0.329393	#N/A	#N/A	#N/A	#N/A	#N/A	#N/A
	LOC285629	68.8673	-0.559514	0.278188	-2.01128	0.0442956	0.331148	#N/A	#N/A	#N/A	#N/A	#N/A	#N/A
	DUSP8	49.218	0.645585	0.321191	2.00997	0.0444344	0.331929	1.74818	1.85326	2.18361	3.4142	2.47145	2.65768
	SLC16A13	92.1865	0.482054	0.239854	2.00978	0.0444543	0.331929	17.8442	19.2813	15.2961	27.1157	18.9502	22.4526
	PPM1G	2955.55	0.194741	0.09695	2.00868	0.0445713	0.3326	95.7185	83.403	88.061	90.4952	99.4755	98.1871
	MAP4K4	10802.7	0.1829	0.0910701	2.00834	0.0446071	0.332664	49.432	44.782	46.5619	45.6954	53.0081	51.9942
	HELZ	1625.52	-0.189886	0.0945967	-2.00732	0.0447153	0.333268	8.44326	9.03392	9.71189	7.25478	7.9866	7.22209
	JAG1	7413.7	0.176513	0.0879491	2.00699	0.044751	0.333331	182.232	170.51	175.006	172.45	195.916	193.709
	C7orf43	211.16	0.344657	0.171783	2.00635	0.044819	0.333634	36.271	43.2949	39.2096	53.0951	46.3842	43.0601
	TUFT1	1138.55	0.222525	0.111092	2.00307	0.0451695	0.333669	24.4101	20.3127	22.1142	23.2332	25.3089	24.9298
	FLAD1	617.214	0.239584	0.119644	2.00249	0.0452326	0.333669	54.3194	53.9707	51.0375	63.7673	57.6569	55.8128
	NUDT13	33.8402	-0.784973	0.391632	-2.00437	0.0450308	0.333669	1.68269	1.5197	2.40402	0.632656	0.964404	1.32445
	EHD4	735.072	0.243097	0.121332	2.00357	0.0451166	0.333669	8.56321	7.24838	8.38456	9.35834	8.52918	9.04062
	GOLGA6L4	57.0656	0.615836	0.307112	2.00525	0.0449367	0.333669	4.64748	5.09673	3.22502	6.60112	7.35667	4.67131
	CIB1	799.319	0.245196	0.122426	2.0028	0.0451985	0.333669	152.793	172.71	170.078	194.986	161.991	193.707
	TNS1	236.861	-0.330473	0.164964	-2.0033	0.0451449	0.333669	1.01918	1.09286	0.977558	0.878212	0.768446	0.681228
	ZMYND8	3623.08	0.18457	0.0921147	2.0037	0.0451018	0.333669	22.0937	20.3896	20.7347	21.2918	24.394	22.0589
	VPS8	519.578	-0.262315	0.130965	-2.00294	0.0451833	0.333669	2.18552	1.9949	2.31933	1.40632	1.87257	1.81896
	PHF3	1542.6	-0.188915	0.0942684	-2.00401	0.0450694	0.333669	9.97987	10.3848	11.1811	8.29067	9.33652	8.46021
	EEF1A1	68433.3	0.194578	0.0970314	2.00531	0.0449301	0.333669	8056.83	6929.88	6841.19	7320.71	8353.54	7869.32
	RRAGD	68.8658	-0.571536	0.285155	-2.0043	0.045038	0.333669	1.80543	1.46663	1.43845	1.11598	1.17527	0.764522
	C7orf60	70.8229	-0.550532	0.27491	-2.00259	0.0452216	0.333669	#N/A	#N/A	#N/A	#N/A	#N/A	#N/A
	ZNF169	31.7882	0.790795	0.39487	2.00267	0.0452125	0.333669	0.503869	0.524947	0.506992	0.590434	0.924108	0.959095
	GLA	333.143	0.31328	0.156171	2.00601	0.0448555	0.333669	29.3278	28.285	22.9495	26.0351	34.9287	32.4965
	CCT8	2699.07	0.174045	0.0869579	2.00149	0.04534	0.33426	119.616	119.206	150.449	131.761	145.769	134.79
	ARID3A	151.34	0.421474	0.210705	2.0003	0.0454674	0.334779	2.34961	2.71602	2.02706	3.87849	2.30506	2.73665
	BOK	362.462	0.298979	0.14945	2.00053	0.0454436	0.334779	12.9051	15.3833	11.3888	16.5368	12.3808	16.3551
	TNFRSF10D	1096.94	-0.208971	0.104482	-2.00007	0.0454926	0.334779	34.9815	37.5032	41.425	30.0664	33.9357	29.0021
	EXOSC1	181.454	0.353766	0.176997	1.99871	0.0456396	0.3354	15.3749	14.0313	14.9218	17.0657	19.7188	16.8181
	ARL6IP1	1886.89	-0.206562	0.103357	-1.99853	0.0456591	0.3354	167.359	202.702	192.766	141.279	169.348	148.874
	MED24	867.625	0.214958	0.107552	1.99864	0.0456475	0.3354	17.2173	18.2182	17.143	19.4959	18.1753	19.6019
	THOP1	378.101	0.275487	0.137909	1.9976	0.0457599	0.335737	10.721	9.87463	10.4544	12.5405	11.4457	11.4363
	IRS1	1401.15	-0.22063	0.110445	-1.99764	0.0457552	0.335737	18.3051	19.5472	22.9936	17.1864	15.0612	16.6526
	PCNA	986.482	-0.230939	0.115624	-1.99733	0.045789	0.335749	78.6768	84.786	87.5433	68.7939	74.754	58.7274
	TSC22D1	1429.21	-0.196594	0.0984867	-1.99614	0.0459182	0.335914	9.70905	9.77233	9.5167	7.3164	8.61123	7.90974
	TRAPPC8	424.177	-0.300165	0.150346	-1.9965	0.0458796	0.335914	2.58674	3.20313	4.72529	2.61872	2.63127	2.63767
	EYA2	828.082	-0.217179	0.108765	-1.99677	0.0458496	0.335914	2.62347	2.92456	2.78459	2.20271	2.41568	2.14091
	LOC100507053	368.206	-0.279	0.139771	-1.99612	0.0459213	0.335914	#N/A	#N/A	#N/A	#N/A	#N/A	#N/A
	PSMC4	994.261	0.203624	0.102027	1.99579	0.0459563	0.335933	82.5087	80.7778	80.6939	84.8598	90.8451	88.6967
	TRAPPC11	584.738	-0.238218	0.119387	-1.99534	0.0460062	0.335933	9.4394	9.90179	12.8293	7.84874	9.49835	8.2871
	ARHGEF6	51.8645	-0.626799	0.314108	-1.99549	0.0459894	0.335933	0.478484	0.474281	0.536363	0.35288	0.337519	0.239313
	EFNB1	2679.34	0.209757	0.105189	1.99409	0.0461417	0.336722	169.211	188.049	163.682	215.205	170.526	179.947
	SNTB2	406.626	-0.26905	0.134998	-1.99299	0.0462623	0.337401	3.43102	3.31384	3.31753	2.54179	2.46552	2.80638
	TMEM63A	447.956	0.261739	0.131445	1.99125	0.0464532	0.337718	9.50956	11.1557	9.89845	11.3582	10.7023	12.1977
	ANKLE2	1639.23	0.184601	0.0927138	1.99109	0.0464712	0.337718	38.4898	40.5438	37.3564	40.6597	43.5165	40.2734
	ATP12A	36.7222	0.759856	0.381477	1.99188	0.0463844	0.337718	0.694978	0.689572	1.01046	0.881359	1.13804	1.67151
	AKIRIN2	351.53	-0.311945	0.156592	-1.99209	0.0463614	0.337718	10.0847	13.3991	15.8534	10.1645	9.73688	9.76607
	MAFK	340.289	0.309208	0.15528	1.9913	0.0464482	0.337718	20.3037	26.8895	20.7161	31.0687	22.7803	25.0017
	PRPS2	272.983	-0.308739	0.15506	-1.99109	0.0464713	0.337718	7.91442	7.9001	9.45978	6.81364	6.66516	5.82014
	LOXL2	2134.42	0.180045	0.0904799	1.98989	0.0466026	0.338471	14.2349	15.4928	13.3336	15.9938	15.1203	14.6785
	TMEM120B	286.512	0.301463	0.151581	1.98879	0.0467249	0.338861	3.52151	3.46413	3.11491	3.84797	3.60347	4.17001
	SMARCAD1	400.189	-0.272672	0.137114	-1.98865	0.0467395	0.338861	3.93322	4.36908	6.21594	3.33845	4.05766	3.79717
	VPS28	368.671	0.305449	0.153585	1.98879	0.0467244	0.338861	60.1261	70.162	53.3048	82.9696	56.1664	72.4245
	APOE	296.652	-0.316474	0.159208	-1.9878	0.0468342	0.339347	79.5854	86.9553	84.2718	74.7322	59.4658	56.4399
	POMZP3	93.0888	0.479305	0.24116	1.9875	0.0468672	0.339385	5.03975	4.17889	3.28399	5.1723	5.21329	5.74513
	TAPBP	2970.13	0.188445	0.0948856	1.98602	0.047031	0.340169	158.54	188.288	174.05	194.984	185.705	177.257
	ORAI2	147.659	-0.391751	0.197243	-1.98613	0.0470191	0.340169	6.40107	6.7253	6.36775	5.14993	3.89956	4.8423
	PGD	3597.47	0.216461	0.109081	1.9844	0.047211	0.340832	156.796	129.934	131.057	137.206	163.572	156.961
	CD55	408.607	0.301017	0.151673	1.98465	0.0471836	0.340832	5.54978	4.76935	5.05605	5.01313	7.29156	5.65164
	HAGH	335.373	0.277875	0.140044	1.98419	0.0472342	0.340832	9.08985	9.71009	7.70943	10.3287	10.4965	9.33949
	CCDC126	33.5221	-0.755145	0.380578	-1.98421	0.0472326	0.340832	0.740333	0.516663	1.22986	0.406278	0.54003	0.397433
	NDUFS2	1199	0.208226	0.104983	1.98342	0.0473202	0.341252	61.7719	52.9286	62.5937	59.7861	66.5135	66.4707
	ZNF277	181.6	-0.378305	0.190771	-1.98303	0.0473639	0.341366	0.925555	1.04061	2.31001	0.869972	1.06093	0.973298
	IRGQ	916.545	0.210637	0.106244	1.98257	0.047415	0.341533	63.7975	70.9542	64.5593	67.1928	74.8872	74.4191
	TCF20	1547.22	0.194266	0.0980054	1.98219	0.0474578	0.34164	7.33251	7.19787	7.12274	7.12735	8.37848	7.83147
	TMED5	703.042	-0.25347	0.1282	-1.97715	0.0480248	0.344698	18.8719	24.3663	25.4255	16.7225	17.9544	19.3112
	PPM1H	72.6343	-0.520178	0.263037	-1.97759	0.0479752	0.344698	0.295374	0.255942	0.260639	0.155385	0.183918	0.189679
	PYCR1	212.843	0.359327	0.181659	1.97803	0.0479252	0.344698	18.2107	16.8361	16.0166	24.7004	17.3548	19.6743
	DNM2	2396.43	0.185991	0.0940934	1.97666	0.0480796	0.344698	17.4794	18.2611	17.7665	20.3158	18.391	18.5411
	PSENEN	548.15	0.282751	0.143032	1.97683	0.0480608	0.344698	272.763	226.319	212.698	249.899	253.678	305.929
	GLTSCR1L	183.529	-0.345666	0.174862	-1.97679	0.0480651	0.344698	#N/A	#N/A	#N/A	#N/A	#N/A	#N/A
	TIMP1	2200.25	0.193321	0.0977514	1.97768	0.0479652	0.344698	434.53	494.342	366.112	516.334	418.915	445.954
	STK40	254.032	0.308003	0.155934	1.97522	0.0482431	0.345615	4.08427	5.00752	4.42645	5.49969	5.15509	5.0854
	SNORA40	34.9029	-0.761621	0.385624	-1.97504	0.0482642	0.345615	195.358	186.298	648.353	108.579	194.723	185.688
	PRKAR1B	211.184	0.324534	0.164376	1.97434	0.0483435	0.345981	0.94599	1.03091	0.924811	1.14717	1.08435	1.17061
	KCNJ2	23.872	0.887282	0.449649	1.97328	0.0484642	0.346463	1.49342	1.12598	1.42495	1.88919	2.99574	2.21644
	FAM169A	149.221	-0.392838	0.199082	-1.97325	0.0484674	0.346463	1.54404	1.78447	1.92037	0.999546	1.33421	1.39676
	PPP3CA	1434.68	-0.18573	0.0941546	-1.97261	0.0485404	0.346782	4.09502	3.96401	4.9077	3.30394	3.83235	3.58345
	TMEM206	245.086	0.310664	0.157591	1.97133	0.0486862	0.347013	4.29107	4.31752	3.2668	4.4824	4.82319	4.43608
	LIMA1	9035.67	-0.184619	0.0936253	-1.9719	0.0486216	0.347013	81.7888	78.6952	85.0891	58.4733	75.3424	70.261
	ZNF626	169.923	-0.375853	0.190637	-1.97156	0.0486594	0.347013	3.41531	4.52809	4.77534	3.20382	2.92153	3.07417
	UBE2M	674.953	0.230317	0.116804	1.97182	0.0486296	0.347013	188.94	169.922	167.859	191.175	195.218	194.797
	ZMIZ2	862.849	0.235179	0.119331	1.9708	0.0487462	0.347239	32.5497	38.7027	31.2693	43.4358	35.4822	34.4013
	NUCB2	370.649	-0.300637	0.152602	-1.97006	0.0488311	0.347439	2.24582	2.56964	3.13247	1.68267	2.5314	1.89617
	ZSWIM7	113.371	-0.449889	0.22836	-1.97009	0.0488285	0.347439	4.63076	5.17896	5.91779	3.02819	3.20587	4.37224
	MBNL3	110.016	-0.443129	0.225046	-1.96906	0.0489459	0.348053	0.818399	0.926463	1.15414	0.749952	0.615314	0.636849
	OXR1	466.348	-0.250551	0.127302	-1.96816	0.0490501	0.348592	1.10704	1.23182	1.20852	0.98371	0.931604	0.895602
	LAMP2	2009.67	-0.200354	0.101817	-1.96778	0.0490937	0.348699	40.002	45.5507	57.486	37.4668	41.6631	37.5449
	METTL8	521.769	-0.245391	0.12475	-1.96706	0.0491758	0.349079	4.0788	4.28464	4.90771	3.5165	3.80458	3.25546
	MRPL51	2965.65	-0.182468	0.0927819	-1.96663	0.049226	0.349234	1403.87	1414.51	1628.8	1081.28	1294.84	1312.34
	RNF170	401.361	-0.282168	0.143503	-1.96629	0.0492654	0.349311	8.73392	8.45422	8.25619	5.55392	7.76393	6.44966
	OTUD1	104.732	-0.446826	0.227418	-1.96477	0.0494404	0.349835	31.1421	39.3151	43.7234	24.3025	25.32	28.39
	KLK5	798.607	0.306264	0.155858	1.96502	0.0494118	0.349835	62.142	68.9816	70.5909	69.7796	63.2751	99.9044
	RARB	312.741	-0.31349	0.159565	-1.96466	0.0494537	0.349835	0.829631	0.71192	0.704414	0.525999	0.678038	0.511102
	WWTR1	701.823	-0.240126	0.122198	-1.96506	0.0494071	0.349835	3.31368	2.99739	3.23939	2.19529	2.64499	2.75692
	HPCAL1	92.5677	0.480537	0.244628	1.96436	0.0494883	0.349877	0.553302	0.532107	0.608418	0.80705	0.839136	0.609615
	ANP32E	847.997	-0.222951	0.113543	-1.96359	0.0495781	0.350108	46.0268	43.9778	52.1247	32.7086	40.2037	41.4425
	ABCC3	350.016	0.27788	0.141499	1.96383	0.0495496	0.350108	4.54425	6.13824	4.56344	5.74607	5.71709	5.76514
	PSAP	19205.7	-0.166562	0.0848694	-1.96257	0.0496962	0.350134	517.178	555.504	525.245	470.307	452.73	415.579
	ACAP2	602.975	-0.2302	0.117284	-1.96277	0.0496735	0.350134	3.65898	3.4592	3.53719	2.66798	3.00099	2.88195
	HMGXB3	1219.79	0.209604	0.106769	1.96315	0.0496286	0.350134	21.0962	18.4645	19.0796	21.5998	21.1104	21.134
	ZNF273	38.2037	-0.721664	0.367638	-1.96297	0.0496494	0.350134	0.576324	0.689492	0.921047	0.409295	0.300281	0.493704
	HS2ST1	222.894	-0.332703	0.169595	-1.96175	0.0497913	0.3504	0.945705	1.19806	1.36908	0.816369	0.934507	0.870659
	PCBP2	3183.38	0.183364	0.0934656	1.96184	0.0497813	0.3504	99.0118	94.7997	88.9391	93.6817	102.773	105.349
	KIAA1211L	65.5548	-0.565499	0.288323	-1.96134	0.0498395	0.350538	0.41004	0.515085	0.579425	0.381211	0.333283	0.258526
	ZBTB44	403.216	-0.269299	0.137394	-1.96005	0.04999	0.350991	3.87439	4.61839	5.31032	3.33259	3.71009	3.69622
	RNF4	1322.2	0.190449	0.0971629	1.9601	0.0499842	0.350991	6.97186	6.72488	7.15082	7.46161	7.68566	7.2677
	BNIP3L	1356.44	-0.219094	0.111758	-1.96042	0.0499464	0.350991	8.65271	9.90707	14.5331	8.08261	9.27296	9.01375
	DR1	687.494	-0.217381	0.110923	-1.95974	0.0500259	0.351042	26.604	26.9048	32.9554	22.2025	24.7161	23.0076
	HPGD	48.4149	-0.649981	0.331756	-1.95922	0.0500874	0.351222	1.19118	1.90653	1.83191	0.857387	1.2547	0.885832
	FMR1	581.298	-0.238143	0.121561	-1.95903	0.0501089	0.351222	13.9851	15.0992	15.1212	10.8847	13.3278	11.2066
	COA4	466.564	0.280114	0.143262	1.95525	0.050553	0.351453	83.2531	85.2508	105.973	118.339	97.7296	96.7865
	PPM1A	545.108	-0.247055	0.126194	-1.95775	0.0502597	0.351453	9.57516	8.55779	12.5292	8.2704	8.48846	7.42829
	HSF4	48.2561	-0.649439	0.332071	-1.95572	0.0504978	0.351453	8.67293	15.2623	7.13811	7.30529	6.47352	4.48541
	STAT3	2276.38	0.182809	0.0933553	1.95821	0.0502054	0.351453	25.2577	26.9101	25.9871	25.9444	27.7875	29.6137
	TRMT1	461.094	0.285973	0.146245	1.95544	0.050531	0.351453	26.8261	32.8209	30.5991	40.5438	31.0381	32.0721
	DEDD2	309.956	0.282005	0.144081	1.95727	0.0503158	0.351453	12.3709	12.2155	11.1838	14.386	13.0504	13.4313
	TOMM40	841.389	0.253854	0.129816	1.95549	0.0505256	0.351453	#N/A	#N/A	#N/A	#N/A	#N/A	#N/A
	ASB1	442.235	0.271032	0.13857	1.95592	0.0504743	0.351453	14.8179	12.8724	15.5394	17.9135	15.7925	15.4378
	GID8	1578.61	-0.2066	0.105566	-1.95707	0.0503389	0.351453	149.781	156.593	144.956	107.649	138.341	122.405
	RAC2	3556.43	0.227331	0.116249	1.95556	0.0505175	0.351453	157.947	159.615	152.439	204.173	150.652	162.68
	SERHL2	21.2509	0.918364	0.469305	1.95686	0.0503641	0.351453	0.664698	0.785026	0.532216	0.980426	1.23079	1.23343
	LAMB1	5907.48	0.170751	0.0872471	1.9571	0.0503355	0.351453	67.0568	63.6389	62.1147	64.2676	72.0665	68.0728
	DNAJB5	551.426	0.266715	0.136269	1.95728	0.050315	0.351453	54.4682	46.4034	48.3007	54.1145	51.3938	62.585
	MRRF	392.284	0.270915	0.138482	1.95632	0.0504279	0.351453	5.26616	4.76325	4.63693	5.1184	6.14583	5.4211
	MUM1L1	32.8776	-0.799006	0.40868	-1.95509	0.0505727	0.351453	#N/A	#N/A	#N/A	#N/A	#N/A	#N/A
	LSM3	920.627	-0.236222	0.120852	-1.95464	0.0506253	0.351619	43.6496	36.8023	42.4453	27.6863	36.7753	34.0354
	ARHGAP40	118.973	0.414948	0.212344	1.95413	0.0506854	0.351807	1.96772	1.96823	1.81561	2.32651	2.18117	2.63256
	SLC25A36	619.035	-0.271969	0.139191	-1.95393	0.0507099	0.351807	12.3454	17.4665	17.9621	12.3997	12.6582	12.1291
	HSPB11	308.113	-0.308949	0.158174	-1.95322	0.0507936	0.352188	8.78896	10.5508	12.6496	7.59029	9.61842	7.239
	USP35	309.327	0.285644	0.146295	1.95253	0.0508759	0.352359	9.12234	10.2686	9.62088	11.2161	12.0228	10.1941
	MYD88	1791.58	0.205411	0.105196	1.95265	0.0508611	0.352359	338.099	341.314	329.631	315.364	408.977	372.36
	OPTN	3801.1	0.174409	0.0893391	1.95221	0.0509135	0.352392	83.3065	82.9097	86.9124	80.8274	97.8089	90.7607
	STRADB	177.953	-0.351121	0.179878	-1.952	0.0509382	0.352392	1.87254	1.70294	2.37697	1.22848	1.50511	1.60097
	MLLT10	863.34	-0.20723	0.106264	-1.95014	0.0511591	0.352618	3.60723	3.95593	4.08783	2.98531	3.28453	3.22185
	PRICKLE1	71.611	-0.525043	0.269126	-1.95092	0.0510664	0.352618	0.635775	0.505494	0.606627	0.389432	0.327945	0.413376
	MBTPS1	1832.29	0.178886	0.0917578	1.94955	0.0512302	0.352618	25.19	26.077	23.7188	25.6707	27.9883	26.1532
	TNPO2	2165.79	0.18016	0.0923397	1.95106	0.0510504	0.352618	74.0561	81.121	70.39	85.0882	77.3848	77.4191
	ITGA6	14996	-0.159333	0.0817257	-1.94961	0.0512223	0.352618	162.417	168.255	222.561	144.651	164.987	154.182
	MPST	242.943	0.379149	0.194466	1.94969	0.0512127	0.352618	23.763	17.0305	15.9836	28.5339	21.2653	20.035
	U2SURP	1646.1	-0.185349	0.0950359	-1.9503	0.0511399	0.352618	15.5309	16.6443	18.0875	12.8825	15.053	13.7203
	LOC100505687	62.6779	-0.608485	0.312017	-1.95016	0.0511565	0.352618	#N/A	#N/A	#N/A	#N/A	#N/A	#N/A
	HEXB	1054.58	-0.216106	0.110796	-1.95049	0.0511177	0.352618	10.9483	11.6684	15.266	9.69173	11.5775	9.38671
	DHRS4-AS1	297.957	-0.304445	0.156221	-1.94881	0.0513185	0.35296	5.99643	6.15781	5.89612	5.3721	4.20182	4.23287
	CHCHD5	153.921	0.418737	0.214886	1.94865	0.0513375	0.35296	25.7261	25.4379	20.486	40.2094	24.4129	25.911
	SRPR	2008.9	0.203289	0.104358	1.948	0.051415	0.353016	#N/A	#N/A	#N/A	#N/A	#N/A	#N/A
	PLTP	542.566	0.24618	0.126361	1.94822	0.0513884	0.353016	34.5175	36.1336	30.2676	41.7012	37.1383	33.8272
	DDX27	2034.98	0.194945	0.100082	1.94786	0.0514322	0.353016	72.6184	71.6038	66.8326	67.6829	82.2577	77.3993
	IPO4	411.922	0.258244	0.132623	1.9472	0.051511	0.353359	40.2597	43.0746	36.5401	45.5027	41.3646	47.0049
	PDSS1	55.3356	0.592311	0.304261	1.94672	0.0515683	0.353553	1.08126	1.04348	0.450189	1.29005	0.941947	1.16559
	POLE2	30.5144	-0.784816	0.403375	-1.94562	0.0517002	0.354259	0.780908	0.726639	0.886738	0.453753	0.298376	0.517329
	RAB11FIP2	175.392	-0.353771	0.182007	-1.94372	0.0519296	0.354442	4.39597	3.9066	4.64587	2.74515	3.24346	3.47577
	RNF123	595.424	0.240505	0.123729	1.94381	0.0519181	0.354442	15.2003	17.252	14.5091	19.0208	17.7279	15.5117
	TM4SF1	2765.81	-0.195498	0.100545	-1.94438	0.0518496	0.354442	267.697	319.36	352.746	233.12	277.936	261.3
	CYP2U1	172.086	-0.416763	0.214361	-1.94421	0.0518702	0.354442	9.49702	9.19288	6.18678	4.49067	7.55362	5.27815
	PPP1R10	1875.57	0.19688	0.101277	1.94398	0.0518973	0.354442	95.6774	87.3959	81.4939	89.7416	100.911	94.6215
	DOPEY1	398.976	-0.257188	0.132292	-1.94409	0.0518846	0.354442	#N/A	#N/A	#N/A	#N/A	#N/A	#N/A
	HSF2	100.13	-0.46041	0.236704	-1.94508	0.0517649	0.354442	2.62483	3.29474	3.55511	2.12239	2.61	1.8476
	RLF	524.911	-0.307549	0.15829	-1.94295	0.0520223	0.354679	4.75237	7.26134	8.16116	4.82082	5.6923	4.81532
	TPBG	1548.45	0.192619	0.0991368	1.94296	0.0520205	0.354679	175.933	182.246	164.134	183.707	204.061	174.263
	LENG9	40.4404	0.674263	0.347176	1.94214	0.0521203	0.35513	14.9695	13.9845	15.7741	25.9871	19.0656	22.1515
	RPRD1B	603.98	-0.226664	0.116722	-1.94192	0.0521465	0.35513	5.91514	6.37573	6.74733	4.80094	5.56631	4.98146
	ACP2	346.645	0.295989	0.15248	1.94117	0.0522375	0.355157	33.8399	34.1813	22.2466	40.6735	33.0476	29.3282
	TPP2	648.795	-0.232089	0.119549	-1.94137	0.0522136	0.355157	7.56256	7.12886	8.58665	5.31627	7.11391	6.26532
	UBXN4	2655.79	-0.194834	0.100353	-1.94148	0.0521996	0.355157	50.9273	57.4091	72.4656	43.7823	55.623	49.0053
	QARS	1823.14	0.180177	0.0928363	1.9408	0.0522819	0.355262	171.183	171.274	169.573	183.586	177.83	184.04
	HCAR2	521.276	0.241027	0.124212	1.94045	0.0523253	0.355359	208.72	236.28	196.95	250.482	245.779	217.664
	MIR205HG	2508.86	-0.217254	0.112035	-1.93917	0.052481	0.356219	516.595	658.684	677.171	530.329	480.084	485.546
	LYRM5	54.6023	-0.672442	0.346856	-1.93868	0.0525406	0.356263	#N/A	#N/A	#N/A	#N/A	#N/A	#N/A
	NAA15	951.155	-0.221245	0.114124	-1.93864	0.0525457	0.356263	6.48531	7.17116	10.3247	6.16433	6.65353	6.30361
	MRC2	491.035	-0.305536	0.157628	-1.93834	0.0525814	0.356308	#N/A	#N/A	#N/A	#N/A	#N/A	#N/A
	ITGB7	54.9865	-0.622238	0.321148	-1.93754	0.0526791	0.356772	3.25989	4.88829	3.55479	1.77178	2.059	3.03421
	ARL4A	149.216	-0.415475	0.214544	-1.93655	0.0528006	0.357397	28.2127	42.5778	43.6455	24.2639	32.9325	24.2924
	SERPING1	879.401	0.212918	0.110007	1.9355	0.0529291	0.357476	45.4696	45.7318	37.627	43.9047	49.4027	46.4665
	CAD	676.004	0.247803	0.128015	1.93573	0.0529002	0.357476	23.7724	19.98	20.1561	25.7497	23.6773	22.1675
	RPL22L1	938.977	-0.240004	0.124001	-1.9355	0.0529285	0.357476	135.976	163.53	230.161	121.311	147.193	148.355
	BDH1	145.87	0.415701	0.214756	1.93569	0.0529055	0.357476	2.10541	1.70421	1.63494	1.74443	2.47082	2.56968
	FLOT1	576.45	-0.257494	0.133063	-1.93513	0.0529742	0.357583	38.3757	38.8301	37.5175	33.6531	31.5941	25.6528
	NOC2L	2248.81	0.180917	0.0935286	1.93435	0.0530702	0.357909	124.616	135.428	124.566	143.382	129.307	136.752
	ADPGK	778.513	0.213826	0.110546	1.93426	0.0530809	0.357909	19.247	18.5071	19.767	20.7986	22.3799	19.8023
	AGO2	292.513	0.290298	0.150128	1.93368	0.053153	0.358198	2.03194	2.01661	2.23944	2.48778	2.22375	2.49865
	FZD5	263.018	-0.31029	0.160495	-1.93333	0.0531956	0.358287	30.8	40.947	38.0077	27.5484	29.6428	26.3398
	DHX36	505.988	-0.259249	0.134124	-1.93291	0.0532477	0.358441	7.89024	9.39272	12.0569	7.4036	8.36481	7.23471
	TRIP11	791.084	-0.253407	0.131181	-1.93174	0.0533921	0.359215	7.96597	9.79304	14.1737	8.09335	8.75742	7.99257
	ACTG1	28939	0.210855	0.10919	1.93108	0.053473	0.359562	1748.45	1843.63	1729.51	2276.33	1737.56	1775.47
	LINC00313	23.9463	0.878637	0.455109	1.93061	0.0535315	0.359758	1.03494	0.600874	1.0139	1.68617	1.6748	1.26207
	ZNF180	95.6363	-0.495326	0.256807	-1.92879	0.0537575	0.360881	3.74306	3.48023	4.48902	2.51379	3.591	1.91691
	EXOC1	857.31	-0.241503	0.125212	-1.92875	0.0537622	0.360881	13.0038	16.2302	20.7975	12.6872	13.4862	13.3272
	NDFIP1	1094.84	-0.229402	0.118951	-1.92855	0.0537872	0.360881	19.7413	24.8116	26.9463	17.0914	19.6169	20.5261
	FBLN2	20.7212	-0.988546	0.512696	-1.92813	0.0538388	0.360984	0.225907	0.339019	0.272274	0.227987	0.0954024	0.0896312
	MRPS17	739.187	0.249352	0.129335	1.92795	0.0538615	0.360984	150.199	114.598	137.536	133.091	158.215	159.193
	CHMP2A	1850.32	0.232413	0.120588	1.92733	0.0539385	0.361302	455.666	423.464	435.681	568.694	444.668	441.468
	PSRC1	135.173	-0.401934	0.20859	-1.9269	0.0539916	0.36146	38.9008	39.4536	39.1723	22.1221	28.1625	32.3018
	FNBP1L	1600.53	-0.180635	0.0937908	-1.92593	0.054113	0.361631	13.2355	13.411	17.463	11.254	13.115	12.1375
	CYB5R1	1572.27	0.183044	0.0950322	1.92613	0.0540883	0.361631	235.066	265.764	250.407	268.416	274.855	259.212
	SUGP2	1585.01	0.183021	0.0950255	1.92602	0.0541015	0.361631	29.8569	35.3074	29.8566	33.3003	33.9135	33.8911
	RRS1	593.902	0.222732	0.115659	1.92575	0.0541353	0.361631	294.616	288.55	295.306	319.11	322.132	323.132
	MAP4K3	454.36	-0.241286	0.125378	-1.92447	0.0542963	0.362509	2.2247	2.14252	2.86031	1.81653	2.07114	1.85585
	EMC2	591.092	-0.23455	0.12192	-1.92381	0.0543788	0.362861	12.0622	11.4406	15.1894	8.63249	11.9046	10.4008
	CCT2	1974.19	0.179608	0.093392	1.92316	0.0544593	0.363171	93.8482	93.9047	129.929	100.955	117.3	117.821
	MYLIP	54.5714	-0.583154	0.303258	-1.92296	0.0544845	0.363171	2.38254	3.2205	3.84493	1.77074	2.15942	1.98403
	CDK5RAP1	369.593	0.267013	0.138883	1.92257	0.054534	0.363303	7.55501	6.75908	7.34661	7.91578	7.91938	8.61791
	YLPM1	1946.1	0.199481	0.103899	1.91995	0.0548636	0.364506	19.231	17.468	15.2613	18.1682	19.8154	18.0404
	DDX24	3944.97	0.191641	0.0997929	1.92039	0.0548091	0.364506	109.091	93.0782	105.642	97.8337	120.427	113.658
	HERC2P9	48.4095	0.629511	0.327844	1.92016	0.0548382	0.364506	0.38801	0.41336	0.307716	0.389717	0.584544	0.605892
	CTSA	1746.11	-0.177428	0.0923932	-1.92036	0.0548121	0.364506	200.084	208.957	180.115	158.13	169.311	161.395
	JMY	198.425	-0.32686	0.170224	-1.92017	0.054836	0.364506	1.97005	2.22441	2.48339	1.65159	1.7638	1.60814
	NOLC1	3263.72	0.164073	0.0855332	1.91824	0.0550808	0.365553	224.692	222.02	280.153	233.363	268.067	263.177
	MOB1A	317.495	-0.273587	0.142612	-1.9184	0.0550608	0.365553	10.6294	10.2881	15.5902	8.57816	10.5687	9.06004
	ATP5SL	646.661	0.262982	0.137134	1.9177	0.0551495	0.365717	#N/A	#N/A	#N/A	#N/A	#N/A	#N/A
	OCIAD1	1473.27	-0.237889	0.124058	-1.91757	0.0551653	0.365717	19.6571	26.0827	32.2404	19.7413	22.0162	20.1138
	MKI67	1423.8	-0.20231	0.105678	-1.91439	0.0555704	0.365797	50.6536	45.9657	44.3584	35.34	40.8072	39.1665
	ERH	642.686	-0.262276	0.1368	-1.91722	0.05521	0.365797	38.739	32.2312	35.3968	23.2791	28.5318	31.4716
	MGA	762.278	-0.218759	0.114167	-1.91613	0.0553482	0.365797	4.53058	4.59282	5.75897	3.76124	4.57614	3.72632
	XPO6	1336.71	0.186606	0.0974782	1.91433	0.0555779	0.365797	10.2128	9.81022	10.1843	10.7504	11.1938	10.456
	SAP30BP	1821.71	0.207723	0.108544	1.91372	0.0556557	0.365797	42.0414	37.9171	34.3009	37.8017	41.958	44.0482
	PUS10	81.1726	-0.493011	0.257606	-1.91381	0.0556441	0.365797	1.12925	1.16381	1.03853	0.681195	0.951321	0.630769
	SPATS2L	3891.22	-0.158672	0.0828948	-1.91413	0.0556031	0.365797	20.8574	21.4543	21.8127	17.2492	18.609	18.2167
	MITF	318.254	-0.305597	0.159465	-1.91639	0.0553149	0.365797	1.09929	1.44463	1.71234	0.923988	1.14842	1.14863
	UIMC1	495.956	0.255678	0.133415	1.91642	0.0553121	0.365797	3.54728	3.51403	3.54515	3.31728	4.31443	4.26972
	LOC100288198	30.9647	-0.755645	0.394804	-1.91398	0.0556233	0.365797	#N/A	#N/A	#N/A	#N/A	#N/A	#N/A
	RWDD2A	46.9072	0.631218	0.329703	1.9145	0.0555561	0.365797	7.42334	6.67973	4.35877	7.29959	10.0364	8.89629
	WASF1	415.72	0.246257	0.128536	1.91585	0.0553837	0.365797	4.396	4.45793	4.22662	4.76758	4.84167	4.95589
	MTHFD1L	609.337	0.220039	0.114887	1.91526	0.0554595	0.365797	2.1923	2.20222	2.16972	2.2684	2.51295	2.41294
	GARS	3633.55	0.185496	0.0968967	1.91437	0.0555733	0.365797	82.4298	76.3764	80.0018	75.1423	92.996	88.104
	SIGMAR1	2271.61	0.172377	0.0900519	1.9142	0.0555945	0.365797	644.191	681.191	584.495	643.738	685.19	688.503
	SHROOM2	282.348	-0.327385	0.170821	-1.91655	0.0552957	0.365797	1.62176	1.84996	1.8169	1.62355	1.24678	1.12682
	MARK3	1522.57	0.192398	0.100559	1.91329	0.0557114	0.365966	11.573	10.9516	10.5253	11.0296	12.7622	11.772
	MTHFD1	1193.76	0.208343	0.109014	1.91116	0.0559843	0.367562	14.4846	11.902	14.0367	13.7056	15.6512	14.6809
	ADAMTS15	106.93	-0.428452	0.224215	-1.9109	0.0560176	0.367584	4.10615	4.54516	3.54175	2.73897	3.3431	2.4879
	CSNK2B	1494.39	0.189887	0.0994392	1.90958	0.0561877	0.368502	257.376	265.156	230.825	289.457	254.986	262.118
	MANBAL	623.477	0.244128	0.127871	1.90917	0.0562399	0.368647	21.1408	17.9152	17.7376	21.8656	22.118	19.5154
	COBLL1	1059.62	-0.215551	0.112932	-1.90867	0.0563041	0.36887	4.74846	5.59344	6.18315	3.94556	4.99475	4.4703
	FXR2	1219.5	0.197389	0.103442	1.9082	0.0563649	0.368923	45.6739	43.6371	42.9449	50.1862	46.9491	45.6712
	PMPCB	891.102	-0.199389	0.104494	-1.90814	0.0563725	0.368923	25.9176	27.0436	28.8265	21.8618	23.6377	21.6589
	ZNF812	273.957	-0.289385	0.151679	-1.90788	0.0564069	0.368951	#N/A	#N/A	#N/A	#N/A	#N/A	#N/A
	ANGEL1	327.859	-0.272573	0.142981	-1.90635	0.0566043	0.369453	8.50591	8.19481	8.0171	6.01252	6.31777	6.82164
	KLHL25	100.713	0.455043	0.238682	1.90648	0.0565881	0.369453	2.74387	2.06058	1.75918	2.98651	2.94008	2.5406
	CLDN7	3935.86	0.160788	0.0843145	1.907	0.0565205	0.369453	861.873	934.343	722.138	894.29	845.352	887.479
	MBP	458.038	-0.243382	0.127648	-1.90667	0.0565636	0.369453	2.79734	2.83466	3.22099	2.07427	2.4756	2.47056
	MYH9	23154.9	0.221256	0.116146	1.90498	0.0567825	0.37027	176.086	185.607	189.631	239.773	178.616	185.495
	RFC4	255.984	-0.322266	0.169196	-1.90469	0.0568202	0.37027	15.2664	15.3865	14.7542	10.9297	14.0278	9.64481
	SETX	1406.35	-0.200318	0.105164	-1.90481	0.0568049	0.37027	13.1086	14.2638	16.9103	11.5845	13.5961	11.147
	KLHL5	2052.61	0.16971	0.089138	1.9039	0.0569226	0.370739	20.7887	20.7347	23.5479	21.8415	24.4987	22.6023
	SELRC1	199.13	0.347974	0.182926	1.90227	0.0571357	0.371498	#N/A	#N/A	#N/A	#N/A	#N/A	#N/A
	TOMM40L	349.033	0.273508	0.143838	1.90149	0.0572373	0.371498	66.924	56.1955	57.7824	66.5866	71.9022	67.6002
	FCF1	925.085	-0.202957	0.106682	-1.90245	0.057112	0.371498	33.4655	34.2325	39.3311	27.8362	32.2934	27.6312
	FAM117A	156.169	0.368082	0.193586	1.90139	0.0572516	0.371498	1.61586	1.80159	1.38293	2.02257	1.60524	2.10631
	RHBDF2	613.018	0.299447	0.157472	1.90159	0.0572243	0.371498	14.7066	18.3515	15.7849	24.1953	17.094	15.4512
	SPRED3	204.492	0.328662	0.172815	1.90181	0.0571959	0.371498	16.3548	15.2245	13.3285	15.8016	18.3109	18.5651
	GMPPA	401.588	0.250508	0.131739	1.90155	0.0572307	0.371498	40.9161	44.0112	39.3691	49.0178	46.4512	43.8031
	ZFP36L2	1378.31	-0.187884	0.0988812	-1.9001	0.0574199	0.371998	290.435	309.093	364.702	248.052	269.516	276.63
	GGA1	702.3	0.247376	0.130183	1.90022	0.0574046	0.371998	22.911	26.1101	22.1572	31.1911	22.9793	25.1981
	PPAT	201.697	-0.325653	0.17135	-1.90052	0.0573649	0.371998	4.64866	4.4091	5.54496	3.80106	3.88843	3.33389
	PPP1R11	1111.42	0.2034	0.107108	1.89902	0.0575622	0.372584	279.202	241.29	264.292	267.777	298.546	285.345
	PHF19	169.761	-0.351393	0.185046	-1.89895	0.0575712	0.372584	3.92281	4.77671	4.71214	3.22781	3.07007	3.51804
	NCR3LG1	62.0141	-0.567517	0.298901	-1.89868	0.0576072	0.37262	2.61132	2.1819	3.10641	1.89867	1.99551	1.23424
	PSMD7	2735.65	0.170505	0.0898154	1.8984	0.0576437	0.372659	251.255	245.924	251.421	245.451	272.719	274.903
	C11orf48	566.857	0.242841	0.127982	1.89747	0.0577663	0.373148	#N/A	#N/A	#N/A	#N/A	#N/A	#N/A
	ELF1	1936.21	-0.188112	0.0991613	-1.89703	0.0578236	0.373148	15.264	14.7348	13.8745	10.9596	12.958	12.3163
	KIAA1737	229.955	-0.310802	0.16387	-1.89664	0.057876	0.373148	#N/A	#N/A	#N/A	#N/A	#N/A	#N/A
	PSMB6	2162.65	0.188125	0.0991989	1.89644	0.0579022	0.373148	853.705	749.082	757.074	837.001	860.379	834.662
	AKR1B10	846.03	-0.237833	0.125363	-1.89716	0.0578073	0.373148	59.6623	58.9539	63.1132	47.0548	57.6646	41.4209
	PRAF2	1355.57	0.204681	0.107916	1.89667	0.0578711	0.373148	424.542	438.941	360.991	398.906	489.636	433.997
	RASSF10	35.4163	0.769251	0.405775	1.89576	0.0579924	0.373532	6.29732	14.7329	7.57449	21.0195	14.4368	10.1274
	PSMA5	1130.37	0.218543	0.115326	1.89501	0.0580909	0.373911	37.7334	33.0963	34.1956	33.4695	40.7657	40.8425
	HTR7P1	51.7199	-0.593426	0.313178	-1.89485	0.0581123	0.373911	15.1675	11.6172	12.1959	8.20702	6.89921	8.8931
	PLEKHO2	205.566	0.324433	0.171341	1.8935	0.0582919	0.374869	6.99174	5.66154	6.57246	7.62132	7.64162	7.43107
	IFNAR2	204.634	0.330344	0.174498	1.89311	0.0583433	0.375003	4.42213	4.13356	5.41648	4.48947	6.70188	5.39194
	PLD3	1207.83	0.228828	0.120921	1.89238	0.0584408	0.375432	34.0929	36.1508	25.7314	42.5069	31.6213	30.8935
	ADPRHL2	765.105	0.209816	0.111	1.89024	0.058726	0.376869	135.033	142.08	111.392	148.111	141.503	131.173
	FAM96B	267.547	0.309465	0.163699	1.89045	0.058698	0.376869	#N/A	#N/A	#N/A	#N/A	#N/A	#N/A
	RAB24	222.341	0.331237	0.175262	1.88995	0.0587641	0.376916	64.2208	80.0327	68.0046	95.5112	86.5203	70.8898
	CLN5	586.447	-0.226569	0.11991	-1.88949	0.0588261	0.376949	17.7806	19.2132	24.3148	15.5659	17.7748	15.8907
	CLPTM1L	1017.5	0.199149	0.1054	1.88946	0.0588309	0.376949	30.8265	31.7201	32.7876	35.8992	35.0238	32.2675
	ARMC9	281.487	0.288355	0.152638	1.88915	0.0588724	0.377017	1.32497	1.22849	1.40841	1.59751	1.41521	1.53228
	PATZ1	107.101	-0.428739	0.227038	-1.8884	0.0589726	0.377462	5.32363	6.17833	5.02128	4.45981	3.02152	3.95475
	CD68	1849.64	0.171804	0.0910075	1.8878	0.0590522	0.377682	635.416	695.061	507.299	664.804	641.026	621.669
	CHCHD4	242.668	0.303701	0.160886	1.88768	0.0590687	0.377682	15.2707	15.5636	16.1255	16.7095	17.5042	19.9579
	NDUFB1	321.002	-0.269044	0.142577	-1.88701	0.0591595	0.378065	58.2622	55.4553	53.2708	41.1816	43.8926	44.8875
	SLX4IP	72.6734	-0.50133	0.26574	-1.88655	0.0592212	0.378262	0.337184	0.369778	0.464307	0.196434	0.295915	0.28
	NFIA	528.928	-0.235816	0.125124	-1.88465	0.0594766	0.379695	0.772936	0.89442	0.972852	0.709817	0.704718	0.693852
	LSR	2182.41	0.229558	0.121849	1.88396	0.0595698	0.379695	91.3884	106.034	84.356	127.136	90.6226	92.2715
	KIAA1656	41.0739	0.649761	0.344869	1.88408	0.059554	0.379695	#N/A	#N/A	#N/A	#N/A	#N/A	#N/A
	TBCK	264.445	-0.289433	0.153595	-1.88439	0.0595118	0.379695	0.929357	0.873595	1.06871	0.72332	0.700047	0.773511
	KPNA1	2176.23	-0.189845	0.100796	-1.88346	0.0596384	0.379935	22.3544	20.6485	25.6798	15.9244	21.6085	19.2906
	R3HDM4	563.894	0.236211	0.12551	1.88201	0.0598351	0.380989	27.9035	29.349	27.8564	34.8591	29.2952	30.2138
	GDA	33.5846	0.716218	0.380674	1.88145	0.059911	0.381275	0.126575	0.12248	0.258336	0.24588	0.247504	0.252578
	IGHMBP2	211.94	0.31543	0.167713	1.88077	0.060003	0.381446	4.73676	5.03627	4.38932	6.06129	4.96608	5.49771
	ZC3H6	140.343	-0.397093	0.211208	-1.88011	0.0600938	0.381446	2.14105	2.51057	2.2286	1.36848	1.47252	1.97407
	IDH1	2479.03	-0.169082	0.0899111	-1.88055	0.0600334	0.381446	80.5714	76.9687	84.6439	62.1845	71.9684	68.8235
	PRRC2A	4086.53	0.178701	0.0950243	1.88059	0.0600284	0.381446	205.297	213.397	200.492	240.454	206.417	211.889
	PRR15	37.4002	-0.673321	0.358115	-1.88018	0.0600831	0.381446	13.2025	13.1319	10.2269	8.83106	5.98304	6.71226
	DESI1	1381.9	0.191025	0.101671	1.87886	0.0602639	0.382327	53.6515	48.4666	52.2442	56.4164	54.7302	54.7555
	GIT2	760.414	0.206632	0.110027	1.87801	0.0603795	0.382502	9.31186	9.72239	10.2127	9.73284	10.9846	11.0104
	CPPED1	335.662	0.260732	0.138832	1.87804	0.0603757	0.382502	1.76847	1.82628	2.26008	2.12724	2.23829	2.21359
	TPD52L2	2439.92	0.18649	0.0993038	1.87797	0.0603852	0.382502	87.2233	77.4707	74.1048	82.6881	88.836	84.2441
	GAB2	345.649	0.260628	0.138819	1.87747	0.0604541	0.382741	1.31242	1.59985	1.36428	1.54848	1.65422	1.6023
	ZNF664	1820.43	-0.174831	0.0931326	-1.87723	0.060487	0.382751	37.7501	39.3159	45.0232	31.1855	36.9902	33.7087
	RECQL	772.201	-0.236021	0.125805	-1.87608	0.0606446	0.383053	18.409	20.5795	32.0039	18.4713	19.5413	17.6768
	TMEM117	79.1756	-0.49461	0.263669	-1.87587	0.060673	0.383053	0.113114	0.151381	0.196898	0.0919047	0.125263	0.0924968
	QTRTD1	415.878	0.251653	0.134141	1.87603	0.0606514	0.383053	#N/A	#N/A	#N/A	#N/A	#N/A	#N/A
	MAGI2-AS3	142.741	-0.398539	0.212445	-1.87596	0.0606607	0.383053	5.79198	6.73298	12.4194	5.73814	5.31131	5.95995
	NCS1	1938.64	0.196578	0.1048	1.87574	0.0606912	0.383053	25.4557	25.6379	25.5204	30.6202	26.1785	25.8432
	FJX1	466.112	-0.248169	0.13238	-1.87467	0.0608387	0.383588	175.582	215.376	179.603	135.779	165.98	149.029
	SNAPC1	524.965	-0.237489	0.126683	-1.87467	0.0608377	0.383588	12.9563	14.6196	18.5881	11.9063	12.9189	11.897
	C1orf27	579.397	-0.22717	0.121233	-1.87384	0.0609525	0.38391	#N/A	#N/A	#N/A	#N/A	#N/A	#N/A
	PIN4	715.137	0.244524	0.13049	1.8739	0.0609447	0.38391	5.49322	4.38648	4.93912	4.73538	6.11649	5.71779
	SH3D21	450.883	0.249822	0.133748	1.86786	0.0617813	0.384778	17.9643	23.4773	20.1128	22.0104	22.697	23.7963
	ABCD3	493.324	-0.286598	0.153399	-1.86832	0.0617171	0.384778	3.79049	4.72586	6.48031	4.17325	3.76234	3.49997
	SNX7	543.139	-0.234202	0.125326	-1.86875	0.061658	0.384778	4.7069	5.36224	6.32371	4.01818	4.86567	4.24497
	KIF11	150.767	-0.364526	0.194907	-1.87025	0.0614486	0.384778	2.06326	2.13181	3.39599	1.83464	1.75912	1.83818
	ELP4	111.176	-0.42178	0.225415	-1.87112	0.0613281	0.384778	0.355714	0.3486	0.561957	0.30234	0.251586	0.310944
	BCL9L	4634.94	0.17588	0.0941608	1.86786	0.0617809	0.384778	126.639	136.789	114.695	148.271	123.34	128.873
	MAP1A	59.2031	-0.590128	0.315705	-1.86924	0.0615901	0.384778	2.92898	3.55022	3.1379	1.86115	1.29583	2.6341
	INO80C	215.819	0.311491	0.166731	1.86822	0.0617315	0.384778	3.78186	3.71488	4.13777	3.92985	4.70734	4.88857
	DHPS	417.49	0.25999	0.139153	1.86837	0.0617102	0.384778	60.4684	50.0658	59.0559	67.5352	62.2037	61.6226
	CWC22	712.452	-0.214998	0.115052	-1.86871	0.0616634	0.384778	10.4946	11.3039	11.9566	8.55235	10.2749	8.65504
	PGAP1	148.285	-0.355229	0.189771	-1.87188	0.0612232	0.384778	1.51208	1.52313	1.79543	1.15738	1.29672	1.11877
	TMBIM1	16776.9	0.146082	0.0781668	1.86885	0.0616433	0.384778	810.109	833.333	744.497	816.613	850.24	815.243
	BPIFA1	33.1029	0.713963	0.38224	1.86784	0.0617842	0.384778	3.6281	3.66051	2.31624	4.01952	5.48957	4.92306
	TP53RK	190.885	0.338653	0.180906	1.87198	0.0612087	0.384778	25.7123	28.8855	37.5708	35.63	33.3069	39.3177
	MAPK11	177.629	0.364697	0.195232	1.86802	0.0617592	0.384778	21.2225	24.5945	15.0403	31.9074	20.0134	20.9342
	TFRC	1929.45	0.181062	0.0967366	1.8717	0.061248	0.384778	26.8366	26.6955	37.6882	31.3895	34.9284	30.295
	PCGF3	1103.19	0.185595	0.0993746	1.86763	0.0618135	0.384778	13.8909	15.3593	14.6009	15.3902	15.9226	15.584
	OSTC	761.311	-0.211582	0.113159	-1.86977	0.0615155	0.384778	38.9331	42.6966	49.0749	35.7651	36.4365	34.0167
	MAP1B	979.924	0.227268	0.12145	1.87129	0.0613046	0.384778	8.98512	6.6336	8.69018	8.48845	9.13381	9.1433
	FYN	317.283	0.270803	0.144966	1.86804	0.0617565	0.384778	1.31022	1.17463	1.22379	1.41697	1.47902	1.33134
	SMPDL3A	55.7109	-0.566455	0.302846	-1.87044	0.0614231	0.384778	2.31134	3.32337	3.20782	2.0792	1.88402	1.70368
	SLC35A2	585.701	0.241162	0.128903	1.87087	0.0613631	0.384778	50.0747	63.6698	54.6404	67.3877	64.0537	56.0758
	TMEM164	837.864	0.199934	0.106789	1.87223	0.0611742	0.384778	4.02047	3.76261	4.14807	4.16986	4.36525	4.35957
	MPPE1	228.951	-0.297205	0.159185	-1.86704	0.0618961	0.385096	9.14009	9.06066	7.949	6.80293	6.63389	6.54421
	ID1	1027.1	0.253113	0.135613	1.86643	0.0619811	0.385429	650.653	718.275	722.412	933.651	772.492	645.436
	MEX3A	366.655	0.273437	0.146547	1.86586	0.062061	0.385714	29.357	32.529	25.7994	29.9747	38.7742	30.7838
	PLCD4	120.97	-0.425477	0.228078	-1.86549	0.0621134	0.385714	4.16307	4.4464	4.44636	2.08243	3.77609	3.28841
	MLF1IP	99.0382	-0.459781	0.246475	-1.86543	0.0621214	0.385714	#N/A	#N/A	#N/A	#N/A	#N/A	#N/A
	ARPP19	2307.11	-0.202536	0.108663	-1.86389	0.062337	0.386269	79.0787	95.9	124.429	75.3756	85.9556	81.8148
	DRG2	301.496	0.295403	0.158487	1.86389	0.0623365	0.386269	12.5326	12.5842	11.9993	16.3926	12.0623	14.3309
	NBN	356.279	-0.271902	0.145827	-1.86455	0.0622445	0.386269	4.01042	4.58134	6.92575	3.47925	4.33581	4.08824
	RABGAP1	1302.1	-0.186164	0.0998751	-1.86397	0.0623256	0.386269	7.43707	7.59522	8.24202	5.83329	7.12259	6.34319
	CCT3	6158.86	0.181125	0.0971898	1.86363	0.0623744	0.386304	96.7731	83.5541	89.3548	87.4218	100.37	100.562
	GLS	738.483	-0.209114	0.11223	-1.86327	0.0624246	0.38642	7.85722	7.39364	10.6699	6.39438	7.0529	7.41101
	ERI2	192.489	-0.335145	0.179925	-1.8627	0.062505	0.386686	1.44031	1.65706	1.84565	0.988367	1.35724	1.32557
	PFN2	2836.07	-0.160137	0.0859797	-1.86249	0.0625337	0.386686	31.4004	29.7313	34.9406	25.9435	27.8734	27.0679
	ELF2	230.504	-0.32669	0.175508	-1.86139	0.0626887	0.386686	1.33868	1.46808	1.92707	1.17574	1.41205	0.990369
	TRIM27	689.022	0.216696	0.116377	1.86201	0.0626013	0.386686	29.0905	25.855	28.6126	31.151	30.9098	29.4812
	PEG10	146.787	-0.366542	0.196883	-1.86172	0.0626428	0.386686	10.9587	11.4956	11.7926	7.02136	8.37441	9.33876
	UQCRB	8696.09	-0.165473	0.0888774	-1.86181	0.0626292	0.386686	881.166	831.139	893.234	653.539	800.949	738.213
	KIAA2026	391.598	-0.258228	0.138715	-1.86157	0.0626634	0.386686	2.65252	2.95481	3.68713	2.4602	2.36909	2.44114
	LNPEP	294.796	-0.275712	0.148194	-1.86048	0.0628176	0.387286	2.57845	3.03293	3.09513	2.24835	2.37162	2.16713
	MYL12B	8017.78	0.15897	0.0854852	1.85962	0.0629395	0.387842	389.818	391.097	451.481	438.748	448.27	406.611
	SLC25A19	65.6289	0.522818	0.281196	1.85927	0.0629892	0.387952	3.08324	3.94484	2.18413	4.10562	3.16607	4.60016
	FGD6	1054.59	0.188109	0.101196	1.85886	0.0630476	0.388117	6.38245	6.00659	6.92093	6.73476	6.97872	6.97537
	GMFB	239.275	-0.36048	0.194045	-1.85772	0.0632092	0.388136	10.8056	14.4124	26.9029	12.3665	13.1393	11.0904
	CYTH1	1226.97	0.212197	0.114209	1.85796	0.0631744	0.388136	10.8675	9.16439	8.87529	10.0305	11.2315	10.2812
	FAM200B	171.659	-0.407277	0.219226	-1.8578	0.0631977	0.388136	4.93042	7.40421	10.3874	5.82005	5.60065	4.53715
	FOXQ1	102.638	-0.507516	0.273068	-1.85857	0.0630883	0.388136	32.3308	50.7766	40.7159	39.5435	23.7914	20.0095
	TSPYL4	242.868	-0.293205	0.157796	-1.85813	0.0631504	0.388136	55.3857	63.8044	57.6506	44.6566	42.8098	47.4022
	ZDHHC20	702.866	-0.231227	0.124522	-1.85692	0.063323	0.388639	6.58098	7.45861	10.1606	6.25476	7.10888	5.9385
	SPRR1B	2566.71	0.522446	0.281621	1.85514	0.0635763	0.389284	904.064	1206.9	1319.4	1856.84	1204.83	1542.27
[truncated: 12,165 more rows]

## Sheet: TPM_table
TPM table
Label	NHBE_mock	NHBE_mock	NHBE_mock	NHBE_SARS-CoV-2	NHBE_SARS-CoV-2	NHBE_SARS-CoV-2	A549_SARS-CoV-2_mock	A549_SARS-CoV-2_mock	A549_SARS-CoV-2_mock	A549_SARS-CoV-2	A549_SARS-CoV-2	A549_SARS-CoV-2	A549_RSV_mock	A549_RSV_mock	A549_RSV	A549_RSV	A549_IAV_mock	A549_IAV_mock	A549_IAV	A549_IAV
Gene	SARS004_mock_3	SARS004_mock_2	SARS004_mock_1	SARS004_CoV2_3	SARS004_CoV2_2	SARS004_CoV2_1	CoV002-mock3-indexG3	CoV002-mock2-indexG2	CoV002-mock1-indexG1	CoV002-CoV2-3-indexG6	CoV002-CoV2-2-indexG5	CoV002-CoV2-1-indexG4	svRNA184-mock-3-indexF3	svRNA184-mock-1-indexF1	svRNA184-RSV-3-indexH9	svRNA184-RSV-1-indexF4	3_9_mock1_13	3_9_mock2_14	3_9_wt1_15	3_9_wt2_16
A1BG	1.02054	0.979272	0.531142	0.950536	0.438239	1.05698	7.17236	5.83236	8.02791	7.63364	8.5986	8.47096	22.1597	18.4094	26.4812	20.9838	8.16256	4.07172	1.12335	6.01188
A1BG-AS1	3.28503	5.32542	3.27072	4.25695	2.94396	3.65783	1.27213	0.833619	0.749016	1.73506	1.41795	1.98023	2.52807	2.08521	0.938254	0.85953	0	1.30251	0.503089	0.841377
A1CF	0	0	0	0	0	0	0.0273991	0.0598484	0.048397	0.04429	0.057865	0.0448949	0.643266	0.518207	0.258664	0.222151	0	0	0	0
A2M	0.0437143	0.0479388	0	0.023266	0	0.0658546	0	0.0212617	0	0	0	0	0.00899711	0.0736393	0.0861498	0.0438452	0	0.0332208	0	0.128758
A2M-AS1	0.908036	0.995786	0	0.322189	0	1.36793	6.23422	4.4165	4.76192	6.40055	5.0609	3.75474	4.48532	6.79839	2.38601	2.42868	11.067	11.9611	3.7315	3.56607
A2ML1	24.5176	22.909	24.668	22.0964	24.1671	32.5325	0.00917836	0	0	0	0	0.0120314	0	0	0	0	0	0	0	0
A2MP1	0	0	0	0	0	0	0	0	0	0	0	0	0	0	0	0	0	0	0	0
A4GALT	34.1983	40.6949	36.6321	41.2822	31.7453	30.4044	5.71116	5.76858	7.63161	6.80939	7.28067	7.53953	15.2302	15.2194	21.0792	19.7776	5.87514	5.4743	2.24258	4.50065
A4GNT	0	0	0	0	0	0	1.84039	1.90578	1.76588	1.3222	0.9597	0.893506	0.907256	1.5814	1.12612	0.982509	1.86545	1.48886	0.431302	0.721319
AAAS	26.3437	29.2908	22.9779	28.7558	25.7672	28.0651	55.604	57.4807	50.4478	47.6026	51.714	52.6859	57.6334	51.945	45.8277	47.2181	63.3597	62.0063	43.9258	38.7968
AACS	6.73151	6.73946	7.24323	6.62873	7.64591	7.30799	12.1823	12.8842	13.6311	10.5758	11.1642	11.8128	9.26065	10.9723	6.49877	8.41907	9.34186	8.28442	6.83965	6.82312
AACSP1	0.0198136	0.0217283	0.137493	0.0210907	0.0226888	0.0671596	0.154415	0.0385477	0.0779299	0.106975	0.0931755	0.101207	0.13865	0.144634	0.0260317	0.0397458	0.120742	0.120459	0.139581	0
AADAC	0.0736381	0	0.2044	0.235154	0.337295	0.110934	14.9212	12.6789	10.4267	19.4813	13.0436	15.0456	44.2552	64.0086	67.4333	44.1674	13.2379	21.825	20.7504	18.6531
AADACL2	0	0	0	0	0	0	0	0	0	0	0	0	0.0159335	0.0652061	0	0	0	0	0	0
AADACL3	0	0	0	0	0	0	0	0	0	0	0	0	0	0	0	0	0	0	0	0
AADACL4	0	0	0	0	0	0	0	0	0	0	0	0	0	0	0	0	0	0	0	0
AADAT	2.15826	2.44079	1.75511	1.79483	1.8922	2.26072	5.25631	4.23174	4.90757	5.2194	4.45801	5.02	3.34542	3.57891	3.72171	2.02943	5.44585	6.61196	12.2347	5.56238
AAGAB	26.0268	26.1133	29.7161	21.3833	25.2702	23.8338	23.98	20.7042	21.6863	28.7284	23.338	24.927	10.1568	12.8207	10.8404	11.9516	24.0057	25.409	38.2787	21.9359
AAK1	5.01917	6.07454	6.61867	4.16762	4.83173	4.58628	2.07299	1.74202	1.88471	1.80792	1.51766	1.78651	1.50864	1.74942	1.36657	1.40741	2.28725	2.01343	2.6182	2.19659
AAMDC	1.61422	1.4712	1.6424	1.03329	1.27394	1.34323	1.49968	1.58086	1.50145	1.5507	1.55582	1.64749	1.42321	1.23714	0.78814	1.33463	1.59518	1.21016	0.902824	1.15652
AAMP	182.049	172.884	193.458	210.362	187.462	181.575	283.121	281.459	267.263	247.204	269.726	270.106	171.031	182.293	133.687	201.687	303.712	255.393	167.93	213.058
AANAT	0	0	0.087869	0	0	0	0.916347	0.677463	0.332022	0.512742	0.363895	0.692992	0.833963	0.462164	0.58227	0.762021	0.385819	0.673601	0.111504	0.372964
AAR2	10.4735	8.71561	10.624	8.3287	8.95975	8.56196	20.7662	20.6761	20.9201	19.2234	19.0895	20.725	11.2473	12.7481	10.806	8.65109	20.086	18.5407	12.8035	20.3241
AARD	0	0	0	0	0	0	0	0.328428	0	0	0.0882066	0.123184	0.138977	0.568749	0.221791	1.01591	0	0	0	0
AARS	38.9283	34.6897	36.6642	33.6718	39.2253	35.3971	113.824	122.862	126.173	105.717	116.489	121.985	50.442	54.4874	34.3713	41.503	112.795	103.088	112.275	90.654
AARS2	34.715	38.1494	34.6229	39.4264	37.0912	32.2482	21.8718	22.1125	23.9943	18.3638	20.7953	22.947	11.958	12.642	8.58757	10.7807	21.9073	18.2133	14.965	15.4018
AARSD1	0	0	0.0527202	0	0	0	0.0422919	0.0739033	0.0996044	0	0.0793935	0	0	0	0	0	0	0	0.133802	0
AASDH	2.82513	4.09144	4.83379	3.25975	3.7043	3.20011	2.74917	2.07686	1.92263	3.30872	2.58047	2.40773	0.994246	2.09497	1.19002	0.865217	2.5627	3.01558	3.83612	2.66787
AASDHPPT	14.4595	15.3049	20.1949	12.9075	10.9512	11.9082	17.1937	16.4247	12.0582	25.508	16.7124	17.7969	6.46056	10.9199	5.41063	3.76339	27.4662	26.4977	47.0634	32.0769
AASS	3.51299	4.18175	4.29216	3.45178	4.38378	3.36419	0.0668575	0.102227	0.0787301	0.0472822	0.0705992	0.0438198	0.142134	0.168599	0.0788969	0.0301154	0.0457432	0.045636	0.105761	0
AATF	9.6985	8.06849	8.19081	9.39179	9.82181	9.7058	17.5053	16.5722	18.183	16.817	17.6594	17.1257	11.2438	10.3118	11.0751	11.1482	20.2001	21.6178	24.27	19.4111
AATK	0.216959	0.142755	0.316166	0.254038	0.17391	0.236962	0.301937	0.295468	0.142222	0.234276	0.238064	0.221643	0.348298	0.487307	0.228038	0.348173	0.264425	0.263806	0.152841	0
ABAT	4.97067	3.63049	4.0588	3.71916	4.14464	4.28572	0.0483558	0.0844997	0.0759239	0.108564	0.121036	0.0774729	0.246325	0.330599	0.190212	0.212975	0.235268	0.176038	0.237979	0.170572
ABCA1	6.47793	6.02016	7.40866	5.7744	6.17887	6.03136	1.24486	1.29819	1.55104	1.18141	1.0667	1.1528	0.285063	0.364558	0.445448	0.549885	2.46175	1.56788	2.21061	1.91228
ABCA10	0.217448	0.357692	0.309334	0.312477	0.348603	0.282538	0.0423664	0.0105762	0.057017	0.0293504	0.0340857	0.0476021	0.0760822	0.0366303	0.0999913	0.0436198	0	0.03305	0.0957411	0.256191
ABCA11P	0.457785	0.549836	0.408436	0.440884	0.474289	0.944152	0.448996	0.402903	0.657339	0.578671	0.489786	0.572656	0.421744	0.440665	0.257765	0.349832	0.398528	0.762055	1.07499	1.28416
ABCA12	3.34209	3.94051	3.72422	3.21923	3.60402	3.58111	0.202595	0.249313	0.147847	0.22832	0.233016	0.198242	0.151919	0.230264	0.0538765	0.0925425	0.39046	0.335009	0.433327	0.090588
ABCA13	0.0825043	0.117376	0.0711788	0.0640866	0.0689424	0.0629852	0	0	0	0	0	0	0	0	0	0	0	0	0	0.0262714
ABCA17P	0	0	0	0	0	0	0.0404964	0.0471771	0.0317918	0.0763717	0.0506818	0.0619318	0.0648812	0.136164	0.0477888	0.0486434	0.110829	0.0552846	0.0640606	0
ABCA2	15.2215	20.3423	15.7931	20.9958	14.1236	13.0507	45.2277	40.1833	46.8425	40.1442	44.0124	49.2863	35.1562	38.1463	36.8461	31.8105	43.8441	38.0877	27.9284	29.6971
ABCA3	0.409116	0.197407	0.17034	0.400648	0.206133	0.221877	19.7135	17.861	20.4465	15.6387	18.1617	19.4884	10.4142	9.26258	9.76116	11.588	14.7592	15.1475	9.021	13.3999
ABCA4	0.0248179	0.0997928	0.0861098	0.061641	0.0663115	0.0810063	0.0230257	0.0563308	0.0108458	0.00744409	0.0172902	0.0120732	0.0102158	0.00929047	0.0326064	0	0	0.0251472	0	0
ABCA5	0.921558	1.44574	1.85633	0.994584	1.06994	1.02677	1.31101	1.10812	0.805473	1.68155	0.989801	1.23286	1.60694	2.65205	1.74889	1.64323	1.24797	1.16723	1.82591	1.50799
ABCA6	0.0335953	0.0552628	0.0466258	0.089402	0.0577055	0.0506105	0.00935076	0	0	0	0	0.0122574	0.0414867	0.0188644	0.0220692	0	0	0	0	0.197905
ABCA7	18.1701	20.8401	16.5419	23.2007	14.6984	17.4533	14.5922	13.4185	13.3862	12.4315	12.6515	14.9619	32.6109	30.632	31.6474	33.6067	12.825	11.4648	2.86246	9.32897
ABCA8	0.0120483	0	0	0.0128249	0	0.0181505	0.00670696	0.0234402	0	0.0162625	0.0377723	0.00879176	0.0446353	0.148838	0.0633177	0.0483376	0	0.0183123	0.0424385	0
ABCA9	0.08594	0.134636	0.238547	0.0914795	0.0984108	0.166457	0	0	0	0	0	0	0	0.00689385	0.0322601	0.0246278	0	0.0186601	0.0432445	0
ABCB1	0	0	0.00351283	0	0	0	0.00563597	0	0	0.00911041	0.0264506	0.00369393	0.0312565	0.0682206	0.0266035	0.0304641	0	0.00769407	0	0
ABCB10	3.62861	4.0898	4.10926	3.78203	5.19395	3.6158	10.3241	11.006	11.5959	10.4078	10.1251	10.9223	1.93967	2.84406	1.42359	1.66809	8.98315	8.8855	9.94097	9.64872
ABCB11	0.174127	0.221104	0.15263	0.107308	0.178405	0.0793856	0	0	0	0.00412334	0	0.00668745	0	0	0.0240813	0	0	0.0278585	0.112983	0.0539871
ABCB4	0	0	0.00935515	0	0.0154376	0	0	0.0262282	0	0.0242622	0.0281766	0	0.160931	0.11355	0.0531365	0	0	0.0614711	0.0474861	0
ABCB5	0	0	0	0	0	0	0	0	0	0.0088535	0.0034273	0.00478636	0.1296	0.143643	0.00861776	0	0	0	0.0577602	0
ABCB6	36.2579	43.4224	40.1771	33.449	33.6109	30.1286	126.228	120.814	122.084	95.4973	106.514	103.479	117.03	113.432	80.3019	101.364	105.215	85.3746	53.518	65.7723
ABCB7	2.42061	2.28004	2.67644	1.9993	2.33481	2.31884	3.27646	3.19493	3.18671	3.96772	3.38504	3.34212	1.37677	2.22213	1.46477	1.43052	3.88667	4.79352	4.40464	2.30755
ABCB8	11.8431	14.9718	15.3713	21.5945	12.3688	14.4755	44.4093	44.8019	45.5025	36.3126	40.7674	42.6499	28.7986	26.1695	24.4923	30.6863	30.9065	31.1674	9.94609	23.5784
ABCB9	0.961846	0.997263	0.849491	0.949384	0.781008	0.796949	1.36292	1.19082	1.62787	1.08583	1.48945	1.07194	1.53332	1.56137	1.44751	1.50848	0.639425	1.22269	0.338797	1.33926
ABCC1	9.58925	9.54736	8.85844	9.20881	9.24695	8.88824	20.2009	19.9208	20.4475	20.1233	21.6844	22.4011	15.667	16.5479	20.4259	21.2607	22.3481	18.2935	15.101	15.5442
ABCC10	15.9263	21.6046	18.0151	21.5586	17.763	18.2198	12.5043	10.8358	11.6471	8.84311	11.0154	10.278	7.88209	8.24507	8.10369	7.57149	8.97604	5.59688	2.02667	6.77888
ABCC11	0.131604	0.144322	0.155252	0.0280174	0.0602806	0.0793035	0.0439562	0.0640096	0.034508	0.0236847	0.0481353	0.0384131	0.0108345	0.00738983	0.0345811	0.211197	0.160397	0.0200026	0.0927114	0.0775262
ABCC12	0	0	0	0	0	0	0.00787744	0.027531	0	0	0	0.0309783	0.029125	0.00794605	0	0.0283867	0.0862347	0.0430163	0	0
ABCC13	0	0	0	0	0	0	0	0	0	0	0	0	0	0	0	0	0	0	0	0
ABCC2	0.288309	0.366092	0.305366	0.193827	0.260642	0.148587	101.592	94.6757	105.479	101.855	92.7576	101.504	87.8836	101.361	70.2753	59.9347	127.886	117.9	142.388	98.149
ABCC3	4.54324	6.13673	4.56246	5.7404	5.71008	5.75922	144.426	142.286	140.848	137.861	145.396	154.213	233.836	254.023	345.889	320.276	125.15	115.144	92.212	95.087
ABCC4	0.471122	0.495984	0.625085	0.393168	0.427273	0.434357	4.20455	3.94494	3.94317	4.7057	3.58025	3.8751	1.2427	2.49729	1.15872	0.922382	5.94865	5.5108	6.6312	4.19627
ABCC5	12.0441	12.6616	11.973	10.8951	13.1593	11.5522	4.76316	4.45671	4.4304	4.42967	4.14829	4.44966	3.63359	4.11131	3.72829	2.97658	4.71922	3.67105	4.3301	4.46628
ABCC5-AS1	0	0.229103	0	0	0	0	0	0	0	0	0	0	0	0	0	0	0	0	0	0
ABCC6	0	0.0624219	0	0.0151475	0.065181	0.026797	0.578276	0.636761	0.652982	0.550618	0.624581	0.602269	3.28613	2.98848	3.08487	1.94111	0.173436	0.367688	0.12531	0
ABCC6P1	0	0	0	0	0	0	0.0217516	0.0760198	0	0.0351609	0	0.0285129	0.225179	0.109705	0	0.0783826	0	0	0.0688169	0
ABCC6P2	0	0	0	0	0	0	0.302252	0.264086	0.711853	0.244292	0.141852	1.18861	2.01151	2.74396	0	0.544589	0	0	1.43438	0
ABCC8	0	0	0	0	0	0	0.840335	0.819884	0.742172	0.690511	0.867646	0.899597	2.237	2.28867	1.50402	1.33745	0.919919	0.650082	0.908364	0.889268
ABCC9	0.299882	0.328862	0.451725	0.17907	0.259642	0.33056	0	0	0	0	0	0	0.00602151	0.00410706	0.0384384	0.0293443	0	0	0.0128816	0
ABCD1	3.25399	3.86094	3.88681	2.72556	2.8099	3.21446	3.89006	3.73614	4.82564	4.00812	4.40392	4.82678	6.69723	6.0806	6.58799	6.09943	5.20118	5.5133	0.845536	4.08515
ABCD2	0.0152142	0	0	0.0161949	0	0.0171899	0	0.0147997	0	0	0	0	0	0	0	0	0	0	0	0
ABCD3	3.78965	4.72469	6.47892	4.16914	3.75773	3.49637	6.3818	5.04565	5.23211	8.65384	6.2944	6.15635	2.00004	2.96012	1.39077	1.23161	7.77318	7.81932	13.5909	7.67008
ABCD4	13.1299	16.6895	14.371	13.6586	12.985	12.5198	25.5152	31.6983	32.3153	24.7576	26.2571	27.5672	29.7012	29.8259	21.8767	30.8878	22.1853	21.4983	15.4511	16.1724
ABCE1	22.5647	31.4161	48.1779	27.6004	27.6681	27.6451	36.7943	31.2391	24.5935	51.1442	32.9206	33.6009	9.74998	15.1321	7.90267	4.9082	42.2462	47.054	105.276	55.4524
ABCF1	59.5253	59.6348	55.2183	60.3825	63.8734	62.8366	39.7586	41.0051	43.7158	40.3764	45.7721	46.8605	19.3682	25.9584	19.0918	28.3241	43.1477	48.8653	49.7349	47.5301
ABCF2	60.5736	55.1052	57.5444	60.503	66.345	64.5925	79.8815	81.2001	86.759	81.1179	82.4116	92.7301	37.4802	41.815	30.0151	39.5485	72.9558	75.6228	83.1782	81.5243
ABCF3	69.225	69.9406	72.2868	70.9998	68.924	70.6581	59.0977	68.3731	68.46	55.417	64.2189	59.9187	51.357	50.8085	38.0557	46.6435	76.1112	67.249	68.798	43.8321
ABCG1	2.54615	2.83993	2.67294	3.21989	3.09006	2.78253	0.84194	0.867934	0.8274	0.641324	0.64814	0.754294	1.2138	1.70466	1.6869	2.16088	1.82346	1.0419	0.785697	1.02557
ABCG2	0.225087	0.189243	0.22388	0.207649	0.231974	0.194975	7.04599	5.64904	6.9742	7.8553	6.48033	6.50968	2.67767	2.97439	1.62649	1.41477	6.62967	6.69396	10.0954	6.18779
ABCG4	0.312181	1.11264	0.324949	0.249228	0.536223	0.205753	0.521347	0.607353	0.102321	0.351143	0.367016	0.512552	0.70677	0.569711	0.615229	0.469673	0.4756	0.711728	0.687258	0
ABCG5	0	0	0	0	0	0	0.0223886	0.0782463	0	0.0180953	0.0210148	0.029348	0.0827766	0.0225836	0.158522	0	0	0	0.141665	0
ABCG8	0	0	0	0	0	0	0	0	0	0	0	0	0	0	0	0	0	0	0	0
ABHD1	0.151145	0.828758	0	0.965327	0.519235	0.569242	4.37519	2.79353	2.77423	3.6722	4.42261	3.63964	5.47503	5.77123	2.97869	2.12237	3.68426	3.67563	4.5253	4.45188
ABHD10	14.1207	9.72899	14.1083	8.10568	9.05847	8.99349	25.3926	24.0201	21.4208	30.5687	23.1005	24.0607	14.5161	17.0205	13.3071	12.6058	29.7347	35.0586	49.9986	32.228
ABHD11	42.1076	43.2382	33.7357	37.4873	33.7525	41.8088	72.238	77.0802	82.3059	68.0303	81.2063	81.8435	101.161	102.96	102.597	121.326	93.3089	75.6358	91.6874	74.415
ABHD12	3.43022	3.55609	3.09215	3.47522	2.6776	2.89532	20.1388	17.9177	19.1312	16.8129	17.8369	18.954	17.8791	17.7192	17.7081	20.9969	14.787	15.0541	12.3156	14.1644
ABHD12B	0.0322476	0	0	0.0343262	0	0	0.125659	0.188215	0.211391	0.217634	0.168497	0.0470627	0.119467	0.253507	0.254207	0.194065	0	0.14704	0.0567937	0
ABHD13	7.5003	8.9595	12.9653	6.70065	6.67156	5.44775	9.3942	8.53369	7.55055	12.5642	9.23763	8.69821	2.9771	5.45247	2.55151	1.61202	12.2427	11.3997	21.2293	12.6238
ABHD14A	3.25845	2.73956	2.48726	2.31232	1.99002	2.45439	6.10674	5.2828	6.69279	4.0072	5.33474	5.38949	14.5753	10.8561	8.41938	8.7152	6.61889	5.77795	6.88645	3.83901
ABHD14A-ACY1	0	0	0	0	0	0	0	0	0	0	0	0	0	0	0	0	0	0	0	0
ABHD14B	49.0885	40.2375	34.2619	35.7957	38.1816	35.0702	34.822	37.0089	29.0496	26.6058	30.3399	30.1015	40.1195	43.2865	30.4216	30.1558	36.687	32.7027	16.1865	17.6274
ABHD15	25.5151	26.3665	22.9267	28.2044	21.7259	22.9149	103.977	105.326	108.289	97.2842	95.631	103.476	68.807	88.9941	61.4579	76.4463	117.612	93.2224	64.5244	77.08
ABHD16A	20.3872	21.6476	19.7165	23.3548	20.6034	19.1346	21.1847	20.6503	19.7707	17.9668	20.3244	20.2134	20.647	21.9507	20.2378	15.7094	21.4951	22.6251	11.3986	20.207
ABHD16B	1.42482	0	0	0	0	0	43.2271	43.6593	42.9644	25.6424	42.4358	48.8662	71.2601	59.2049	61.7752	41.4436	28.2189	24.9044	5.01874	20.9836
ABHD2	12.5277	13.6573	13.1876	9.80474	11.595	10.0453	24.6398	24.1302	23.3165	21.8519	19.599	21.7686	5.28231	7.64152	4.70959	5.30037	31.1902	27.5785	24.309	21.0621
ABHD3	1.77313	2.11732	1.70894	1.30022	1.4213	1.36527	9.08086	8.9116	9.24699	9.15664	7.57655	8.62578	3.04926	4.66847	5.64278	4.26825	7.3836	7.24652	10.4093	7.77591
ABHD4	55.2079	60.3876	56.9495	52.4296	48.2868	47.1364	128.454	137.603	137.328	102.163	114.128	116.927	70.0138	72.5462	74.9546	71.5088	106.026	101.468	55.9171	87.2547
ABHD5	10.312	10.4144	11.5326	6.86685	10.7649	8.44482	4.17849	4.17575	3.52139	4.85542	3.27049	4.14738	1.64855	2.31617	1.82744	1.58752	4.16502	4.33751	5.44841	4.5207
ABHD6	1.64185	1.96056	1.7723	1.35931	1.48319	1.11991	2.36617	2.41343	1.9373	2.25716	2.20191	2.58251	2.48558	2.80677	2.51663	2.01271	2.39015	2.38455	2.85946	1.50452
ABHD8	2.63834	3.72915	3.25482	5.61681	2.61837	2.38476	9.8239	7.92754	10.3001	7.67626	9.1598	9.28384	11.536	8.32921	14.1734	11.7611	9.11076	10.0696	4.33682	6.56223
ABI1	18.0788	17.8738	19.1656	16.2144	20.0334	18.5898	5.84225	6.02443	5.53052	6.63239	5.70658	5.68281	1.74024	3.28495	1.40078	1.20886	7.76842	8.44069	12.6217	6.17152
ABI2	2.7628	3.36103	3.35973	2.14656	2.97043	2.7067	6.0332	5.48742	6.44072	6.76282	5.47267	6.43058	3.8579	5.98099	4.50522	3.61754	8.12038	7.39923	10.4982	7.27416
ABI3	0	0	0	0	0	0	0	0	0	0.037271	0	0	0	0	0	0	0.252405	0	0	0
ABI3BP	0.0999118	0.066693	0.0753611	0.04624	0.0795897	0.0572611	0.0241818	0.0253539	0.0113904	0.0312714	0.0408562	0.0348683	0.0178813	0.0073177	0.00570726	0	0	0.0594221	0.0612044	0.0511797
ABL1	5.07134	5.2063	5.15157	6.46487	5.34547	5.60333	10.0066	10.3062	11.359	9.07737	10.2865	10.7451	5.57848	6.01439	6.86357	5.95675	11.4681	8.8038	7.27436	8.24251
ABL2	7.10084	7.05478	8.28409	7.0558	7.47851	7.23168	4.32454	3.2319	3.76866	3.61617	2.84653	3.21469	2.00784	2.16738	2.20394	1.89487	3.7714	3.31699	3.95827	2.39851
ABLIM1	5.60442	5.62435	5.99213	3.99723	4.88451	4.35553	3.76342	3.31579	3.84937	4.02683	3.35965	3.73787	2.4509	3.4884	2.35094	1.74418	4.06032	3.90237	4.77706	3.11776
ABLIM2	0.0274257	0.0842128	0.0532884	0.0233548	0.0439676	0.0578425	0.0702285	0.0746999	0.0431477	0.0345504	0.063053	0.0560356	0.0812828	0.10164	0.115304	0.110031	0.0501388	0.116716	0.0772824	0
ABLIM3	14.8981	13.874	14.4155	13.9224	15.549	15.5702	2.37733	2.80132	2.38454	1.90139	2.11033	2.32259	0.389018	0.435551	0.808245	0.733275	1.68427	1.40931	1.79004	1.68068
ABO	5.17842	7.2235	4.19719	4.27748	5.21828	5.08636	0	0	0	0	0	0	0	0	0	0	0	0	0	0
ABR	6.03431	5.53169	5.11215	6.7729	6.24905	6.20115	14.403	14.6292	15.6995	12.2153	13.681	14.398	5.73656	6.18392	5.5299	7.17248	15.2408	12.9087	13.8009	12.1347
ABRA	0	0	0	0	0	0	0.0549115	0	0	0	0	0	0	0	0	0.197876	0	0	0	0
ABRACL	26.6157	27.9883	33.5488	25.8475	24.7164	24.2224	27.5622	29.0827	23.6136	33.3332	29.1857	26.6051	16.5389	21.3737	17.3406	14.0425	23.3292	27.597	48.8014	22.7667
ABT1	76.8223	72.8699	80.5481	72.2239	63.8907	70.1144	83.8127	82.6389	79.3981	82.3736	81.8926	87.7694	56.782	66.4376	56.7278	43.8692	87.9912	95.8817	58.7607	67.7173
ABTB1	7.57166	9.17741	7.00564	7.35272	5.47604	5.35306	33.5715	35.1471	36.9208	29.7037	32.7608	33.9261	45.4934	44.8286	46.7724	65.8175	39.2603	38.1588	15.6745	29.7357
ABTB2	0.681947	0.646636	0.65113	0.698614	0.775033	0.743467	3.87327	4.2695	4.12077	3.53885	3.96512	4.50105	0.935	1.10847	1.13174	1.54283	3.29645	2.89127	2.11309	2.23516
ACAA1	26.6673	25.0471	25.9765	28.6843	27.2232	26.3683	19.4352	21.4307	23.3353	20.5384	22.4211	22.9107	19.021	19.2201	19.6644	22.3465	20.1949	17.5937	12.2758	12.4648
ACAA2	5.3093	4.61397	4.30994	2.84354	5.04733	4.36388	32.3436	27.7723	32.2647	34.119	29.6784	32.3585	15.1746	17.9814	11.3626	15.4062	27.1655	25.7315	32.8742	30.4896
ACACA	10.6399	9.77645	10.2648	9.55979	11.013	10.8663	9.68669	8.7587	9.41347	8.57705	8.85446	9.30429	3.19043	3.29467	2.5436	2.89784	9.80815	8.60714	9.95022	7.38303
ACACB	0.161012	0.161217	0.213747	0.141583	0.136278	0.0659131	2.76686	2.65582	2.81765	2.5481	2.65925	2.8862	1.56473	1.52127	1.91307	2.6822	2.34632	1.55346	3.25489	2.10319
ACAD10	2.68918	3.58802	2.68513	2.7671	3.01098	2.52074	4.98996	5.04291	5.46476	4.30195	4.67595	4.52423	5.96524	5.87232	4.59306	4.73513	4.18794	4.24625	3.44685	3.87239
ACAD11	0.239488	0.125606	0.137286	0.121921	0.190776	0.164705	0.289817	0.222835	0.122862	0.238926	0.228508	0.311522	0.0985808	0.105243	0.109442	0.0835495	0.285538	0.363999	0.11003	0.245355
ACAD8	19.7527	15.634	18.4152	20.1118	18.882	21.2504	15.1072	17.9615	17.4522	15.1082	15.8854	17.5471	12.7972	15.0941	9.13951	14.4713	12.8221	11.6173	9.83141	10.6242
ACAD9	21.4796	20.0125	19.2882	19.4872	20.1971	20.6954	13.5611	15.0338	15.4541	12.8594	13.1547	15.0367	7.36807	7.77931	6.50066	7.64837	13.9231	10.8823	14.0451	11.316
ACADL	0.1662	0.212638	0.365218	0.0589711	0.253757	0.156486	0.0925189	0.0808364	0.108949	0.0747773	0.115789	0	0.250849	0.34219	0.218359	0.0555659	0.0844007	0.0421015	0.146354	0
ACADM	7.68906	8.0639	9.8559	7.50561	7.36299	6.95509	6.27089	6.00981	5.92079	8.92064	6.6054	6.99509	2.28741	4.08188	2.47039	1.61651	7.31492	10.4618	14.5175	7.51623
ACADS	1.71521	2.78056	2.43224	2.54021	1.36634	1.20771	17.4772	14.3635	15.4478	13.2869	15.4695	16.7606	20.1374	22.3613	23.9067	24.2345	13.8607	10.5412	1.97009	6.15031
ACADSB	3.87312	3.51591	4.89757	3.1608	3.7206	2.97411	5.78541	5.42117	5.33175	7.76428	5.63277	6.57888	2.92288	4.84504	2.88355	2.2445	8.39197	10.5962	15.272	10.6475
ACADVL	569.668	614.567	505.337	560.586	619.336	537.818	510.045	550.978	565.661	479.174	528.413	579.342	859.022	818.698	801.38	876.742	419.536	405.077	346.293	314.921
ACAN	0	0	0	0	0	0	0.0164341	0.0143589	0.0387049	0.0132826	0	0	0.0121522	0.00828859	0	0	0	0	0	0
ACAP1	1.1362	1.16812	0.443501	0.831487	0.813171	0.615127	2.76714	2.07234	2.51372	2.01286	1.29867	1.24364	1.72463	2.23299	2.61235	1.85185	1.94734	0.539661	0.750393	1.25497
ACAP2	3.65817	3.45835	3.53643	2.66535	2.99731	2.87899	1.61858	1.64428	1.63727	1.92116	1.33471	1.51419	0.389436	0.471034	0.323176	0.265695	2.69048	2.79921	4.9431	3.121
ACAP3	18.8022	22.9178	20.106	23.4264	17.7187	17.2737	22.1344	21.2884	22.9534	15.9483	18.0704	19.5231	35.8051	36.1735	29.4815	28.8133	18.7834	16.8655	5.2114	9.0788
ACAT1	19.7262	18.9727	21.7952	16.6088	17.9598	19.8215	41.7412	36.0969	32.5395	48.2864	37.638	41.2657	23.9271	35.0684	15.4014	12.7306	44.2163	51.2395	59.6582	38.0997
ACAT2	60.4802	55.5712	58.7649	55.7506	68.1532	72.3474	59.4784	54.587	59.9711	68.7299	59.3234	60.0158	33.8086	38.1303	35.5972	31.4961	39.5503	41.8699	83.7557	63.1088
ACBD3	40.8073	35.784	38.8775	33.2834	37.7703	39.5768	15.1161	15.7359	14.591	17.3836	14.9137	15.8555	4.21757	6.03673	3.34879	2.73369	19.0697	20.8278	36.0011	17.5424
ACBD4	5.77447	10.1521	6.04245	7.21991	5.56282	5.28159	26.8383	29.5124	28.6001	26.5992	26.6761	29.4957	71.0823	69.8933	56.2376	59.3884	27.3692	28.141	13.8827	12.9587
ACBD5	10.4756	8.93228	9.68723	7.68273	9.97481	9.23694	16.4238	14.592	15.6324	19.1276	15.9125	16.9227	8.8663	10.3288	7.3423	5.03788	24.1285	27.2357	37.6159	21.9917
ACBD6	2.12025	2.49978	2.45324	1.97601	1.91212	1.83867	2.56319	2.31477	2.52325	2.83523	2.71971	2.66603	2.46845	2.84355	2.25362	2.15398	2.82811	3.04969	3.09308	1.82259
ACBD7	0.798055	1.13773	0.775317	0.849497	0.548317	0.0901689	2.17685	3.02763	2.61573	2.33391	1.45948	2.15469	1.24832	1.12031	0.314552	0.160089	6.32225	7.6417	5.76262	5.17136
ACCS	2.66867	2.67208	3.14015	2.53192	1.7937	2.68748	15.2433	18.1718	17.7981	13.1294	14.126	15.8752	35.1762	36.6158	20.4273	25.4865	16.0859	11.992	6.64132	11.278
ACCSL	0	0	0	0	0	0	0	0	0	0	0	0	0	0	0	0	0	0	0.311684	0
ACD	54.9547	63.7897	52.1846	71.4963	59.9852	53.4975	121.651	122.234	122.187	106.999	120.231	133.435	79.9015	70.5586	65.0232	78.6496	130.234	126.999	71.3153	179.85
ACE	0.298746	0.273013	0.103655	0.159001	0.171049	0.225027	0.526627	0.629649	0.522228	0.560052	0.598376	0.435995	0.36892	0.475296	0.261667	0.19976	0.455132	0.454065	0.175382	0
ACE2	1.05852	1.18913	0.967451	1.12676	1.09387	1.44879	0	0	0	0	0	0	0	0.0144971	0.03392	0	0	0	0.090939	0
ACER1	0	0	0	0.0822145	0	0	0	0	0	0	0	0	0	0	0	0	0	0.0586957	0	0
ACER2	4.51481	4.87083	3.89506	2.72763	3.605	2.48161	0.88304	0.783406	0.895871	0.867428	0.956369	0.854788	0.200913	0.46592	0.288569	0.0979098	1.41282	1.40951	1.67624	1.58139
ACER3	0.997969	1.10143	1.65584	0.926104	1.38453	1.06733	2.38241	2.26516	2.04645	3.16321	2.09249	2.14733	0.766292	1.12435	0.916131	0.500478	2.55346	2.76139	3.63914	2.67565
ACHE	0.912459	2.83514	2.21615	1.78067	1.91559	1.20277	0.931222	0.591734	0.79752	0.752649	0.715155	1.22069	0.625995	0.341575	2.39763	2.74557	1.39011	0.693425	0.535667	0.895861
ACIN1	88.7013	95.5452	87.0408	84.3548	95.6347	88.9548	59.2338	62.2333	65.7335	58.1229	62.9643	66.9422	62.3634	56.1139	69.1476	61.7251	73.416	72.6343	71.8526	51.4764
ACLY	100.719	95.1751	97.122	107.104	111.991	120.301	225.588	231.427	255.127	210.635	222.467	241.547	70.7902	84.2197	66.7664	70.8163	251.324	240.719	293.798	225.751
ACMSD	0	0	0	0	0	0	0.0186352	0.0162821	0.0438889	0.0301233	0	0.0122139	0.0482294	0.15038	0.0439819	0.167882	0	0	0	0
ACO1	14.1601	12.9404	15.2117	14.4609	15.8165	14.0275	22.3254	21.6622	22.9281	23.8979	21.5878	23.1604	8.42553	11.0688	7.03611	7.22264	12.4457	13.9341	14.8672	13.6352
ACO2	26.0445	26.481	25.4918	29.6293	25.7228	25.9677	10.8366	11.0549	12.2497	9.85142	11.2092	12.4586	4.48096	5.1768	2.95826	3.69875	11.7765	11.2099	9.36738	10.5486
ACOT1	1.11686	1.57473	2.65723	1.52852	1.46163	1.74261	16.5201	16.2965	19.6629	13.5675	16.2566	14.6696	12.3471	15.5888	9.01378	19.8436	6.80602	8.73009	0.561996	8.45904
ACOT11	0.810342	0.732538	1.10185	0.955827	0.840155	0.841336	0.402327	0.383481	0.358919	0.369518	0.463466	0.367573	0.216365	0.29515	0.244582	0.153767	0.367024	0.282945	0.192859	0.258033
ACOT12	0	0	0	0	0	0	0	0	0.0216829	0	0	0.0362049	0	0	0	0.0663522	0	0	0	0
ACOT13	16.0773	15.9169	15.9214	13.2809	16.6843	16.1362	19.329	18.7618	19.7974	22.1653	19.2222	21.8545	28.5858	25.4218	38.3952	28.2195	22.7925	26.4299	28.4133	16.607
ACOT2	11.093	8.97893	7.88108	9.41831	7.40991	8.65408	81.6002	71.6817	75.4876	72.0723	78.801	82.681	58.9261	66.7385	70.7894	65.1677	82.4876	94.3374	19.5367	46.6766
ACOT4	0.664818	0.243022	0.61512	0.471781	1.01505	0.417306	6.29145	5.82037	7.26342	6.58058	5.55801	8.08539	1.8244	3.35977	2.03807	4.00085	5.40179	2.02092	5.46403	2.6109
ACOT6	0	0	0	0	0	0	0	0	0	0.0534038	0	0.0866131	0	0.0666498	0	0	0	0	0	0
ACOT7	5.50643	5.26026	5.45144	6.89471	4.61468	6.19691	7.16593	6.81655	6.67376	6.42674	6.87539	7.32185	3.19678	3.44926	4.52291	5.61292	5.84117	4.98436	6.86749	7.68892
ACOT8	7.51248	7.94159	7.8902	7.99672	6.8201	6.93317	10.3608	9.41459	8.607	10.1097	10.6798	8.98838	8.8871	9.99496	7.64712	7.05979	8.86736	9.66952	9.53573	7.57518
ACOT9	12.7697	12.0286	13.4215	11.8657	14.3812	14.2569	13.8377	13.7635	15.0187	16.5718	15.3794	16.5051	9.59782	11.2978	13.4516	12.4336	13.5958	14.5258	18.832	14.242
ACOX1	21.9794	21.8476	22.3309	20.2167	23.975	20.8751	13.7255	12.0609	12.7825	13.8193	11.9704	13.4888	9.08223	12.6109	7.73761	7.17883	17.2577	15.9752	17.9653	20.9156
ACOX2	0	0.036211	0.0229137	0.0351484	0	0.0248719	1.15802	1.4133	1.29873	2.03533	2.01864	1.39751	6.94555	6.84176	7.2449	7.35238	2.31404	2.7603	5.6991	6.61355
ACOX3	1.88226	1.86087	1.92956	2.09466	1.61655	2.20724	2.3893	2.45518	2.16862	2.04019	2.36189	2.5597	0.751319	0.944826	1.06787	0.943946	1.65103	1.95058	2.23511	2.68803
ACOXL	0.00550497	0	0.00955021	0.00585981	0.00945571	0.00518319	0	0.0026775	0.00360865	0.00123841	0.00143821	0.00200851	0.00679807	0.0061823	0	0	0.00838669	0.00418352	0	0
ACP1	62.145	56.1337	69.9471	57.5224	59.6462	63.8267	150.828	149.597	136.678	160.941	132.749	135.167	94.9087	99.1237	77.6049	64.8905	156.879	155.599	252.075	141.925
ACP2	33.8325	34.1729	22.2418	40.6334	33.0071	29.2981	38.6584	37.6742	40.5625	34.6501	35.9954	42.148	35.4577	35.9329	49.8601	53.1331	26.1106	30.109	19.0123	28.8464
ACP5	130.856	126.902	117.572	111.744	104.276	105.737	0.679511	0.712449	0	0.219683	0.510251	0.356293	0.803946	1.64503	1.9245	0	2.97545	0.37106	0	0
ACP6	5.60977	6.77847	6.54208	5.91608	5.65058	6.26977	6.78052	7.37699	8.03569	5.94768	6.18803	6.25395	5.45219	5.55624	5.22062	4.32412	7.91329	6.35527	5.99192	5.35474
ACPP	0.312639	0.274282	0.231414	0.177489	0.310272	0.28259	0.023205	0.0202748	0.0273257	0.00937757	0.0108905	0	0.102954	0.152146	0.0273836	0	0.127013	0.0633576	0.0367076	0
ACR	0	0	0	0	0	0.0560071	0.0827827	0	0	0	0.155406	0	0	0	0	0	0	0	0	0.876031
ACRBP	0.794022	1.8659	0.787141	0.36223	0.259784	0.512646	1.01031	0.66205	1.33843	0.816568	0.829771	0.82772	1.91438	2.61146	3.87477	2.95805	1.38248	1.03443	0.59932	0
ACRV1	0	0	0	0	0	0	0.30773	0.430195	0.434852	0.298463	0.115539	0.403385	0.500614	0.31041	0	0	0	0.504126	0.778869	0
ACSBG1	0	0	0	0	0	0.00511095	0.0377719	0.0132009	0.0533753	0.0427401	0.035454	0.0396104	0.0726193	0.045721	0.0356589	0.0272225	0.041349	0	0.0478005	0.0799426
ACSBG2	0	0	0	0	0	0	0.0817194	0.142801	0.0240578	0.0495366	0.0191762	0.0401705	0.0528742	0.0412155	0.0241088	0.0368099	0	0	0.0323177	0
ACSF2	25.051	28.7629	24.9635	22.2794	24.9162	22.704	4.30855	4.81432	5.83115	5.36574	6.39092	6.23648	5.42961	5.49687	3.23684	4.81089	5.51376	4.73868	3.26382	2.69713
ACSF3	2.24222	2.19764	1.82824	2.34199	1.90964	1.98449	4.36862	4.19869	4.17064	3.95964	4.19574	4.38697	3.50728	3.39943	3.38777	3.54206	3.71486	3.64225	2.02383	3.71492
ACSL1	20.299	21.2963	20.2088	14.7698	16.0084	15.565	5.708	5.2772	6.46762	5.65279	4.96837	5.94886	2.24537	3.01276	2.2714	2.92989	4.90441	5.16474	4.82968	5.09218
ACSL3	51.542	48.9708	57.8657	40.4597	52.0358	47.3781	36.6698	34.149	36.4974	42.6537	35.3208	38.6471	15.8705	21.4001	13.3469	12.9241	42.1984	45.7041	88.4963	47.4417
ACSL4	15.3449	15.5162	20.5207	15.2472	16.4247	15.2281	12.7752	11.2756	11.5761	18.5639	13.2158	14.0215	3.6866	4.88157	6.92462	4.5841	7.70365	10.612	21.2022	10.7122
ACSL5	0.175737	0.214134	0.14905	0.20785	0.268319	0.132372	0.108698	0.0569834	0.128	0.184493	0.0714194	0.0427457	1.55931	2.20385	1.38533	1.25343	0.118992	0.0593565	0.0687789	0.115027
ACSL6	0.0340933	0.037388	0.0473169	0.0362908	0.0390406	0	0.00948937	0	0	0.00766967	0.0445353	0.0124391	0	0.019144	0	0	0.0519402	0	0	0
ACSM1	0.0701554	0.015387	0.0584198	0.059742	0.0321343	0.042275	0	0	0	0	0	0	0	0	0	0	0	0	0	0
ACSM2A	0	0	0	0	0	0	0	0	0	0	0	0	0	0.0164618	0	0	0	0	0	0
ACSM2B	0	0	0	0	0	0	0	0	0	0	0	0	0	0.0296534	0	0	0	0	0	0
ACSM3	0.0509957	0.0932065	0.0589794	0.0361886	0.0194653	0.0512159	0.45736	0.424412	0.542293	0.66793	0.562524	0.520968	1.13587	1.50811	0.50622	0.556949	1.27758	1.55017	1.45696	0.901227
ACSM4	0	0	0	0	0	0	0	0	0	0.0390827	0	0.0633863	0	0.0243883	0	0	0	0	0	0
ACSM5	0	0	0	0	0	0	0.0185807	0	0	0	0	0	0	0	0	0	0	0	0	0
ACSS1	0.563447	0.595829	0.377031	0.321303	0.253475	0.295571	8.21103	8.90659	8.94364	6.67268	7.8018	8.39924	12.3421	13.5368	6.0015	6.055	9.74894	9.02264	7.76144	5.69004
ACSS2	15.062	14.2652	12.3392	12.713	16.5944	15.0984	15.4459	15.9652	15.1345	15.3589	14.9452	15.3206	18.1617	16.9473	24.5613	24.7589	13.3855	13.4987	12.5936	13.7798
ACSS3	0.00653637	0	0.00907162	0.0139154	0	0.00861603	0	0.00635831	0	0.00441129	0.005123	0.00238482	0.00807174	0.0036703	0.00429384	0	0	0.014902	0	0
ACTA1	0	0	0.774559	0	0	0.280251	0.828465	0.361927	2.92676	0.502198	0.583221	0.542994	1.07207	1.0446	0.488826	2.23906	4.53462	2.8275	3.27634	17.5341
ACTA2	5.3202	4.15852	4.25481	4.03649	3.75903	3.79422	2.58353	2.12883	3.06705	2.21543	2.36585	2.94606	7.20669	6.66338	1.98293	1.47595	5.00108	5.47683	4.25297	3.22297
ACTB	1233.57	1235.44	1177.83	1369.89	1236.26	1341.6	1514.27	1478.29	1458.87	1387.09	1488.24	1551.02	1030.06	1142.7	1094.77	977.14	1325.12	1097.33	1532.69	1867.77
ACTBL2	6.84099	3.75104	3.1648	6.06829	5.22246	8.87443	0.211566	0	0	0.170995	0.198583	0	0	0	0	0	0	0	0	0
ACTC1	0	0	0	0	0	0	0	0	0	0	0	0	0	0	0	0	0	0	0.244985	0
ACTG1	1748.07	1843.17	1729.13	2274.08	1735.43	1773.65	4952.45	5045.31	5262.7	4572.04	4921.48	5413.91	3563.07	3854.04	3270.87	3616.78	4648.46	4357.47	4332.03	4930.93
ACTG1P4	1.89383	0	0	1.00795	0	0.356627	2.10848	0	0	1.27812	0	0	0	0	0	0	0	0	1.66769	0
ACTG2	0	0	0	0	0	0	0	0	0	0	0.040263	0.0562289	0	0	0	0	0	0	0	0
ACTL10	2.68393	2.9433	2.32808	2.85693	2.30505	4.29598	1.49407	3.26352	0	0.60378	1.75298	0.979242	0	0	0	0	2.04445	0	0	0
ACTL6A	30.0717	29.0095	28.17	29.575	30.8157	25.2358	32.2298	30.3045	29.2829	40.0846	33.9466	32.9002	12.9777	16.5122	14.5905	10.93	38.5264	40.0166	52.5954	35.2826
ACTL6B	0	0	0	0	0	0	0	0	0	0.0357371	0	0	0	0.0446011	0	0	0	0	0	0
ACTL7A	0	0	0	0	0	0	0	0	0	0	0	0	0	0	0	0	2.16632	0	0	0
ACTL7B	0	0	0	0	0	0	0	0	0	0.200837	0	0	0	0	0	0	0	0	0	0
ACTL8	0	0	0	0	0	0	0.0823788	0.158349	0.0776061	0.0665817	0.061859	0.0755899	0.012183	0.00830962	0	0	0.0901804	0.112461	0.156376	0.0871757
ACTL9	0	0	0	0	0	0	0	0	0	0	0	0	0	0	0	0	0	0	0	0
ACTN1	89.1357	71.6374	66.6112	105.43	99.9694	92.7452	64.8272	66.4182	70.4975	57.0494	66.4642	68.6917	26.2963	26.3843	46.1973	36.946	49.7295	48.9541	53.7424	56.7131
ACTN1-AS1	0.136421	0	0	0	0	0.0513788	0.0759418	0.398115	0.178855	0.245516	0.285127	0.199095	0.561553	0.0766031	0.358468	0	0	0	0	0
ACTN2	0	0	0	0	0	0.0159132	0	0	0	0	0	0	0.0173926	0.00593143	0.0277564	0.0423792	0	0	0.0186036	0
ACTN3	0.0626657	0	0	0	0	0	0.0697683	0	0	0.112779	0.0654871	0	0.0257952	0.140752	0.246996	0.251413	0	0	0	0
ACTN4	156.606	166.984	141.81	177.416	134.354	139.208	343.912	347.157	333.444	290.526	331.847	341.474	99.9496	103.623	121.552	131.023	288.638	281.484	311.023	262.967
ACTR10	17.9722	17.7774	17.8993	15.7303	16.4094	17.1803	16.2533	15.9434	16.7912	20.3764	15.8799	17.3625	9.38873	13.4445	11.1786	8.62373	16.8284	20.7366	27.7614	19.6971
ACTR1A	93.98	84.8445	80.6765	83.3787	94.6082	93.7396	50.1597	56.1417	54.3294	48.834	51.4285	54.7107	27.695	30.2324	27.8029	36.818	50.5375	44.5316	49.9981	51.1508
ACTR1B	46.7923	42.1662	45.043	47.866	40.1494	45.0144	109.996	116.14	108.853	85.9709	99.4325	99.9612	87.0777	97.4142	66.7856	90.4657	86.974	79.6383	30.301	57.5864
ACTR2	88.7018	80.8162	104.683	73.1198	88.5519	82.1339	90.8225	79.544	77.0059	111.822	84.3822	87.9817	29.22	37.9553	21.8651	22.0277	106.249	110.896	202.334	142.025
ACTR3	35.9647	34.36	39.9659	34.0207	38.6567	37.9381	47.7613	44.8223	44.316	58.2358	44.5938	47.5822	11.598	18.5127	14.3041	10.6414	46.7542	55.8847	66.223	47.779
ACTR3B	0.388504	0.426049	0.546895	0.437178	0.495724	0.384608	1.09988	1.00419	1.13512	1.08874	0.98599	1.03678	0.76305	0.966104	0.466677	0.445334	1.08229	0.860428	1.70079	1.17701
ACTR3BP2	0	0	0	0	0	0	0	0	0	0	0	0	0	0	0	0	0	0	0	0
ACTR3BP5	0	0	0	0	0	0	0	0	0	0	0	0	0	0	0	0	0	0	0	0
ACTR3C	0.292609	0.247958	0.23074	0.141577	0.304609	0.12523	0	0	0	0	0	0	0	0	0	0	0	0	0	0
ACTR5	3.52949	3.82219	3.33708	3.14648	3.68801	3.32318	11.6167	10.5146	13.1879	10.719	9.95867	12.0404	8.027	6.83747	8.17297	8.31913	13.0394	8.78435	11.7328	10.6558
ACTR6	1.21688	2.56002	4.75641	2.74925	1.93379	1.96415	7.38231	6.86081	3.51638	10.7936	6.41026	7.3937	2.52498	4.53211	1.59877	1.24543	7.94524	9.92715	12.2903	8.48514
ACTR8	20.5459	19.2906	22.7534	21.2711	22.3188	21.041	15.7851	14.3737	15.9591	18.0133	16.14	15.5573	9.41316	10.8653	9.33692	7.33964	16.5082	16.7903	24.1647	21.1394
ACTRT1	0	0	0	0	0	0	0	0	0	0	0	0	0	0	0	0	0	0	0	0
ACTRT2	0	0	0	0	0	0	0	0	0	0	0	0	0	0	0	0	0	0	0	0
ACTRT3	12.4645	13.2281	15.625	18.8319	18.4171	18.0203	11.8628	10.5604	11.5973	17.0051	14.7064	15.2569	7.1169	8.35372	8.45225	10.4854	12.2512	14.667	19.8278	9.47441
ACVR1	2.46685	2.37961	2.47793	1.64522	1.91809	1.94702	2.55149	2.39965	2.45557	2.49384	2.37105	2.39456	1.38526	1.85974	1.39044	1.5884	2.48226	2.23343	2.68183	2.9602
ACVR1B	10.69	10.7226	9.90171	10.6321	9.96444	10.0167	8.89369	8.66947	9.01632	9.24049	8.71461	9.55872	10.5243	11.8083	11.617	9.94778	10.9048	10.0971	6.55033	7.02767
ACVR1C	0.0415876	0.125418	0.108222	0.0553354	0	0.011747	0	0.0101137	0.0136309	0.0140334	0.0162975	0	0.0299579	0.0116761	0.0409793	0.0417121	0.0316789	0	0.0183108	0.18374
ACVR2A	1.25447	1.28129	1.41673	0.981864	1.02809	1.08851	0.595634	0.586222	0.806215	0.785756	0.700461	0.673088	0.531569	0.932308	0.662497	0.296054	0.562106	0.859876	1.3646	1.0143
ACVR2B	2.43387	2.04629	3.00257	2.01503	1.91997	1.68051	3.37211	3.07784	3.08457	3.33384	2.43041	2.9403	1.82561	3.24963	2.23839	1.51894	4.53194	3.69926	3.19105	3.18614
ACVR2B-AS1	0.839568	0.920702	0.971007	1.19158	1.28186	0.843193	1.40209	3.81125	2.56834	3.65149	1.90096	3.67584	4.49271	4.87148	5.14756	1.12277	5.11624	3.40284	6.40739	1.64859
ACVRL1	0	0	0	0	0	0.0242982	0.143658	0	0	0.0580551	0.134843	0.188314	0.717043	0.869457	0.42382	1.03536	0	0.196119	0	0
ACY1	1.08741	0.596248	0.628825	0.578751	0	0.887335	1.31155	1.58668	2.13848	1.79392	1.60986	1.98373	1.11903	0.915902	0.714335	1.81778	0	2.47914	0	0
ACY3	0	0	0.270314	0	0	0	2.89127	3.15773	2.55353	2.45367	2.57816	2.4635	14.5381	12.322	9.72396	5.99081	1.18691	1.77619	0.457365	3.82453
ACYP1	3.00558	3.58265	4.30737	2.43426	4.26475	4.03568	7.41993	6.99147	5.73938	7.58453	7.74984	6.62728	9.97824	8.76866	7.98349	7.20878	5.97252	8.04401	4.94815	1.1547
ACYP2	0.130123	0.125296	0.151963	0.0945926	0.0726856	0.108771	0.159005	0.151277	0.149793	0.152789	0.150907	0.150534	0.27304	0.254842	0.183469	0.197361	0.241755	0.270131	0.184454	0.205656
ADA	7.82061	8.14934	7.1384	7.84112	8.17511	8.00511	22.3095	22.8543	23.1867	17.5204	18.7023	18.991	9.63092	9.8397	11.6393	10.9361	19.3796	17.2134	18.3456	25.2334
ADAD1	0	0	0	0	0	0	0	0	0	0	0	0	0	0	0	0	0	0	0	0
ADAD2	0	0.579141	0	0	0	0	0.0979938	0	0	0	0	0	0.0724618	0	0	0	0	0	0.31003	0
ADAL	3.0204	2.3868	3.42134	2.64772	2.18712	2.62638	4.79685	4.06152	3.9599	5.8155	4.40966	4.31079	2.32203	4.46451	2.97622	2.49484	4.60151	6.00845	11.0301	7.84975
ADAM10	12.08	12.4158	13.2055	9.84049	12.2548	9.17856	12.2231	11.0517	11.1087	16.7472	12.648	13.5446	2.22568	3.8729	3.27469	2.80417	13.2602	14.4217	22.8311	14.4498
ADAM11	0.0464386	0.101853	0.0322253	0.0494319	0	0	3.23138	2.52972	4.0183	1.98491	2.93603	2.5415	2.23653	2.1904	1.70835	1.67679	3.39591	2.32922	0.73608	2.18851
ADAM12	0.107257	0.0866693	0.0803056	0.105158	0.106661	0.111618	0.169694	0.159249	0.177625	0.147313	0.160756	0.148295	0.056931	0.0887558	0.0927092	0.0962545	0.077402	0.0900907	0.104392	0.0665094
ADAM15	289.87	334.186	294.244	340.113	276.379	268.244	95.7815	95.3161	94.4955	81.3652	88.4503	95.0382	95.4843	93.1006	51.5172	56.5081	101.197	92.1057	30.4715	69.6554
ADAM17	11.961	12.7245	12.9521	11.5233	11.6128	12.2547	15.3774	14.8579	14.7434	18.5379	14.7345	16.4232	4.07839	6.57657	5.59925	5.36657	16.5872	16.3829	21.5037	15.5764
ADAM18	0	0	0	0	0	0	0	0	0	0	0	0	0	0	0	0	0	0	0	0
ADAM19	4.79389	4.56611	4.42599	5.04648	5.47605	5.76908	2.72435	2.59518	2.98809	2.23372	2.351	2.41088	0.361209	0.443132	0.719591	0.815156	1.23816	1.19051	1.14093	1.14487
ADAM1A	20.9505	24.0692	18.6921	21.77	30.8452	22.356	16.3831	14.557	15.6955	15.4858	14.0746	15.2878	20.3278	32.2113	13.7627	23.0145	12.1591	9.09795	10.5422	2.93849
ADAM2	0	0	0	0	0	0	0	0	0	0	0	0	0	0	0	0	0	0	0	0
ADAM20	0	0.0919708	0.116395	0	0.384144	0	0	0	0.109953	0.1132	0.043821	0.122396	0.379742	0.18837	0.220371	0	0.255536	0	0.295406	0
ADAM20P1	0.351093	0.385022	0.146181	0.112117	0.442244	0.264456	0.0195443	0.0341528	0	0.0157965	0.03669	0.0256195	0.448015	0.295718	0.507403	0.140857	0	0	0	0
ADAM21	3.42771	2.55609	2.66404	2.62703	2.51207	3.1499	0	0	0	0.246753	0.143282	0.400197	0.112876	0	0	0	0.417763	0.208392	0	0.807687
ADAM21P1	0.459521	1.00786	0.637754	0.978282	1.05241	1.21145	0	0	0	0	0	0	0.189154	0	0	0	0	0	0	0
ADAM22	0.0118494	0.0043315	0	0.0042044	0	0	0.153912	0.15753	0.16053	0.177711	0.158914	0.181579	0.134947	0.252839	0.0882192	0.126772	0.336976	0.408226	0.58433	0.325748
ADAM23	0.3646	0.314624	0.269599	0.171783	0.212176	0.173332	1.26768	1.33146	1.48104	1.37956	1.3804	1.58322	1.01366	1.18475	1.3978	1.36685	1.60264	1.88959	1.92638	0.915459
ADAM28	6.19142	6.27021	6.39364	7.58169	9.03537	7.29074	0.00909389	0	0.0428352	0.0441002	0.00853586	0.0238413	0.13449	0.2385	0.107315	0.0983106	0	0.0248295	0	0
ADAM29	0.00714753	0	0.00495991	0	0	0	0	0	0	0	0	0	0	0	0	0	0	0	0	0
ADAM30	0	0	0	0	0	0	0	0	0	0	0	0	0	0	0	0	0	0	0	0
ADAM32	0.0656248	0.0785091	0.0910786	0.0190513	0.0204948	0.017975	0.0232473	0.0406236	0.039108	0.0348945	0.0342897	0.0348269	0.0245575	0.0602993	0.094058	0.0598375	0.0727111	0.0272028	0.084056	0.0702885
ADAM33	0	0	0	0	0	0	0	0	0	0.0334424	0.0388378	0.0542385	0	0	0	0	0	0	0	0
ADAM3A	0	0	0	0	0	0	0	0	0	0	0	0	0	0	0	0	0	0.0224681	0	0
ADAM5	0	0	0	0	0	0	0	0	0	0	0	0	0	0	0	0	0	0	0	0
ADAM6	0	0	0	0	0	0	0	0	0	0	0	0	0	0	0	0	0	0	0	0
ADAM7	0	0	0	0	0	0	0	0	0	0	0	0	0	0	0	0	0	0	0	0
ADAM8	8.00822	9.42668	7.64749	18.6912	12.7038	15.9104	5.8485	6.00335	3.75659	4.46253	4.45311	5.95089	14.8189	10.9738	10.3284	10.1692	2.91017	3.01502	1.68212	6.05922
ADAM9	119.652	114.322	122.881	96.592	118.265	109.28	52.7327	47.9841	51.4726	60.7915	50.7454	53.3314	10.0779	12.4443	6.0987	6.52208	56.187	56.3382	107.727	57.1706
ADAMDEC1	0	0	0	0	0	0	0	0	0	0	0	0	0	0	0	0	0	0	0	0
ADAMTS1	269.167	255.628	291.163	251.287	287.325	305.28	0.0612081	0.106958	0.28831	0.0494707	0.172356	0.0802342	0	0.0617411	0.14446	0.441132	0	0.334239	0.580945	1.29544
ADAMTS10	0.0348088	0.0763452	0.024155	0	0.15944	0	23.3881	21.6707	22.6811	20.2187	23.1715	25.6035	90.4695	86.5292	110.765	93.9159	21.2121	18.6758	11.8318	14.9689
ADAMTS12	0.00864211	0	0	0.00306639	0	0	0.280631	0.31385	0.298363	0.224224	0.264916	0.252249	0.0320163	0.0404393	0.0227085	0.0404506	0.184325	0.223298	0.263819	0.152728
ADAMTS13	0.801234	0.568547	0.91577	0.85288	0.323824	0.532518	1.16753	1.23788	0.834188	0.954247	1.03432	1.3069	2.5318	2.3951	2.4769	2.07999	0.574428	0.501447	0.415034	0.138822
ADAMTS14	0.141635	0.077661	0.131047	0.163328	0.0810938	0.155582	0.00657033	0.0114814	0	0.0106208	0.0123343	0	0.0097169	0.00662755	0	0	0	0	0	0
ADAMTS15	4.10524	4.54404	3.54099	2.73627	3.339	2.48534	5.83065	5.11306	5.13068	3.88397	4.35022	4.73142	3.22177	3.87786	3.07485	2.38586	6.54649	4.1986	3.31097	4.97229
ADAMTS16	0	0	0	0	0	0	0.15103	0.189333	0.17785	0.153912	0.138681	0.202281	0.0315617	0.0629254	0.023247	0.0236628	0.233623	0.170325	0.145425	0.104234
ADAMTS17	0.0028645	0.00628265	0.00596333	0.00914743	0	0.00539413	0.00159459	0	0	0	0	0	0.00117912	0	0.00752694	0.0114923	0	0	0.0050449	0
ADAMTS18	0	0	0	0	0	0	0.00631236	0	0	0	0.0029625	0.00827451	0	0	0	0	0	0	0.00998542	0.0667993
ADAMTS19	0.0343153	0.0710816	0.0396875	0.02841	0.0698574	0.0430793	0	0	0	0	0	0	0	0	0	0	0	0	0	0
ADAMTS2	0	0	0	0	0	0.00170403	0.0176308	0.0176051	0.0059319	0.0142499	0.0118206	0.00990479	0.0260742	0.0355686	0.0297224	0.054457	0.0275721	0.0206306	0.00796852	0
ADAMTS20	0	0	0	0	0	0	0	0	0	0	0	0	0	0	0	0	0	0	0	0
ADAMTS3	0.0220951	0.00807678	0.017888	0.00783978	0	0.00554763	0.00204995	0	0	0	0	0	0	0.00206781	0	0	0	0	0	0
ADAMTS4	0	0	0	0.0765941	0.164795	0	0	0	0.0943379	0	0	0	0	0	0	0.144343	0	0.218732	0	0
ADAMTS5	0.02159	0	0	0.0229816	0	0	0	0	0	0	0	0	0	0	0	0	0	0	0	0
ADAMTS6	0.0923919	0.0419257	0.0950653	0.122086	0.149578	0.123588	0.00886757	0.00929741	0.0208846	0.0200679	0.00998811	0.011624	0.01836	0.0178896	0.0251146	0	0.00970736	0.00968462	0.0224439	0
ADAMTS7	1.50313	1.55929	1.38137	1.70813	1.00019	1.25462	2.34063	2.58846	2.74297	2.03802	2.61093	3.12749	2.21574	2.11009	1.86811	1.71136	2.04242	2.09938	1.109	2.03419
ADAMTS8	0	0	0	0	0	0	0.573789	0.217972	0.47004	0.282288	0.327831	0.294318	0.258263	0.0503292	0	0	0.13655	0.408689	0	0.264
ADAMTS9	0.117023	0.114823	0.119672	0.157346	0.211585	0.150776	1.08343	0.940634	1.03358	1.26086	1.05557	1.09662	0.354939	0.5326	0.720186	0.555977	0.450394	0.38381	0.55321	0.290259
ADAMTS9-AS2	0.00288034	0.0031587	0.00799507	0.00306601	0	0.00433917	0	0.00280188	0.00755256	0.00647967	0.00150501	0.00210181	0.00118564	0	0.0113528	0.0231117	0	0	0.0050728	0
ADAMTSL1	0	0.00115899	0	0	0	0	0	0.00102807	0.00138559	0	0.00055222	0	0.00217518	0.00237378	0	0	0	0.00160632	0	0
ADAMTSL2	0	0	0	0	0	0	0	0	0	0	0	0	0	0	0.0321675	0	0	0	0	0
ADAMTSL3	0.0220139	0.0120706	0.0286428	0.0175747	0.00945313	0.0134726	0.00459544	0.0133839	0.010823	0.00371421	0.00143781	0.0060239	0.0011327	0.00154515	0	0	0	0.00836476	0.0096926	0
ADAMTSL4	23.7661	32	29.3547	32.8191	33.4144	36.3906	4.44403	2.76711	3.12789	2.88998	3.54803	2.67836	5.02365	7.47122	12.5381	13.9895	3.07551	2.6499	2.1009	0
ADAMTSL5	13.3583	16.1413	18.3679	11.5862	13.3139	14.9067	7.4362	6.9785	7.94593	6.73368	7.36766	8.84513	11.5575	10.6264	20.8007	11.4134	6.40683	6.20382	6.31728	11.6581
ADAP1	1.32901	1.27527	1.30652	1.94518	1.37391	1.66844	1.00698	0.897783	1.1374	0.855405	1.16702	0.727344	1.07893	0.984657	0.897299	0.925688	1.40605	0.75749	0.227561	0.652419
ADAP2	0.40073	0.285646	0.528352	0.554528	0.367104	0.928174	1.28268	1.38384	1.33971	1.48746	1.28772	1.27201	0.445374	0.810063	0.737087	0.442122	1.83151	1.40086	1.65853	1.65245
ADAR	82.3676	77.9663	79.2449	79.1698	92.9711	95.8474	85.4286	83.7862	85.5486	125.778	127.171	132.614	28.267	34.2148	62.5753	67.7408	102.894	95.4204	137.701	103.275
ADARB1	1.39024	1.1968	1.33615	1.36146	1.1701	1.27756	0.464342	0.453042	0.382761	0.372172	0.399528	0.481872	0.437783	0.604999	0.776276	0.585647	0.550677	0.454301	0.306057	0.450433
ADARB2	0.00568442	0.00623375	0.00262974	0.00403389	0	0.00071362	0	0	0	0	0	0	0	0	0	0	0	0	0	0
ADARB2-AS1	0	0	0	0	0	0	0	0	0	0	0	0	0	0	0	0	0	0	0	0
ADAT1	8.51002	6.94402	8.00446	7.04077	8.12846	8.85562	13.1342	13.1431	14.0653	13.2286	13.1922	14.5975	2.39067	3.57824	2.22554	2.26534	21.014	13.4248	19.1075	10.2163
ADAT2	4.80021	4.42852	6.92642	5.43404	4.53702	3.88831	2.31161	2.22354	1.99788	2.50254	1.83136	2.16837	1.91319	2.80237	1.85195	1.91055	2.08943	2.43195	3.15348	3.14193
ADAT3	0.395686	0.144641	0.0915266	0.280794	0.604139	0.248371	6.60801	5.3887	6.39809	5.63756	5.44443	6.35218	7.22088	4.96214	5.37192	5.82077	3.21503	4.00937	0.464582	3.10791
ADCK1	0.503581	0.67305	0.524178	0.477411	0.504574	0.477109	0.749004	0.681215	0.691168	0.654936	0.682486	0.723451	0.897177	0.958768	0.909726	1.0891	0.623345	0.669721	0.485021	0.648927
ADCK2	7.10212	7.18934	5.90776	6.54223	7.09006	6.63555	18.0951	17.8473	19.0403	14.2359	17.6983	18.8031	9.14518	11.785	7.23748	9.86314	13.8717	14.0468	6.01351	16.0914
ADCK5	3.58381	3.98794	3.10866	3.87092	3.86246	2.9178	9.50561	10.3047	10.5027	7.13741	8.39909	9.2299	13.8193	14.3826	15.5796	13.0038	4.0146	6.64861	2.22767	5.89887
ADCY1	0.349138	0.335995	0.316446	0.204783	0.122388	0.193213	1.66987	1.45554	1.56004	1.40415	1.31051	1.48702	0.557267	0.804196	0.290203	0.6289	2.69208	2.25258	1.6439	1.04935
ADCY10	0.0101261	0.0111047	0.0281075	0.0107789	0	0.0038137	0.0281847	0.00985029	0	0.0364479	0.0158731	0	0.0208412	0.0511742	0.013304	0	0.0308539	0.0153908	0.124838	0.178955
ADCY10P1	2.05297	2.4268	2.33121	2.15692	1.92345	1.84762	0.192945	0.129678	0.104866	0.14395	0.153243	0.155644	0.241448	0.149712	0.245205	0.0534836	0.0812378	0.364713	0.234783	0.471186
ADCY2	0	0	0	0	0	0	0	0	0	0	0	0	0	0	0	0	0	0	0	0
ADCY3	3.42689	3.23772	3.18291	3.43453	3.04274	3.53832	12.7079	12.77	12.5385	11.3716	12.3799	13.5727	1.80993	2.17294	1.52387	1.56523	10.6986	9.69592	7.05674	9.06878
ADCY4	2.09205	1.11235	0.923837	2.83424	1.23411	1.12217	0	0	0	0	0.0331249	0	0.0521912	0.106793	0.0832908	0.12717	0	0	0.223301	0
ADCY5	0.00633871	0	0	0.00674729	0.0145171	0.00238728	0.102329	0.160317	0.166208	0.085558	0.062929	0.0971336	0.675787	0.733218	0.158232	0.228877	0.366961	0.414273	0.256763	0.149362
ADCY6	37.6864	45.558	41.0498	40.6597	42.0909	37.8375	30.369	32.5463	32.4721	29.3123	30.885	33.9089	27.009	31.8338	18.0715	19.6687	28.3178	21.8949	11.0484	13.1397
ADCY7	4.31981	4.13905	4.70623	4.40993	4.33888	4.28108	11.802	12.2478	12.5641	11.3232	11.5631	13.1467	3.9933	4.36287	4.74572	3.51943	11.3654	9.92698	8.62062	8.68512
ADCY8	0	0	0	0	0	0	0.0022674	0	0.0053401	0.0036652	0	0.00297221	0	0.0045743	0	0	0	0	0.0215206	0.0239943
ADCY9	3.18992	3.71236	3.46043	3.29159	3.2428	2.89313	3.6167	3.68563	3.73832	3.05203	3.23489	3.75759	2.36353	2.3907	1.39415	1.3059	3.37208	2.61218	2.52237	1.91749
ADCYAP1	0	0	0	0	0	0	0	0.141429	0	0	0	0	0	0	0	0	0	0	0	0.856473
ADCYAP1R1	0	0	0	0	0.0205959	0	0	0	0.0235805	0	0.00939786	0	0.0148072	0.0100994	0.0236304	0	0	0	0	0
ADD1	32.1086	32.3493	31.5082	30.4171	31.8195	30.8207	17.7369	17.641	18.3525	16.1193	17.369	18.8751	7.99706	8.75211	7.69946	7.9771	18.4938	16.4108	22.8104	19.2919
ADD2	0.0198278	0	0.00458639	0.0351764	0	0	5.65123	5.80558	6.1782	4.83814	5.57727	6.22145	0.984851	0.972341	0.633891	0.503807	5.59839	6.02727	5.37772	4.4385
ADD3	10.5465	11.0472	12.965	7.15953	8.35694	8.13361	2.94184	2.81146	2.72942	4.28194	2.98446	3.06055	0.775342	1.56723	0.781485	0.642488	2.16091	2.63105	3.7471	1.79691
ADGB	0	0	0	0	0	0	0	0	0	0	0	0	0	0	0	0	0	0	0.0172704	0
ADH1A	0	0	0	0	0	0	0	0	0	0	0	0	0	0	0	0	0	0	0	0.4273
ADH1B	0.0222121	0	0	0	0	0	0.0123648	0.064821	0	0.0399749	0.0116061	0.0162083	0.0182864	0.0374175	0	0	0	0.0337603	0	0
ADH1C	0	0	0.135997	0.0695375	0	0	0.109096	0	0.171293	0.0881759	0	0.0476694	0.564702	0.84369	0.0858281	0	0	0	0.460208	0
ADH4	0	0	0	0	0.0356094	0.0117117	0.0173108	0	0	0.0139912	0.0162485	0.0226917	0.230409	0.541307	0.0817121	0.12476	0	0	0	0
ADH5	81.7725	72.8893	82.5753	67.961	81.7718	76.4431	90.1456	82.7313	81.5186	103.273	86.201	86.8323	53.1747	61.6683	38.6547	43.3682	72.2246	76.7625	98.0735	71.5724
ADH6	0.376884	0.275537	0	0	0.071929	0.118285	0.279734	0.366617	0.329409	0.339137	0.32821	0.275015	8.53256	12.3802	2.72339	1.76406	0.382782	0.572828	0.33188	0
ADH7	0.81389	1.83467	1.31783	0.770091	0.82844	1.26016	0	0	0	0	0	0	0	0	0	0	0	0	0	0
ADHFE1	0.349799	0.41557	0.566387	0.217202	0.534078	0.219568	0.308311	0.34027	0.229302	0.196728	0.152312	0.0850837	1.15191	1.12941	0.612768	0.643217	0.266455	0.487356	0.462044	0.171718
ADI1	33.4755	27.5197	33.4987	26.1005	28.6265	27.7942	57.7173	57.8597	57.1361	50.5925	48.17	51.7203	26.4946	31.2479	13.7166	15.9472	66.2477	61.6523	93.5372	60.3729
ADIG	0	0	0	0	0	0	0	0	0	0	0	0	0	0	0	0	0	0	0	0
ADIPOQ	0	0.0738673	0	0	0	0.177578	0	0	0	0	0	0	0	0	0	0	0	0	0	0
ADIPOQ-AS1	0	0	0	0	0	0	0	0	0	0	0	0	0	0	0	0	0	0	0	0
ADIPOR1	200.982	221.65	236.514	201.584	233.434	230.122	76.8513	79.5409	77.4807	83.6173	81.3868	83.2371	60.7675	68.284	81.4957	61.5549	88.941	93.2783	96.8135	88.7966
ADIPOR2	10.4135	10.2569	10.648	10.0236	10.9531	10.6395	15.112	14.4932	15.1124	15.3821	14.8274	16.3273	6.5127	7.65753	6.24166	6.97726	15.6385	15.9403	17.873	14.4303
ADIRF	44.774	55.2384	43.8913	56.4886	36.1369	46.6773	0.487977	0.52475	0.17681	0.242709	0.5285	0.393638	0.638402	1.2495	0.531554	0.81159	1.02729	0.819906	0	0
ADK	0.882489	0.884342	1.08356	0.878637	0.895119	0.876749	0.809938	0.810346	0.695689	0.982361	0.80595	0.810501	0.295932	0.449612	0.319845	0.396783	1.10106	0.910581	1.80209	1.1428
ADM	450.358	575.025	516.322	592.185	463.407	403.735	348.338	384.328	376.662	368.057	429.347	467.281	626.275	585.533	684.108	717.416	164.221	161.754	163.298	185.656
ADM2	2.16764	4.75423	4.66302	2.30736	3.72328	2.93895	1.93066	1.68687	1.98932	1.36538	1.92545	1.2654	2.67681	2.19091	3.41749	3.04378	2.64188	3.62407	2.29056	5.10771
ADM5	2.77732	4.26401	4.24001	4.73015	1.27214	2.30119	37.4146	43.2267	44.4228	34.2385	36.5699	31.6155	78.6546	61.4451	62.7616	56.827	25.3871	17.7293	16.6306	32.7217
ADNP	30.9054	29.5666	34.1616	25.4305	29.2154	27.7262	22.6934	19.84	23.9577	26.2264	21.6791	22.0237	7.03904	11.3544	6.69087	5.25813	28.9043	29.5955	47.4393	30.8825
ADNP2	11.3471	12.6566	12.2251	10.8677	11.5958	10.4069	13.6062	13.0351	12.9125	14.7168	14.5833	14.4952	4.33964	6.52739	4.22822	4.06267	15.4695	13.7466	17.0526	10.7866
ADO	27.8108	31.7825	40.6291	20.8782	29.4999	22.6019	126.133	113.054	106.697	138.43	107.533	131.162	35.6689	63.6158	25.7693	23.4897	165.016	131.704	126.832	131.064
ADORA1	0.0414911	0.0455007	0.0191947	0.0294437	0.0475119	0.0104176	0.192474	0.174897	0.271984	0.174233	0.281834	0.19175	0.290344	0.19415	0.127195	0.277435	0.210702	0.0630625	0.0730732	0.0814727
ADORA2A	0.173461	0.190224	0	0.184642	0	0.0326643	2.00363	1.89827	1.53506	1.65844	1.90334	1.70877	1.03533	1.07142	1.70923	1.21786	0.660658	0.593199	0	1.27729
ADORA2A-AS1	0	0	0	0	0	0	0.0448551	0.0783823	0.0422564	0.0435043	0.0757847	0.0587979	0.092871	0.0180983	0.0635189	0.0323274	0.0982061	0	0	0.094934
ADORA2B	7.23065	7.21198	6.97684	6.92705	7.05763	6.88581	3.62258	3.88527	4.01761	4.50805	4.06595	4.67326	7.37005	10.9624	6.15227	5.8709	8.39293	7.37893	6.54915	5.0708
ADORA3	0	0	0	0	0	0	0	0	0	0	0	0	0	0	0	0	0	0	0	0
ADPGK	19.2428	18.5026	19.7628	20.7781	22.3524	19.782	37.2946	39.3539	43.1101	41.9036	41.7305	44.1918	27.7423	34.4383	29.974	32.3011	36.7739	38.6531	41.3187	40.2643
ADPGK-AS1	0	0	0	0	0	0	0.0769204	0	0.18116	0.12434	0.0722003	0	0.142198	0	0	0.138593	0	0.21002	0.486717	0.406998
ADPRH	3.97675	4.90619	4.8293	2.96316	3.30152	1.79726	4.48283	3.86841	3.6496	5.77027	5.19474	4.71553	2.53728	3.23788	1.69805	1.39603	5.75556	4.07989	4.72754	2.34265
ADPRHL1	0.334707	0.367052	0.327903	0.209577	0.202911	0.207623	2.93731	3.31335	2.52966	3.16244	3.3023	2.57169	1.9937	2.17794	1.26751	1.06637	4.13933	3.53114	3.12077	3.01556
ADPRHL2	135.003	142.045	111.368	147.965	141.329	131.039	72.2215	71.0921	80.3525	65.8582	73.2921	74.2306	56.7855	48.0151	71.1146	86.6101	63.5313	51.5382	29.6743	42.1837
ADPRM	8.4054	6.31582	7.88507	5.30205	6.14938	6.88819	5.67551	6.8894	5.10181	8.12383	5.57123	6.0767	7.84892	7.73522	7.56668	5.93262	9.95978	10.4096	16.9965	8.71098
ADRA1A	0	0	0	0	0	0	0	0	0	0	0	0	0	0	0	0	0	0	0	0
ADRA1B	0.314715	0.323558	0.25934	0.230313	0.191454	0.311135	2.43627	2.41086	2.60458	1.71244	2.16858	2.14579	0.51009	0.535678	0.40056	0.4143	2.27744	1.8685	1.0739	1.04284
ADRA1D	0.03732	0	0	0	0	0	1.76587	1.52474	1.46785	1.22575	1.73551	2.01522	4.0556	4.52648	2.25548	1.647	2.38796	2.09875	0.788727	0.659541
ADRA2A	0	0.310917	0	0	0	0	0.315653	0.275795	0	0.127562	0	0	1.63387	3.18402	0.372495	0.568735	0	0	1.99731	0
ADRA2B	0	0	0	0	0.328966	0	0.15992	0.558905	0.753273	1.42178	0.300213	0.209629	1.77379	2.90362	1.50974	0	0	0	0	3.38463
ADRA2C	1.46211	3.20682	1.01461	1.55636	1.11619	0.367106	57.2454	42.1944	51.1174	42.5402	53.7326	56.9022	62.1914	50.9023	53.787	53.7713	49.0048	52.5938	16.3086	51.6786
ADRB1	0	0.408161	0.258277	0	0	0	9.73788	10.1375	7.80742	7.87053	7.779	9.23413	2.75771	4.80685	0.488998	4.47968	13.6086	13.5767	5.24398	10.9627
ADRB2	112.564	124.457	125.193	172.672	209.769	173.989	0.686697	1.79996	2.42592	2.35881	1.28912	2.25038	1.39639	0.519508	0.405177	0	0	0.46873	1.08628	0
ADRB3	0	0	0	0	0	0	0	0	0	0	0	0	0	0	0	0	0	0	0	0
ADRM1	119.651	139.813	122.205	189.126	117.261	120.483	266.426	258.716	269.535	228.6	271.053	280.927	269.306	223.838	281.232	268.645	306.756	326.058	205.204	313.164
ADSL	11.1068	9.02917	9.09804	9.84368	10.3683	11.0395	26.035	24.0746	24.2481	25.301	24.4627	24.0498	13.7753	12.9072	11.5153	12.5931	24.2778	22.3493	25.727	25.7447
ADSS	6.79708	8.44601	14.3877	8.4324	8.51136	6.60236	21.6544	20.6206	17.9188	29.1405	21.8842	22.6942	7.91059	14.8	9.28355	5.14985	31.289	38.3507	53.8259	39.0324
ADSSL1	9.4043	9.60881	10.5052	7.81306	9.08796	7.25645	2.86015	3.48075	4.08979	3.71521	3.16405	3.88311	5.75946	5.48677	2.65194	2.85274	3.07511	3.34681	4.36285	3.78338
ADTRP	1.10628	0.931338	1.27948	0.78506	1.24122	0.837502	0.0373233	0.0326104	0.0586017	0.080443	0.0408719	0.106004	0.00919961	0.00627473	0	0.067248	0	0.0679371	0.0787216	0
AEBP1	0.311685	0.341805	0.216288	0.552959	0.475885	0.743447	0	0	0.136211	0.0467447	0.162859	0	0.128299	0	0.1365	0	0.316563	0	0	0.61203
AEBP2	1.25668	1.46999	1.6069	1.04161	1.20495	1.09298	0.958858	0.912758	0.825981	1.22128	0.90177	0.987923	0.478664	0.705648	0.268572	0.309228	1.21508	1.36504	1.73517	1.06602
AEN	24.4423	25.5279	29.8842	25.9145	30.0994	29.8446	100.104	106.334	108.089	87.1916	92.3391	98.7336	80.2103	86.597	33.6422	41.0537	117.031	105.111	62.521	77.7068
AES	290.539	322.498	265.256	340.626	253.071	268.793	267.839	259.942	268.59	241.816	263.043	261.84	495.221	492.703	450.923	387.571	242.962	254.892	132.919	241
AFAP1	5.00837	5.0684	5.05265	5.93603	5.9565	5.81317	6.59341	7.28796	7.19597	6.25148	6.73975	7.65126	1.72644	2.28931	1.89323	1.98584	6.63955	6.55277	7.91278	6.31481
AFAP1-AS1	0.598313	0.234333	0.296564	0.31844	0.0489382	0.434577	0.237903	0.16629	0.44824	0.096141	0.156313	0.155927	0	0.0239975	0.168446	0	0.130217	0.194867	0.225801	0
AFAP1L1	4.03728	4.10308	4.49488	4.84848	5.67307	5.1018	1.93461	2.05715	2.48174	2.11588	2.17134	2.06115	1.2114	1.26222	1.69038	2.16559	1.93758	2.24772	3.28171	2.09082
AFAP1L2	4.92451	5.30511	4.99862	4.13188	4.17958	4.7494	3.74649	3.84168	4.27887	3.74923	4.13212	4.41079	0.409392	0.650637	0.57088	0.581089	5.8548	5.60626	6.4792	5.91569
AFF1	11.5241	12.0333	12.8051	11.9543	12.4413	11.5596	3.27496	2.91654	3.33647	2.95521	2.64331	2.75546	1.59678	2.27946	1.96281	1.16774	3.93985	3.9776	4.68159	3.09542
AFF2	0.0042456	0	0	0.00451926	0.00729253	0.00319795	0	0	0	0.000955096	0	0	0	0	0	0	0	0	0	0
AFF3	0.00177709	0.00194883	0.00369956	0.00189164	0	0	0	0	0	0	0	0	0.000731508	0.000997872	0	0	0	0	0	0
AFF4	30.5796	31.9121	34.9441	29.2214	30.1544	29.2271	10.6275	8.41377	8.10661	11.1767	7.8634	7.9355	2.85721	4.89058	2.40237	1.93052	12.5723	12.9634	21.6526	11.1968
AFG3L1P	6.60405	6.96673	7.17304	7.22076	7.31577	7.4346	9.90999	9.88062	10.7758	8.3326	9.26436	10.5809	10.9919	10.5606	11.4588	11.8797	7.87391	7.69181	17.0671	10.1488
AFG3L2	13.9133	13.6695	15.0154	13.0582	14.1732	13.1	19.4117	19.0419	21.0319	20.2016	19.3787	19.7609	10.0813	9.94442	4.93033	7.6158	24.2056	19.6126	21.0254	17.3231
AFM	0	0	0	0	0	0	0	0	0	0	0	0	0	0.0803445	0	0	0.145323	0	0	0
AFMID	22.8088	19.3594	18.9355	17.3501	19.0224	19.3182	9.97207	12.2082	11.6064	11.4805	13.7681	12.6538	10.9322	12.1935	12.7256	12.1175	14.5976	16.7796	16.1415	14.1112
AFP	0.0847974	0.790432	0.617859	0.180527	0.242756	0.223554	0.188817	0.164975	0.111174	0.133533	0.0886152	0.092816	0.0698106	0.071423	0	0.0850512	0	0	0.224015	0
AFTPH	6.93756	7.55716	9.88575	6.82554	7.41348	6.83174	9.03987	7.78566	7.33312	10.8727	8.1945	8.69289	4.72562	5.65683	3.02472	2.44859	10.4044	12.4702	18.7492	11.6506
AGA	19.3859	24.3534	20.2104	15.3071	19.2809	16.0762	19.9112	16.9101	21.1203	21.2526	17.5956	17.1347	14.1615	17.7849	12.6751	16.9792	20.7986	18.2599	25.8069	12.8676
AGAP1	0.714035	0.638842	0.691842	0.68742	0.607996	0.624971	1.12203	1.10097	1.09325	0.957791	1.01491	1.14045	0.367228	0.383187	0.380496	0.410672	1.04978	0.93854	1.16667	1.03931
AGAP11	0.512083	0.620682	0.317946	0.430335	0.493803	0.406021	0.0900195	0.052435	0.0353351	0.0848834	0.0563304	0.137668	0.122036	0.227009	0.0708199	0.0540648	0.164241	0.0819281	0	0
AGAP2	0.346214	0.379672	0.440458	0.122844	0.594681	0.152123	0.546062	0.449044	1.05911	0.830772	0.844205	1.01054	2.61274	1.87926	4.39704	3.24101	0.351633	1.14013	0.304873	1.35967
AGAP3	13.3128	16.2678	15.2462	18.5283	13.2743	13.7455	12.0389	12.8973	13.7018	10.4067	11.2244	12.0407	11.1165	11.3911	11.1608	11.5178	10.2651	9.00217	4.59355	7.36225
AGAP4	2.21449	1.56412	1.22416	1.95771	2.06306	2.1628	0.793972	0.949294	0.442879	0.810591	0.470684	0.958606	1.34416	1.28563	1.33145	1.80702	0.914909	0.456383	0.52883	0.442213
AGAP5	1.51172	2.24292	1.23416	2.03512	1.98566	1.52383	1.33655	0.908273	1.22414	1.52035	1.06868	1.65467	2.30607	3.09584	2.5703	1.42705	2.30307	1.01368	1.56612	0.785764
AGAP6	3.63705	4.98567	3.88544	4.27902	4.32923	4.23552	5.83417	6.0518	5.83497	4.60774	5.35114	6.28576	8.64788	9.96953	7.85932	8.54386	4.52026	5.09156	6.15265	8.45739
AGAP9	0.0487281	0	0.0338141	0.155607	0.111598	0.0183519	0.135628	0.0948014	0.319425	0.0876956	0.0763831	0.0711146	0.240697	0.738768	0.512163	0.48874	0.296944	0.222186	0	0
AGBL1	0	0	0	0	0	0	0	0	0	0	0	0	0	0	0	0	0	0	0	0
AGBL2	0.323406	0.54242	0.448844	0.222751	0.435689	0.415556	0.434192	0.425629	0.59859	0.547793	0.616292	0.471984	1.1433	1.63439	2.1245	0.992202	0.695577	0.83852	1.40719	0.672402
AGBL3	0.0262982	0	0.0045623	0.0349917	0.0225858	0.024761	0.142735	0.159886	0.181011	0.174524	0.144282	0.15352	0.286867	0.369173	0.164119	0.211015	0.160259	0.209846	0.266316	0.0774595
AGBL4	0	0	0	0	0	0	0	0	0	0	0.000371969	0	0	0	0	0	0	0	0	0
AGBL5	18.2563	15.4891	13.581	13.4352	14.7543	14.5294	21.9565	23.1305	25.0676	20.501	23.4552	23.6831	12.4475	13.0144	9.87063	8.36425	28.2708	28.7184	20.3765	17.9242
AGER	31.3321	30.5422	23.4994	27.6246	24.2816	25.1501	11.2754	10.4674	8.29858	10.11	11.7411	10.6233	38.8222	35.898	34.9279	38.092	15.4291	13.9498	7.24604	16.7794
AGFG1	9.74941	11.2405	14.9865	10.1241	10.823	10.5486	23.1685	22.0284	22.0637	27.0804	23.3286	24.5084	11.8776	17.1663	12.5898	9.82641	24.985	25.18	39.1688	30.963
AGFG2	4.8288	3.57041	3.6301	3.89398	3.14177	3.80256	16.0061	15.871	14.6759	14.3029	15.6929	15.9363	18.8228	21.2398	23.5985	22.6752	18.1685	18.7931	8.05338	20.0413
AGGF1	10.6789	11.8727	14.3911	10.174	12.2624	10.9436	16.1426	15.0081	15.393	22.1123	17.2329	17.8668	6.72727	8.86213	7.9841	4.97081	19.6847	23.3152	41.7714	24.5029
AGK	4.39675	4.01617	4.19785	3.36624	4.22874	3.90347	4.90077	5.06092	5.41663	5.15892	4.38682	4.84601	3.90943	4.70859	4.03422	2.59888	5.47057	5.08563	6.27023	4.98783
AGL	6.39819	7.26934	8.01985	5.47609	5.8415	5.74198	3.40927	2.77552	2.60719	3.52056	2.61276	2.96532	1.08551	1.42413	0.70051	0.693766	3.95168	4.6433	5.76107	4.24446
AGMAT	1.98752	1.0462	1.37921	0.761627	0.546223	1.37731	12.5244	11.6002	13.4456	13.1988	12.9605	13.1688	8.01763	10.2675	3.13351	3.66798	13.0807	11.3584	7.28078	7.96157
AGMO	0.0264128	0.00965508	0.0264748	0.0312392	0.00672123	0.00994755	0.0800509	0.0628057	0.0692569	0.1294	0.0920065	0.0706699	0.0616099	0.105467	0.0886825	0.0588707	0.0715363	0.0401449	0.0775293	0.0518646
AGO1	5.90845	6.19188	5.94389	5.50779	5.34461	5.8791	5.54665	5.11833	5.79825	5.19872	4.89573	5.536	1.55425	2.38522	1.79139	1.4377	7.29698	6.24369	5.11056	5.45773
AGO2	2.03149	2.01611	2.23896	2.48533	2.22102	2.49609	4.0476	3.58568	3.91674	3.02327	3.28049	3.42762	0.957307	1.16137	1.41301	0.958856	3.47303	3.24135	3.35116	3.30317
AGO3	1.03318	1.17407	1.29884	0.916479	1.26026	1.11095	0.704339	0.509799	0.785246	0.582748	0.614175	0.655582	0.28969	0.248035	0.255746	0.240295	0.889665	0.921718	1.17352	0.308726
AGO4	8.53469	7.5856	8.41852	6.20758	7.40908	7.15809	3.04491	2.91922	3.12522	3.15048	2.93591	3.4323	1.64706	2.70095	2.23703	2.04933	4.34494	4.46415	4.2357	1.75529
AGPAT1	134.459	145.568	140.107	133.98	133.925	132.221	51.9521	54.2197	54.2082	49.5275	54.7685	53.7598	53.8444	54.3343	44.1639	52.7811	65.1183	62.354	21.373	74.02
AGPAT2	15.3506	22.1202	15.0265	27.5493	16.3044	14.579	106.052	105.321	119.489	87.9174	95.7857	108.768	79.9468	76.0364	89.0515	84.3466	93.7713	87.2396	36.1776	52.4223
AGPAT3	8.96079	9.02767	8.98117	8.9105	8.48304	8.41578	8.42153	8.65761	8.48407	8.01649	8.16311	9.25428	4.61693	6.20067	4.82087	5.09849	8.80148	7.51515	6.09568	6.08095
AGPAT4	1.39967	1.56724	1.43136	1.38795	1.53529	1.47322	0.889877	0.759595	0.927176	0.831923	0.850667	0.806328	0.985516	1.121	1.20014	0.827537	1.12229	0.884535	1.01197	0.954713
AGPAT4-IT1	5.65527	4.96142	10.5958	4.81584	5.82832	8.30654	2.5185	3.30072	3.70717	3.05332	3.54593	2.06335	1.16394	3.17554	2.97202	0	3.44626	5.15728	2.98798	0
AGPAT5	4.95997	5.28514	6.95345	4.51017	4.34602	3.91755	15.0015	14.3378	13.9533	16.8951	12.7693	14.1696	5.15793	8.81766	4.27401	4.31016	19.5181	17.3664	25.0391	18.0989
AGPS	3.88186	4.41777	5.44943	3.72497	3.92692	3.74978	6.77372	6.1323	5.70772	8.52046	6.09827	6.66992	1.91013	3.14254	1.64141	1.59831	8.46787	8.52553	10.9903	6.87151
AGR2	12.8791	14.5712	11.291	10.4516	11.7984	10.6519	34.9669	33.9379	33.9709	46.7814	39.5107	37.8897	92.1193	139.94	54.3146	51.6195	59.135	70.4313	61.0853	48.8266
AGR3	0.0470208	0	0	0	0	0	0.0261751	0	0	0	0	0	0.0580657	0.0528061	0	0	0	0	0	0
AGRN	85.1306	115.638	84.7144	115.572	69.3227	77.6058	148.423	133.812	135.386	126.184	137.852	151.46	126.32	131.585	184.488	164.915	96.9451	80.2696	21.3444	53.1544
AGRP	0	0	0	0	0	0	0.475767	0.831382	0	0.769066	0	0.623656	1.05542	0.479911	1.12288	0	0	1.29901	0	0
AGT	0	0	0	0	0	0	0.254721	0.267069	0.119982	0.329401	0.0956363	0.06678	9.07868	8.89012	3.24638	2.57012	0.557689	0.139096	0	0
AGTPBP1	0.59186	0.637147	0.712152	0.554872	0.603132	0.492847	1.96172	1.7008	1.23157	2.46747	1.69664	1.86622	0.583368	0.865916	0.584986	0.348555	1.81991	1.77438	2.84979	1.9512
AGTR1	0	0	0	0	0	0	0.391984	0.433817	0.246183	0.58083	0.429252	0.445319	0.260868	0.988494	0.431733	0.282506	0.786695	0.428101	0.868103	0.27654
AGTR2	0	0	0	0	0	0	0	0	0.329	0	0	0	0	0	0	0	0	0	0	0
AGTRAP	34.0259	44.4659	35.693	41.5916	29.8719	33.5107	35.2622	36.9605	36.2082	32.6592	36.2986	35.2985	35.3888	35.5693	50.3667	50.2815	33.8672	32.064	6.19231	19.7101
AGXT	0	0	0	0	0	0	0	0	0	0	0	0	0	0	0	0	0	0	0	0
AGXT2	0	0	0	0	0	0	0	0	0	0	0	0	0	0	0	0	0	0	0	0
AHCTF1	10.9499	10.7171	12.6034	10.9744	13.4289	11.3473	9.16873	7.76081	8.15202	11.72	9.21528	9.91694	5.49539	6.37966	5.33106	4.92962	11.7366	12.543	24.1161	14.6785
AHCY	187.328	190.665	190.12	171.025	188.03	175.688	148.054	149.546	145.196	127.811	144.069	143.671	91.507	107.57	76.0686	72.6572	153.336	148.986	97.3453	136.032
AHCYL1	56.9187	55.7891	62.6107	47.3685	56.9452	54.2892	48.1036	47.6325	48.9158	51.9043	45.9914	52.2852	18.9566	29.4989	14.3122	14.3679	63.3969	61.634	69.2595	53.5839
AHCYL2	1.6451	1.6509	1.85598	1.87229	2.1741	1.98732	1.45431	1.43925	1.55318	1.77827	1.41102	1.63834	1.32241	1.64998	3.37121	2.70853	1.93881	1.84778	1.92243	1.37138
AHDC1	9.13781	10.9634	9.88824	9.98363	7.92556	7.88813	3.18132	2.96296	3.18284	2.67981	2.84428	3.05889	2.24692	2.23531	3.07072	2.3896	3.03235	2.70438	1.56684	2.66483
AHI1	0.361704	0.450996	0.299136	0.27426	0.374475	0.31537	1.30464	1.21943	1.07835	1.83026	1.31261	1.21846	0.921889	1.47459	1.36706	0.755392	1.6003	2.06347	3.18513	1.95562
AHNAK	411.904	401.159	410.23	344.741	376.469	375.058	84.8213	67.5379	71.8901	65.0292	63.3287	62.3425	14.3413	17.3724	11.4918	13.4502	111.217	96.6894	83.1334	106.314
AHNAK2	470.201	493.451	468.63	427.681	425.863	407.943	254.607	232.449	234.246	170.925	179.689	187.76	56.6551	69.2999	63.509	69.7873	204.769	150.001	119.723	191.409
AHR	4.37398	4.775	5.1056	4.01182	4.31862	3.85182	1.00089	0.860094	0.97464	1.22678	0.960123	1.03267	0.674032	0.811294	0.509444	0.351758	1.2793	1.43772	2.3358	1.45491
AHRR	0.00637071	0.0209591	0.0309459	0.0271254	0.0145903	0.021594	0.223423	0.235492	0.21716	0.229306	0.219699	0.274277	0.16521	0.19675	0.20088	0.140575	0.407636	0.338901	0.213179	0.337761
AHSA1	244.467	216.621	230.467	250.779	256.998	266.358	255.878	245.017	268.69	267.569	276.843	269.521	248.3	229.593	194.973	173.255	314.734	392.983	556.074	343.323
AHSG	0.385624	0.140963	0	0	0	0	0.14311	0.625198	0.168524	0.751837	0.537314	0.281393	5.92611	8.51705	0.844406	0.773556	0.391659	0.586112	0	0.757219
AHSP	0	0	0	0	0	0	0	0	0	0	0	0	0	0.660076	0	0	0	0	0	0
AICDA	0	0	0	0	0	0	0.44192	0.289589	0.260199	0.580413	0.311102	0.289644	0.0408474	0.724375	0.130375	0.19906	0.604715	0	0.699067	0.584567
AIDA	4.95553	4.97082	6.74724	4.62496	5.19054	4.73221	11.8842	10.3036	7.69781	15.6495	10.1732	10.814	1.19878	2.72987	1.26512	1.1307	14.3121	12.0297	19.4819	10.2381
AIF1	0	0	0	0	0	0	0	0	0	0	0	0	0	0	0	0	0	0	0	0
AIF1L	0.835634	0.6982	0.6351	0.762426	0.865761	0.97412	1.905	1.78057	1.72159	1.91566	2.05839	2.26486	0.720706	0.737353	0.41824	0.957869	2.1824	2.05633	2.03235	2.81292
AIFM1	22	18.2619	20.4293	19.5202	21.3653	22.5584	37.2418	38.8153	44.0839	40.5216	41.0155	42.5198	31.9529	29.7657	24.2078	29.4989	38.0769	43.6416	62.3928	43.9986
AIFM2	2.01834	1.84449	2.01601	2.44141	2.20617	2.21133	31.0338	31.2055	31.4731	24.8351	25.3425	31.3528	30.9163	28.5395	30.4148	39.3834	30.4694	29.05	20.0892	26.1214
AIFM3	2.61259	3.5097	3.08203	2.50289	2.61774	1.8695	2.58147	2.66849	3.3396	1.88074	2.25243	3.09794	6.29123	7.29841	4.2048	3.53755	3.58219	1.29054	1.72546	1.9238
AIG1	1.66541	1.56842	1.49265	1.23165	1.75069	1.60021	0.656775	0.697467	0.646577	0.776617	0.679904	0.622858	0.938514	1.10558	0.937031	0.707731	0.554835	0.749579	0.948744	0.648088
AIM2	0.0376363	0.068789	0.0957626	0.0801245	0.100561	0.118121	0	0	0	0	0	0	0	0	0	0	0	0	0	0
AIMP1	17.0497	17.7296	21.7382	15.834	18.0442	17.9937	16.2804	13.8568	15.7421	20.4183	17.2739	16.8797	15.7877	19.6784	13.4982	11.1898	18.6289	26.4887	23.8111	27.1051
AIMP2	23.0079	19.8816	22.8879	22.4759	21.3441	23.1986	33.195	33.0759	30.26	34.0036	34.0493	35.9689	15.1353	19.5835	18.8449	16.9424	44.5914	48.9135	42.8291	39.8888
AIP	23.7873	27.2391	21.8875	25.7403	22.8749	25.3419	77.6945	74.4038	72.8832	71.3695	81.2359	72.5001	146.009	137.113	132.607	131.815	83.2906	75.7047	92.8143	85.9348
AIPL1	0	0	0	0	0	0	0	0	0	0	0	0	0	0.0143605	0	0	0	0	0	0
AIRE	0	0	0	0	0	0	0	0	0	0	0	0	0	0	0	0	0	0	0	0
AIRN	0	0	0	0	0	0	0	0	0	0	0	0	0	0	0	0	0	0	0	0
AJAP1	0.100139	0.202739	0.155016	0.114794	0.052925	0.0638244	0	0	0	0	0	0	0.00951244	0.0043254	0	0	0	0	0.0271328	0
AJUBA	144.376	151.88	149.083	136.098	144.701	137.114	140.219	137.265	160.898	132.981	150.486	166.303	43.5638	50.3083	27.4657	36.1318	121.138	99.8604	56.377	75.8686
AK1	40.5092	42.6553	45.2273	51.0982	45.4098	44.269	36.4396	39.0365	37.438	31.5434	36.8804	39.3209	28.0779	28.8196	23.4327	31.7812	37	29.992	49.9575	51.9742
AK2	42.3981	34.6564	32.9706	35.5109	40.481	37.4245	19.7841	19.2223	20.7829	22.0177	20.7186	21.396	13.8399	15.1754	18.498	15.0397	18.6827	20.7148	25.9991	20.7136
AK3	28.1327	30.278	36.3689	27.0245	30.5687	27.405	23.5546	20.9459	19.9196	31.8129	24.7726	26.394	12.3066	23.5029	14.7245	7.47207	27.0796	31.0884	44.0223	35.0314
AK4	13.903	12.1091	12.9478	10.9391	12.9174	12.7831	3.84175	3.69841	3.24081	4.91162	3.92727	4.2668	3.33664	5.61553	2.58825	1.48507	2.44688	2.59372	2.18779	1.47835
AK5	0	0	0.00265017	0.00406522	0	0.00143833	0.344405	0.378931	0.305425	0.360838	0.345221	0.339989	0.0675978	0.0536117	0.0752637	0.107254	0.349094	0.377299	0.551534	0.292467
AK7	0.0218192	0.0478555	0.0908465	0.0348385	0.112434	0.0493052	1.579	1.29471	1.50182	1.81123	1.60751	1.7673	0.943056	1.26807	0.960335	0.590882	0.930749	1.16071	2.01744	0.706937
AK8	0.0554308	0.0227953	0.0192327	0.0590038	0.0317372	0.0156572	0.100284	0.0876213	0.0363363	0.0997584	0.104992	0.0859527	0.145459	0.147846	0.08193	0.16679	0.105559	0.052656	0.0610147	0.163268
AKAP1	19.4122	21.8661	19.1598	18.9493	20.8545	18.4154	34.4886	34.2635	37.8493	31.9983	33.2749	36.1716	15.8247	20.6005	11.3096	11.6881	39.6997	37.7821	44.45	36.9108
AKAP10	4.50168	5.26688	6.42681	4.71555	4.46541	4.30874	7.94883	7.64241	7.31163	10.1657	8.80195	9.03874	3.62345	4.83015	3.78599	3.33604	9.74127	10.808	12.5741	7.26311
AKAP11	13.77	15.6929	19.2118	12.9553	12.6526	12.7813	8.50935	6.84896	7.97824	9.95194	6.48959	7.80506	1.7184	2.69399	1.41893	0.916581	13.7324	13.3529	22.898	15.6606
AKAP12	6.56094	6.08579	6.08704	6.5551	7.94349	7.38258	26.3034	26.9742	30.5813	29.6561	30.7506	32.6378	7.09991	11.3438	11.3482	13.8794	36.0545	33.5212	65.6096	36.5405
AKAP13	4.29736	4.24549	4.76374	3.93401	4.62102	3.86134	5.72978	4.91387	5.60009	4.68671	4.49084	4.87491	2.39925	2.88984	2.07234	2.07861	5.24455	5.06602	5.3937	3.57769
AKAP14	0.0426662	0	0	0	0	0	0	0.0415039	0	0.0191965	0	0	0.12294	0	0	0.0855879	0	0	0	0
AKAP17A	40.7444	44.1487	40.6227	47.6146	39.1962	40.7616	54.8355	49.4721	57.6251	49.8328	54.7733	61.308	70.329	66.4521	72.5673	67.2978	54.8139	55.4245	43.8427	49.837
AKAP2	0	0	0	0	0	0.00322626	0.0429179	0.024999	0.0449238	0.0501047	0.0581884	0.0187529	0	0	0	0	0.078304	0.0260402	0	0
AKAP3	1.70887	0.902302	1.14192	0.976882	0.978423	1.59707	0.0704651	0.0615673	0.331914	0.15662	0.0992117	0.161645	0.0130264	0.0888485	0	0.253924	0.192846	0.144296	0.111468	0.372842
AKAP4	0	0	0	0	0	0	0	0	0	0	0	0	0	0.0582648	0	0	0	0	0	0
AKAP5	0	0.517136	0.163618	0.501962	0	0	4.79075	5.38995	3.86404	7.3198	4.86637	5.76376	0.824973	2.31694	2.47822	0.945954	4.66972	7.16735	10.1738	3.47241
AKAP6	0.137806	0.192339	0.181114	0.126686	0.164976	0.131324	0.0325447	0.0406218	0.0492738	0.0479106	0.0360026	0.0380902	0.03266	0.0117243	0.00548646	0.0125653	0.0508955	0.0729908	0.0809002	0.0737996
AKAP7	0.0501827	0.102203	0.109445	0.0534174	0.0574648	0.0512994	0.31527	0.258026	0.187977	0.37093	0.239735	0.240637	0.153451	0.249582	0.0847691	0.086285	0.327652	0.2833	0.795426	0.380082
AKAP8	23.5503	21.7275	19.8563	23.9133	22.964	23.7933	14.0942	13.8391	15.1217	13.2719	13.0613	13.1673	11.8777	10.8996	8.23689	10.7221	15.0616	13.0106	23.1447	13.9679
AKAP8L	31.5263	31.2079	29.4333	30.3789	35.2615	32.0306	10.3394	11.5696	11.6771	11.411	12.1028	13.3156	21.6175	18.8767	22.1193	22.2243	12.0798	12.2991	16.9296	10.7175
AKAP9	6.77632	7.52714	9.76901	6.38799	6.89348	6.0671	3.37547	2.97357	2.95863	4.37916	3.15201	3.22502	1.98394	4.81596	1.68367	1.83082	5.31415	5.53923	9.02779	3.16695
AKIP1	31.4473	25.1164	30.963	27.1584	24.8677	28.0225	40.6927	40.0564	37.8062	38.7625	39.3737	36.4559	29.4064	31.4517	31.6499	29.2799	34.35	36.0731	35.7385	42.6428
AKIRIN1	80.5652	83.8625	92.9291	78.7264	90.6116	84.8073	37.2137	36.2516	38.8798	46.5217	38.7946	45.5327	21.2812	26.0063	26.9811	24.7749	49.8833	54.8958	50.3317	30.4555
AKIRIN2	10.0825	13.3958	15.85	10.1545	9.72493	9.75604	13.5783	11.279	12.1002	12.3179	10.9417	10.7247	7.56628	10.4738	8.86509	5.98982	19.0233	18.0946	16.3912	15.534
AKNA	1.339	1.41044	1.34486	1.68787	1.31138	1.14793	2.31461	2.10803	2.14818	1.76771	1.71229	2.39128	1.0951	1.02888	1.11109	1.34301	2.73781	2.11549	1.86175	1.55682
AKNAD1	0.0250766	0.1925	0.034803	0.0800791	0.057431	0.103888	0.153554	0.097574	0.0986302	0.124108	0.078617	0.201285	0.0722564	0.028162	0.131786	0.251517	0.229222	0.19057	0.574137	0.295446
AKR1A1	22.8559	23.7517	24.3949	28.9633	26.1102	23.6924	60.405	63.3648	54.0802	51.4904	50.0447	49.4388	56.6509	61.3894	46.5446	56.4375	50.0751	39.2879	32.2985	50.6507
AKR1B1	35.3664	32.1138	34.7677	44.7881	37.6262	39.2505	1572.31	1555.57	1613.23	1783.74	1851.05	1902.23	691.089	806.504	2226.47	2962.69	1161.47	967.374	1113.43	1390.03
AKR1B10	59.6491	58.9394	63.0997	47.0084	57.5938	41.3783	3138.81	3081.99	3584.07	3334.96	3156.04	3300.91	2118.86	2543.96	1132.42	1349.89	3711.82	3643.92	4528.88	3979.5
AKR1B15	0.138013	0.264863	0.263373	0.146909	0.15804	0.116951	13.9635	13.6603	14.6563	13.1952	14.4407	13.5958	10.7798	12.8645	9.06628	13.0813	10.6181	9.91149	10.8164	12.3985
AKR1C1	75.3592	71.2509	68.4018	66.9036	68.6958	68.2598	538.952	513.35	549.721	598.597	495.606	543.521	698.261	817.566	577.065	709.816	580.821	542.569	335.629	410.838
AKR1C2	64.145	63.1612	59.3498	52.2703	59.8419	52.0753	1129.47	1097.57	1102.81	1313.65	1141.01	1130.48	1487.42	1670.81	1438.83	1403.25	1228.54	1194.58	1078.56	979.479
AKR1C3	15.8493	16.8177	15.3468	12.7157	16.2671	14.0607	362.031	342.127	357.884	408.36	358.909	356.203	298.229	316.491	288.788	301.391	457.568	436.399	547.053	555.183
AKR1C4	0	0	0	0	0	0	0.553492	0.439638	0.533276	1.05738	0.873751	0.659582	0.948788	1.24351	1.00943	1.35991	0.137707	0.618228	0.397982	0.532474
AKR1C6P	0	0	0	0	0	0	0.176617	0.102877	0.0693271	0.118957	0.0552598	0.270104	0.217667	0.623544	0.416844	0.106075	0	0.0803711	0.558776	0.311503
AKR1D1	0	0.0100368	0	0	0.0104804	0	0	0	0	0	0	0	0	0.0102784	0.0120246	0.0183594	0	0	0	0
AKR1E2	0.172789	0.0947434	0.179856	0.165534	0.237435	0.221257	3.70318	3.36164	3.2621	3.32734	3.12383	3.64387	2.26179	2.55174	2.15664	2.39162	2.73769	2.54744	2.67795	4.0715
AKR7A2	55.1442	56.4891	52.4925	42.4012	46.3568	47.6939	84.652	84.0601	83.8644	70.4038	77.4236	80.9518	48.7096	54.6433	38.3559	40.6035	83.0225	70.2065	37.4764	51.9755
AKR7A2P1	0	2.54721	0	0	0	0	1.293	0	0	1.04506	0.60683	0	0	0	0	0	0	5.29552	0	6.84148
AKR7A3	0.856458	0.37569	0.23773	0.182333	0	0.38707	0.476765	0.666501	0.449144	0.462408	0.537011	0.374979	1.33967	1.92367	1.35029	0.687217	0.521917	0.260347	0	0
AKR7L	0.258523	0	0.627891	0.275186	0.148019	0	0.575648	0	0.169468	0.290788	0.202622	0.188646	1.43662	1.16132	0.849136	1.03719	0.787706	0.39293	1.36591	0.76146
AKT1	80.9327	74.5127	70.8093	87.733	74.9058	76.5579	83.2125	86.8237	85.6024	74.8892	84.6817	88.8353	66.2484	65.3798	62.0665	57.2621	80.9744	75.896	56.3634	64.4211
AKT1S1	123.987	127.448	122.768	124.188	127.02	123.293	128.261	123.348	122.838	100.625	116.919	118.168	134.523	115.846	133.159	114.08	131.075	136.587	84.4895	122.064
AKT2	28.9311	30.8205	30.0944	32.4534	26.6356	29.0681	58.567	57.5015	57.3363	48.7978	55.0635	56.7971	33.7566	39.1724	33.1614	34.32	52.5396	47.0696	36.7673	39.0685
AKT3	0.84546	0.834126	1.28098	0.803421	0.860946	0.769047	2.29785	2.04326	1.97141	2.56271	2.10945	2.24788	0.709283	1.21232	1.08773	0.745293	2.53151	2.69454	4.36397	2.39546
AKTIP	19.2118	16.019	16.9677	16.2249	16.3634	16.2949	21.5661	18.3796	23.3142	25.3243	19.7035	21.1444	10.9473	16.9841	9.80438	7.80329	25.8823	26.6663	43.7624	32.7364
ALAD	30.8285	31.3984	33.4419	22.1789	25.4013	25.8636	27.182	28.9546	24.5294	27.2626	27.921	29.1153	17.8827	20.0965	16.4807	17.2019	27.6401	31.2376	29.9556	27.9716
ALAS1	38.9539	35.1208	34.3789	40.3516	44.0078	45.0216	47.4803	48.8282	54.241	45.6388	50.953	52.9391	31.3429	36.1498	40.0156	43.7904	49.7863	48.9743	56.2881	45.4324
ALAS2	0	0	0	0	0.0552287	0.0181643	0.0268482	0	0.063232	0.0216998	0.0504015	0	0.099265	0	0.0633659	0	0.293909	0	0.169883	0
ALB	0	0	0	0	0	0.0328118	0	0	0	0.0587972	0	0	0.394484	0.293524	0.34339	0.0873827	0	0	0.0767186	0
ALCAM	23.4196	25.3557	27.0276	18.257	22.9976	20.4143	9.73343	9.49028	9.33123	11.5172	9.50593	9.92981	8.25236	12.2678	5.97056	4.81658	12.7222	13.6374	27.1709	16.0801
ALDH16A1	4.70452	7.44485	6.32262	8.24062	4.84165	4.97901	37.3272	36.4371	40.8328	27.6507	31.2094	33.0691	43.9764	43.805	35.2078	42.766	32.8422	31.7696	5.45374	11.9274
ALDH18A1	25.1313	22.5157	24.4036	22.7007	26.5755	25.2135	23.9643	25.0772	27.658	26.0008	25.5964	28.6062	17.4365	20.2636	14.5038	14.3019	24.9725	22.7213	27.6905	22.5393
ALDH1A1	0.366091	0.323766	0.458917	0.383404	0.331315	0.27353	469.653	451.857	491.004	614.068	495.665	533.026	378.735	403.837	234.703	206.821	513.886	512.879	717.422	434.101
ALDH1A2	0.00389938	0	0.00947069	0	0	0.00146858	0	0	0	0	0	0	0.00240766	0.00109479	0.00512312	0.0156442	0	0.00296335	0.00343375	0
ALDH1A3	276.422	281.206	328.72	372.351	366.077	366.08	9.33916	8.49158	9.40609	8.65289	8.82309	10.0525	0.932011	1.7156	1.36193	1.25861	11.3873	11.8581	17.6321	14.4629
ALDH1B1	110.62	102.362	108.161	101.823	99.9511	97.0767	187.415	182.984	180.994	168.868	176.938	192.118	86.377	101.325	59.6792	52.8852	165.542	193.312	115.137	126.972
ALDH1L1	0.101167	0.17258	0.304215	0.0957231	0.154464	0.203208	0.0250298	0.054673	0.0442119	0.0252875	0.0293673	0.0410126	0.115677	0.151487	0.0443056	0.0225489	0.205501	0.13668	0	0.0662181
ALDH1L1-AS1	0	0	0.332629	0	0	0	0	0	0	0	0	0	0.197311	0	0	0	0	0	0	0
ALDH1L1-AS2	0	0	0	0	0	0.0265598	0	0	0	0	0	0.0257302	0	0	0	0	0	0	0	0
ALDH1L2	1.26859	1.15269	1.24083	0.938821	1.1068	0.9783	1.17698	1.05774	1.48894	1.47312	1.23732	0.978596	0.417753	0.461322	0.301595	0.218123	2.24557	2.75448	2.3406	0.99641
ALDH2	17.7317	18.365	19.1551	21.5519	21.5529	17.4057	34.5476	36.312	33.7991	35.4102	35.3079	38.1746	60.9453	73.4513	58.9296	58.9884	27.5886	26.9506	16.0204	18.397
ALDH3A1	82.622	95.0677	79.3806	63.2027	48.5812	44.9792	1138.51	1123.03	1139.6	1096.77	1187.88	1198.24	1543.24	1578.1	1100.27	1244.5	2603.63	2256.72	1680.64	2313.75
ALDH3A2	45.6851	46.5835	56.8543	34.0946	40.8862	38.1569	117.972	111.802	116.39	132.601	112.446	126.696	93.3598	118.918	75.596	74.6592	159.839	160.34	194.042	128.195
ALDH3B1	4.97319	4.61042	3.878	4.85715	3.99227	3.37912	210.115	216.051	227.8	164.102	178.603	188.894	173.689	173.512	131.083	128.97	205.738	174.631	81.4466	127.152
ALDH3B2	4.12599	4.40242	3.28877	3.97649	3.38392	3.06585	0.0310381	0.108475	0	0.0501723	0.0291335	0.040686	0.0459024	0	0	0.111847	0	0	0.0981973	0
ALDH4A1	19.0291	19.6405	18.0774	20.9779	14.4105	16.0964	13.3309	13.8583	13.9194	10.9119	13.9308	13.9352	8.51717	9.25672	4.8576	6.80431	8.99168	9.84705	3.46488	5.99455
ALDH5A1	2.05507	1.37419	1.61739	1.36054	2.095	1.29311	6.4594	6.33857	6.67004	6.19046	5.73565	6.93108	3.18772	4.39068	3.09513	2.51368	9.23982	9.5229	9.6663	7.38179
ALDH6A1	4.45441	4.33743	4.6366	3.88315	3.20998	3.38416	2.56515	2.95097	2.76895	2.38424	2.36761	2.97021	0.980015	1.33687	0.151353	0.15406	3.39309	3.96879	3.17858	2.03589
ALDH7A1	33.0548	32.0582	32.524	27.842	35.1803	31.0292	18.3178	17.8635	19.2824	20.8567	20.0291	20.3418	15.738	16.6844	7.28154	9.59103	16.7357	15.5398	23.1347	17.0552
ALDH8A1	0.259518	0.177873	0.202599	0.0690615	0.148588	0.085522	0.0180583	0.0946681	0.0425302	0.0729769	0.0508505	0.0946862	0.173592	0.127509	0.127861	0.130147	0.296527	0.0493054	0.285661	0.382196
ALDH9A1	18.9433	20.3928	23.5773	15.9095	19.868	18.3488	21.5097	19.4416	18.7977	24.7481	20.8708	22.489	10.4804	17.2405	8.21999	8.4251	25.3295	25.3142	31.118	23.3764
ALDOA	2607.94	2879.94	2717.35	3658.71	2717.31	2932.43	3277.52	3431.64	3564.87	2918.82	3358.62	3401.11	3662.2	3671.39	3585.72	3907.46	1881.59	1779.76	1985.93	2473.22
ALDOB	0	0	0	0	0	0	0.0812126	0.0354789	0.0478172	0	0.0190573	0	0	0.1024	0.0479185	0	0	0	0.256938	0
ALDOC	106.343	90.1983	112.999	101.996	109.407	99.6057	88.6431	93.4788	99.1199	118.868	128.495	115.389	145.458	133.578	248.507	279.987	14.3447	11.7856	18.0461	21.208
ALG1	4.62676	5.00855	4.07878	4.31201	4.61599	4.23292	8.99796	8.44126	8.64328	6.77218	7.79214	7.95504	3.36765	4.49356	3.15679	4.22236	8.3496	6.1268	5.94529	7.72047
ALG10	3.67248	1.77205	2.24264	1.72005	1.51394	2.4343	12.9204	9.43123	6.35555	12.8221	8.36646	8.89707	2.96295	2.30963	3.28101	1.47339	13.4278	11.1636	17.334	13.8458
ALG10B	1.63823	2.15586	3.92205	2.44136	2.81394	2.25201	8.618	7.64931	7.40994	9.80315	6.84797	6.93351	3.40546	3.6796	1.93712	0.985883	12.7286	12.6988	24.0916	24.1265
ALG11	2.00263	3.18443	4.96815	2.45147	2.86654	1.99871	2.50831	2.24029	1.83788	3.80685	2.48519	2.6304	0.494608	0.562257	0.394667	0.301294	3.66115	3.42428	3.17429	3.83409
ALG12	9.21061	10.1646	8.37374	11.79	9.21209	8.82591	16.0633	18.8267	17.6548	15.7894	16.7529	20.6311	22.0524	24.4194	21.3685	19.5288	17.5846	10.9868	7.59742	12.3627
ALG13	3.73836	3.11768	3.46408	3.37171	3.52464	3.562	3.91285	3.84339	4.76912	5.1265	4.01195	4.0837	4.83764	5.40503	6.17622	3.43522	4.53578	5.37574	10.8024	5.47258
ALG14	0.754009	0.885937	0.911919	0.848474	0.962101	0.787014	1.20524	0.974465	1.0874	1.41999	1.06374	1.24975	0.820274	1.1734	0.693447	0.864304	0.918971	1.11328	2.14368	0.951806
ALG1L	0.27344	0.449797	0.758996	0.145533	0	0.102983	0.38054	0.664977	0.53774	0.307567	0.214313	0.798125	0.168835	0.767709	0.179627	0.274258	0.833158	0.415603	0.240788	0
ALG1L2	0	0	0	0	0	0.0127334	0	0	0	0	0	0	0.0417516	0	0	0	0	0	0	0
ALG1L9P	0.258964	0	0	0.275656	0	0	2.739	2.771	2.37661	1.86422	1.75905	2.45659	2.02536	3.05368	1.70117	2.07791	3.1562	1.5744	0.912164	1.52552
ALG2	92.354	95.7929	109.883	83.9705	94.519	91.1585	106.785	94.5172	105.946	104.833	91.9881	107.826	58.7662	70.3331	63.9549	52.4906	102.593	104.107	135.543	142.812
ALG3	102.531	99.7503	97.9838	112.571	94.7666	107.957	86.5114	84.0652	70.8606	78.0277	81.1262	78.0245	100.87	104.948	103.918	92.5545	88.8132	99.2911	51.3352	106.994
ALG5	5.48364	5.64492	6.09428	4.47288	5.29296	4.82681	6.52621	5.6817	5.75697	8.77232	6.45508	7.31301	3.80531	6.76001	4.72023	3.54026	5.44143	6.25894	9.32464	6.31215
ALG6	0.31402	0.688733	0.944274	0.493434	0.547944	0.349167	1.78136	1.71643	0.999835	2.14619	1.4689	1.59309	0.794031	1.4778	0.884077	0.599925	2.27811	2.93187	3.95033	2.46647
ALG8	4.85276	5.32172	6.56376	3.9982	5.43137	4.38841	21.1533	18.0555	16.0313	25.6823	20.242	18.4057	14.265	20.2137	18.2266	12.3195	19.7148	19.8353	35.4417	27.7794
ALG9	4.82141	4.74037	5.76851	4.05771	5.12669	4.33385	3.75487	3.28073	3.2384	4.14083	3.46241	3.52689	2.36104	2.9207	2.91762	1.85811	3.22035	4.20553	4.07836	4.33729
ALK	0	0	0	0	0	0	0.00243233	0	0.00190951	0.0013106	0.00152205	0.0010628	0.00479624	0.00654269	0.00382711	0.0116866	0	0.0022137	0.00513021	0
ALKBH1	2.92053	2.71255	2.8125	2.98189	3.27608	2.66003	5.02663	4.84124	4.88388	6.03374	4.88946	5.93673	2.20809	2.64397	2.11431	1.85321	5.90221	5.84308	8.45016	6.84666
ALKBH2	28.0829	25.8778	24.0889	25.3261	21.8853	24.0176	49.83	49.5136	57.0169	57.911	52.9881	57.9192	78.5906	74.3555	62.2622	58.6811	61.2043	56.9111	48.0851	45.9534
ALKBH3	8.36542	8.02342	6.701	5.92688	7.70043	7.66877	5.0461	5.3378	5.43085	5.33708	4.55374	5.22105	3.01165	3.26246	3.10992	2.75185	5.40925	5.11039	10.1378	5.86284
ALKBH4	11.0765	10.2573	9.05278	13.3625	9.86516	10.6144	13.5651	16.7607	17.7489	12.6804	16.0123	18.3205	14.9954	13.8905	15.6844	13.0847	16.8747	14.7775	6.93604	18.85
ALKBH5	61.6532	58.1691	48.7581	53.0988	55.9461	51.4524	61.4296	61.2031	70.7331	59.4056	61.5192	69.5151	42.7255	47.793	36.4793	44.4471	74.4919	58.7695	55.1606	60.0276
ALKBH6	35.8739	38.6585	27.772	43.263	33.0061	44.0467	56.4469	64.7504	70.9565	59.244	60.6759	74.5982	96.5392	79.1782	138.127	98.1685	73.2919	74.3808	13.5125	61.0775
ALKBH7	14.6949	20.3808	14.9961	13.3418	7.91875	10.906	146.282	127.811	136.561	131.843	130.982	122.053	154.781	161.875	216.348	183.803	115.888	134.01	11.4178	50.9211
ALKBH8	3.234	2.49365	4.05589	1.82881	3.06679	2.39157	1.96905	1.85149	1.78872	2.47056	2.01544	2.323	0.48534	0.709357	0.420466	0.60819	2.10421	2.48329	5.36934	4.26664
ALLC	0	0	0	0	0	0	0	0	0	0	0	0	0	0	0	0	0	0	0.210191	0
ALMS1	1.01978	0.909251	1.04303	0.689065	0.73112	0.900057	1.69811	1.31548	1.51719	1.63979	1.3715	1.35887	0.461751	0.485487	0.384469	0.400239	2.02645	1.75888	3.16255	1.35819
ALOX12	1.22716	0.474971	0.751383	0.922066	0.330643	0.679665	2.77268	3.23009	2.83918	2.04612	2.48939	3.21315	2.1097	1.82402	1.13808	2.02726	3.07926	2.52346	1.65272	0.425237
ALOX12B	0.0703908	0.154386	0	0.224784	0.0806053	0.106042	3.40906	3.62908	4.42973	2.75533	3.1263	3.95509	3.39009	3.6759	3.32933	3.10647	4.50403	4.81443	1.61162	3.3173
ALOX12P2	0.497678	0.418038	0.529055	0.563571	0.521394	0.562305	0.742711	0.762232	0.652481	0.643165	0.641807	0.649051	0.618939	0.529182	0.27824	0.467306	0.193583	0.209223	0.16784	0.374266
ALOX15	0.559073	0.613101	0.45262	0.39674	0.2134	0	0	0.0906405	0.366487	0.209617	0.048687	0.0679934	0.153422	0.156965	0	0	0	0	0	0
ALOX15B	98.7925	114.909	99.3324	146.777	137.92	148.235	0	0	0	0	0.0549151	0	0.0865237	0	0	0	0	0	0	0
ALOX15P1	0.116191	0.0637098	0.0403145	0.0618403	0.0665259	0.142219	0	0	0	0	0	0	0.011957	0.0163109	0	0	0	0	0	0
ALOX5	0.619695	0.258888	0.522176	0.314114	0.47308	0.42788	0.0985618	0.0861162	0.0773764	0.0862999	0.0693853	0.0968993	0.0911023	0.140845	0.271391	0.177586	0	0.0224257	0.0519711	0.0869176
ALOX5AP	0.312523	0.479814	0.245786	0.243956	0.40559	0.211864	0.347945	0.344544	0.300471	0.393711	0.272161	0.364881	0	0.0350975	0	0	0.190448	0.285003	0.146775	0.24547
ALOXE3	3.80628	2.6654	2.32308	2.09904	2.62567	2.36617	0.765848	0.535314	0.360739	0.412658	0.766776	0.635807	0.302031	0.334758	0.903759	1.01191	1.25757	1.74253	1.69608	3.24177
ALPI	0	0	0	0	0	0	0.12768	0	0	0	0	0	0.660893	0.515168	0	0	0	0	0	0
ALPK1	1.37828	1.57816	1.50967	1.10034	1.46224	1.28245	1.05685	0.867535	0.93893	1.222	1.00965	0.981093	1.33493	1.83999	1.64217	1.17911	1.52337	1.67383	1.66586	1.27361
ALPK2	0	0.00787367	0	0	0	0	3.88889	3.57593	4.3771	3.60832	3.57522	3.84555	2.70719	3.36236	3.02801	2.67889	3.12835	3.25197	4.10961	2.49542
ALPK3	0.822255	0.512339	0.661366	0.556981	0.641982	0.675659	0.353697	0.563534	0.539009	0.361543	0.371051	0.395459	0.530777	0.503686	0.466494	0.449845	0.455522	0.482858	0.263298	0.440344
ALPL	0	0.0506024	0.0640406	0.0818625	0.0528391	0.0463424	0.0684976	0.0897724	0.0806614	0.0553624	0.0321471	0.0561185	0.139289	0.103641	0.0202081	0.0308542	0.0468654	0.0701333	0.0270888	0.0906077
ALPP	0	0	0	0	0	0	0.283747	0.247918	0.334135	0	0.266335	0.185974	0.944178	0.429327	0.669686	4.60122	0	0.774727	0	0
ALS2	11.5504	10.1275	11.183	9.34023	11.0422	10.9	8.06286	7.2303	7.46811	8.7067	7.56122	8.64922	2.69134	3.78953	3.31851	2.42783	8.49776	8.21791	12.4417	8.44711
ALS2CL	88.6261	116.177	95.6047	102.524	91.9431	91.0258	6.02645	6.18485	6.98399	4.61953	5.67909	6.33232	19.6819	20.3837	15.4651	18.0109	4.84317	4.30946	3.10205	4.55526
ALS2CR12	0.0460671	0.218915	0.0959025	0.032691	0.052752	0.046266	0.0683846	0.0298748	0.0603963	0.0483622	0.0160471	0.0224104	0.0252836	0.0258676	0.0605243	0	0.187152	0	0.108177	0
ALX1	0.393802	0.485841	0.37575	0.261991	0.33821	0.463479	3.39788	3.3519	4.06582	3.10066	3.80667	3.44833	10.415	12.0514	8.27822	5.92471	1.1999	1.2719	2.08067	0.869938
ALX3	0	0	0.272061	0.208664	0.224474	0	1.4186	1.52551	1.92752	1.45526	1.99733	1.71652	1.25072	1.98133	1.67406	1.37631	0.895933	0.446917	0.690482	0
ALX4	0	0	0	0	0	0	1.5567	1.57816	1.67921	1.62315	2.18618	1.79135	0.456926	0.599333	0.841383	1.02772	0.715471	0.454233	0.150382	0.125751
ALYREF	83.399	79.3263	101.771	102.363	76.6608	91.7718	431.413	427.435	508.395	375.742	495.651	426.827	138.019	150.048	112.926	154.778	422.657	403.989	810.341	349.252
AMACR	0.145152	0.265298	0.369327	0.20601	0.277024	0.0546669	2.15471	2.40036	2.79108	2.19867	2.62924	2.43612	0.657239	0.923728	0.190704	0.0970574	2.65362	2.42678	0.34085	0.855068
AMBN	0	0	0	0	0	0	0	0	0	0	0	0	0	0.079304	0	0	0	0	0	0
AMBP	0	0	0	0	0	0	6.20089	6.5809	5.88752	5.51035	5.69849	5.36219	17.1407	15.9811	5.51688	6.20049	13.1498	12.4985	7.70348	6.52762
AMBRA1	2.42138	2.36688	2.336	2.22884	2.46535	2.27479	3.19195	3.02914	3.22383	2.6789	2.81374	2.89129	1.8321	1.92039	1.73524	1.99244	2.60105	2.17878	1.3427	2.27718
AMD1	60.163	50.0803	63.5557	42.4602	57.8657	49.3066	70.5653	61.0385	56.0177	73.7035	52.04	54.2573	11.3498	17.5032	8.65686	7.82884	65.1713	68.5622	120.597	102.711
AMDHD1	0.418092	0.0916991	0.0290128	0.267025	0.0957523	0.0314923	3.16526	3.09094	3.78216	3.76218	2.81811	3.5695	2.99454	4.50752	5.49301	5.03212	3.43955	3.68567	7.65788	2.46292
AMDHD2	4.4129	5.15496	3.92768	6.63755	3.51531	5.09433	26.9151	24.0763	23.2679	14.6752	17.5441	17.8507	13.1498	13.9518	13.8643	13.4708	14.6151	11.9563	2.02745	6.21638
AMELX	0	0	0	0	0	0	0	0	0	0	0	0	0	0	0	0	0	0	0	0
AMELY	0	0	0	0	0	0	0	0	0	0	0	0	0	0	0	0	0	0	0	0
AMER1	4.22721	4.12692	5.33021	3.73145	4.30934	3.84421	6.65774	5.61646	6.75864	7.42212	7.46132	6.35735	1.61273	2.40261	2.16735	1.24094	7.06835	5.17131	4.90272	4.85891
AMER2	0	0	0	0	0	0	0	0	0	0	0	0	0	0	0	0	0	0	0	0
AMER3	0	0	0	0	0	0	0	0	0	0	0	0	0	0	0	0	0	0	0	0
AMFR	16.3299	16.2552	14.6188	14.3503	15.5134	14.4522	22.938	23.7792	24.7749	22.444	22.6295	25.2945	16.9957	18.8134	14.0348	16.9104	21.1944	16.9913	11.5506	18.3419
AMH	0	2.94809	0.2665	0.408797	1.31931	0.723189	84.4452	75.0897	81.5669	56.1566	61.6047	75.3843	143.066	119.684	129.674	92.4461	66.6991	46.113	7.44004	20.3611
AMHR2	0	0	0.0942313	0	0	0.0511422	1.43625	0.528375	1.24622	0.67206	0.780488	0.891803	0	0.305001	0.178409	0.272399	2.48253	2.27032	0.956622	0.799938
AMIGO1	1.1455	1.67493	1.72228	0.609667	0.874481	1.29425	5.73898	5.38574	3.50421	5.23975	4.78828	6.12977	1.65033	0.964827	0.250831	0	4.6537	4.06244	4.03485	2.24932
AMIGO2	197.592	200.504	211.575	239.615	217.386	211.476	2328.11	2273.91	2381.65	2589.72	2445.32	2577.25	544.431	721.888	496.858	479.152	1290.22	1313.81	1343.52	1166.93
AMIGO3	4.45226	3.66189	6.17915	10.6633	4.24861	5.30989	26.0237	27.0686	25.7807	20.0317	24.039	28.9689	27.9486	24.5836	31.6849	34.9805	21.4792	16.9175	8.49466	19.6707
AMMECR1	1.28563	1.14493	1.8711	1.05622	1.00287	1.048	0.857366	0.675663	0.605205	0.989937	0.633434	0.724063	0.339189	0.54264	0.408104	0.372131	1.32766	1.18029	1.89951	1.29613
AMMECR1L	34.346	33.2565	35.0837	31.955	38.0791	37.8187	20.7249	21.466	23.5459	21.3708	20.9601	22.3204	8.52592	11.0416	8.26714	8.67795	23.6995	20.124	27.2434	21.108
AMN	0	0	0.0673315	0.309849	0.111109	0.0365428	0.972235	0.849469	1.01768	0.654831	0.709781	0.849631	1.51772	1.79795	1.01983	0.389276	0.591283	0.147474	0	0
AMN1	0.915412	0.903488	1.02908	0.915953	0.817634	0.848114	1.44722	1.28228	1.27216	1.77102	1.30101	1.28253	1.04	1.74767	1.03432	1.02833	3.17971	2.2818	4.095	3.7748
AMOT	0.256121	0.333536	0.333246	0.204473	0.219965	0.138661	0.0623766	0.0467145	0.12592	0.0792239	0.0418207	0.0584043	0.0263569	0.0719084	0.0420624	0	0.0975485	0.02433	0.0563843	0
AMOTL1	24.6992	23.4159	25.2532	22.4634	23.83	22.6088	4.51373	3.89224	4.34701	4.25947	4.00228	4.32048	1.59316	2.18378	1.92427	1.65029	4.65255	4.49008	6.17975	3.96517
AMOTL2	46.2931	50.6481	46.3643	56.2508	46.0047	50.8976	69.3832	73.8947	81.7754	70.1343	83.0337	88.3034	22.4657	27.7883	29.5926	31.2803	62.6902	50.8576	65.0337	67.9374
AMPD1	0.0471189	0.0516723	0	0	0	0	0	0	0	0	0	0	0	0	0	0	0	0	0	0
AMPD2	23.0311	20.293	22.2178	26.0036	22.1809	20.657	36.1649	34.3178	34.0347	30.0684	34.676	36.7206	38.1953	43.7309	28.7722	34.3162	35.6958	31.97	30.2455	31.3695
AMPD3	1.86446	1.57729	1.82242	2.10938	2.20821	2.23898	0.581218	0.62701	0.558719	0.58241	0.629055	0.621947	0.0635903	0.152552	0.28695	0.23509	0.503166	0.453408	0.572292	0.282427
AMPH	0.00428512	0	0	0.00912267	0	0	0.0023854	0.00416839	0.011236	0.00385595	0.00223903	0	0.00352779	0.00721854	0	0	0	0	0.0452812	0.0252431
AMT	11.5418	12.4625	10.3504	9.07259	11.59	8.42625	2.57	3.45459	3.95758	3.99457	2.8762	3.2393	11.6947	12.3637	8.16523	14.2479	0.541037	1.61931	1.25091	2.09204
AMTN	3.44495	4.76339	2.65041	4.5439	4.97394	5.21794	0.0416892	0	0	0.0673896	0.039131	0	0	0	0	0	0	0	0	0
AMY1A	0	0	0	0	0	0	0	0	0	0	0	0	0	0	0	0	0	0	0	0
AMY1B	0	0	0	0	0	0	0	0	0	0	0	0	0	0	0	0	0	0	0	0
AMY1C	0	0	0	0	0	0	0	0	0	0	0	0	0	0	0	0	0	0	0	0
AMY2A	0	0	0.082128	0	0	0.0445734	0	0	0	0	0	0	0	0	0	0	0	0	0	0
AMY2B	1.816	2.39885	1.91892	1.66946	2.12678	1.70985	0.275704	0.200742	0.378775	0.501378	0.452875	0.301171	1.1043	1.27465	1.03028	0.745133	0.377268	0.376384	0.872264	0
AMZ1	0	0	0	0	0	0	0.0184699	0	0	0.00497604	0.00577885	0.0242112	0	0.0124205	0.0290613	0.0443715	0	0.0336196	0	0
AMZ2	138.98	130.476	151.645	102.909	132.426	114.253	137.519	130.162	131.722	162.559	135.147	140.169	70.4108	100.374	68.7191	52.1152	200.7	221.196	378.795	205.864
AMZ2P1	3.17531	1.6766	3.67242	2.25332	2.55872	2.70181	11.4567	10.1816	10.022	12.6991	9.64757	10.8987	10.5533	12.3489	6.02595	3.53868	16.4833	19.1259	24.4403	19.3981
ANAPC1	2.84178	2.87767	3.1482	2.59046	2.88467	2.86821	5.22624	4.54551	4.77056	5.52537	4.66179	4.91327	1.26418	1.53459	1.14409	1.05277	5.60274	6.08594	8.28442	6.09164
ANAPC10	0.601147	0.392925	0.546999	0.432247	0.492351	0.479795	0.214968	0.228486	0.240094	0.367194	0.272503	0.235309	0.145849	0.33532	0.224911	0.151735	0.206214	0.435665	0.58896	0.375234
ANAPC11	21.3318	26.132	20.5796	27.8021	16.6821	20.0262	160.918	165.095	143.383	142.654	150.228	138.803	123.189	107.804	123.59	118.772	135.701	127.001	73.8555	147.731
ANAPC13	17.9075	21.5761	26.7337	13.9202	15.9192	15.7072	36.7265	33.3496	27.4936	51.9996	33.9803	33.9578	30.8431	42.5371	20.4317	21.0335	46.6661	46.9149	82.3733	73.566
ANAPC15	102.8	98.9154	98.1451	95.6598	98.7308	103.723	19.6598	18.8709	14.9993	16.2628	18.6267	17.1806	14.128	10.6138	13.5062	11.9738	12.6301	21.9249	12.5566	29.3023
ANAPC16	31.0003	32.1205	33.0471	26.285	29.2559	28.7857	53.1099	54.5924	53.7469	59.7589	48.7058	54.7979	70.0519	77.3723	59.2679	52.0005	53.9053	60.9279	62.1277	61.3976
ANAPC1P1	0	0	0	0	0	0	0	0	0	0	0	0	0.0170838	0	0	0	0	0	0	0
ANAPC2	11.481	13.6045	8.23442	14.3536	9.2647	9.14128	62.8392	57.4903	58.0874	49.4716	55.0778	60.9499	34.953	35.133	30.6744	28.1316	61.5122	49.6566	32.4336	45.8453
ANAPC4	2.90538	3.94745	5.03144	3.31161	3.94528	3.10837	6.498	6.05265	4.44958	7.92417	5.54844	5.98501	3.46084	5.44291	3.24291	3.30091	7.12906	7.97208	12.4073	8.17895
ANAPC5	9.57824	9.66558	10.9867	9.64085	8.8594	8.99002	20.9667	19.7049	19.5728	21.1513	20.1824	20.5538	12.0903	13.5662	10.6212	11.8024	21.8795	20.0327	30.1888	21.901
ANAPC7	20.1763	19.2565	20.2608	19.4977	21.4876	21.5126	35.2088	30.2773	36.1573	36.5435	30.6916	36.4302	19.7426	21.0347	18.8181	18.3028	37.1375	35.0619	45.2968	41.1736
ANG	1.72204	1.73108	1.59331	1.37478	2.79356	1.32413	7.50911	7.81726	8.09002	7.97383	6.63592	7.4348	41.5856	36.9056	26.6782	19.287	6.99596	6.97956	2.02188	2.53607
ANGEL1	8.50403	8.1928	8.01538	6.00659	6.31002	6.81464	8.878	10.5402	9.93357	8.20061	8.48548	9.2212	4.2966	4.98344	4.14196	4.25146	10.3323	9.66379	6.15881	7.95919
ANGEL2	7.70854	7.02819	7.52623	5.82013	6.10715	5.58694	13.7965	12.1198	12.6329	16.575	12.1068	13.2449	7.95116	11.7775	6.94808	6.9225	22.8048	20.0266	26.5997	25.8731
ANGPT1	0.0170814	0.00468303	0.01778	0.00454561	0.00489002	0.00643318	0.0594295	0.0415402	0.0335919	0.0903024	0.0513201	0.0716705	0.0105469	0.0239788	0.011221	0	0.0520462	0.0324526	0.120334	0.176092
ANGPT2	0.0832439	0.0730308	0	0.0354439	0.114388	0	0.0278037	0	0.0218274	0.0149813	0.0173984	0.0364463	0.0479722	0.0280458	0	0.0333973	0	0.0506092	0	0.0980757
ANGPT4	0	0	0	0	0	0	0.0127257	0.0222375	0	0	0	0.0166813	0	0.0128365	0	0	0	0	0	0
ANGPTL1	0	0	0	0	0	0	0.0274303	0	0	0	0	0	0	0.0276692	0.0647396	0.0988461	0	0	0	0
ANGPTL2	0.0601634	0.0989663	0.229622	0.0960622	0.137788	0.0566467	0	0	0	0	0.015718	0	0	0	0	0	0	0	0.0529793	0
ANGPTL3	0	0	0	0	0	0	0	0.11907	0	0.110145	0	0	0	0.0687326	0	0	0	0	0	0
ANGPTL4	327.041	287.105	269.887	426.943	368.904	406.02	56.0987	59.5448	56.5159	50.8148	60.5147	58.0883	64.6288	78.5337	261.027	288.819	22.4747	21.9853	17.2085	31.037
ANGPTL5	0	0	0	0	0	0	0	0.039948	0.0538406	0.0369537	0	0	0	0.0691793	0.0539547	0	0	0	0.144652	0
ANGPTL6	1.01501	0.667857	0.211304	0.648259	0.697377	0.535179	0.0565025	0.394942	0	0.0913349	0.477317	0.222198	0.292466	0.512951	0.400063	0.610827	0.309267	0.154271	0	0
ANGPTL7	0	0	0	0	0	0	0	0	0	0	0	0	0	0	0	0	0	0	0	0
ANHX	0	0	0	0	0	0	0	0	0	0	0	0	0	0	0	0	0	0	0	0
ANK1	0.113323	0.109935	0.0574665	0.120627	0.0798567	0.0541701	0.344533	0.436702	0.41143	0.325529	0.400823	0.318048	0.152501	0.139503	0.0515377	0.104919	0.41169	0.470347	0.713888	0.53919
ANK2	0.0562996	0.0205801	0.0325568	0.0319619	0.0214898	0.036046	0.0919318	0.0803233	0.120559	0.0920341	0.073543	0.0821646	0.0177673	0.0273982	0.0147936	0.0150582	0.263031	0.17114	0.171866	0.154772
ANK3	0.678451	0.730847	0.867647	0.514475	0.601583	0.555694	0.0835562	0.0686251	0.0865869	0.125612	0.0909775	0.0810515	0.0667287	0.0910266	0.0532455	0.0361318	0.10519	0.0752854	0.0951669	0.0707374
ANKAR	0.219864	0.214322	0.144095	0.0520081	0.0839231	0.0368023	0.285582	0.249521	0.208183	0.285775	0.197852	0.178263	0.19609	0.288069	0.0802401	0.0245025	0.297741	0.705477	0.731417	0.359775
ANKDD1A	0.204181	0.373188	0.204661	0.169044	0.155874	0.222152	1.03559	1.30206	1.30872	1.1126	1.24468	1.52304	2.25061	2.35673	1.60956	1.54732	1.24426	1.31031	1.03884	1.33645
ANKDD1B	0.333985	0.366261	0.207368	0.112267	0.20129	0.410457	0.0293558	0	0	0	0	0	0.0795931	0.118446	0.0461894	0	0	0	0.18575	0
ANKEF1	3.95613	3.8546	4.65373	3.75715	3.68816	4.07661	4.15892	3.7196	3.83699	5.70379	4.72596	4.89365	2.43968	3.74094	2.66647	2.00611	5.7358	6.28118	9.29857	4.24515
ANKFN1	0	0	0	0	0.00386276	0.00190565	0.000938898	0.00164068	0	0	0.00264385	0	0.00069427	0	0	0	0	0	0	0
ANKFY1	10.819	10.8419	10.2652	10.7832	11.5032	11.1903	18.7994	18.8633	17.9631	18.7891	17.7233	20.4675	7.27558	7.58642	13.1563	11.8823	19.7274	18.0706	19.1102	16.6044
ANKH	2.0152	2.196	2.01601	1.51577	1.63062	1.35512	2.09851	2.14582	2.467	1.68752	1.72726	2.0318	1.37119	2.09537	0.743339	0.637612	2.4987	2.00007	2.11604	1.3856
ANKHD1	0.153793	0.219252	0.261469	0.147335	0.0968604	0.121635	0.0770508	0.104722	0.141141	0.124551	0.0763406	0.0897791	0.275381	0.276344	0.242469	0.26223	0.18744	0.105188	0.257314	0.452986
ANKHD1-EIF4EBP3	0	0.0236503	0	0.00765209	0.00823188	0	0.00400175	0	0	0.00970311	0	0.00524567	0.0236729	0.00807321	0.00944475	0	0.0219037	0.0218523	0	0.0423478
ANKIB1	7.04206	6.7788	8.23776	6.40539	6.65608	6.89154	5.45242	4.94332	4.91624	6.38594	5.28201	5.64205	1.68132	2.44312	1.77683	1.58938	6.5973	6.36383	11.3919	7.04138
ANKK1	0.336262	0.829704	0.408351	0.805357	0.481321	0.379928	0.0935935	0.245326	0.110214	0	0.0439251	0	0.553664	0.802473	0.44179	0.84317	0.256143	0	0.148054	0
ANKLE1	3.00706	2.71572	2.45494	4.33062	4.05109	3.79727	2.95402	2.23688	2.55097	2.54672	2.49548	4.25948	5.97058	6.45612	6.50715	4.61281	1.07793	1.6131	1.24611	2.08402
ANKLE2	38.4813	40.5338	37.3484	40.6196	43.4631	40.2321	50.3086	48.7453	52.826	45.9724	45.6337	53.3672	23.3212	21.5095	25.4133	25.1449	45.7607	34.0624	55.1133	45.613
ANKMY1	0.721163	0.661207	0.475828	0.327194	0.365523	0.342844	2.82332	2.58757	2.54195	2.19149	2.51417	2.58806	2.27264	2.48279	1.92604	2.11068	2.26939	2.24611	2.26952	1.88038
ANKMY2	2.37486	2.93307	2.94399	1.69347	2.69308	2.7093	4.91585	4.84462	5.07843	7.27205	5.93942	6.76357	3.3598	5.36001	3.7866	2.77511	6.60381	7.07895	9.78636	4.8897
ANKRA2	25.283	24.9623	25.0873	21.1278	20.7443	20.8536	9.86519	10.3434	11.0491	12.7575	12.5522	11.8397	11.1206	14.7719	9.41682	9.1639	15.5992	22.9849	22.1946	14.3835
ANKRD1	1.96573	3.93097	2.00601	1.47701	2.5158	2.22099	13.2599	14.2851	13.4922	14.0468	12.6275	15.5254	2.33228	2.66209	1.82303	0.695863	4.93251	4.92095	15.6808	12.9422
ANKRD10	4.30072	5.38554	4.15398	4.36141	5.09118	4.07122	9.78664	9.07381	10.3626	9.62267	8.97353	9.75409	17.117	19.8906	11.6826	9.50157	11.8645	13.1175	15.3534	12.4963
ANKRD11	12.48	13.3048	12.9128	14.7644	13.8875	12.2302	9.17641	8.88847	9.77593	7.52384	7.92414	8.70717	4.13364	6.26714	4.06004	4.73758	10.8086	9.77006	14.2644	6.45139
ANKRD12	2.55172	3.29579	5.59253	2.2635	2.70285	2.26909	1.98866	1.62722	1.19878	2.6629	1.7444	1.75857	1.30129	3.26369	0.949881	0.981087	2.46207	2.75795	3.74503	1.92073
ANKRD13A	24.5119	25.3889	23.926	20.467	24.6239	22.5619	7.99482	7.65965	8.71146	8.95695	7.61358	8.07471	4.07041	5.53788	3.98689	4.30308	9.08673	10.0197	14.1903	8.47577
ANKRD13B	5.60648	6.61406	5.98316	6.37476	6.80914	6.51048	12.5784	11.9404	15.1462	10.2428	11.3405	13.451	11.0145	9.65908	8.14719	6.47527	12.5532	10.3934	10.0236	11.5094
ANKRD13C	2.69434	2.83313	2.69298	2.46673	2.41239	2.53894	1.72824	1.70415	2.03514	2.31973	2.11464	2.16836	1.10908	1.45066	0.932321	0.778472	2.60137	2.32564	2.83151	2.09014
ANKRD13D	19.0396	26.3082	24.0462	29.8328	18.6629	22.0283	25.8186	27.7813	30.054	23.5403	26.5821	28.3424	45.8638	42.6788	46.5274	49.1927	24.1332	22.2246	13.547	23.3292
ANKRD16	2.77662	2.26313	2.36943	1.99702	2.49207	2.64258	4.09392	4.85446	4.08303	3.69715	4.01915	4.70936	4.04664	4.40347	3.79589	4.5161	4.23011	3.47881	3.63455	6.63108
ANKRD17	22.109	20.6734	21.313	18.4397	21.928	19.9801	5.81591	4.66665	5.39641	6.08894	5.64448	5.85253	2.05014	2.88988	2.42939	1.89482	8.37265	8.77068	12.4214	6.34005
ANKRD18A	0.582077	0.851104	1.15193	0.527805	0.666543	0.722619	2.26818	1.80352	1.75238	2.28911	1.62209	1.73045	2.0943	4.30955	2.71911	1.55685	3.02162	3.14561	6.49257	2.53995
ANKRD18B	1.26641	1.43669	1.87883	1.18535	1.35017	1.48021	1.89614	1.40183	1.05918	2.23003	1.32343	1.75263	3.37045	4.1686	2.12284	2.1024	2.46158	2.72131	3.73011	2.31525
ANKRD18DP	0	0	0	0	0	0	0	0	0	0	0	0	0.0160653	0	0	0	0	0	0	0
ANKRD19P	0.281084	0.38164	0.399396	0.31345	0.413836	0.236928	0.0372551	0.0260406	0.0526451	0.060222	0.0209814	0.0683698	0.16529	0.278089	0.263783	0.1074	0.163133	0.101719	0.0707199	0
ANKRD2	1.0256	4.08985	1.16459	1.58794	2.13531	1.01832	8.46001	9.16032	6.11187	6.54406	8.47675	7.82405	1.42002	1.25649	0.122496	0	5.96581	3.54275	4.26934	2.74621
ANKRD20A1	0	0	0	0	0	0	0	0	0	0	0	0	0	0	0	0	0	0	0	0
ANKRD20A11P	0	0	0	0	0	0	0.00833867	0.0145714	0.0392778	0.0269585	0.0313079	0.0109307	0.00616605	0.0252339	0	0	0.0456419	0	0	0
ANKRD20A19P	0	0.161118	0	0	0	0	0	0	0	0	0	0	0.18143	0	0	0	0	0	0.517503	0
ANKRD20A2	0	0	0	0	0	0	0	0	0	0	0	0	0	0	0	0	0	0	0	0
ANKRD20A3	0	0	0	0	0	0	0	0	0	0	0	0	0	0	0	0	0	0	0	0
ANKRD20A4	0	0	0.0168375	0	0	0	0.0270139	0.0472057	0	0.0655011	0.0253563	0.035411	0.00998776	0.136246	0	0	0.0739307	0	0.213665	0.142935
ANKRD20A5P	0.0290649	0.0318737	0.0806764	0.0464075	0.0499238	0.125884	0.622914	0.537189	0.381056	0.680002	0.425229	0.445387	0.837483	1.59941	1.64201	1.48675	0.309958	0.773078	0.537479	0.513652
ANKRD20A8P	0	0	0	0	0	0	0.00892886	0	0	0	0	0	0	0	0	0	0	0	0	0
ANKRD20A9P	0	0	0	0	0	0	0	0.0186895	0	0	0	0.0140198	0	0.0107884	0	0	0	0.0292018	0.0338373	0
ANKRD22	1.36225	1.02022	1.68312	1.02565	1.71212	1.92707	0.388411	0.226244	0.217803	0.433521	0.277773	0.460656	0.5881	0.858215	1.87707	1.13305	0.101237	0.302999	0.526647	0
ANKRD23	0.413057	0.801416	1.19063	0.608791	0.654918	0.478662	1.981	1.73085	1.99953	1.47246	1.44438	2.20262	1.39946	2.21235	1.37759	1.65717	1.45219	1.40049	0.727467	0.561522
ANKRD24	0.384043	0.701926	0.142133	0.463304	0.234545	0.289276	0.48458	0.423391	0.436366	0.380137	0.387956	0.280239	2.17102	1.39452	3.09467	3.85192	0.0780106	0.311311	0.135273	0.150823
ANKRD26	1.27085	1.44727	2.19115	0.988562	1.46646	0.997753	1.86657	1.52152	1.5508	2.63021	1.93592	1.88324	0.515075	2.17376	0.462373	0.451032	2.53184	3.31339	4.57969	1.32452
ANKRD26P1	0.0106409	0	0	0	0	0	0	0	0	0	0.00555999	0.00776475	0.00438013	0	0	0.0213455	0	0	0.562216	0.31342
ANKRD26P3	0	0	0	0	0	0	0	0	0	0	0	0	0	0	0	0	0	0	0	0
ANKRD27	4.98798	5.76253	5.11796	4.65646	5.7118	5.38959	14.158	14.2839	15.0898	14.2993	14.3206	15.8243	5.98945	8.44748	5.58963	3.95953	16.1328	14.3314	17.8043	15.4774
ANKRD28	1.63744	1.40873	1.79049	1.23241	1.42049	1.43064	4.95961	4.1081	4.62602	5.17936	4.20588	4.52997	1.29131	1.84819	1.02133	0.984296	6.18189	6.10036	8.70971	6.49556
ANKRD29	2.80366	3.23834	2.99316	2.11909	2.03269	2.8116	2.47499	2.45294	2.19675	2.37358	2.34045	2.42113	1.01067	1.2669	1.98344	2.29624	2.57795	2.92492	4.3534	2.93183
ANKRD30A	0	0	0	0	0	0	0.0114373	0.0239834	0.00538733	0.0351274	0.0193238	0.0209895	0.0964136	0.14075	0.0485887	0.0906724	0.112684	0.0999288	0.0868438	0.0726197
ANKRD30B	0	0	0	0	0	0	0	0	0	0	0	0.00622323	0	0.0191554	0	0	0	0	0	0
ANKRD30BL	0	0	0	0	0	0	0	0	0	0	0	0	0	0	0	0	0	0	0	0
ANKRD30BP2	0	0	0	0	0	0	0	0	0	0	0	0	0	0	0	0	0	0	0	0
ANKRD30BP3	0	0	0	0	0	0	0.0293252	0	0	0.0237017	0	0	0	0	0	0	0	0	0.0927781	0
ANKRD31	0.0314791	0.0414254	0.0262133	0.0134033	0.00720941	0.0260824	0.0175235	0.0183729	0.00825414	0.0453221	0.0328964	0.0275647	0.0129578	0.0530283	0.0165433	0	0.0383661	0.10526	0.0997925	0.0741756
ANKRD33	0	0	0	0	0	0	0	0	0	0	0	0	0	0	0	0	0	0	0	0
ANKRD33B	0.339692	0.558779	0.479305	0.313377	0.414918	0.341159	2.85536	2.83076	3.16201	3.22483	2.86947	3.54463	1.086	1.18261	1.44303	1.24927	6.21016	5.43836	5.12509	4.13557
ANKRD34A	5.58246	7.25562	5.59557	5.06195	3.31465	6.30738	2.64721	3.218	2.98177	3.62797	3.45706	1.96135	5.02137	7.1981	8.96426	6.2213	5.66982	4.08528	7.64688	6.0899
ANKRD34B	0	0	0	0.0835427	0	0	0.131069	0.0763458	0.205793	0.0706233	0.164035	0.0572703	0	0	0	0.157437	0.478273	0.119288	0.552896	0
ANKRD34C	0	0	0	0	0	0	0	0	0	0	0	0	0	0	0	0	0	0	0	1.26325
ANKRD35	1.31958	1.5677	1.29724	1.34611	0.692573	1.15962	0.0306072	0	0	0.0247379	0.028729	0	0.0452652	0	0	0	0	0	0	0.647789
ANKRD36	0.835346	1.27018	1.11551	1.076	1.18968	1.02313	0.867504	0.792105	0.681037	1.15279	0.898632	0.840065	0.580797	1.15886	0.553362	0.422444	1.00527	1.23764	1.52065	1.11651
ANKRD36B	0.338187	0.514431	0.23468	0.232249	0.449724	0.373886	0.346154	0.265302	0.300355	0.368125	0.302112	0.206975	0.107774	0.220527	0.0429987	0.0656515	0.13296	0.331621	0.36505	0.192795
ANKRD36BP1	0	0	0	0	0	1.57393	36.8899	38.3296	31.3087	44.3208	19.9646	20.4754	1.22875	3.35236	0	0	81.8585	38.1111	68.3443	38.6863
ANKRD36BP2	0	0	0	0	0	0	0.0144811	0	0	0.0117042	0	0	0	0	0	0	0	0.0395385	0.045815	0
ANKRD37	9.67717	9.60165	9.91308	7.35782	9.49837	7.28922	4.10438	5.15504	4.22909	3.93932	3.97291	4.87581	3.50921	3.62261	1.81631	0.924394	2.80818	0.700399	0	5.42923
ANKRD39	1.04141	2.12095	0.997971	2.00592	1.07896	1.73695	8.22654	6.80184	7.28182	7.69767	7.38487	7.59925	8.08363	7.07295	8.66548	7.26195	7.70616	7.31123	4.36692	9.6404
ANKRD40	27.4823	27.6859	32.4355	28.3323	27.3403	27.7911	64.8885	68.3426	70.0754	70.4248	66.1079	69.7944	23.4268	26.1247	23.4079	26.624	70.5502	68.7403	130.721	96.8816
ANKRD42	2.56832	2.64266	2.83839	2.64949	2.85024	2.75854	1.38558	1.18749	1.08083	1.18408	1.08518	1.29569	0.561231	0.91693	0.729023	0.508841	1.15934	1.15662	2.17787	0.933928
ANKRD44	0.0586024	0.050736	0.0599291	0.0590967	0.0494467	0.0545962	0.206035	0.129014	0.145574	0.155424	0.136986	0.150795	0.0190442	0.0225149	0.0486275	0.0247486	0.169161	0.206268	0.478022	0.30888
ANKRD45	0.0880162	0.17374	0.0366465	0.0562138	0	0.0397783	0.00979922	0	0.0230788	0.0158402	0	0.0128452	0	0.00988456	0	0	0	0.0535106	0.0310025	0.103698
ANKRD46	1.06081	1.76826	1.47227	1.08403	1.60347	1.74991	2.00778	1.75426	1.91928	2.5487	1.91784	2.27581	1.39733	1.90614	0.891987	0.851192	2.39187	2.28952	2.95189	2.87459
ANKRD49	22.1816	33.0573	40.389	21.7951	28.8739	18.8501	14.9863	15.4914	12.1793	21.0689	16.5432	16.0478	13.1107	21.7171	13.9487	7.98646	17.9075	25.3575	50.0843	22.3365
ANKRD50	18.9038	19.9416	23.5428	15.1788	17.1278	15.9964	9.00604	7.12648	8.00403	9.96696	6.96095	7.79608	1.66937	2.22827	1.6042	1.04971	7.24141	8.11921	9.52327	7.70657
ANKRD52	97.4983	107.316	102.023	96.9738	100.305	104.272	123.654	118.227	113.69	100.87	114.045	118.688	34.7823	40.5824	36.9378	41.1857	106.569	92.7548	49.2423	58.0427
ANKRD53	0	0.654066	0.10347	0.634873	0	0.393096	0.249011	0.580181	0.195487	0.20126	0.0779102	0.435219	0.184132	0.502359	0	0	0.454322	0	0	0
ANKRD54	11.4355	12.4776	10.4477	10.2152	12.1079	9.56595	17.0182	16.2109	16.7254	13.884	15.4935	15.7248	14.7131	14.585	11.9289	13.9482	14.0074	16.4202	12.8532	10.8326
ANKRD55	0	0	0	0	0	0.00897371	0.0176851	0.015452	0.0312384	0.0393078	0.0290498	0.0231824	0.130773	0.0847357	0.125218	0.0955934	0.0725998	0.060358	0.0139879	0
ANKRD6	1.89362	1.71697	1.80589	1.26684	1.53847	1.69926	0.320948	0.349883	0.374475	0.304619	0.378639	0.389834	0.178538	0.219789	0.243229	0.137937	0.676899	0.345696	0.605516	0.373912
ANKRD61	0.211875	0	0.735136	0.451064	0.727861	0.558573	4.83573	4.94647	5.00002	4.67104	3.76404	3.09214	1.74429	1.66561	0.556735	1.27506	4.51901	2.89827	7.08984	2.49625
ANKRD62P1-PARP4P3	0	0	0	0	0	0.0558506	0	0	0	0	0	0	0	0	0.0649446	0.198318	0	0	0	0
ANKRD63	0	0	0	0	0	0	5.17428	5.4251	3.65588	2.09103	5.82812	4.74787	0.382613	1.04387	0	1.86457	11.3286	5.65103	0	0
ANKRD65	76.7039	103.581	82.4805	86.3716	63.1537	70.9073	0	0	0	0.142607	0	0	0.391411	0.177978	0	0	0.965757	0	0	0
ANKRD66	0	0	0	0	0	0	0	0	0	0	0	0	0	0	0	0	0	0	0	0
ANKRD7	0	0	0	0	0	0	0.0125946	0.0183405	0	0.00678631	0.0039406	0.0055032	0.00620876	0.00846955	0	0.00756422	0.0114895	0	0.00664109	0
ANKRD9	4.88985	10.29	7.88697	8.01857	6.96144	6.27143	52.528	42.5526	48.861	36.8063	44.1256	45.1324	22.685	21.5949	34.3794	32.6082	38.6572	30.331	8.14639	25.6913
ANKS1A	3.30287	3.10956	3.00252	3.59402	3.27707	3.34219	1.61354	1.6703	1.61782	1.44824	1.58312	1.77024	0.45391	0.619192	0.427732	0.442404	1.39196	1.50043	1.87733	1.08265
ANKS1B	0.00168732	0.00185038	0	0.00179609	0	0.000317739	0.00704464	0.0131309	0.00774259	0.00607333	0.00925729	0.0067719	0.0048619	0.00568479	0.00221686	0.00169238	0.0102824	0.00769372	0.0118867	0.0049699
ANKS3	2.04629	2.24404	2.29533	2.98383	1.50866	1.82639	9.79949	9.54373	10.1064	7.90771	9.38856	9.9001	13.7079	10.4672	9.90686	11.3586	8.62645	8.30799	5.87483	9.74262
ANKS4B	0	0	0	0	0	0	2.28725	1.53726	1.31218	1.23243	1.29364	1.15316	2.73212	3.90444	0.553668	0.634016	1.12353	0.720576	0.278321	0.620625
ANKS6	5.49863	5.71077	5.47663	6.35229	5.64836	5.19549	9.75895	9.47058	11.6616	9.4738	9.71783	10.562	4.52682	5.43052	4.73826	4.31474	8.4263	7.81662	7.8327	7.43102
ANKUB1	0.286772	0.314486	0.323377	0.327061	0.381163	0.22758	0	0	0	0	0	0	0	0	0.00672804	0	0	0	0	0
ANKZF1	187.051	208.833	182.766	188.156	216.305	199.832	78.2228	81.8652	89.5969	83.4677	87.5456	92.7883	95.8977	100.635	110.367	114.908	65.5099	55.0861	40.5703	42.5197
ANLN	16.9089	17.0144	19.2644	11.958	15.4102	13.6676	39.5167	33.865	35.352	50.723	39.5975	39.8006	5.49852	7.53796	3.90241	2.66293	46.5151	55.4352	103.951	55.2291
ANO1	1.01162	1.07798	1.12584	1.07683	0.819634	1.36224	0.191255	0.213523	0.137633	0.13311	0.129652	0.125352	0.0157138	0.0160767	0.0877704	0	0.174473	0.261096	0.672317	0.449759
ANO10	1.24832	1.65933	1.55531	1.46971	1.47639	1.29526	1.37225	1.17751	1.36797	1.55587	1.30122	1.39626	0.84084	0.862031	1.24248	1.32793	1.1718	1.22655	1.68219	1.29989
ANO2	0.020494	0.00842793	0.0213322	0.00545375	0	0.00289441	0	0	0	0	0	0	0	0	0	0	0	0	0	0
ANO3	0.0030012	0	0	0	0	0	0	0	0	0	0	0	0	0.00168523	0	0	0	0	0	0
ANO4	0.263363	0.203868	0.180964	0.200634	0.251316	0.221713	0	0.00753495	0.00338512	0.00580848	0	0	0.00318848	0.00144984	0.00339229	0	0	0	0.013642	0
ANO5	0	0	0	0.00233732	0	0	0.38259	0.346027	0.26197	0.534473	0.349934	0.338082	0.18529	0.387154	0.210597	0.136546	0.408118	0.477246	0.684489	0.336312
ANO6	11.2953	10.286	10.4148	8.94197	10.7082	9.26868	8.19934	7.00295	8.04926	8.4253	6.80646	7.7107	1.99959	2.92159	1.70275	2.20129	7.17722	8.21721	11.5043	7.80187
ANO7	0.489459	0.442037	0.379611	0.521009	0.197818	0.509645	0.865486	0.784207	1.01918	0.725427	0.917685	0.924421	0.628135	0.452679	0.907858	0.519802	0.614089	0.393846	0.557781	0
ANO8	8.76061	11.0083	8.80229	10.9767	8.46439	8.66096	16.5099	15.8011	15.1945	16.3001	15.6399	17.2469	21.1485	24.4938	43.7617	30.2047	12.7905	13.454	5.30372	9.67641
ANO9	22.7923	27.5089	18.6308	31.2067	19.9912	22.4811	0.564447	0.300193	0.809179	0.476043	0.529811	0.86858	4.0105	4.08456	1.73763	1.7687	0	0.134012	0	0.519405
ANP32A	42.1721	46.7147	50.7914	40.8628	47.9474	42.6845	61.3054	57.3545	60.5132	73.1571	69.602	63.3385	50.3659	55.3528	53.6621	47.6516	84.5953	92.852	148.236	85.9098
ANP32AP1	0	0	0	0	0.0862107	0.0141771	0.0314321	0.0183087	0	0.00846821	0	0	0	0.0105686	0	0	0	0	0.0994439	0
ANP32B	77.2954	71.5183	73.1138	64.8795	79.4146	71.1832	87.9413	83.6779	96.5146	101.958	100.816	97.0067	67.3738	81.0284	56.8081	50.4218	119.147	142.324	151.155	102.806
ANP32C	1.5078	3.30703	5.23158	3.20999	3.4532	3.97507	1.6787	1.46673	3.95361	2.71358	3.93922	3.30077	2.48264	2.53998	1.981	6.04927	0	0	0	0
ANP32D	0	0	0	0	0	0	0	0	0	0	0	0	0	0	0	0	0	0	0	0
ANP32E	46.0166	43.9669	52.1135	32.6764	40.1544	41.3999	68.3541	60.2467	54.6815	95.9004	68.7246	74.4495	52.2442	60.0115	34.042	21.2466	104.109	115.689	196.443	121.262
ANPEP	0.487147	0.267112	0.410487	0.555587	0.517992	0.327623	2.42126	2.20014	2.82842	1.48728	2.14541	1.90433	3.69539	3.41928	2.46868	3.14103	3.71078	3.22611	4.28976	6.14939
ANTXR1	3.31732	3.24355	3.17851	2.60291	3.4281	2.77129	15.4714	14.788	15.2516	17.3139	16.1497	17.8172	2.02052	3.20805	2.3918	1.74027	12.0937	12.5572	19.0788	12.7102
ANTXR2	3.45458	3.50819	4.3052	3.62688	4.78499	4.20974	0.13962	0.105878	0.105473	0.121363	0.093962	0.117409	0.107138	0.154122	0.236263	0.227831	0.15861	0.280514	0.558407	0.52967
ANXA1	874.094	774.102	840.37	893.236	1042.4	1063.79	645.439	565.108	640.404	841.196	680.431	692.014	559.434	662.802	550.08	474.298	1088.93	1290.57	1546.5	1189
ANXA10	1.33837	0.941778	1.33119	0.914142	1.16221	0.957705	0.136589	0.0976432	0.1316	0.140505	0.0699313	0.0976619	0.0964102	0.144041	0.175839	0.313221	0.169914	0.152565	0.333923	0.0657012
ANXA11	55.0906	55.0499	48.3455	55.3975	60.3285	58.9546	49.7507	53.2688	56.9821	42.1668	47.9048	51.5745	42.5175	41.0606	38.2556	39.2513	47.5539	44.5216	37.4696	37.6218
ANXA13	0.056255	0.0205638	0.0260248	0	0	0	4.38417	4.0677	4.76937	4.71617	4.05635	4.36495	15.9238	20.0691	8.86913	7.89927	4.17088	5.35814	5.6803	3.20344
ANXA2	1278.84	1135.86	1130.54	1205.01	1315.82	1410.32	958.509	945.839	1005.17	973.308	910.048	906.046	483.704	500.38	674.208	717.534	985.803	1092.31	1507.75	1179.2
ANXA2P1	3.44268	6.29229	7.96331	1.22153	3.94225	3.02535	0	0	1.50451	0.516314	1.19923	0	0.472373	0	1.5077	0	0	0	2.02106	0
ANXA2P2	298.968	167.928	185.778	227.314	213.523	263.25	156.569	150.985	174.813	152.791	157.303	174.072	72.4668	80.7211	130.019	117.02	85.6983	126.663	115.581	135.003
ANXA2P3	5.27057	54.3312	79.0005	2.24412	4.82831	11.91	0	1.0254	0	1.42281	0	0	0	0	1.38493	0	3.21184	1.60215	9.28242	0
ANXA2R	0	1.42342	0.720573	0.276331	0.891803	0.195539	6.79199	7.57576	7.14725	7.59192	7.3247	7.38778	9.08298	9.32921	7.84453	15.1017	7.9098	11.0478	6.85796	4.58776
ANXA3	68.0611	58.5765	62.9774	71.8131	81.8303	89.7023	29.4223	24.5726	29.1354	38.4812	31.8685	34.834	10.5172	11.047	17.3187	13.2032	23.0299	30.094	32.9923	22.4756
ANXA4	14.0671	13.3556	12.4228	12.3081	12.2559	11.3049	34.247	34.4612	34.4934	42.7457	39.1739	37.7481	81.9921	86.0205	64.9114	43.2892	19.9172	22.4228	32.8078	19.8183
ANXA5	490.825	412.669	403.917	347.66	460.912	369.97	148.595	141.011	142.573	175.884	150.857	158.708	141.888	171.393	133.034	107.534	149.196	190.945	335.617	187.277
ANXA6	16.4583	13.8272	13.9245	17.2618	17.8244	17.692	17.5473	18.3436	17.8473	18.4998	20.2407	19.8534	7.37185	8.39579	8.30728	8.35636	13.656	16.0266	19.2257	16.3232
ANXA7	42.378	38.7378	42.6183	34.7309	42.8515	41.5934	47.2419	44.1908	47.7757	51.7354	46.8618	48.2138	24.1258	32.4367	18.7142	20.0505	54.4378	54.807	53.4343	48.2922
ANXA8	0	0	0	0	0	0	0	0	0	0	0	0	0	0	0	0	0	0	0	0
ANXA8L1	0	0	0	0	0	0	0	0	0	0	0	0	0	0	0	0	0	0	0	0
ANXA9	2.29984	2.08725	1.59593	2.87016	3.63251	3.0465	4.10564	3.93436	3.63904	3.53242	4.64102	3.81937	9.53215	11.4445	4.27191	3.49985	2.65801	3.25446	3.77108	2.80304
AOAH	0.00501651	0	0	0	0	0	0	0.00487985	0	0.00451409	0.00262119	0	0.00412991	0.0084506	0	0	0	0	0.00883497	0
AOAH-IT1	0	0	0	0	0	0	0	0	0	0	0	0	0	0	0	0	0	0	0	0
AOC2	14.5529	14.2493	15.9897	11.987	16.2679	14.42	8.58338	8.59497	9.31264	7.7169	5.88408	8.84946	10.7685	9.53367	7.73904	5.90808	12.6691	8.42628	12.8151	7.14408
AOC3	2.9036	4.18973	4.56004	3.4161	5.24991	2.64754	3.31777	4.45973	3.20569	3.91918	3.11418	3.34544	9.05845	8.83862	7.02732	7.66391	7.91584	2.32273	8.07434	4.50123
AOX1	4.05711	3.64372	3.88326	3.11487	3.92493	3.8507	0.480251	0.476312	0.458541	0.776314	0.804095	0.85072	0.196757	0.229124	0.245073	0.280638	0.28418	0.42527	0.615973	1.09884
AOX2P	0.0572429	0.0209249	0.0397228	0.0203109	0.0655495	0.150911	0	0	0	0	0	0	0	0	0	0	0	0	0.06721	0
AP1AR	5.73556	4.92248	6.67195	4.71904	4.94968	4.21589	5.61443	5.0672	5.41266	7.40508	5.50155	6.06563	1.73364	2.00706	1.78378	0.833728	7.17612	8.0858	15.1764	8.1612
AP1B1	14.661	17.0286	15.0331	17.4636	14.4083	15.3132	9.36173	9.83932	10.0114	7.94658	9.4087	10.317	4.72637	5.14293	3.41722	4.72697	8.36529	8.32879	5.97065	8.18479
AP1B1P1	0	0	0	0	0	0	0	0	0	0	0	0	0	0	0	0	0	0	0	0
AP1G1	19.4164	18.7817	23.3286	17.0471	18.748	18.4983	22.0296	18.1536	17.8208	23.3314	18.8798	20.388	7.34951	11.3263	7.37297	5.04451	28.0277	27.1171	34.9416	21.909
AP1G2	143.779	153.567	132.251	145.873	138.346	134.059	144.165	167.422	150.867	125.673	140.927	143.168	306.144	307.31	271.053	258.626	119.029	112.111	76.2739	96.3148
AP1M1	7.70933	8.16531	7.49881	9.422	7.21837	7.89151	19.8683	19.7632	19.0052	16.3252	18.4196	19.7135	11.6539	12.3825	9.98446	10.2218	17.5338	17.6596	12.301	14.75
AP1M2	89.5934	87.5202	80.079	80.7854	94.8749	87.3322	55.0794	57.8903	50.7479	45.6587	46.7379	43.4789	55.1402	43.7146	27.2372	28.936	41.5223	41.2046	16.3407	25.1935
AP1S1	293.472	246.184	294.127	261.906	295.37	268.871	140.691	144.04	134.684	135.317	138.195	141.681	100.057	126.389	99.4205	108.256	172.588	171.505	152.648	126.113
AP1S2	0.4738	0.519587	0.733445	0.465545	0.584288	0.535326	9.27185	9.1824	8.45754	10.2159	7.54124	8.16468	1.66527	3.33583	1.05345	0.877325	10.7718	10.7466	15.8545	11.5938
AP1S3	10.3148	11.2847	12.3875	9.55326	9.47465	9.8022	3.98311	3.95852	4.12629	4.98936	4.12412	4.30617	2.15585	2.55427	3.10128	2.31823	5.28184	5.49369	6.2142	2.96936
AP2A1	34.5061	35.0861	31.7248	34.8446	31.7924	29.8054	44.6875	42.9801	43.2287	37.748	42.1802	47.1752	29.7464	30.7787	33.1763	31.3474	42.9416	41.7157	18.2547	31.1526
AP2A2	9.41784	9.92817	11.089	10.9692	9.05895	10.1008	14.1517	14.7644	15.1832	12.8814	14.7755	16.7417	10.8597	12.5691	9.4996	11.7984	14.2553	15.5886	16.7791	15.6773
AP2B1	36.4594	33.3843	35.1058	30.219	36.6706	35.2687	41.9539	36.7676	42.5286	42.2845	39.2262	42.4861	12.2101	14.3301	16.9854	16.4616	54.5858	51.2391	69.4533	55.8859
AP2M1	646.583	632.428	656.38	658.577	622.115	600.986	412.413	418.764	407.644	368.123	396.662	396.27	212.198	222.14	235.848	284.909	425.532	406.174	397.08	449.596
AP2S1	54.082	51.5213	54.661	53.9645	54.555	59.4257	127.824	121.602	107.71	116.203	123.345	115.259	91.8685	86.8852	117.701	115.444	93.588	91.8627	106.881	146.405
AP3B1	4.36892	4.65266	5.72551	3.83257	4.45758	3.977	3.38399	3.01108	3.05077	4.37611	3.55523	3.73561	1.21625	1.99946	1.35561	1.18687	3.95729	5.03921	7.5229	4.67554
AP3B2	0.0838578	0.137943	0.160027	0.111579	0.21606	0.0473737	0.128373	0.0407867	0.054971	0.0660267	0.0547709	0.0611918	0.189852	0.36493	0.385612	0.210272	0.0638777	0.127456	0.369222	0
AP3D1	39.8645	41.5531	39.9633	46.6882	42.4707	44.5815	28.7074	28.5471	29.618	25.3917	28.7631	29.663	15.026	16.6007	14.1923	12.9813	29.9587	24.6275	31.9531	26.5964
AP3M1	46.0665	44.246	50.0427	36.566	43.795	41.5636	33.5078	30.7346	30.0848	42.9255	34.3681	33.3888	10.396	15.9421	12.6298	9.05427	43.673	50.6927	78.8861	45.6683
AP3M2	25.0537	21.3831	23.7577	16.9545	24.1457	19.5332	20.6676	20.1255	20.5849	22.774	20.2878	22.0458	8.35298	11.9674	6.25558	6.59485	26.7699	24.8118	32.1446	30.3857
AP3S1	7.08746	6.90521	15.2628	5.25296	5.6342	6.78348	7.42613	7.20777	4.7804	8.29486	6.20529	5.81291	4.17119	6.1834	2.94358	2.70247	7.71893	6.94411	20.2708	6.90103
AP3S2	0.0331515	0.0363552	0.115025	0.0529325	0.0189811	0.0873983	0.119954	0.161242	0.13039	0.104409	0.0779491	0.181432	0.0204693	0.102384	0.130666	0.133003	0.151516	0.125968	0.145964	0.0976454
AP4B1	14.08	12.7967	10.3059	11.3946	14.3562	13.8381	9.07264	8.16155	10.1148	11.1945	7.81045	8.02237	9.36849	11.2094	5.95505	7.15778	7.05221	8.06172	8.49223	6.81724
AP4B1-AS1	0.0237992	0.130496	0	0.0506666	0	0.0268897	0.039745	0.115755	0	0.0428313	0.0497415	0.104199	0.0685757	0.0400912	0.0625363	0	0.0725151	0.108518	0.125744	0
AP4E1	3.8541	3.98709	5.03835	3.32386	4.00079	3.5363	3.48258	3.27118	3.1205	4.46038	3.23465	3.5533	1.75276	2.07219	1.89348	1.99305	3.55957	3.89971	6.17244	3.15154
AP4M1	15.809	13.4988	14.4876	16.4426	13.6809	14.4986	24.453	26.0609	26.7386	19.7096	23.7092	20.5181	13.6111	17.5508	12.0499	19.6085	25.0038	16.141	7.43881	19.1944
AP4S1	0.862954	1.06056	0.89825	0.760203	0.715578	0.82372	2.56756	2.73544	2.02868	2.97891	2.41778	2.63825	1.09016	1.94662	1.15332	0.865538	3.53606	3.30164	3.27547	2.36648
AP5B1	86.0612	95.3265	89.5811	84.7034	91.6165	87.5458	134.575	129.992	146.566	112.077	117.278	137.118	64.0864	75.4016	69.8873	81.1137	106.076	94.6528	44.1759	67.5117
AP5M1	6.37224	7.57363	10.8448	6.47983	5.91091	7.30698	13.6935	12.709	10.1745	17.154	11.2164	12.9885	3.85393	6.1368	3.41429	2.28516	15.2941	14.2302	25.6428	11.9534
AP5S1	7.66053	6.30062	8.94843	5.97983	7.74874	7.11658	30.2061	31.0493	31.6365	26.0222	28.7528	32.7944	28.5901	27.7449	27.51	38.1612	34.6229	28.7201	7.42035	20.3072
AP5Z1	12.8293	19.2132	12.0009	16.3634	11.0667	13.0265	28.1577	26.6088	27.7119	19.783	21.0553	23.5484	27.6609	25.9593	25.9143	27.0958	18.7701	17.0082	4.67818	14.316
APAF1	3.87956	4.39628	4.72351	3.60404	4.18674	3.24987	4.26037	3.94541	3.89949	4.51186	3.48909	3.81749	0.716207	1.05622	0.494262	0.448074	4.44176	3.35925	5.27973	3.39346
APBA1	0.208103	0.152142	0.237674	0.0922987	0.11915	0.0996022	0.0458553	0.0548258	0.0284201	0.0351113	0.0430414	0.0284727	0.0339078	0.0170412	0.0170882	0.0173938	0.0660499	0.0263581	0.0229066	0.0510794
APBA2	0.998702	1.02552	1.0112	1.05341	0.987676	0.988197	2.53462	2.72902	2.46396	2.06492	2.353	2.39829	1.44445	1.41982	1.10338	0.874204	2.29608	2.3804	1.80686	1.92542
APBA3	4.86032	8.31482	8.43185	7.96735	8.34841	6.33349	18.9933	16.8314	21.7927	14.1703	17.2691	16.2435	15.7652	15.6654	21.7111	17.1595	14.2168	17.1384	4.79354	8.01681
APBB1	1.44213	1.53357	1.15237	1.11643	1.40119	1.02043	21.724	22.5305	22.2874	19.5047	20.3681	21.6207	10.2176	13.7172	7.29176	8.24035	22.2368	18.0666	11.5447	12.0995
APBB1IP	0	0	0	0	0	0	2.06306	1.84243	2.02094	2.36836	2.01358	2.2616	0.526512	0.511049	0.603256	0.542772	0.324776	0.573257	0.924184	0.289805
APBB2	2.49526	2.37001	2.29484	1.98374	2.18485	2.15477	0.480932	0.469714	0.475654	0.453297	0.410506	0.514245	0.185871	0.231568	0.298343	0.256555	0.596463	0.583164	0.914773	0.599654
APBB3	8.14904	9.8302	8.02995	6.76596	8.3984	8.10238	20.5042	19.0249	17.9488	18.1122	17.8835	22.0018	39.582	42.2808	38.1149	35.9631	22.8433	22.0467	6.0278	6.72068
APC	5.91415	5.82285	6.82234	4.65026	5.51075	4.87546	3.2539	2.72395	2.86879	3.52493	2.65047	2.45649	0.68341	1.18573	0.784054	0.506471	4.05627	4.34911	7.5862	4.05634
APC2	0.275794	0.51848	0.246064	0.209694	0.0902329	0.133546	5.6147	4.48413	5.57867	3.77577	3.84968	4.28374	3.6977	4.02646	2.89877	3.47751	5.64223	5.74878	1.11022	1.39257
APCDD1	0.0601174	0.0988906	0.208588	0.0639925	0.103262	0.101886	0.0334656	0	0	0.0270482	0.015706	0	0.0123731	0	0	0	0	0	0.105878	0
APCDD1L	0.454682	0.45707	0.525865	0.342826	0.520662	0.563672	0	0	0	0	0	0	0	0	0	0	0	0	0	0
APCS	0	0	0	0	0	0	0	0	0	0	0	0	0	0	0	0	0	0	0	0
APEH	141.149	112.584	116.221	146.502	150.4	132.416	122.43	118.948	121.319	100.871	112.187	125.402	67.2729	74.2293	57.7065	66.2947	114.015	96.8962	69.2817	81.0135
APEX1	756.33	659.386	628.727	646.166	694.655	655.197	1130.06	1203.01	1132.86	1131.71	1102.62	1102.6	883.37	952.385	760.26	666.605	1413.53	1310.82	1799.22	1557.83
APEX2	57.5067	52.8881	48.8021	54.0654	49.4936	48.5584	82.2398	89.1954	75.0741	73.7205	78.5329	81.9662	47.2427	45.4544	47.0007	49.2291	73.6594	81.8376	61.0688	89.9056
APH1A	265.056	266.726	245.594	258.359	288.982	240.097	488.862	511.225	506.274	435.783	462.578	488.351	243.397	294.674	194.8	211.355	440.938	422.54	171.701	294.634
APH1B	3.68708	4.60595	4.98368	3.41282	3.45112	3.80362	9.92334	9.13812	9.12145	13.127	10.2861	9.84954	8.93474	10.0998	11.1627	8.61821	13.9697	11.9877	7.96172	7.5548
API5	53.619	51.2942	59.9852	48.6787	55.3157	50.7365	46.5414	42.0755	39.6143	61.1983	43.6173	46.0239	12.9208	19.0532	12.3334	6.99624	54.8223	62.3233	106.718	67.0127
APIP	2.39857	1.82102	2.07183	2.07111	2.11279	2.45736	3.42674	3.14904	4.06825	5.10154	4.04906	4.5164	4.59142	5.05773	3.90058	2.62446	4.80408	5.58312	10.2211	5.92852
APLF	0.315703	0.327664	0.371648	0.330051	0.426071	0.237799	0.26989	0.279682	0.258689	0.36525	0.262166	0.320874	0.19493	0.253247	0.103695	0.0791619	0.412256	0.514112	0.873728	0.43173
APLN	2.40826	2.4009	3.26638	2.56349	2.75772	2.88589	1.64529	2.0232	2.43977	1.23128	2.28789	1.75732	0.495657	0.307337	0.28764	0.219588	3.00184	1.83016	1.54232	0.64485
APLNR	0	0.622999	0	0.604718	0.325268	0.427914	1.26498	0.552623	0	0.639002	0.296839	0.829094	0	0	0	0	0	0	0.500262	0
APLP1	0.80335	0.783097	1.17688	1.23519	0.408856	0.672349	68.1735	70.6792	67.1729	70.1205	77.2358	79.5945	140.541	141.995	135.334	157.749	64.4579	64.0355	35.0567	40.4885
APLP2	213.852	204.135	198.996	180.429	204.66	192.86	53.7689	53.3502	54.4042	55.8551	54.3979	56.5396	29.1471	35.2666	30.0339	29.3859	62.1855	58.7147	90.1039	56.1168
APMAP	77.2649	78.5651	73.6211	62.6973	80.4076	70.5169	98.3649	106.491	106.104	93.193	97.573	101.88	57.5297	64.4491	44.8415	59.1841	93.9087	92.174	93.9566	96.6501
APOA1	0.482716	0	0	0	0	0	0.537429	0	0.632866	0.217185	0.252225	0	0.794806	0.271055	0	0	1.47081	0.733683	0	0
APOA2	0	0	0	0	0.907788	0	0	0	0	0	0	0	0	0	0	0	0	0	0	0
APOA4	0	0	0	0	0	0	0.226921	0	0	0	0.212996	0	0	0	0	0	0	0	0	0
APOA5	0	0	0	0	0	0	0	0.338217	0	0	0.181671	0	0	0	0	0	0	0	0	0
APOB	0.024892	0	0.0345468	0	0	0	0	0	0	0	0	0	0	0	0	0	0	0	0.0876784	0
APOBEC1	0	0	0	0	0	0	0	0	0	0	0	0	0	0	0	0	0	0	0	0
APOBEC2	0.189434	0.623222	0.262909	0	0.216923	0.214033	0.158179	0.184274	0.248358	0.0852307	0.148472	0	0.233931	0.159556	0	0	0	0	0.166814	0.557965
APOBEC3A	0	0.029075	0.0183981	0.112887	0.0303601	0.0399409	0	0	0	0	0	0	0	0	0	0.0531844	0	0	0	0
APOBEC3B	3.34984	3.22828	3.59251	3.45771	2.32481	4.05246	28.0279	29.5248	29.678	31.0568	30.8695	30.6662	13.4965	11.913	10.2693	9.57053	33.4041	28.8515	41.2977	34.085
APOBEC3C	213.344	223.456	200.255	165.548	168.718	165.946	52.0615	56.0759	61.4208	53.5967	55.2368	53.1214	48.4618	55.5465	26.3136	34.9359	72.1686	78.8817	48.4623	42.0636
APOBEC3D	2.0071	1.81827	1.9378	1.95069	1.29907	1.47896	0.97156	0.848879	0.686455	0.863777	0.77515	1.14621	2.62224	3.18507	1.03186	0.875264	0.797678	1.19371	1.38321	0.514067
APOBEC3F	10.2226	8.18064	6.99795	6.17601	9.0959	7.51796	5.49838	5.03925	5.34283	6.06	4.04217	4.93941	5.34524	6.28318	17.5144	14.2714	10.9438	10.7082	5.96073	7.32405
APOBEC3G	2.38627	0.981329	2.69086	2.8576	2.96026	2.88338	0	0	0	0	0	0	0	0.0558307	1.17568	0	0	0	0	0
APOBEC3H	0.775605	0.850558	0.645862	1.15584	0.532893	0.934745	0.431757	0.150895	0	0.209378	0.0810526	0.113193	1.46861	1.82917	0.203803	0	0	0.235769	0	0
APOBEC4	0	0	0	0	0	0	0	0	0	0	0	0.11001	0	0	0	0	0	0	0	0
APOBR	1.47191	3.76636	2.21305	3.65584	2.24734	1.47827	1.22906	1.43181	1.2865	0.441498	0.640909	0.179011	0.908829	0.964258	0	0.492106	0.747474	0.372861	0.43205	0
APOC1	0.832218	0.912641	4.04253	2.65758	1.42947	2.35072	87.0951	91.2764	92.469	98.7569	104.362	95.7978	136.256	111.102	121.913	148.161	63.3932	67.0393	49.4668	104.178
APOC1P1	0	0	0	0	0	0.0872498	0	0.225355	0.303726	0	0.121048	0.169049	0.0953611	0.26017	0	0	0	0	0	0
APOC2	0	0	0	0	0	0	0	0	0	0	0	0	0	0	0	0	0	0	0	0
APOC3	0	0	0	0	0	0	0	0	0	0	0	0	0	0.177079	0	0	0	0	0	0
APOC4	0	0	0	0	0	0	0	0	0	0	0	0	0	0	0	0	0	0	0	0
APOC4-APOC2	0	0	0	0	0	0	0	0	0	0	0	0	0.0596349	0	0	0	0	0	0	0
APOD	6.64818	7.89821	5.52647	4.42295	4.04436	3.72967	0.192753	0.269462	0.453964	0.373896	0.361849	0.353736	3.96238	4.5497	1.00084	1.5281	0.211007	0.210513	0.853755	0.407954
APOE	79.5678	86.9339	84.2537	74.6585	59.3928	56.3819	14.6003	14.0467	13.5226	16.839	16.0141	15.483	26.3234	20.5192	20.1333	16.5524	4.48962	5.82282	8.30418	13.8881
APOF	0	0	0	0	0	0	0.516298	0	0	0.417292	0	0.338393	0.190889	0.520794	0	0	0	0	0.816723	0
APOH	0	0	0	0	0	0	2.53669	2.25119	2.22082	3.15588	2.50569	2.80292	25.2688	31.6432	8.43192	3.58942	3.12586	4.02508	3.61358	3.23253
APOL1	60.8239	69.9888	65.2901	60.4645	69.0641	65.1981	10.8658	10.3115	10.4471	18.3866	17.8005	17.5508	33.2222	43.7595	181.435	175.245	8.68722	9.66689	6.82386	6.02917
APOL2	81.1662	96.124	81.4581	93.3033	100.55	89.0595	38.2614	41.9942	44.3472	43.9195	49.2702	48.6332	57.6341	61.3178	278.315	236.249	21.4131	17.8416	16.5934	19.1074
APOL3	1.06778	1.26104	0.797964	0.655733	0.893529	1.19097	0.0228616	0	0	0.0923879	0	0	0.219766	0.253667	1.18705	1.56527	0.125133	0.12484	0.0723287	0.483856
APOL4	0.202627	0	0.140609	0.215688	0	0	0	0	0	0	0	0	0	0	0	0	0	0	0	0
APOL5	0	0	0	0	0	0	0	0	0	0	0	0	0	0	0	0	0	0	0	0
APOL6	17.0728	21.7557	22.2923	18.513	20.9511	20.3916	7.75712	7.81236	6.55462	12.8742	10.9217	10.0131	5.95495	7.85454	35.428	24.7523	11.6681	11.3982	11.2405	6.26627
APOLD1	0.183618	0.134241	0.346861	0.141161	0.140175	0.145992	0.107893	0.188539	0.120366	0.188176	0.223866	0.17865	0.0797819	0.0630085	0.0938164	0.0409261	0.186491	0.139541	0.215589	0.120185
APOM	0.549617	3.01365	1.14419	1.56012	2.09791	2.20796	2.24368	2.49501	1.44115	1.97828	1.91454	1.60424	6.10848	5.55517	3.12911	4.77761	1.11644	1.39228	1.29063	4.31696
APOO	1.12439	1.45156	2.12347	1.69682	1.48313	1.57058	3.88225	3.55817	3.41476	4.45694	4.05305	3.81158	3.32772	3.73225	3.42199	2.96928	3.55606	4.65098	6.49221	5.78518
APOOL	2.02949	2.10848	2.66018	1.99607	1.78037	1.91756	2.6361	2.49373	1.85164	3.21993	1.94102	2.45956	0.864714	1.03963	0.873207	0.523771	3.14612	3.22894	4.5985	2.79659
APOPT1	6.50317	7.1055	7.48822	6.74486	6.87402	7.00674	8.77848	8.24931	8.11999	9.24935	8.76256	9.61251	8.86421	10.0721	9.95241	6.83324	10.7421	10.9704	21.9835	17.6812
APP	87.673	84.0032	85.8721	81.1765	91.9328	85.1238	31.9897	32.2696	33.4391	32.8997	32.1511	34.1444	18.252	25.4335	19.5003	19.9613	31.7223	29.7158	44.5145	31.8274
APPBP2	4.96992	5.81449	6.35678	4.1343	4.35977	4.345	5.78926	5.10795	4.18755	7.15661	5.26044	5.48184	2.52435	4.13225	2.92071	1.58898	8.44744	8.11695	13.1181	9.0315
APPL1	14.2224	17.7457	22.3852	14.9148	16.5516	13.6093	8.64438	8.21896	7.15463	9.80227	7.18914	7.54916	2.55858	3.06431	1.38413	1.69066	12.3906	11.7851	21.1517	14.0257
APPL2	3.42548	3.18286	4.12179	2.9278	3.30422	3.59703	9.29949	9.07727	10.973	10.0975	9.72516	10.9588	6.27223	7.1917	5.43163	4.94204	9.82029	10.4641	18.0392	11.6303
APRT	237.97	271.245	245.441	304.058	235.173	251.531	774.185	702.39	789.594	697.227	762.022	743.062	872.547	753.47	880.672	884.433	679.145	747.538	132.048	424.876
APTX	12.7027	10.3868	10.945	9.39411	11.5166	11.1958	9.46578	8.68306	10.0612	10.6218	9.84517	9.26927	6.90805	7.14415	7.05774	6.6033	7.87628	8.25685	10.4567	9.63628
AQP1	0	0.0842128	0.159865	0.0817417	0	0.115685	0.427478	0.597599	0.201356	0.483706	0.441371	0.616392	0.727029	0.948642	0.807131	0.92426	1.1699	0.817014	0.676221	0.45237
AQP10	0.250648	1.92409	2.0872	0.800412	2.29616	0.943988	0	0	0	0	0	0	0	0	0	0	0	0	0	0
AQP11	0	0.0555273	0	0	0.0579817	0.0190698	2.81866	3.39858	1.99152	2.84768	2.32821	2.17994	1.79247	3.26968	1.06439	1.72671	1.85136	2.46269	1.51599	3.57934
AQP12A	0	0	0	0	0	0	0	0	0	0	0	0	0	0	0	0	0	0	0	0
AQP12B	0	0	0	0	0	0	0	0	0	0	0	0	0	0	0	0	0	0	0	0
AQP2	0	0	0	0	0	0	0.0725925	0	0	0	0	0	0.107357	0.146449	0	0	0.397336	0	0.229666	0
AQP3	319.107	375.251	343.368	246.862	219.135	226.645	12.2034	11.384	9.50832	11.569	12.9187	11.9074	182.852	210.191	122.787	117.709	32.6445	32.568	14.2243	21.3616
AQP4	0	0	0.321943	0	0.0885437	0	0.129131	0	0.101375	0.0347895	0.0404023	0.0564234	0	0.086837	0	0	0	0	0	0
AQP4-AS1	0	0	0	0	0	0	0	0.00193021	0	0	0	0	0	0.0011142	0	0	0	0	0	0
AQP5	0	0.611063	0.193335	0	0	0.419715	0.155093	0	0.365268	0.125352	0.145576	0	0	0.46933	0	0	0	0	0	0
AQP6	0.106736	0	0	0	0	0.0803979	0.41592	0.726801	0.419811	0.144069	0.223084	0.467319	1.71351	2.09771	0.4207	0.428224	0.325221	0	0.375964	0.628769
AQP7	0.217709	0	0	0.173806	0.12465	0.0819933	0.272682	0.58239	0.21407	0.587713	0.341266	0.675172	3.47262	4.46204	2.14524	1.85606	0.829185	0.413621	0.191712	0.320623
AQP7P1	0.066244	0.290583	0.183876	0.493598	0.303427	0.124744	0.0368761	0	0	0.0298047	0.0346133	0.0483388	0.0545363	0.223184	0.174067	0	0	0	0	0
AQP7P3	0	0	0	0.0705139	0	0.0498975	0	0	0	0	0	0	0	0.0371973	0	0	0	0	0	0
AQP8	0	0	0	0	0.0920785	0	0	0	0	0	0	0	0.0330994	0.0451518	0	0	0	0	0	0
AQP9	0.022234	0	0	0	0.0254604	0.0167475	0.012377	0.0432565	0.0291498	0.0200071	0.0348525	0	0.0183044	0.062424	0.116846	0	0	0	0	0
AQR	7.33399	7.10523	8.98589	5.97717	7.43991	7.78477	9.89847	8.30718	8.32927	12.4256	9.42742	9.83657	4.13756	5.08835	3.72419	2.79797	12.7223	13.773	20.3652	13.3056
AR	0.017067	0.056149	0.00394779	0.0121114	0.0130291	0.0149981	3.35375	2.88323	2.93868	3.19184	2.73774	3.09273	1.88044	2.76962	1.30054	1.01567	6.34428	5.89708	3.87749	3.41834
ARAF	46.3054	51.1031	45.6124	58.5843	41.2291	43.5988	63.9508	66.4208	69.5836	57.5139	62.282	66.0756	54.0325	58.6684	49.6238	58.6455	72.3387	63.8191	58.5724	68.7727
ARAP1	12.7735	14.2332	12.8277	15.1169	13.0927	11.8206	10.9001	11.1126	10.8738	9.66358	10.2517	11.0196	12.5773	12.1758	9.90742	12.6744	9.50657	8.25044	4.58197	6.62589
ARAP2	1.09985	1.28864	1.70545	1.17075	1.30868	1.03084	0.0957273	0.0975796	0.112727	0.130563	0.0879812	0.0731987	0.0427664	0.0704091	0.0423621	0.0215598	0.109159	0.0871229	0.113572	0.042209
ARAP3	13.7708	15.5861	14.0274	16.0694	15.5161	15.7671	11.9701	12.5719	13.8544	11.613	11.7935	13.1922	13.853	12.8601	9.23974	8.71561	9.98489	9.96149	7.84651	11.4959
ARC	0	1.01814	0	0	0	0	0.172275	0.903128	1.21721	0.974674	0.646814	0.903301	3.94906	2.7804	1.62638	3.7248	1.8859	1.41111	1.63511	3.64613
ARCN1	90.7585	86.3473	99.134	81.638	89.8467	84.4228	47.3409	45.0192	44.7344	54.2536	47.1509	51.2882	19.1501	29.6245	22.4374	18.9009	54.5685	65.3393	106.277	69.1775
AREG	7.09885	7.90282	6.12035	8.93033	5.66565	5.95476	9.10095	10.2536	9.16594	13.2113	10.1723	13.3427	1.01831	2.47624	1.13051	4.09945	10.8149	9.64523	7.76661	6.96973
ARF1	226.574	234.193	228.699	261.931	219.503	233.559	226.694	243.172	229.703	208.354	222.534	235.154	218.103	216.964	220.416	216.768	220.806	202.646	255.258	227.805
ARF3	204.993	196.241	199.043	187.212	208.099	201.781	116.503	122.406	116.378	114.526	125.409	123.853	55.8929	59.2379	69.4619	72.2043	118.293	116.384	88.3029	107.168
ARF4	56.5587	50.6685	61.409	66.431	65.0376	64.1266	49.7241	42.5995	38.2416	58.6474	43.8023	45.4533	33.2707	45.319	38.063	32.348	52.7472	56.3481	85.4098	66.8222
ARF5	414.155	406.407	429.872	415.621	382.558	393.988	458.779	491.362	506.444	413.748	444.685	478.445	566.024	542.451	569.8	579.561	446.988	480.019	379.65	483.041
ARF6	332.452	353.149	430.429	300.685	321.631	311.61	519.643	502.51	526.957	561.998	545.427	613.697	198.781	245.653	284.753	236.951	449.482	406.998	546.442	321.157
ARFGAP1	35.8929	43.5373	30.062	49.0372	38.9569	35.3818	89.9298	91.2044	93.8693	74.7069	87.5099	88.8684	76.7512	78.2347	90.9518	106.686	58.581	48.3869	28.4737	38.9785
ARFGAP2	51.4774	57.4504	55.6503	56.9979	52.3134	52.4581	52.106	57.6427	56.4221	43.0077	46.5734	50.3665	39.62	41.453	33.8162	42.8325	54.9728	44.9067	44.8932	37.0526
ARFGAP3	9.63208	10.3173	13.5833	9.57431	9.33291	9.49413	6.70478	6.28557	6.05428	8.6829	6.48242	7.3178	4.95077	7.95325	5.32004	4.70084	8.45279	6.99256	9.80199	6.90234
ARFGEF1	7.08203	9.12007	11.2522	6.94128	7.52432	7.15878	4.42127	3.78415	3.77608	5.10492	3.72324	3.63476	1.20611	1.7468	1.08116	0.937926	6.07848	5.91263	7.85034	4.88438
ARFGEF2	6.63768	6.10475	7.34159	5.36548	6.24774	5.66384	9.06536	8.5403	8.9081	8.21584	7.67456	8.21184	1.97606	2.87185	1.68594	1.77782	10.3233	10.0185	13.9826	10.3328
ARFIP1	2.34481	2.24368	2.80762	2.10443	2.71139	2.06634	2.17548	1.96786	2.0394	2.78571	1.78573	1.95706	0.984124	1.27793	0.493311	0.507257	3.1053	2.71368	3.37388	2.1216
ARFIP2	142.917	139.6	123.779	140.491	155.429	155.594	120.25	133.402	142.321	128.533	136.539	141.444	107.243	126.998	104.248	113.423	123.262	121.549	89.9529	107.654
ARFRP1	37.6721	36.5983	33.6784	39.3779	38.9933	37.6643	37.5966	38.1865	42.5674	32.8811	35.0531	41.3583	30.7812	32.2068	24.2271	39.7138	29.9889	24.5883	21.518	20.6593
ARG1	0	0	0	0	0	0	0.0528158	0	0	0.170751	0	0	0	0.213103	0.37396	0	0	0	0	0
ARG2	4.04054	3.62537	3.75394	4.05217	4.93278	5.19406	1.89606	1.94899	2.18899	1.93813	1.53544	2.02247	1.82816	2.11884	1.05294	0.602871	2.23842	2.03016	3.05816	2.75398
ARGFX	0	0	0	0	0	0	0	0	0	0	0	0	0	0	0	0	0	0	0	0
ARGFXP2	0	0	0	0	0	0	1.10346	2.89237	2.59883	0.445929	1.55362	0.723231	0.407978	2.22614	0	0	0	0	0	0
ARGLU1	37.1828	39.0605	43.0596	31.1683	37.8015	33.4609	32.89	31.7608	35.3913	36.4184	34.267	35.4158	27.4081	33.7169	33.7799	18.1844	40.209	45.2968	41.679	20.0844
ARHGAP1	50.3712	48.2167	42.8088	49.8739	44.8742	44.0387	44.6836	43.7789	40.5577	33.4774	36.6872	38.6649	26.4888	27.2715	23.2249	19.9012	46.9917	37.0803	33.5155	41.4412
ARHGAP10	1.15272	1.24021	1.36418	0.908663	1.14162	1.04897	0.463056	0.424284	0.445215	0.469577	0.423246	0.416029	0.228272	0.241417	0.241498	0.118742	0.53159	0.54455	0.713297	0.33035
ARHGAP11A	4.58039	6.00885	8.31753	5.96923	6.02936	6.25536	56.8098	54.5083	47.0869	68.5656	55.5605	56.6012	9.58575	14.1338	4.66805	4.20768	79.6939	85.7532	125.225	71.1125
ARHGAP11B	0.13908	0.11439	0.217153	0.240573	0.238893	0.170236	1.08391	1.06542	0.980083	1.22804	1.25357	1.20517	0.257624	0.380718	0.0685228	0.209245	1.4832	1.08337	1.3472	0.614476
ARHGAP12	2.76825	2.95091	4.2357	2.51658	3.05181	2.61615	6.11137	5.47766	5.22982	8.85773	5.71389	6.42389	2.66473	4.85154	2.90282	1.96599	8.19896	8.33655	14.0962	6.3305
ARHGAP15	0.00156796	0	0.00108806	0	0	0.00118105	0.000872838	0	0	0	0	0.00114415	0	0	0.00206003	0	0	0	0	0
ARHGAP17	6.99011	7.36335	6.87051	7.98054	7.73932	7.69021	5.66494	5.64138	6.6637	5.29294	5.21938	6.08227	3.16781	3.75173	3.72277	4.24643	6.51721	6.45167	7.51466	6.81966
ARHGAP18	1.44916	1.24184	1.30237	1.36556	1.20605	1.41665	4.28922	3.81309	3.84139	5.71491	4.07567	4.21254	2.88482	4.87351	1.23809	1.06431	6.63537	7.91971	11.1573	5.64457
ARHGAP19	2.07782	1.81629	2.45535	1.37834	2.00002	1.61613	1.63441	1.30354	1.53972	1.49713	1.2745	1.23054	1.20237	1.24283	0.811056	0.845696	2.24797	2.08251	2.1214	2.12872
ARHGAP19-SLIT1	0	0	0	0	0	0	0	0	0	0	0	0.00554889	0	0	0	0	0	0	0	0
ARHGAP20	0.02339	0.0171003	0.043283	0.0165985	0	0.00880913	0	0	0.0102218	0	0	0	0	0.00437798	0	0	0	0	0	0
ARHGAP21	43.6923	40.7033	37.587	32.5012	37.6847	35.9401	7.87713	7.21371	8.55174	8.3685	7.13676	7.96237	4.11471	4.2873	4.27499	2.74748	10.8366	11.7888	20.0038	11.5899
ARHGAP22	0.454426	0.420821	0.476516	0.623458	0.555059	0.439273	0.393502	0.45187	0.436902	0.354392	0.335058	0.464238	0.436465	0.357236	0.63684	0.567201	0.353846	0.168834	0.24899	0.118976
ARHGAP23	21.9014	24.1054	21.9783	20.7524	20.9279	19.6315	3.89048	3.73748	4.39452	3.18034	3.91982	4.53409	1.4173	1.45963	1.69263	1.55518	4.41178	4.17617	2.28904	3.96255
ARHGAP24	0.404461	0.331005	0.329541	0.272027	0.301855	0.250848	0.156822	0.158551	0.139822	0.210947	0.219747	0.192354	0.218672	0.218073	0.153337	0.173571	0.196198	0.266082	0.329584	0.177808
ARHGAP25	0.497467	0.529728	0.635385	0.706044	0.784308	0.814589	0.0361207	0.0350663	0.037809	0.0389255	0.0339042	0.0368267	0.0801287	0.129548	0.104195	0.1157	0	0.032874	0.025395	0.0849423
ARHGAP26	0.444378	0.383258	0.417583	0.317811	0.394898	0.400098	1.96609	1.75836	2.14228	1.89314	1.80917	2.00302	1.7406	2.35621	2.05559	1.90819	2.47528	2.22675	3.56667	2.30418
ARHGAP26-AS1	0	0	0	0	0	0	0.0634152	0	0.149353	0.0512546	0	0.0831274	0	0.0639675	0	0	0	0.173146	0	0
ARHGAP27	12.3652	14.5944	13.4708	15.6999	12.1796	13.9413	10.9375	11.5441	10.819	9.24087	10.3759	10.5141	14.3855	14.2838	14.5936	12.2971	11.4146	9.87477	5.44432	7.09897
ARHGAP28	0.00570702	0.0312927	0.0237617	0.0242995	0.0130703	0	0	0	0	0	0.00298198	0	0	0.0032046	0	0.0114482	0	0	0	0
ARHGAP29	4.24328	5.01342	6.84142	3.27109	3.69247	4.12526	7.72842	6.56007	6.08194	9.00027	6.73947	6.55518	1.50754	2.03284	1.59284	1.19911	9.2607	9.05985	15.7174	10.1177
ARHGAP30	1.42922	1.71901	0.831817	1.32504	1.63661	2.08363	0.795604	0.62787	0.544	0.435606	0.602244	0.538277	0.588311	0.854309	0.302862	1.20229	0.983332	0.21022	0.730773	1.08636
ARHGAP31	0.663743	0.525184	0.728788	0.71547	0.702334	0.7088	0.467705	0.482203	0.374517	0.343995	0.373154	0.416899	0.15563	0.155687	0.0883084	0.168539	0.435199	0.472489	0.81384	0.593927
ARHGAP32	4.72542	4.81907	4.40889	4.3325	4.86576	4.86201	0.723906	0.663711	0.75282	0.761375	0.67419	0.778859	0.404599	0.625895	0.465962	0.433641	0.89538	0.841944	0.773338	0.656622
ARHGAP33	1.18852	1.71068	1.03094	1.89769	0.850614	1.39881	10.7099	11.2001	9.93356	8.1548	9.04351	9.70258	13.1787	13.9314	9.56423	8.19551	9.27971	9.03216	3.13978	2.18793
ARHGAP35	18.4162	18.3232	17.929	15.5885	15.7004	16.0419	26.0774	23.6629	26.1741	24.0395	24.2846	26.9217	9.64402	11.0033	6.81161	6.62947	27.9631	25.8435	26.008	19.0341
ARHGAP36	0	0	0	0	0	0	0	0	0	0	0	0	0	0	0	0	0	0	0	0
ARHGAP39	0.678695	0.865799	0.941939	0.98783	0.618573	0.829427	4.65709	4.87744	4.70325	3.86375	4.37131	4.75035	3.18713	3.3288	4.22188	2.86183	4.38912	3.26308	1.87833	3.83491
ARHGAP4	0.192077	0.168511	0.0533154	0.245349	0.13197	0.14468	1.5397	1.6816	1.51094	1.34815	1.10399	1.51373	4.0165	3.42978	4.59288	3.9301	1.52165	0.875816	0.202969	0.678899
ARHGAP40	1.96729	1.96774	1.81522	2.32422	2.1785	2.62986	0	0	0.028343	0	0	0	0	0	0.0284031	0	0	0	0	0
ARHGAP42	0.228462	0.204987	0.216188	0.16581	0.261614	0.151227	0.472101	0.40407	0.394829	0.459442	0.426853	0.459717	0.0541455	0.108849	0.100053	0.0208314	0.537905	0.599779	0.951038	0.489396
ARHGAP44	0.115525	0.115172	0.112962	0.0894341	0.0781709	0.142393	0.660635	0.602756	0.750413	0.545763	0.631071	0.808511	0.259385	0.286016	0.31046	0.347613	0.752	0.526763	0.712112	0.464007
ARHGAP5	9.31825	11.7084	18.8614	8.58106	9.28938	8.61102	14.7418	11.843	9.43715	18.0666	11.0048	11.1721	3.79911	4.54803	2.40182	1.90998	16.5557	17.7132	32.0397	20.1173
ARHGAP5-AS1	35.0574	30.2521	44.667	26.3056	29.6149	25.3244	87.9796	75.4726	70.8268	80.6758	70.8694	69.1964	37.8512	51.9566	43.0392	46.1146	49.0314	76.8687	112.351	67.711
ARHGAP6	0.00602691	0.0220311	0.0111527	0.00641539	0.013803	0.00756617	0.00223667	0	0	0	0	0	0.00165391	0	0	0	0	0	0.00353815	0
ARHGAP8	0.0288894	0.0211208	0.0735069	0.0410021	0.0771904	0.0870425	0	0	0	0	0	0	0.00792787	0	0	0.0193173	0	0	0	0
ARHGAP9	0	0	0	0	0	0	0.0357041	0.0623913	0.168178	0.0288574	0.0335132	0.140407	0.052803	0.0720301	0	0	0.195427	0.292454	0.677757	0
ARHGDIA	631.323	727.984	651.605	854.311	580.675	669.359	930.708	907.775	1036.24	741.264	876.023	960.971	676.147	630.766	640.679	672.516	796.861	729.7	665.079	538.619
ARHGDIB	85.2019	67.3138	69.8573	62.7571	69.055	78.5878	0.569993	0.366961	0.565232	0.557678	0.394222	0.353923	0.1331	0.151305	0.212411	0	0.492611	0.819094	1.04403	0.317465
ARHGDIG	0	0	0.0515722	0	0	0.0839695	0.827421	1.08441	1.16923	1.00313	0.854312	1.03039	0.428287	0.333851	0.781136	1.04358	0.679336	0.564787	0.392665	0
ARHGEF1	13.4638	14.8145	12.7917	17.1932	11.6666	13.1022	46.8683	48.3227	48.868	40.4116	44.6061	49.9639	37.1862	35.543	34.7253	37.6574	45.9106	40.275	24.1498	34.5998
ARHGEF10	4.21556	5.15004	4.50007	4.98215	4.0874	4.57602	7.18479	7.5116	7.79952	7.15419	7.28737	7.93469	2.27043	3.10159	2.56739	2.38675	6.91448	6.6827	10.3386	7.65886
ARHGEF10L	1.114	1.39092	1.09902	1.34296	0.929843	1.15756	1.97994	2.11508	2.18197	1.58818	1.71117	1.96858	2.47234	1.99718	1.62231	1.75004	1.79939	1.31578	0.768234	0.988316
ARHGEF11	5.42607	5.46598	5.11153	5.08068	5.21271	4.49584	8.73016	8.83758	8.38554	7.90727	8.58083	8.97709	4.00457	4.38422	4.15118	5.12445	10.0661	8.62663	6.7486	6.56257
ARHGEF12	13.1162	13.1781	14.6387	11.1944	12.6918	12.2727	6.66249	5.55554	6.54482	6.77854	5.52027	5.83241	3.01402	4.33281	2.94323	1.98338	9.69091	8.66985	12.1893	7.82026
ARHGEF15	0	0	0	0	0	0	0	0	0	0	0	0	0.0356021	0	0	0	0	0	0	0
ARHGEF16	8.42837	10.2112	7.82616	12.304	8.54841	8.13222	4.42373	3.35759	4.89358	3.77406	3.77479	4.21732	4.85714	4.93552	5.06214	6.68237	4.28014	3.29409	2.75672	3.0736
ARHGEF17	6.93196	7.1827	6.4861	7.61919	6.30653	6.62165	8.93622	8.53453	9.70314	7.76195	8.47864	8.92494	5.5495	5.3655	4.17708	3.38052	9.89898	7.12957	4.9874	7.26642
ARHGEF18	11.9508	11.5559	12.1777	14.4007	11.6739	12.061	16.8264	16.2299	16.3697	12.754	13.8295	15.2685	4.54656	4.86152	6.03896	5.55978	10.4934	9.05075	8.16768	9.37595
ARHGEF19	5.37992	7.07979	4.92796	6.79568	2.95709	4.67372	6.82825	6.14047	6.01885	6.64844	8.09588	8.95076	6.05309	6.76688	8.38771	13.0943	5.68268	5.12423	5.55866	9.29642
ARHGEF2	14.0665	14.0921	13.4186	16.024	16.9757	16.5371	8.10518	7.92193	8.01923	7.12194	7.98544	8.68234	10.746	10.68	11.5564	11.9163	10.2048	9.91293	10.7725	10.1763
ARHGEF25	0.576961	1.13889	0.560522	1.10547	1.18923	0.608425	19.5918	20.9905	18.1542	20.4036	22.0072	22.9873	45.0767	41.6632	38.5079	37.0361	24.26	20.6955	14.0226	16.994
ARHGEF26	0.248259	0.280758	0.263797	0.222971	0.186561	0.257123	0.824873	0.807502	1.01713	0.890089	0.895867	0.945411	0.447087	0.540184	0.275206	0.140064	1.2292	1.13199	1.36634	1.23395
ARHGEF26-AS1	0.021902	0.0360279	0.00759928	0	0	0.00412436	0	0	0	0.00492712	0	0	0.0135234	0	0	0.0439352	0	0.0832226	0.0578601	0
ARHGEF28	3.57601	3.26553	3.83422	3.65626	4.1796	3.78343	4.14784	3.60937	3.763	3.97393	3.59301	4.16677	2.90388	3.06295	3.99618	3.20917	3.25649	3.47873	4.52816	3.04899
ARHGEF3	2.10844	2.03434	2.11618	1.92648	2.21752	1.97327	0.372766	0.387314	0.383598	0.427497	0.364076	0.402796	0.301717	0.457312	0.166446	0.15127	0.533062	0.591413	0.839354	0.515301
ARHGEF33	0.0495979	0.0679886	0.0344176	0.0263974	0.0141988	0.0140096	0.00690243	0.0361851	0.0650253	0.027894	0.0323943	0.00904799	0.00510402	0	0.0325816	0	0.113342	0.018846	0	0.0730435
ARHGEF35	6.32105	6.68868	7.07979	6.7285	6.98433	9.60605	0.0617324	0.107875	0	0.099789	0.231777	0	0	0	0	0	0	0	0	0
ARHGEF37	12.7475	14.4982	14.7728	14.0047	15.549	14.4462	0.903924	0.95769	0.804619	0.834133	0.721521	0.587786	0.426308	0.56718	0.268775	0.256482	0.623325	0.485832	0.405327	0.376598
ARHGEF38	0.00682751	0.0524112	0.0142135	0.0145352	0.0156365	0.00771411	0.00760136	0	0.0268536	0	0	0	0.00281042	0	0	0	0	0	0	0
ARHGEF38-IT1	0	0	0	0	0	0	0	0	0	0	0	0	0	0	0	0	0	0	0	0
ARHGEF39	2.81132	3.63109	1.73411	1.46302	1.64541	2.30583	16.867	20.1155	21.4595	17.7083	18.4108	18.2351	12.2409	12.5237	7.96176	5.51416	19.0355	20.0354	23.5459	13.6169
ARHGEF3-AS1	0	0	0	0	0	0	0	0	0	0	0	0	0	0	0	0	0	0	0	0
ARHGEF4	3.13381	3.70782	3.12016	3.65274	2.97024	2.93448	0.165742	0.215992	0.18525	0.181639	0.179302	0.16939	0.199417	0.243694	0.636489	0.617503	0.27677	0.299132	0.195527	0.148638
ARHGEF40	21.5221	22.7861	20.282	23.2488	23.4891	20.6544	30.085	30.6542	31.2821	25.8461	27.5447	30.3628	21.809	24.0807	24.7157	25.4775	26.3927	22.4539	10.0142	17.2176
ARHGEF5	27.8525	27.6964	24.7337	29.737	31.5105	29.0559	0.466306	0.448167	0.43929	0.640707	0.656537	0.519566	0.344811	0.540922	0.330166	0.672141	0	0	0	0
ARHGEF6	0.478378	0.474165	0.536247	0.352532	0.337105	0.239067	0.071696	0.0626428	0.0361834	0.0910602	0.0384551	0.0469911	0.0265079	0.0723204	0.0604334	0.0553627	0.0280307	0.05593	0.178223	0.108387
ARHGEF7	3.96995	4.48756	4.51185	4.21994	3.99924	4.1049	2.72304	2.71677	2.82443	2.64304	2.47471	3.04682	1.25247	1.72724	1.24013	1.1138	2.8422	2.92837	4.07773	2.38771
ARHGEF9	1.7295	1.72968	1.55936	1.29647	1.61088	1.57566	1.54585	1.38027	1.46108	1.33161	1.34916	1.43534	1.39375	1.42937	1.08813	0.928419	1.52153	1.56425	1.90909	1.57846
ARID1A	26.7559	26.3943	26.0433	25.9631	26.1932	25.4484	13.3317	12.2931	12.9821	11.2051	12.1703	12.4378	4.54802	5.35899	4.51963	4.36085	14.0847	13.1621	12.3906	10.7657
ARID1B	1.76281	1.86355	1.7197	1.76728	1.56009	1.7177	1.67311	1.60316	1.82778	1.36765	1.41608	1.54824	0.512564	0.660816	0.4523	0.450593	2.0235	1.75528	1.78452	2.04238
ARID2	4.26183	4.49744	4.61788	3.51645	4.11688	4.17636	2.72698	2.32184	2.24748	2.84946	2.34193	2.3802	0.847751	1.20323	0.969714	0.513428	3.69981	4.243	6.87686	3.15576
ARID3A	2.34909	2.71535	2.02663	3.87467	2.30223	2.73384	2.2148	1.77044	2.08093	1.77104	2.08995	2.65616	1.85552	1.99642	3.83703	2.03773	1.67655	1.35096	0.81998	1.74536
ARID3B	5.19993	5.21191	4.86294	5.59462	4.50322	5.35575	1.25539	1.25097	1.44167	1.35846	1.29521	1.37361	1.1201	1.04654	1.34677	0.897289	0.851824	1.44471	1.31298	1.75668
ARID3C	0.157773	0	0.109484	0	0	0	0.790447	0.613898	0.413696	0.283942	0.329752	0.690768	0.714386	0.797331	0	2.84841	0.480725	0.719398	0	0
ARID4A	5.35653	5.24205	7.05367	4.83382	4.97468	4.58542	3.30271	3.20022	2.52522	4.74415	3.12942	3.32394	1.96765	4.58669	1.51465	1.24091	4.36943	6.66699	10.5976	5.30051
ARID4B	4.68691	5.29972	5.46314	3.99467	5.21245	4.38448	2.82248	2.65255	2.73967	3.67573	2.96246	2.84481	1.61588	3.78699	1.19893	1.61392	4.04732	4.2348	7.54125	3.94428
ARID5A	2.40474	2.85689	2.41039	3.62631	3.05966	2.69186	6.50733	7.34259	5.8676	5.59007	5.34015	7.21402	3.38205	3.45079	5.35346	7.10183	3.2565	3.65498	1.29408	0.787
ARID5B	2.52788	2.24755	2.4634	1.67236	2.35934	2.01056	0.248151	0.232681	0.270837	0.30574	0.252808	0.238015	0.398321	0.744832	0.292838	0.327155	0.165642	0.156991	0.191486	0.224172
ARIH1	6.23743	6.47829	8.76551	5.96324	6.64182	6.18357	7.716	6.67747	6.71731	8.51932	7.14336	7.31492	2.95809	5.03128	3.59883	2.61498	8.7484	8.7906	15.3299	9.42898
ARIH2	12.1922	11.8542	13.5086	11.2388	13.2418	13.8524	14.1951	13.7094	15.3461	13.5301	14.7032	15.4432	8.32356	8.50478	6.64685	8.16299	14.0745	13.6356	17.7371	13.0503
ARIH2OS	1.98658	0.726185	2.29759	2.8195	3.03313	1.74576	5.16072	4.50907	6.07717	4.17109	6.92006	4.34886	7.08706	9.66767	17.4001	14.6118	4.03533	3.01941	17.4936	11.7026
ARL1	84.6674	89.9902	94.6893	76.7103	81.6932	77.5772	49.672	52.7702	45.3889	62.208	49.0459	52.0051	42.9611	56.571	49.8623	41.4071	50.9776	66.1596	102.428	47.3591
ARL10	0.729489	0.799985	1.01243	0.962873	0.902173	0.835208	0.0649737	0	0.0382559	0.0656427	0.0152467	0.0425851	0	0.0163849	0	0	0	0.0443502	0.102781	0
ARL11	0.190471	0.83551	0.793044	0.202748	0.654331	1.29123	0	0.185282	0	0	0	0	0	0	0	0	0	0	0	0
ARL13A	0	0	0	0	0	0	0.167862	0.244443	0	0.113061	0.131301	0.073347	0.144814	0.141103	0.594271	0.100816	0.306266	0.381935	0.531077	0
ARL13B	2.43136	2.06525	2.2236	2.13928	2.14044	1.9055	3.12159	3.32212	2.96653	4.17968	3.44407	3.47658	1.04711	2.28858	0.738588	0.733002	2.95473	4.78485	8.36611	4.47071
ARL14	33.6591	46.815	52.9809	39.3242	52.6447	37.4116	9.59703	7.18731	6.45788	10.3422	5.1475	9.58491	7.77241	18.4393	5.39297	4.94047	20.0113	22.4599	21.6877	24.1806
ARL14EP	19.6586	16.9387	21.7781	16.2922	17.8482	17.161	15.9851	14.0008	14.1754	19.9641	14.6374	15.216	10.433	14.9022	8.48635	9.15452	17.7557	21.2356	39.4447	19.8525
ARL14EPL	0	0	0	0	0	0	0	0	0	0.0171832	0	0	0	0.0214452	0.100354	0	0	0	0	0
ARL15	0.204019	0.259205	0.264159	0.137717	0.202284	0.192093	0.234068	0.169418	0.156573	0.282094	0.146903	0.17066	0.0747632	0.11456	0.0686458	0.0598915	0.242589	0.238239	0.411895	0.293133
ARL16	80.2875	89.7395	76.607	90.3932	91.9381	84.8985	127.42	132.545	130.058	122.437	132.711	149.564	153.01	159.958	135.405	148.667	151.719	133.763	116.248	115.967
ARL17A	0.353944	0.240282	0.187134	0.179409	0.250903	0.215822	0.506649	0.623022	0.618717	0.606656	0.422719	0.491953	0.444021	0.605702	0.420734	0.202859	0.667611	0.768515	0.831144	0.397149
ARL17B	0	0	0	0	0	0	0	0	0	0	0	0	0	0	0	0	0	0	0	0
ARL2	13.8904	16.5384	14.9635	12.2511	11.9674	13.0536	73.8629	72.8363	68.5083	64.0438	71.5423	67.0904	98.0729	81.7116	101.85	96.3299	88.2747	71.1781	32.1521	78.7094
ARL2BP	69.7017	66.5701	84.4248	62.4583	62.5469	62.4774	116.403	105.279	107.831	129.604	104.757	107.642	45.9585	61.1989	42.458	39.6582	154.456	163.148	176.993	137.365
ARL2-SNX15	0	0	0	0	0	0	0	0	0.0527388	0	0	0	0	0	0	0	0	0	0	0
ARL3	10.1018	9.27458	10.6145	7.44645	8.93727	8.29718	15.3298	14.4478	13.9626	18.7085	15.6166	15.676	12.0663	13.3234	11.0428	11.6243	20.9969	22.5743	26.8474	15.223
ARL4A	28.2064	42.5673	43.6361	24.24	32.8922	24.2674	89.4565	79.7969	73.2816	112.819	88.97	88.5613	59.6511	78.4657	58.8175	39.9706	109.598	106.981	122.141	82.3179
ARL4C	258.016	288.425	332.931	242.484	201.886	232.05	575.253	525.745	572.17	637.181	634.682	631.168	262.383	377.399	430.814	397.934	699.702	668.111	591.385	585.068
ARL4D	285.672	267.129	240.84	276.155	242.085	230.656	54.8459	43.8267	52.5772	49.8975	51.4804	61.056	68.884	75.6182	76.7562	65.5488	46.7649	30.1002	15.6953	32.0822
ARL5A	4.08391	6.48214	10.4596	5.71993	5.07649	4.71542	8.76453	8.57257	7.50294	11.351	8.43729	9.11663	2.89763	4.29974	2.18858	1.23962	13.0984	11.9651	19.7793	15.0361
ARL5B	2.58108	3.98368	5.67181	3.61239	4.65237	2.66423	7.71622	7.20683	5.38922	11.3978	7.8671	8.0918	1.81011	2.44238	2.19793	1.72587	8.73825	11.2605	31.9044	13.7969
ARL5C	0	0	0	0	0	0	0	0	0	0.0450982	0	0.0731426	0.0412601	0.0562841	0	0	0	0	0	0
ARL6	1.82179	1.6173	2.3478	2.21624	1.35765	1.76431	1.33608	1.57525	0.985711	1.75642	1.97936	1.32937	0.571356	1.08792	0.797838	0.580076	2.20273	1.6262	2.6992	1.87382
ARL6IP1	167.322	202.652	192.724	141.14	169.14	148.721	468.82	439.807	355.823	544.384	406.671	407.979	144.81	203.859	99.8471	72.2467	580.695	626.417	791.551	716.68
ARL6IP4	355.319	368.032	361.203	413.471	349.363	363.486	604.158	615.275	629.252	528.48	618.214	595.121	776.484	723.072	668.714	737.396	544.155	478.413	535.354	670.681
ARL6IP5	110.239	121.167	117.62	114.247	118.192	108.718	55.6407	46.5648	56.3116	60.4353	50.9679	49.6127	34.369	47.5036	33.1597	30.5989	49.6882	57.8846	127.519	68.5758
ARL6IP6	1.81159	2.41621	2.36135	1.61565	2.15857	1.80712	11.6518	10.2877	10.4953	12.6998	11.4868	11.6116	2.10612	2.52936	2.50877	1.7679	8.87648	10.344	10.9513	7.64333
ARL8A	127.222	121.345	116.477	125.159	122.314	127.172	43.0449	44.2572	48.9706	41.9929	47.545	48.0228	47.8215	43.998	53.8711	65.3507	45.6382	44.2506	55.0671	31.9852
ARL8B	12.774	17.4412	26.4172	12.4804	13.7368	12.8928	17.4752	15.4534	12.0268	19.2527	13.9259	15.1306	4.94539	9.78395	5.87164	5.00876	19.1302	16.7478	29.2211	18.7592
ARL9	0.20945	0.287114	0.109008	0.445902	0.239844	0.414135	0	0	0	0.0235591	0.02736	0	0.0646623	0.0588051	0	0	0.159546	0.0795861	0.0922198	0
ARMC1	6.48414	7.66055	9.04551	5.55014	6.62132	6.98628	20.0013	18.2722	14.8111	24.9931	16.6258	18.0969	4.88414	7.99512	4.91821	4.42509	25.6635	24.6382	42.5591	34.0624
ARMC10	12.3737	11.3235	13.0278	9.26533	11.2866	10.2363	22.7069	21.915	21.3131	25.8971	21.8932	22.7287	6.55118	9.91898	10.2587	8.30236	21.3212	22.7628	25.1739	21.8675
ARMC12	0.528676	0.773022	0.611444	0.375169	0.908089	0.19911	0.539548	0.599986	0.693121	0.515371	0.736639	0.707262	2.93787	2.82019	3.70448	3.88856	1.0739	1.07138	0.775911	0.51906
ARMC2	0.15157	0.249326	0.257105	0.16134	0.115709	0.152224	0.178124	0.114676	0.0993578	0.166698	0.145194	0.153613	0.100519	0.184404	0.188074	0.101349	0.153942	0.230372	0.311432	0.297625
ARMC3	0	0	0	0	0	0.00361794	0.0106952	0	0	0.00864425	0.0250972	0.0140197	0	0.00539416	0	0	0.0292701	0.0146008	0.135348	0.0565898
ARMC4	0	0	0.00394151	0.00604608	0	0	0	0	0	0.00255554	0	0	0	0.0127576	0	0.0227878	0.0173066	0	0	0.0334599
ARMC5	11.3323	14.221	12.8091	14.4255	13.378	12.1878	19.3803	16.4785	19.6053	16.5574	16.6649	21.3125	29.1425	23.9443	22.8702	25.3103	14.9506	16.3361	7.40714	11.6996
ARMC6	6.23334	5.13767	5.59287	7.52263	4.50095	5.45778	16.8192	17.032	16.8129	14.3799	15.9115	16.9773	6.96209	7.98121	3.44274	5.3361	14.2747	12.612	10.8382	15.6702
ARMC7	5.95523	6.18701	5.36504	5.61621	5.02482	5.74485	9.56728	9.19766	10.5471	8.22621	10.3177	11.7407	8.21421	8.00794	7.41236	8.06887	10.1868	9.21018	7.54416	12.3093
ARMC8	3.20909	2.84889	3.30058	2.2468	2.72327	2.75174	3.408	2.94515	2.47929	4.03503	2.9743	3.2756	1.3249	2.09157	1.64382	1.22617	2.7646	3.60007	5.04624	4.78234
ARMC9	1.32468	1.22818	1.40811	1.59593	1.41348	1.53071	1.57537	1.39402	1.74461	1.5171	1.57309	1.52903	0.763391	0.879073	0.743625	1.03876	1.66953	1.58325	1.97244	1.9154
ARMCX1	27.2439	20.6624	33.2171	29.542	22.7419	26.6583	0.425212	0.495359	0.667629	1.37469	0.532159	0.185795	0	0	1.00357	0.510756	0	0	0.448424	0
ARMCX2	125.223	138.089	162.347	122.661	139.936	133.172	0	0	0	0	0.364178	0.16953	0	0	0	0	0	0	0	0
ARMCX3	328.588	316.741	320.714	256.616	339.654	288.465	98.9522	105.181	75.0168	108.56	88.5934	82.1246	33.1648	50.7929	30.9547	29.117	87.8125	83.1304	71.8746	49.5689
ARMCX4	0.129032	0.212253	0.17908	0.156971	0.232189	0.208269	0.0974816	0.0717241	0.0966674	0.0953754	0.0914998	0.047078	0.0531138	0.0465776	0.0484361	0.0369767	0.0280825	0.0420251	0	0
ARMCX5	45.7265	34.2855	35.1257	31.0155	41.8896	33.642	28.4145	27.723	25.9318	28.9942	22.1146	27.004	19.8731	23.2878	16.2068	14.5056	26.5692	39.4372	44.1993	52.6209
ARMCX5-GPRASP2	0.336284	0.283678	0.323112	0.302889	0.118487	0.24356	0.216	0.176143	0.203486	0.267688	0.378457	0.169885	0.17037	0.174305	0.203917	0.207564	0.55173	0.51112	0.774489	0.30477
ARMCX6	68.1153	67.0261	68.474	61.1401	94.8643	62.8164	67.6372	82.0187	75.7865	74.7115	76.5688	76.0341	40.7694	46.7246	41.1179	56.1325	52.7274	74.9884	70.681	49.8861
ARMS2	0	0	0	0.418642	0	0	0.218934	0	0.515625	0	0.205499	0.573976	0	0.662522	0	0.788937	0	1.7933	0	0
ARNT	11.3763	9.20904	9.47764	11.1988	11.7026	11.0216	7.42653	6.39629	7.54052	7.59211	7.31852	7.5614	3.43712	5.87197	3.93437	3.33728	9.51057	9.56053	10.1573	6.8136
ARNT2	0.356421	0.354785	0.258748	0.250985	0.301397	0.282926	3.91019	4.06453	3.96834	3.50823	3.94244	3.94127	1.89826	1.85666	1.58494	1.92494	4.94547	4.50883	4.0657	3.55322
ARNTL	4.40474	4.36736	5.75359	3.61609	4.19777	3.98644	2.51075	2.22172	3.00694	2.99643	2.51714	2.94808	0.817686	1.24475	0.832128	0.770008	1.90058	2.26077	3.85341	2.65695
ARNTL2	7.25768	7.46791	9.47503	8.72786	10.073	10.1983	7.16614	7.40627	6.45889	8.16349	6.7384	7.58366	1.5032	2.19887	2.35366	2.90255	6.96305	6.10894	8.97981	6.90017
ARPC1A	61.9844	52.5166	58.6343	56.5742	56.8555	61.1098	40.4046	42.5678	40.2704	41.4596	38.9833	43.9448	30.1912	31.2319	24.1858	26.9043	44.6317	39.9305	47.7513	51.8975
ARPC1B	151.17	161.138	136.562	151.465	143.852	135.054	159.771	158.951	162.87	134.079	146.812	155.843	109.411	111.518	139.754	136.559	112.125	104.645	74.8992	104.892
ARPC2	242.191	217.519	240.31	213.474	221.679	224.473	103.462	102.162	97.8265	115.538	104.952	102.362	36.7379	39.9608	40.2104	43.1991	96.5559	106.387	184.713	101.32
ARPC3	269.337	246.188	256.318	257.434	280.914	268.253	238.308	240.354	224.109	289.481	235.098	234.077	270.979	281.689	264.369	249.804	237.199	264.672	556.206	375.211
ARPC4	28.2953	28.7369	29.6944	30.6385	27.6129	28.8462	67.5052	75.0484	65.6958	63.0265	59.612	63.6711	44.6096	47.2738	56.8616	56.0611	61.3695	49.3619	26.3895	46.3923
ARPC4-TTLL3	0	0	0	0	0	0	0	0	0	0	0	0	0	0	0	0	0	0	0	0
ARPC5	48.2529	63.0472	91.7244	69.2912	50.291	56.4995	141.149	143.857	101.648	170.356	123.167	124.922	41.363	69.553	46.7768	43.3367	139.446	145.06	195.997	121.822
ARPC5L	44.6966	43.4952	51.0332	37.5842	48.456	45.2995	36.3563	34.4126	37.1041	35.292	34.1609	38.7712	18.2865	18.8331	15.463	21.2893	35.8609	33.6054	47.9262	38.0725
ARPP19	79.0612	95.8763	124.402	75.3013	85.8502	81.7308	92.162	91.6922	77.6943	117.024	77.5451	87.131	43.6983	67.5181	48.1809	30.2087	130.857	122.638	229.94	160.175
ARPP21	0	0	0	0	0	0	0.0189939	0.0199146	0.0178935	0.0153516	0.0249597	0.00995919	0.0280901	0	0.026897	0.013689	0.0207927	0.010372	0.0240369	0
ARR3	0	0	0	0	0	0	0.261944	0.228868	0.308461	0.176428	0.163914	0.114456	0.0645651	0.17615	0.103038	0.314642	0.955839	0	0.276244	0
ARRB1	0.405668	0.483003	0.522798	0.283765	0.305266	0.296834	2.42599	2.51427	3.23669	2.49791	2.57993	2.60497	5.01435	6.00715	1.82735	2.34829	5.6152	4.915	2.87823	3.82357
ARRB2	12.5592	11.424	11.0123	12.1251	9.25331	11.7701	71.8644	74.0599	83.4774	68.7716	79.3582	84.1858	89.4488	88.7267	45.5366	57.2225	75.3478	88.6369	101.336	65.3815
ARRDC1	34.2311	38.261	34.946	44.7295	39.0728	35.2466	53.0744	52.6161	49.3378	40.9716	49.4736	49.317	59.8851	54.9536	67.1724	58.9833	53.1532	52.1948	20.8686	47.1811
ARRDC2	13.7495	13.9114	12.7216	16.7266	18.1814	14.0554	39.8643	40.0452	47.5336	35.7548	40.8819	38.1617	62.7624	66.2685	71.1827	88.6542	43.1409	30.9737	23.4946	33.2664
ARRDC3	78.6399	91.3916	97.756	73.0144	87.0717	65.9039	27.7627	22.1477	19.8052	37.1705	26.6633	24.6836	15.7688	27.9639	31.2427	19.4288	21.5827	21.0927	53.0827	34.4888
ARRDC3-AS1	0.216867	0.0594563	0.0752458	0.115423	0.165558	0.245029	0.120724	0.14064	0.071081	0.0975736	0.122759	0.079125	0.141343	0.213107	0.118719	0.145011	0.220261	0.0824045	0.0318285	0.106461
ARRDC4	149.078	159.495	201.29	114.799	138.679	127.515	0.900081	0.550498	1.2719	1.09122	0.464666	1.12087	0.732123	2.2244	0.743515	0.162174	0.738991	0.860136	0.996676	0.476246
ARRDC5	0	0	0.0592603	0.181805	0	0	0	0	0	0	0	0	0	0	0	0	0	0	0	0
ARSA	75.2193	92.7994	83.5971	108.634	67.9655	76.5032	60.8459	61.5468	67.0283	58.6963	61.4109	68.6102	90.1465	88.3239	153.9	116.31	42.3762	39.5974	6.20975	27.6942
ARSB	1.0672	0.835948	0.906308	0.89256	0.983465	0.991418	1.6719	1.49786	1.92549	1.69655	1.44716	1.64277	1.12333	1.58373	2.21	1.85534	1.56391	1.5139	1.44097	1.82614
ARSD	22.2112	20.9173	19.1575	18.9677	19.8301	20.5112	15.5776	14.3227	16.0681	14.1337	13.5289	14.2237	16.7016	19.4244	14.8381	16.8656	24.3431	19.3907	11.1976	11.8276
ARSE	0.189113	0.103694	0.131232	0.0671011	0	0.0356119	27.9678	25.9079	22.6449	27.0149	27.5032	24.5866	67.4009	67.1126	51.556	55.3864	25.5457	25.4859	17.4303	21.3525
ARSF	0.0148971	0.0163367	0	0	0	0	0	0	0	0	0	0	0	0	0	0	0	0	0	0
ARSG	0.0973556	0.0782935	0.0900777	0.0345436	0.0668898	0.0513323	0.21678	0.208348	0.238258	0.242374	0.156	0.179971	0.307239	0.346224	0.434889	0.455686	0.217534	0.335401	0.182891	0.229403
ARSH	0	0.043181	0	0	0	0	0.0219194	0	0	0	0	0	0	0	0	0	0	0	0.0693479	0
ARSI	3.63187	4.30797	3.97758	4.54975	3.0838	3.26604	4.23606	4.03763	3.8546	3.67941	4.33758	4.41701	0.386461	0.34683	0.324602	0.743416	1.58087	1.91514	0.783229	1.16434
ARSJ	5.61191	4.96735	5.80436	5.37628	6.13555	6.47653	2.34299	2.50856	2.66272	2.62112	2.79964	2.83729	0.665512	0.952862	0.73731	0.750495	4.96692	4.54911	4.09463	4.32916
ARSK	2.8029	3.58607	3.74271	2.16987	2.55312	2.92697	2.04493	1.8177	1.55898	2.08271	1.64207	1.81288	0.882805	1.03733	1.14382	1.02229	2.00568	2.45281	5.086	2.25157
ART1	0	0	0	0	0	0	0.0612716	0.107069	0.0721522	0.074283	0.143779	0.0401587	0.0453074	0	0.0723051	0.110397	0	0	0	0.324197
ART3	0	0.057277	0.0507414	0.0111192	0.0119617	0.0118024	0	0	0	0	0	0	0	0	0	0	0	0.0158768	0	0
ART4	0	0	0	0	0	0	0	0	0	0	0	0	0	0	0	0	0	0	0	0
ART5	0	0	0	0	0	0	2.47953	2.43724	2.18989	1.25253	0.872766	1.82828	1.7189	1.25056	0.731508	0	1.69647	0	0	1.63995
ARTN	55.7826	63.5489	44.1588	66.8726	60.4663	52.8279	1.20592	1.84389	0.710037	1.94935	1.41491	0.987986	5.57327	4.5616	6.40387	5.432	3.30033	2.05787	0.476908	1.59518
ARV1	7.71037	8.02736	8.36437	6.70095	7.09691	5.69747	15.0497	14.9532	11.0684	17.9601	14.0242	14.1726	17.4762	22.4697	18.9138	14.2922	16.6534	18.3944	33.3467	22.1354
ARVCF	1.22149	1.43875	1.38132	1.78178	1.0102	0.877474	1.17105	1.47426	1.51246	1.22128	1.45377	1.22145	1.15458	1.21936	1.01044	0.998264	1.51629	0.79075	0.239028	1.33252
ARX	0	0	0	0	0	0	2.32164	2.43417	3.2807	2.28925	2.57142	4.19975	6.90129	6.97873	5.80818	4.5177	4.82886	3.54977	1.32212	2.94819
AS3MT	0	0	0	0	0	0	0	0	0	0.0294545	0	0.0238854	0.0269478	0.0367602	0.0860107	0	0	0	0	0
ASAH1	63.1641	60.8003	71.0297	51.2252	56.1123	50.3066	58.9558	58.0259	52.057	68.0014	51.8006	53.2748	34.7676	50.592	38.9932	31.6399	54.8605	57.9581	79.4687	59.2845
ASAH2	0	0	0	0	0.0184641	0.0121454	0.00897592	0	0.0211398	0	0.00842512	0.023532	0.00663727	0.00905409	0	0	0	0	0	0
ASAH2B	0.0687701	0.0452495	0.162254	0.131765	0.0944992	0.119141	0.0689082	0.0936553	0.126225	0.117577	0.1078	0.120437	0.0736007	0.0154463	0.0903521	0.110361	0.0419078	0.0627144	0.121116	0.162046
ASAP1	2.944	2.97581	3.30332	2.69227	3.23152	3.02614	4.70676	4.36954	4.83711	4.78237	4.47601	5.05415	1.43948	1.91036	2.09423	1.40299	4.97244	5.13796	8.85636	4.85468
ASAP2	6.43562	6.61279	7.27652	5.4815	6.53845	6.24635	4.03405	3.89322	4.64548	4.28328	3.77257	4.27558	1.08293	1.43231	1.2059	0.85637	4.60146	4.66367	8.29865	5.24975
ASAP3	2.08489	2.84757	2.47267	2.25963	2.01846	1.78457	1.88861	1.91747	2.28611	1.87608	2.14905	2.53099	2.69945	2.84162	2.24115	2.05311	2.36777	1.9013	2.26988	1.56314
ASB1	14.8146	12.8693	15.5361	17.8958	15.7731	15.4219	35.2577	35.4609	34.7536	29.2643	28.7237	31.7934	11.9223	11.3331	9.56793	12.1042	33.7278	28.8418	16.8567	21.8177
ASB10	0	0	0	0	0.200351	0	0	0	0	0	0	0	0	0	0	0	0	0	0	0
ASB11	0	0	0	0	0	0	0	0	0.040981	0	0	0	0	0	0	0	0	0	0	0
ASB12	0	0.363036	0	0.176191	0.379083	0	0	0	0	0.148944	0	0.120783	0.0681342	0	0	0	0	0	0	0
ASB13	5.58923	5.12179	5.02087	4.60475	5.30435	4.46954	12.9995	13.1083	12.1962	11.9535	12.7819	13.6881	8.46218	8.94245	6.33736	7.06504	10.8479	11.8699	10.0459	11.0503
ASB14	0.56706	0.861037	0.151347	0.696476	0.349649	0.70641	0.24282	0.127295	0.114376	0.235508	0.11396	0.0636598	0.269331	0.56335	0.573093	0.262504	0.265816	0.265193	0.307291	0.513919
ASB15	0	0	0	0	0	0	0	0	0	0	0	0	0	0	0	0	0	0	0.0257962	0
ASB16	0.368745	0.134793	0.0852948	0	0.140751	0	4.65278	4.54353	3.22296	4.03706	3.98192	3.85676	2.3274	3.58899	2.09936	2.46566	7.49032	2.98911	0.865901	1.44815
ASB16-AS1	14.9186	14.085	14.1233	11.2529	11.9924	12.2047	8.74475	8.36133	9.06711	6.80113	7.74352	9.44435	10.0858	9.8195	10.644	10.504	14.4497	9.46038	6.09008	7.56613
ASB17	0	0.0858588	0	0	0	0	0	0	0	0	0	0	0	0	0	0	0	0	0	0
ASB18	0	0	0	0	0	0	0.0424884	0.0148493	0.0400268	0.00686815	0.0159525	0.0111391	0	0	0	0	0	0	0	0
ASB2	1.76758	1.55618	1.48572	2.57052	1.96706	2.28777	0.138586	0.0484346	0.0979177	0.0672063	0.130082	0	0.0307433	0.0559172	0.130834	0.4994	0.0758553	0.0378388	0.0438454	0.146656
ASB3	0.00416373	0.0502272	0.0288935	0.0132964	0.0190717	0.0188177	0.00695349	0.0162012	0.00545886	0.0187336	0.0130536	0.00911493	0.0119975	0.0140281	0.00547043	0.0668191	0	0.0189854	0.0293323	0.0490559
ASB4	0	0.037679	0	0	0.0196722	0.00647006	0.239081	0.317515	0.315322	0.556515	0.520631	0.300862	1.2941	1.40839	1.4671	1.13723	0.57579	0.339442	0.695885	0.506005
ASB5	0	0.0182177	0	0	0	0	0	0	0	0.0149485	0.0173603	0	0	0.0186563	0	0	0	0	0.0585145	0
ASB6	54.0218	58.6269	51.8984	58.9976	63.1464	65.6874	62.3319	67.155	64.3867	52.3992	62.9793	64.8129	35.4061	40.4194	37.2391	43.9098	81.2321	57.369	38.3039	53.728
ASB7	5.39695	5.65809	5.64765	4.5499	5.88346	5.09775	5.6962	4.53594	6.02848	6.10938	5.22258	5.11966	3.32345	3.92752	3.54533	1.99202	6.44614	5.41388	10.7596	5.84985
ASB8	8.19367	7.13964	7.58115	6.01738	7.38249	6.80571	6.9832	7.41438	6.78682	7.40162	6.45512	7.67072	4.36631	6.2237	2.96248	3.05793	7.35424	8.30241	9.22882	6.54796
ASB9	0.663829	0.694891	0.565348	0.32119	0.656501	0.295467	10.9013	11.418	10.2855	11.1323	11.6355	10.6789	7.75046	9.23411	4.12293	5.68971	15.3538	16.5561	10.6815	9.77632
ASB9P1	0	0	0	0	0	0	2.23827	1.30376	1.75716	4.82414	0.700307	1.95601	0	3.01035	0	0	4.08374	0	0	0
ASCC1	4.90856	4.58509	5.35262	3.50819	4.75764	4.67776	5.45027	4.50199	5.02189	6.86204	5.77075	5.62857	2.18288	3.46992	2.99418	3.20011	5.18123	6.32814	9.18515	6.14457
ASCC2	18.6047	19.1611	18.8543	22.3732	19.5923	21.5355	10.9275	11.6774	11.8738	9.4951	10.9042	11.6588	12.204	9.4154	11.5061	10.8406	10.0879	10.1941	13.0538	11.9538
ASCC3	4.33782	4.6104	6.25915	4.40548	4.90865	4.26263	1.95396	1.45543	1.59239	2.36506	1.74785	1.77052	0.496451	0.757084	0.381189	0.370888	2.39208	2.38215	3.52677	2.12806
ASCL1	0	0	0	0	0	0	0	0	0	0	0.195366	0	0.153908	0.419901	0	0	0	0	1.317	0
ASCL2	2.16014	6.15912	0.599598	0.459876	2.4736	2.27794	0	0	0	0	0.22574	0	6.57996	2.18333	2.27045	2.59993	1.31637	0	0	0
ASCL3	0	0	0	0	0	0	2.80492	3.26765	2.20201	3.02272	3.5104	0	0	0.943115	0	0	0	2.5528	2.95804	0
ASCL4	0	0	0	0	0	0	0	0	0	0	0	0	0	0	0	0	0	0	0	0
ASCL5	0	0	0	0	0.0918697	0	0.401944	0.70238	0.315548	0.324867	0.25152	0.4098	0.495365	0.225247	0.316217	0.321872	0.9778	0.365816	0	0
ASF1A	11.6617	11.626	12.4574	9.47928	9.95472	11.4724	13.6129	12.5127	9.72938	17.8075	11.8543	12.6355	10.4152	14.2871	10.8643	7.93949	21.3195	20.3027	20.7872	15.8212
ASF1B	4.09675	3.06317	2.92902	4.1626	3.62505	3.69365	35.9013	36.1079	39.6319	30.8042	35.2551	39.0438	11.7023	11.4672	5.9533	8.46706	30.0717	32.0768	31.3748	37.2971
ASGR1	0.865395	0	0.480421	0.368471	0.198195	0.13037	0.963481	0.84182	0.680746	0.467233	0.904358	1.13667	34.4113	34.9874	8.18626	9.02705	0	0.789191	1.21929	2.03917
ASGR2	0	0	0	0	0	0	0	0.0718164	0	0	0	0	0.577406	0.621834	0.0969969	0.296194	0	0	0	0
ASH1L	6.37253	5.77589	6.0796	4.74731	5.68396	5.46417	3.58896	3.0677	3.16819	3.50313	2.90802	3.15566	1.01968	1.44599	1.23196	0.90774	4.57702	5.3817	6.6386	3.57259
ASH1L-AS1	6.69712	0	3.8728	2.97034	5.11263	0.840754	16.7764	17.3725	17.5605	12.3038	10.7896	11.8101	9.64862	13.7887	6.59915	10.0758	13.6039	8.48249	3.93161	9.86295
ASH2L	17.4118	17.3259	16.8626	12.8895	15.5564	13.6197	13.2228	12.7098	13.8329	13.2083	12.7542	13.0646	5.38952	7.19851	5.13547	6.85399	17.5733	17.9891	16.7528	13.6868
ASIC1	5.78337	4.77903	5.05899	4.59544	4.66381	4.78575	7.20973	5.3485	6.99494	6.06539	7.04396	7.93512	8.18129	9.37651	6.6887	5.47389	5.33614	5.94266	5.59488	5.75815
ASIC2	0	0.00100189	0.0031699	0.000972491	0	0	0.00712007	0.00355486	0.00359334	0.00534366	0.00381894	0.00999995	0.00188034	0.000513005	0.00840222	0	0.0027837	0.00972012	0.0225262	0.0161457
ASIC3	9.2738	7.82308	7.42546	11.1372	5.44591	9.4034	38.7846	36.0847	32.7342	30.5983	30.565	28.4568	100.72	86.7903	91.85	95.4006	25.3587	23.4922	15.0764	16.8094
ASIC4	0	0.0473162	0.179645	0.0459278	0	0	0.048037	0	0	0.0970633	0.0901785	0	0.372971	0.193821	0.170062	0.51931	0	0.196736	0	0
ASIC5	0	0	0	0	0	0	0.0161696	0.0565114	0.114246	0.0130689	0.0303548	0.0423917	0.0956534	0.0652418	0	0.174804	0	0	0.0511569	0
ASIP	0	0	0	0	0	0.0106928	0.0237072	0.0138091	0	0.0255481	0.014835	0.0414353	0.0467477	0.0398562	0	0.0569533	0.086508	0	0	0
ASL	19.4249	22.4818	18.4981	27.0391	22.2436	22.7352	25.6524	26.9191	29.385	22.4543	23.8284	24.6418	40.8651	37.4544	21.6732	32.6115	18.0291	16.5334	10.5263	19.3649
ASMT	0.113642	0.0830829	0.0262867	0.0403224	0.0433776	0.0285332	0.0421742	0	0.0496636	0	0.0395862	0.0829256	0.0779646	0.27652	0.348382	0.683894	0	0	0.0667147	0
ASMTL	3.58563	3.44924	3.76866	4.12924	3.98589	4.07494	2.91815	2.67206	3.98618	2.76424	3.3636	3.07549	5.5068	5.42794	5.84042	6.60385	5.55846	3.95192	2.62199	3.70569
ASMTL-AS1	5.88805	6.93184	4.38635	7.83447	5.55262	5.34821	3.56692	2.86382	3.06511	2.37646	1.58353	2.84331	18.5699	19.1568	17.5195	20.1488	1.31916	0.658035	0.457496	1.02017
ASNA1	66.8179	71.1934	68.8922	70.7207	62.1676	66.7013	81.6824	82.632	88.2238	67.2145	75.9262	74.8678	57.7826	62.3016	52.6225	66.8275	75.1898	68.5221	92.9391	71.5664
ASNS	5.29093	4.63063	7.2372	4.27814	4.66054	4.17694	32.1152	29.2972	22.9444	31.9996	25.2799	26.9145	19.3918	25.2532	18.1137	17.8593	78.2809	78.0201	70.5143	46.7522
ASNSD1	38.2075	43.5018	53.2608	37.7994	41.4355	33.985	62.8687	54.9848	49.65	82.969	60.009	58.7127	22.481	38.6807	19.341	22.0914	70.1922	84.0332	167.434	58.9167
ASPA	0.0342075	0	0.142426	0	0	0.0128832	0	0	0	0	0	0	0.0422427	0	0	0	0	0	0	0
ASPDH	0	0	0	0	0	0.129378	2.486	3.0075	2.70228	3.55488	1.61546	3.25875	3.67656	7.13716	3.15934	6.20197	4.18682	2.0885	0	0
ASPG	0	0.0778749	0	0	0	0	0.0790611	0	0	0.0159751	0.0371048	0	0.0146155	0.179437	0	0	0	0	0	0
ASPH	15.3559	16.1275	16.8493	12.6934	15.0405	14.3434	50.265	48.4879	51.3222	61.2124	53.5461	57.0396	14.9605	22.2735	20.5528	19.992	71.3839	78.7453	123.494	72.2623
ASPHD1	0.708062	0.537568	0.37796	0.521794	0.748439	0.512826	11.0667	12.239	11.4253	9.38566	9.96075	11.0092	21.725	24.8341	21.3247	18.2462	4.81273	4.80145	0.383699	4.17109
ASPHD2	5.99638	5.24591	5.93773	6.95664	6.55791	5.07494	3.71307	3.86684	3.88661	3.00104	3.76685	3.68731	1.49762	1.36197	2.03594	2.29761	3.4899	2.35528	2.61051	2.77828
ASPM	1.00098	1.4326	2.9315	1.08356	1.24337	0.984	25.8397	22.6759	16.7267	34.0062	20.5574	21.7146	4.21811	7.28783	1.71633	1.46342	35.4102	39.7109	59.3708	31.282
ASPN	0	0	0	0	0	0	0	0	0	0	0	0	0.0497338	0	0	0	0	0	0	0
ASPRV1	4.39037	2.13984	3.04662	1.55779	0	0.551166	1.90088	1.42359	1.91867	2.85325	1.27445	1.0679	2.00802	4.10879	1.92273	1.95712	1.48636	5.19007	0.859136	2.87367
ASPSCR1	2.32698	2.86725	2.30422	2.97793	2.21555	2.36328	11.338	12.0301	13.9171	8.72859	10.0139	12.0197	15.7455	12.993	16.2481	14.8428	11.2328	11.2462	6.95316	11.5516
ASRGL1	0.0379349	0.0624012	0.0658107	0.02019	0.0217198	0.0214305	3.6744	3.8931	4.0285	3.37088	3.66696	3.77851	2.11586	1.74669	1.09648	1.55999	3.64095	4.15133	4.07541	4.24591
ASS1	19.9695	18.5111	20.5902	27.4733	26.8583	25.0957	6.34477	6.28581	6.86636	8.32361	9.0562	9.32054	17.1769	17.6345	28.9097	30.762	3.27192	2.43387	2.85341	3.77329
ASTE1	3.93032	3.80306	4.65259	3.36333	4.32415	4.41167	5.27668	4.64787	4.54663	6.17185	6.04011	5.73597	2.06196	2.68296	1.62	1.8551	4.46145	5.62231	7.46489	7.71765
ASTL	0	0	0	0	0	0	0	0	0	0	0	0	0	0	0	0	0	0	0	0
ASTN1	0.00345009	0.015134	0.0119707	0.0183624	0.0276552	0.0194906	0	0	0	0	0	0	0	0	0	0	0	0	0	0
ASTN2	0.00214477	0.00588008	0.00446498	0.00799055	0	0.00323104	0.105663	0.111619	0.11107	0.109043	0.110946	0.0970334	0.0750426	0.0758727	0.019725	0.034419	0.137235	0.127134	0.107654	0.0758072
ASXL1	11.4159	11.0099	12.4876	11.3565	11.6466	12.0493	18.0578	19.0734	20.7576	16.6767	17.6825	19.2141	10.1428	12.1213	9.12654	9.25469	18.6098	15.6976	16.7584	15.2875
ASXL2	6.42338	6.23196	6.92017	5.15148	6.02881	6.29647	4.97579	4.35819	5.03745	4.30535	4.04977	4.56948	0.298816	0.68349	0.394987	0.191219	6.45689	6.02939	7.78718	4.70831
ASXL3	0.0675032	0.0336484	0.059618	0.0130644	0.0210814	0.0161783	0	0	0	0	0	0	0	0	0	0	0	0	0	0
ASZ1	0	0	0	0	0	0	0	0	0	0	0	0	0	0	0	0	0	0	0	0
ATAD1	6.68817	7.36042	8.6427	5.62247	6.87389	5.98571	8.2882	7.16117	6.11939	10.5852	7.18688	7.5793	3.1811	5.29491	3.41549	2.56002	7.45293	8.71063	13.5064	10.6503
ATAD2	2.76098	2.90717	3.63341	2.16616	2.55702	2.3821	15.7615	13.8569	13.7869	20.5686	15.0702	16.2863	2.58997	3.37864	2.1389	1.89765	15.0823	17.9226	28.9043	17.5606
ATAD2B	1.43944	1.75467	1.60976	1.27263	1.66876	1.25898	1.28141	1.082	1.07616	1.4719	1.11576	1.1285	0.448063	0.788235	0.531406	0.334091	1.84861	1.97988	2.73415	1.47166
ATAD3A	8.00736	10.4341	9.28275	13.7379	9.76263	10.0938	21.8678	21.5807	22.7252	17.4201	19.8368	22.5816	12.0792	9.57445	9.40639	12.9446	19.5184	14.8909	9.04212	13.3187
ATAD3B	6.26826	9.95393	8.24759	12.4347	8.01683	7.7874	0.861011	1.14823	1.49418	0.732528	0.957051	1.00984	1.17283	0.891365	0.534768	0.979796	0.49608	0.309324	0.0716852	0.479551
ATAD3C	0.570445	0.511831	0.719728	0.662416	0.653222	0.898423	0	0	0	0	0	0	0	0	0	0	0	0	0	0
ATAD5	0.182721	0.29146	0.276647	0.159136	0.190215	0.281521	4.60494	4.02347	3.35379	6.0462	3.86235	4.07272	0.957267	1.32449	0.567425	0.266572	5.61804	6.08457	10.6781	6.45831
ATAT1	5.84377	8.09801	6.3777	7.06869	7.72594	6.62263	3.93324	3.87584	3.69144	3.75265	4.13602	4.8845	7.41325	7.51736	10.1206	8.4189	5.01796	6.37887	4.58458	6.25906
ATCAY	0	0	0	0	0	0	0	0.0214148	0	0	0.0115028	0	0.0181237	0.0247231	0	0	0	0.0334599	0	0
ATE1	0.58039	0.655016	0.54743	0.503837	0.58718	0.660002	2.33375	1.69374	1.94293	2.20567	1.79601	1.66117	0.347923	0.376525	0.25171	0.237372	2.40368	2.74062	3.87035	2.32359
ATF1	4.54514	3.95103	5.16696	4.14976	4.92965	4.80831	4.4329	4.1697	4.3844	5.83563	4.95251	5.04235	2.90526	3.6519	2.52455	1.96434	5.79849	7.41366	14.6755	7.61884
ATF2	4.89162	4.57725	4.72773	3.90226	4.12206	4.16696	5.31082	4.7154	5.3998	6.2548	4.84069	5.26153	2.16354	2.67234	1.98751	1.35116	6.59433	6.64601	11.6682	6.63481
ATF3	1.62738	1.38573	1.54116	1.52848	2.63087	1.45655	0.884601	1.04295	0.878533	0.749425	0.830319	0.824275	6.58849	10.3959	2.84242	4.14784	1.16672	1.33858	3.43933	2.14291
ATF4	1073.56	996.276	917.678	1058.49	1225.69	1181.15	1101.57	1165.53	1198.98	1115.07	1201.66	1203.32	1294.32	1269.25	1396.49	1479.86	1105.51	1191.41	1082.92	1162.79
ATF5	82.7612	78.5244	83.1902	81.8341	80.6016	86.098	58.9435	61.5639	60.1028	47.0928	55.7505	52.8426	97.3586	87.8184	77.2865	87.078	55.6256	64.7444	26.4364	58.552
ATF6	6.24818	6.08085	6.81663	5.04534	5.90092	5.72932	3.54094	2.92411	3.04021	4.10571	3.39096	3.49394	1.58648	2.10689	1.62911	1.7767	3.17299	4.34039	6.00313	3.4151
ATF6B	156.662	162.571	147.162	158.148	155.345	142.657	63.0982	66.7768	63.5354	50.1159	59.4824	60.2299	69.6339	77.3684	51.0005	57.2131	80.1794	78.6252	43.6102	42.846
ATF7	9.2098	9.12399	9.12028	7.97536	9.51709	8.74687	2.86805	2.80453	2.91655	3.04672	2.72925	2.95441	3.37714	3.47263	2.67722	2.6775	3.66023	3.67871	3.41641	2.62095
ATF7IP	6.83423	7.2149	7.61805	6.15556	6.39179	6.07371	1.57513	1.16567	1.30751	1.74266	1.47444	1.39342	0.512356	0.681556	0.558649	0.341184	2.70895	2.33834	3.295	1.63953
ATF7IP2	0.40514	0.407267	0.356111	0.280315	0.35568	0.386545	0.420989	0.348124	0.318695	0.44659	0.384571	0.433596	0.569792	0.6294	0.50567	0.541804	0.514351	0.533671	1.16542	0.954649
ATG10	0.264647	0.137474	0.210228	0.170506	0.203363	0.15213	0.550517	0.518263	0.534145	0.615722	0.453053	0.556477	0.321078	0.428216	0.288226	0.335292	0.636606	0.529262	0.545817	0.369237
ATG12	73.4024	65.643	68.2213	54.1054	65.8704	57.4589	32.5415	33.8463	27.0436	42.9716	31.7241	31.9784	23.4541	31.1203	25.9759	24.6708	37.2361	47.205	64.4317	44.4784
ATG13	15.0078	14.4262	14.9273	13.0562	15.764	14.5632	20.9375	20.7269	21.1577	20.4654	19.9722	20.3748	11.7605	14.2741	15.6281	15.6102	21.5091	21.4587	15.7935	21.7202
ATG14	4.80948	5.86313	6.98274	5.49227	5.24004	4.90645	4.82173	5.31437	4.77502	5.79839	4.67224	5.05983	3.78648	5.47989	2.85268	2.90369	7.04257	6.28088	9.33383	5.22628
ATG16L1	7.20283	6.49857	5.32519	6.04395	7.06975	6.95223	12.8363	12.5178	14.4006	13.5318	12.8907	13.9134	5.3889	5.55513	4.83751	5.17271	12.8431	11.9651	20.0871	15.2634
[truncated: 19,900 more rows]

## Sheet: TF
DEGs (transcription factors)
[truncated: 33 more rows]
