# Supplementary material for: Tiotropium Is Predicted to Be a Promising Drug for COVID-19 Through Transcriptome-Based Comprehensive Molecular Pathway Analysis
Source: Viruses. 2020 Jul 20;12(7):776. doi: 10.3390/v12070776 (PMC7412475; doi:10.3390/v12070776)
Supplement: Supplementary file 1 [file viruses-12-00776-s001.zip › TableS2_gProfiler.xlsx]

## Sheet: gProfiler_hsapiens_2020. 4. 3. 
source	term_name	term_id	adjusted_p_value	negative_log10_of_adjusted_p_value	term_size	query_size	intersection_size	effective_domain_size	intersections
GO:MF	receptor ligand activity	GO:0048018	1.81522e-13	12.7411	486	160	29	18126	CSF3,CXCL5,CCL20,CSF2,IL6,IL36G,SAA2,IL8,CXCL3,SAA1,TNFSF14,TNF,INHBA,CXCL6,LTB,CXCL1,CXCL2,LIF,HBEGF,IL32,IL1A,EDN1,IL1B,TYMP,PDGFB,WNT4,BMP2,STC1,CDC42EP2
GO:MF	signaling receptor activator activity	GO:0030546	2.50835e-13	12.6006	492	160	29	18126	CSF3,CXCL5,CCL20,CSF2,IL6,IL36G,SAA2,IL8,CXCL3,SAA1,TNFSF14,TNF,INHBA,CXCL6,LTB,CXCL1,CXCL2,LIF,HBEGF,IL32,IL1A,EDN1,IL1B,TYMP,PDGFB,WNT4,BMP2,STC1,CDC42EP2
GO:MF	cytokine activity	GO:0005125	2.59161e-13	12.5864	218	160	21	18126	CSF3,CXCL5,CCL20,CSF2,IL6,IL36G,IL8,CXCL3,TNFSF14,TNF,INHBA,CXCL6,LTB,CXCL1,CXCL2,LIF,IL32,IL1A,EDN1,IL1B,BMP2
GO:MF	receptor regulator activity	GO:0030545	2.24156e-12	11.6495	535	160	29	18126	CSF3,CXCL5,CCL20,CSF2,IL6,IL36G,SAA2,IL8,CXCL3,SAA1,TNFSF14,TNF,INHBA,CXCL6,LTB,CXCL1,CXCL2,LIF,HBEGF,IL32,IL1A,EDN1,IL1B,TYMP,PDGFB,WNT4,BMP2,STC1,CDC42EP2
GO:MF	cytokine receptor binding	GO:0005126	1.34708e-08	7.87061	264	160	18	18126	CSF3,CXCL5,CCL20,CSF2,IL6,IL36G,IL8,CXCL3,TNFSF14,TNF,CXCL6,LTB,CXCL1,CXCL2,LIF,ITGB3,IL1A,IL1B
GO:MF	signaling receptor binding	GO:0005102	2.56948e-08	7.59015	1638	160	43	18126	CSF3,CXCL5,CCL20,CSF2,IL6,IL36G,SAA2,IL8,CXCL3,SAA1,TNFSF14,ICAM1,S100A8,TNF,INHBA,CXCL6,LTB,C3,RND1,CXCL1,CXCL2,PLAT,LIF,HBEGF,S100A12,IL32,ITGB3,TLR2,S100A9,IL1A,EDN1,IL1B,TYMP,PDGFB,WNT4,PLSCR1,BMP2,STC1,CDC42EP2,EFNA1,S100P,PLAUR,TUBB3
GO:MF	molecular function regulator	GO:0098772	3.22208e-06	5.49186	1838	160	42	18126	CSF3,CXCL5,CCL20,CSF2,IL6,IL36G,SAA2,IL8,CXCL3,SAA1,TNFSF14,TNF,PI3,INHBA,CXCL6,BIRC3,LTB,C3,SERPINA3,CXCL1,CXCL2,LIF,BST2,HBEGF,SERPINB4,IL32,IL1A,EDN1,IL1B,SOCS3,TYMP,PDGFB,WNT4,BMP2,STC1,CDC42EP2,SERPINB1,IKBKE,SERPINB2,ADRB2,CSTB,PARP9
GO:MF	CXCR chemokine receptor binding	GO:0045236	4.694e-06	5.32846	18	160	6	18126	CXCL5,IL8,CXCL3,CXCL6,CXCL1,CXCL2
GO:MF	chemokine activity	GO:0008009	0.000147652	3.83076	49	160	7	18126	CXCL5,CCL20,IL8,CXCL3,CXCL6,CXCL1,CXCL2
GO:MF	growth factor receptor binding	GO:0070851	0.000227465	3.64309	136	160	10	18126	CSF3,CSF2,IL6,IL36G,HBEGF,ITGB3,IL1A,IL1B,PDGFB,PLSCR1
GO:MF	2'-5'-oligoadenylate synthetase activity	GO:0001730	0.000432729	3.36378	3	160	3	18126	OAS1,OAS3,OAS2
GO:MF	RAGE receptor binding	GO:0050786	0.00117871	2.92859	11	160	4	18126	S100A8,S100A12,S100A9,S100P
GO:MF	growth factor activity	GO:0008083	0.001202	2.9201	163	160	10	18126	CSF3,CSF2,IL6,INHBA,CXCL1,LIF,HBEGF,TYMP,PDGFB,BMP2
GO:MF	chemokine receptor binding	GO:0042379	0.00176443	2.7534	70	160	7	18126	CXCL5,CCL20,IL8,CXCL3,CXCL6,CXCL1,CXCL2
GO:MF	endopeptidase inhibitor activity	GO:0004866	0.00252241	2.59818	177	160	10	18126	TNFSF14,PI3,BIRC3,C3,SERPINA3,BST2,SERPINB4,SERPINB1,SERPINB2,CSTB
GO:MF	protein binding	GO:0005515	0.00281616	2.55034	12743	160	137	18126	CSF3,SPRR2E,CXCL5,CCL20,CSF2,IL6,IFI27,IL36G,XAF1,IFI6,MX1,BCL2A1,SAA2,IL8,MX2,CXCL3,MMP9,SAA1,PGLYRP4,GBP5,TNFSF14,ICAM1,S100A8,C1QTNF1,TNF,CFB,INHBA,CXCL6,OAS1,SPRR2A,BIRC3,ZC3H12A,LTB,TNFAIP3,IFITM1,IRAK2,IRF7,KRT6B,TNFAIP2,SOD2,C3,RND1,SERPINA3,CXCL1,CXCL2,TRIML2,PLAT,RHCG,OAS3,LIF,BST2,HBEGF,OAS2,TNIP1,SERPINB4,IRF9,S100A12,IL32,ITGB3,P2RY6,MAFF,TLR2,STAT5A,S100A9,FAM167A,IL1A,PSMB9,EDN1,MAP…
GO:MF	peptidase inhibitor activity	GO:0030414	0.0033941	2.46927	183	160	10	18126	TNFSF14,PI3,BIRC3,C3,SERPINA3,BST2,SERPINB4,SERPINB1,SERPINB2,CSTB
GO:MF	endopeptidase regulator activity	GO:0061135	0.00373756	2.42741	185	160	10	18126	TNFSF14,PI3,BIRC3,C3,SERPINA3,BST2,SERPINB4,SERPINB1,SERPINB2,CSTB
GO:MF	identical protein binding	GO:0042802	0.0145293	1.83775	1756	160	33	18126	CXCL5,IFI27,MX1,BCL2A1,MMP9,GBP5,C1QTNF1,TNF,INHBA,TNFAIP3,IRAK2,SOD2,RHCG,BST2,TNIP1,ITGB3,TLR2,TYMP,PDGFB,NFKBIA,RELB,KYNU,C1S,SAMHD1,IRAK3,IFIT3,XDH,LCN2,TGM2,ADRB2,S100P,IFIH1,EHD1
GO:MF	peptidase regulator activity	GO:0061134	0.0182668	1.73834	222	160	10	18126	TNFSF14,PI3,BIRC3,C3,SERPINA3,BST2,SERPINB4,SERPINB1,SERPINB2,CSTB
GO:MF	G protein-coupled receptor binding	GO:0001664	0.0309741	1.509	286	160	11	18126	CXCL5,CCL20,IL8,CXCL3,SAA1,CXCL6,C3,CXCL1,CXCL2,EDN1,WNT4
GO:BP	response to cytokine	GO:0034097	7.0443e-35	34.1522	1225	160	69	17906	CSF3,CXCL5,CCL20,CSF2,IL6,IFI27,IL36G,XAF1,IFI6,MX1,IL8,MX2,CXCL3,MMP9,SAA1,GBP5,TNFSF14,ICAM1,TNF,CXCL6,OAS1,BIRC3,ZC3H12A,LTB,TNFAIP3,IFITM1,IRAK2,IRF7,SOD2,CXCL1,CXCL2,OAS3,LIF,BST2,OAS2,IRF9,IL32,CYP27B1,TLR2,STAT5A,IL1A,PSMB9,EDN1,MAP3K8,IL1B,SOCS3,PDGFB,NFKB2,NFKBIA,LGALS9,RELB,IL7R,KYNU,IFIT1,PLSCR1,SAMHD1,IFITM3,MMP1,IRAK3,IFIT3,CDC42EP2,LCN2,HYAL1,IKBKE,SERPINB2,IFIH1,PARP9,SPRY4,FOSL1
GO:BP	response to other organism	GO:0051707	3.93755e-34	33.4048	1551	160	75	17906	CSF3,CXCL5,CCL20,CSF2,IL6,IFI27,IL36G,XAF1,IFI6,MX1,IFI44L,IL8,MX2,CXCL3,SAA1,PGLYRP4,GBP5,VNN1,ICAM1,S100A8,TNF,CFB,PI3,CXCL6,OAS1,BIRC3,ZC3H12A,TNFAIP3,IFITM1,IRAK2,IRF7,C3,CXCL1,CXCL2,OAS3,BST2,OAS2,TNIP1,SERPINB4,IRF9,C15ORF48,S100A12,CYP27B1,TLR2,S100A9,IL1A,PSMB9,EDN1,IL1B,SOCS3,ADAM8,NFKB2,NFKBIA,LGALS9,RELB,IFI44,KYNU,IFIT1,PLSCR1,C1S,SAMHD1,BMP2,IFITM3,IRAK3,IFIT3,CDC42EP2,BCL3,PRSS3,LCN…
GO:BP	response to external biotic stimulus	GO:0043207	4.30309e-34	33.3662	1553	160	75	17906	CSF3,CXCL5,CCL20,CSF2,IL6,IFI27,IL36G,XAF1,IFI6,MX1,IFI44L,IL8,MX2,CXCL3,SAA1,PGLYRP4,GBP5,VNN1,ICAM1,S100A8,TNF,CFB,PI3,CXCL6,OAS1,BIRC3,ZC3H12A,TNFAIP3,IFITM1,IRAK2,IRF7,C3,CXCL1,CXCL2,OAS3,BST2,OAS2,TNIP1,SERPINB4,IRF9,C15ORF48,S100A12,CYP27B1,TLR2,S100A9,IL1A,PSMB9,EDN1,IL1B,SOCS3,ADAM8,NFKB2,NFKBIA,LGALS9,RELB,IFI44,KYNU,IFIT1,PLSCR1,C1S,SAMHD1,BMP2,IFITM3,IRAK3,IFIT3,CDC42EP2,BCL3,PRSS3,LCN…
GO:BP	response to biotic stimulus	GO:0009607	1.60437e-33	32.7947	1583	160	75	17906	CSF3,CXCL5,CCL20,CSF2,IL6,IFI27,IL36G,XAF1,IFI6,MX1,IFI44L,IL8,MX2,CXCL3,SAA1,PGLYRP4,GBP5,VNN1,ICAM1,S100A8,TNF,CFB,PI3,CXCL6,OAS1,BIRC3,ZC3H12A,TNFAIP3,IFITM1,IRAK2,IRF7,C3,CXCL1,CXCL2,OAS3,BST2,OAS2,TNIP1,SERPINB4,IRF9,C15ORF48,S100A12,CYP27B1,TLR2,S100A9,IL1A,PSMB9,EDN1,IL1B,SOCS3,ADAM8,NFKB2,NFKBIA,LGALS9,RELB,IFI44,KYNU,IFIT1,PLSCR1,C1S,SAMHD1,BMP2,IFITM3,IRAK3,IFIT3,CDC42EP2,BCL3,PRSS3,LCN…
GO:BP	immune response	GO:0006955	3.34777e-32	31.4752	2294	160	86	17906	CSF3,CXCL5,CCL20,CSF2,IL6,IFI27,IL36G,XAF1,IFI6,MX1,IFI44L,IL8,MX2,CXCL3,MMP9,SAA1,PGLYRP4,GBP5,TNFSF14,VNN1,ICAM1,S100A8,TNF,CFB,PI3,CXCL6,OAS1,BIRC3,ZC3H12A,LTB,TNFAIP3,IFITM1,IRAK2,IRF7,C3,SERPINA3,CXCL1,CXCL2,OAS3,LIF,BST2,OAS2,TNIP1,SERPINB4,IRF9,S100A12,IL32,CYP27B1,TLR2,S100A9,IL1A,PSMB9,EDN1,IL1B,SOCS3,ADAM8,NFKB2,NFKBIZ,NFKBIA,LGALS9,RELB,IFI44,IL7R,KYNU,IFIT1,PLSCR1,C1R,C1S,SAMHD1,IFITM…
GO:BP	defense response	GO:0006952	7.20373e-32	31.1424	1783	160	77	17906	CXCL5,CCL20,IL6,IFI27,IL36G,XAF1,IFI6,MX1,IFI44L,SAA2,IL8,MX2,CXCL3,MMP9,SAA1,PGLYRP4,GBP5,VNN1,ICAM1,S100A8,TNF,CFB,INHBA,CXCL6,OAS1,BIRC3,ZC3H12A,TNFAIP3,IFITM1,IRAK2,IRF7,C3,SERPINA3,CXCL1,CXCL2,OAS3,BST2,OAS2,TNIP1,SERPINB4,IRF9,S100A12,IL32,CYP27B1,TLR2,STAT5A,S100A9,IL1A,PSMB9,EDN1,IL1B,SOCS3,ADAM8,NFKB2,NFKBIZ,NFKBIA,LGALS9,RELB,KYNU,IFIT1,PLSCR1,C1S,SAMHD1,BMP2,IFITM3,IRAK3,IFIT3,CDC42EP2…
GO:BP	response to external stimulus	GO:0009605	7.7174e-32	31.1125	2923	160	95	17906	CSF3,CXCL5,CCL20,CSF2,IL6,IFI27,IL36G,XAF1,IFI6,MX1,IFI44L,SAA2,IL8,MX2,CXCL3,MMP9,SAA1,PGLYRP4,GBP5,TNFSF14,VNN1,ICAM1,S100A8,C1QTNF1,TNF,CFB,PI3,CXCL6,OAS1,BIRC3,ZC3H12A,TNFAIP3,IFITM1,IRAK2,IRF7,C3,CXCL1,CXCL2,PLAT,OAS3,BST2,HBEGF,OAS2,TNIP1,SERPINB4,IRF9,C15ORF48,S100A12,CYP27B1,ITGB3,TLR2,S100A9,IL1A,PSMB9,EDN1,IL1B,SOCS3,TYMP,PDGFB,NRCAM,ADAM8,NFKB2,NFKBIZ,NFKBIA,LGALS9,RELB,WNT4,IFI44,KYNU…
GO:BP	cytokine-mediated signaling pathway	GO:0019221	7.5779e-31	30.1205	799	160	55	17906	CSF3,CXCL5,CCL20,CSF2,IL6,IFI27,IL36G,XAF1,IFI6,MX1,IL8,MX2,CXCL3,MMP9,SAA1,TNFSF14,ICAM1,TNF,CXCL6,OAS1,BIRC3,LTB,TNFAIP3,IFITM1,IRAK2,IRF7,SOD2,CXCL1,CXCL2,OAS3,LIF,BST2,OAS2,IRF9,IL32,STAT5A,IL1A,PSMB9,EDN1,MAP3K8,IL1B,SOCS3,PDGFB,NFKBIA,IL7R,IFIT1,SAMHD1,IFITM3,MMP1,IRAK3,IFIT3,LCN2,IKBKE,SERPINB2,PARP9
GO:BP	cellular response to cytokine stimulus	GO:0071345	6.94633e-30	29.1582	1130	160	62	17906	CSF3,CXCL5,CCL20,CSF2,IL6,IFI27,IL36G,XAF1,IFI6,MX1,IL8,MX2,CXCL3,MMP9,SAA1,GBP5,TNFSF14,ICAM1,TNF,CXCL6,OAS1,BIRC3,ZC3H12A,LTB,TNFAIP3,IFITM1,IRAK2,IRF7,SOD2,CXCL1,CXCL2,OAS3,LIF,BST2,OAS2,IRF9,IL32,TLR2,STAT5A,IL1A,PSMB9,EDN1,MAP3K8,IL1B,SOCS3,PDGFB,NFKBIA,LGALS9,IL7R,IFIT1,SAMHD1,IFITM3,MMP1,IRAK3,IFIT3,CDC42EP2,LCN2,HYAL1,IKBKE,SERPINB2,PARP9,SPRY4
GO:BP	immune system process	GO:0002376	2.38756e-27	26.622	3235	160	94	17906	CSF3,CXCL5,CCL20,CSF2,IL6,IFI27,IL36G,XAF1,IFI6,MX1,IFI44L,IL8,MX2,CXCL3,MMP9,SAA1,PGLYRP4,GBP5,TNFSF14,VNN1,ICAM1,S100A8,TNF,CFB,PI3,INHBA,CXCL6,OAS1,BIRC3,ZC3H12A,LTB,TNFAIP3,IFITM1,IRAK2,IRF7,C3,SERPINA3,CXCL1,CXCL2,OAS3,LIF,BST2,OAS2,TNIP1,SERPINB4,IRF9,KRT75,S100A12,IL32,CYP27B1,ITGB3,TLR2,S100A9,IL1A,PSMB9,EDN1,MAP3K8,IL1B,SOCS3,PDGFB,ADAM8,NFKB2,BPGM,NFKBIZ,NFKBIA,LGALS9,RELB,WNT4,IFI44,IL…
GO:BP	defense response to other organism	GO:0098542	2.99405e-26	25.5237	1212	160	60	17906	CCL20,IL6,IFI27,IL36G,XAF1,IFI6,MX1,IFI44L,MX2,SAA1,PGLYRP4,GBP5,VNN1,ICAM1,S100A8,TNF,CFB,CXCL6,OAS1,BIRC3,ZC3H12A,TNFAIP3,IFITM1,IRAK2,IRF7,C3,OAS3,BST2,OAS2,TNIP1,SERPINB4,IRF9,S100A12,CYP27B1,TLR2,S100A9,PSMB9,EDN1,IL1B,SOCS3,ADAM8,NFKB2,NFKBIA,LGALS9,RELB,KYNU,IFIT1,PLSCR1,C1S,SAMHD1,IFITM3,IRAK3,IFIT3,CDC42EP2,BCL3,LCN2,PRDM1,IKBKE,IFIH1,PARP9
GO:BP	innate immune response	GO:0045087	1.01598e-23	22.9931	1010	160	53	17906	CCL20,IFI27,IL36G,XAF1,IFI6,MX1,MX2,SAA1,PGLYRP4,GBP5,VNN1,ICAM1,S100A8,CFB,OAS1,BIRC3,TNFAIP3,IFITM1,IRAK2,IRF7,C3,OAS3,BST2,OAS2,TNIP1,SERPINB4,IRF9,S100A12,CYP27B1,TLR2,S100A9,PSMB9,EDN1,SOCS3,ADAM8,NFKB2,NFKBIA,LGALS9,RELB,KYNU,IFIT1,PLSCR1,C1S,SAMHD1,IFITM3,IRAK3,IFIT3,CDC42EP2,LCN2,PRDM1,IKBKE,IFIH1,PARP9
GO:BP	response to virus	GO:0009615	1.06259e-21	20.9736	337	160	33	17906	IL6,IFI27,IFI6,MX1,IFI44L,MX2,TNF,OAS1,BIRC3,ZC3H12A,TNFAIP3,IFITM1,IRF7,OAS3,BST2,OAS2,IRF9,IL1B,LGALS9,IFI44,IFIT1,PLSCR1,SAMHD1,IFITM3,IRAK3,IFIT3,BCL3,LCN2,HYAL1,IKBKE,IFIH1,PARP9,FOSL1
GO:BP	multi-organism process	GO:0051704	3.09278e-21	20.5097	3072	160	84	17906	CSF3,CXCL5,CCL20,CSF2,IL6,IFI27,IL36G,XAF1,IFI6,MX1,IFI44L,IL8,MX2,CXCL3,MMP9,SAA1,PGLYRP4,GBP5,VNN1,ICAM1,S100A8,TNF,CFB,PI3,INHBA,CXCL6,OAS1,BIRC3,ZC3H12A,TNFAIP3,IFITM1,IRAK2,IRF7,C3,CXCL1,CXCL2,OAS3,LIF,BST2,OAS2,TNIP1,SERPINB4,IRF9,C15ORF48,S100A12,CYP27B1,ITGB3,MAFF,TLR2,S100A9,IL1A,PSMB9,EDN1,IL1B,SOCS3,ADAM8,NFKB2,NFKBIA,LGALS9,RELB,WNT4,IFI44,KYNU,IFIT1,PLSCR1,C1S,SAMHD1,BMP2,IFITM3,MMP1…
GO:BP	immune effector process	GO:0002252	1.55046e-20	19.8095	1281	160	55	17906	IL6,IFI27,IFI6,MX1,IFI44L,MX2,MMP9,VNN1,ICAM1,S100A8,TNF,CFB,CXCL6,OAS1,BIRC3,ZC3H12A,TNFAIP3,IFITM1,IRF7,C3,SERPINA3,CXCL1,OAS3,BST2,OAS2,SERPINB4,IRF9,S100A12,TLR2,S100A9,IL1B,ADAM8,NFKBIZ,LGALS9,RELB,IL7R,IFIT1,PLSCR1,C1R,C1S,SAMHD1,IFITM3,RHOF,IRAK3,IFIT3,BCL3,SERPINB1,PRSS3,LCN2,POU2F2,S100P,PLAUR,IFIH1,CSTB,PARP9
GO:BP	response to stress	GO:0006950	1.39245e-19	18.8562	4147	160	95	17906	CXCL5,CCL20,CSF2,IL6,IFI27,IL36G,XAF1,IFI6,MX1,IFI44L,BCL2A1,SAA2,IL8,MX2,CXCL3,MMP9,SAA1,PGLYRP4,GBP5,VNN1,ICAM1,S100A8,C1QTNF1,TNF,CFB,INHBA,CXCL6,OAS1,BIRC3,ZC3H12A,TNFAIP3,IFITM1,IRAK2,IRF7,SOD2,C3,SERPINA3,CXCL1,CXCL2,PLAT,OAS3,BST2,HBEGF,OAS2,TNIP1,SERPINB4,IRF9,S100A12,IL32,CYP27B1,ITGB3,MAFF,TLR2,STAT5A,S100A9,IL1A,PSMB9,EDN1,MAP3K8,IL1B,SOCS3,PDGFB,ADAM8,NFKB2,IER3,NFKBIZ,NFKBIA,LGALS9,R…
GO:BP	response to organic substance	GO:0010033	2.33763e-17	16.6312	3421	160	83	17906	CSF3,CXCL5,CCL20,CSF2,IL6,IFI27,IL36G,XAF1,IFI6,MX1,IL8,MX2,CXCL3,MMP9,SAA1,GBP5,TNFSF14,ICAM1,S100A8,TNF,INHBA,CXCL6,OAS1,BIRC3,ZC3H12A,LTB,TNFAIP3,IFITM1,IRAK2,IRF7,SOD2,CXCL1,CXCL2,TRIML2,OAS3,LIF,BST2,OAS2,IRF9,IL32,CYP27B1,ITGB3,P2RY6,TLR2,STAT5A,MMP13,IL1A,PSMB9,EDN1,MAP3K8,IL1B,SOCS3,PDGFB,NFKB2,NFKBIA,LGALS9,RELB,WNT4,IL7R,KYNU,IFIT1,PLSCR1,SAMHD1,BMP2,IFITM3,MMP1,IRAK3,IFIT3,STC1,CDC42EP…
GO:BP	cell surface receptor signaling pathway	GO:0007166	2.97849e-17	16.526	3197	160	80	17906	CSF3,CXCL5,CCL20,CSF2,IL6,IFI27,IL36G,XAF1,IFI6,MX1,BCL2A1,IL8,MX2,CXCL3,MMP9,SAA1,TNFSF14,ICAM1,TNF,INHBA,CXCL6,OAS1,BIRC3,ZC3H12A,LTB,TNFAIP3,IFITM1,IRAK2,IRF7,SOD2,C3,CXCL1,CXCL2,PLAT,OAS3,LIF,BST2,HBEGF,OAS2,IRF9,IL32,ITGB3,P2RY6,TLR2,STAT5A,IL1A,PSMB9,EDN1,MAP3K8,IL1B,SOCS3,PDGFB,NFKBIZ,NFKBIA,RELB,WNT4,IL7R,IFIT1,PLSCR1,G0S2,SAMHD1,BMP2,DTX2,IFITM3,MMP1,IRAK3,IFIT3,BCL3,XDH,EFNA1,LCN2,IKBKE…
GO:BP	cellular response to chemical stimulus	GO:0070887	1.0209e-16	15.991	3418	160	82	17906	CSF3,CXCL5,CCL20,CSF2,IL6,IFI27,IL36G,XAF1,IFI6,MX1,SAA2,IL8,MX2,CXCL3,MMP9,SAA1,GBP5,TNFSF14,VNN1,ICAM1,S100A8,TNF,INHBA,CXCL6,OAS1,BIRC3,ZC3H12A,LTB,TNFAIP3,IFITM1,IRAK2,IRF7,SOD2,CXCL1,CXCL2,OAS3,LIF,BST2,HBEGF,OAS2,IRF9,S100A12,IL32,CYP27B1,ITGB3,P2RY6,TLR2,STAT5A,S100A9,IL1A,PSMB9,EDN1,MAP3K8,IL1B,SOCS3,PDGFB,ADAM8,NFKBIA,LGALS9,RELB,WNT4,IL7R,IFIT1,SAMHD1,BMP2,IFITM3,MMP1,IRAK3,IFIT3,STC1,C…
GO:BP	cellular response to organic substance	GO:0071310	1.27778e-16	15.8935	2813	160	74	17906	CSF3,CXCL5,CCL20,CSF2,IL6,IFI27,IL36G,XAF1,IFI6,MX1,IL8,MX2,CXCL3,MMP9,SAA1,GBP5,TNFSF14,ICAM1,TNF,INHBA,CXCL6,OAS1,BIRC3,ZC3H12A,LTB,TNFAIP3,IFITM1,IRAK2,IRF7,SOD2,CXCL1,CXCL2,OAS3,LIF,BST2,OAS2,IRF9,IL32,CYP27B1,ITGB3,P2RY6,TLR2,STAT5A,IL1A,PSMB9,EDN1,MAP3K8,IL1B,SOCS3,PDGFB,NFKBIA,LGALS9,WNT4,IL7R,IFIT1,SAMHD1,BMP2,IFITM3,MMP1,IRAK3,IFIT3,STC1,CDC42EP2,XDH,LCN2,HYAL1,IKBKE,SERPINB2,ADRB2,IFIH1…
GO:BP	inflammatory response	GO:0006954	1.7494e-16	15.7571	780	160	40	17906	CXCL5,CCL20,IL6,IL36G,SAA2,IL8,CXCL3,MMP9,SAA1,GBP5,VNN1,ICAM1,S100A8,TNF,CXCL6,BIRC3,ZC3H12A,TNFAIP3,IRAK2,C3,SERPINA3,CXCL1,CXCL2,TNIP1,S100A12,TLR2,S100A9,IL1A,IL1B,SOCS3,ADAM8,NFKB2,NFKBIZ,NFKBIA,LGALS9,RELB,PLSCR1,BMP2,HYAL1,TGM2
GO:BP	regulation of multi-organism process	GO:0043900	7.58259e-15	14.1202	774	160	38	17906	IFI27,MX1,IL8,PGLYRP4,GBP5,S100A8,TNF,INHBA,CXCL6,OAS1,BIRC3,ZC3H12A,TNFAIP3,IFITM1,IRAK2,IRF7,OAS3,BST2,OAS2,TNIP1,SERPINB4,TLR2,S100A9,PSMB9,IL1B,SOCS3,ADAM8,NFKBIA,LGALS9,RELB,IFIT1,PLSCR1,SAMHD1,IFITM3,IRAK3,IKBKE,IFIH1,PARP9
GO:BP	defense response to virus	GO:0051607	8.79042e-15	14.056	251	160	24	17906	IL6,IFI27,IFI6,MX1,IFI44L,MX2,OAS1,BIRC3,ZC3H12A,TNFAIP3,IFITM1,IRF7,OAS3,BST2,OAS2,IRF9,IL1B,IFIT1,PLSCR1,SAMHD1,IFITM3,IFIT3,IFIH1,PARP9
GO:BP	response to bacterium	GO:0009617	1.05081e-14	13.9785	736	160	37	17906	CSF3,CXCL5,CCL20,CSF2,IL6,IL36G,IL8,CXCL3,PGLYRP4,GBP5,ICAM1,S100A8,TNF,CXCL6,ZC3H12A,TNFAIP3,IRAK2,C3,CXCL1,CXCL2,OAS2,C15ORF48,S100A12,CYP27B1,TLR2,S100A9,IL1A,EDN1,IL1B,NFKB2,NFKBIA,LGALS9,IFI44,BMP2,IRAK3,BCL3,LCN2
GO:BP	type I interferon signaling pathway	GO:0060337	1.82224e-14	13.7394	95	160	17	17906	IFI27,XAF1,IFI6,MX1,MX2,OAS1,IFITM1,IRF7,OAS3,BST2,OAS2,IRF9,IFIT1,SAMHD1,IFITM3,IFIT3,IKBKE
GO:BP	cellular response to type I interferon	GO:0071357	1.82224e-14	13.7394	95	160	17	17906	IFI27,XAF1,IFI6,MX1,MX2,OAS1,IFITM1,IRF7,OAS3,BST2,OAS2,IRF9,IFIT1,SAMHD1,IFITM3,IFIT3,IKBKE
GO:BP	response to chemical	GO:0042221	3.28808e-14	13.4831	4897	160	95	17906	CSF3,CXCL5,CCL20,CSF2,IL6,IFI27,IL36G,XAF1,IFI6,MX1,SAA2,IL8,MX2,CXCL3,MMP9,SAA1,GBP5,TNFSF14,VNN1,ICAM1,S100A8,TNF,INHBA,CXCL6,OAS1,BIRC3,ZC3H12A,LTB,TNFAIP3,IFITM1,IRAK2,IRF7,SOD2,CXCL1,CXCL2,TRIML2,OAS3,LIF,BST2,HBEGF,OAS2,IRF9,S100A12,IL32,SLC6A14,CYP27B1,ITGB3,P2RY6,TLR2,STAT5A,S100A9,MMP13,IL1A,PSMB9,EDN1,MAP3K8,IL1B,SOCS3,TYMP,PDGFB,NRCAM,ADAM8,NFKB2,NFKBIA,LGALS9,RELB,WNT4,IL7R,KYNU,IFIT1…
GO:BP	response to type I interferon	GO:0034340	3.8045e-14	13.4197	99	160	17	17906	IFI27,XAF1,IFI6,MX1,MX2,OAS1,IFITM1,IRF7,OAS3,BST2,OAS2,IRF9,IFIT1,SAMHD1,IFITM3,IFIT3,IKBKE
GO:BP	regulation of response to external stimulus	GO:0032101	6.80026e-14	13.1675	1132	160	44	17906	IL6,IL8,MMP9,SAA1,GBP5,TNFSF14,S100A8,C1QTNF1,TNF,CXCL6,BIRC3,ZC3H12A,TNFAIP3,IRAK2,IRF7,C3,PLAT,TNIP1,SERPINB4,S100A12,CYP27B1,TLR2,S100A9,PSMB9,EDN1,IL1B,SOCS3,PDGFB,ADAM8,NFKBIZ,NFKBIA,LGALS9,RELB,WNT4,IFIT1,PLSCR1,SAMHD1,IRAK3,TGM2,IKBKE,SERPINB2,PLAUR,IFIH1,PARP9
GO:BP	response to lipopolysaccharide	GO:0032496	1.35416e-13	12.8683	347	160	26	17906	CSF3,CXCL5,CSF2,IL6,IL36G,IL8,CXCL3,ICAM1,S100A8,TNF,CXCL6,ZC3H12A,TNFAIP3,IRAK2,CXCL1,CXCL2,CYP27B1,TLR2,IL1A,EDN1,IL1B,NFKB2,NFKBIA,LGALS9,IRAK3,LCN2
GO:BP	response to molecule of bacterial origin	GO:0002237	5.29523e-13	12.2761	367	160	26	17906	CSF3,CXCL5,CSF2,IL6,IL36G,IL8,CXCL3,ICAM1,S100A8,TNF,CXCL6,ZC3H12A,TNFAIP3,IRAK2,CXCL1,CXCL2,CYP27B1,TLR2,IL1A,EDN1,IL1B,NFKB2,NFKBIA,LGALS9,IRAK3,LCN2
GO:BP	cellular response to lipopolysaccharide	GO:0071222	1.09285e-11	10.9614	215	160	20	17906	CSF3,CXCL5,CSF2,IL6,IL36G,IL8,CXCL3,ICAM1,TNF,CXCL6,ZC3H12A,TNFAIP3,IRAK2,CXCL1,CXCL2,TLR2,IL1A,IL1B,NFKBIA,LCN2
GO:BP	programmed cell death	GO:0012501	1.47344e-11	10.8317	2152	160	57	17906	SPRR2E,CSF2,SPRR2D,IL6,IFI27,XAF1,IFI6,MX1,BCL2A1,MMP9,TNFSF14,VNN1,ICAM1,S100A8,TNF,PI3,INHBA,KRT24,SPRR2A,BIRC3,ZC3H12A,TNFAIP3,IRF7,KRT6B,SOD2,KRT75,TLR2,S100A9,IL1A,EDN1,IL1B,IVL,SOCS3,KRT4,ADAM8,IER3,NFKBIA,LGALS9,WNT4,IL7R,PLSCR1,G0S2,BMP2,TGM1,IFIT3,SPRR1A,BCL3,XDH,EFNA1,LCN2,TGM2,IKBKE,SERPINB2,DRAM1,PLAUR,KRT23,FOSL1
GO:BP	positive regulation of response to external stimulus	GO:0032103	2.17388e-11	10.6628	640	160	31	17906	IL6,IL8,GBP5,TNFSF14,S100A8,TNF,BIRC3,TNFAIP3,IRAK2,IRF7,C3,TNIP1,S100A12,CYP27B1,TLR2,S100A9,PSMB9,EDN1,IL1B,PDGFB,ADAM8,NFKBIZ,NFKBIA,LGALS9,RELB,PLSCR1,IRAK3,TGM2,IKBKE,IFIH1,PARP9
GO:BP	response to stimulus	GO:0050896	2.21187e-11	10.6552	9455	160	131	17906	CSF3,CXCL5,CCL20,CSF2,IL6,IFI27,IL36G,XAF1,IFI6,MX1,IFI44L,BCL2A1,SAA2,IL8,MX2,CXCL3,MMP9,SAA1,PGLYRP4,GBP5,TNFSF14,MRGPRX3,VNN1,ICAM1,S100A8,C1QTNF1,TNF,CFB,PI3,INHBA,CXCL6,OAS1,BIRC3,ZC3H12A,LTB,TNFAIP3,IFITM1,IRAK2,IRF7,SOD2,C3,RND1,SERPINA3,CXCL1,CXCL2,TRIML2,PLAT,OAS3,LIF,BST2,HBEGF,OAS2,TNIP1,SERPINB4,IRF9,C15ORF48,S100A12,IL32,SLC6A14,CYP27B1,ITGB3,P2RY6,MAFF,TLR2,STAT5A,S100A9,MMP13,IL1A,…
GO:BP	cellular response to molecule of bacterial origin	GO:0071219	3.10889e-11	10.5074	227	160	20	17906	CSF3,CXCL5,CSF2,IL6,IL36G,IL8,CXCL3,ICAM1,TNF,CXCL6,ZC3H12A,TNFAIP3,IRAK2,CXCL1,CXCL2,TLR2,IL1A,IL1B,NFKBIA,LCN2
GO:BP	response to interferon-gamma	GO:0034341	3.71139e-11	10.4305	200	160	19	17906	CCL20,GBP5,ICAM1,OAS1,IFITM1,IRF7,OAS3,BST2,OAS2,IRF9,CYP27B1,TLR2,EDN1,SOCS3,LGALS9,KYNU,IFITM3,CDC42EP2,PARP9
GO:BP	cell death	GO:0008219	5.05493e-11	10.2963	2285	160	58	17906	CSF3,SPRR2E,CSF2,SPRR2D,IL6,IFI27,XAF1,IFI6,MX1,BCL2A1,MMP9,TNFSF14,VNN1,ICAM1,S100A8,TNF,PI3,INHBA,KRT24,SPRR2A,BIRC3,ZC3H12A,TNFAIP3,IRF7,KRT6B,SOD2,KRT75,TLR2,S100A9,IL1A,EDN1,IL1B,IVL,SOCS3,KRT4,ADAM8,IER3,NFKBIA,LGALS9,WNT4,IL7R,PLSCR1,G0S2,BMP2,TGM1,IFIT3,SPRR1A,BCL3,XDH,EFNA1,LCN2,TGM2,IKBKE,SERPINB2,DRAM1,PLAUR,KRT23,FOSL1
GO:BP	regulation of defense response	GO:0031347	5.43326e-11	10.2649	807	160	34	17906	IL6,MMP9,SAA1,GBP5,S100A8,TNF,CXCL6,BIRC3,ZC3H12A,TNFAIP3,IRAK2,IRF7,C3,TNIP1,SERPINB4,S100A12,TLR2,S100A9,PSMB9,IL1B,SOCS3,ADAM8,NFKBIZ,NFKBIA,LGALS9,RELB,IFIT1,PLSCR1,SAMHD1,IRAK3,TGM2,IKBKE,IFIH1,PARP9
GO:BP	regulation of response to stress	GO:0080134	1.07456e-10	9.96877	1574	160	47	17906	IL6,MMP9,SAA1,GBP5,VNN1,S100A8,C1QTNF1,TNF,CXCL6,BIRC3,ZC3H12A,TNFAIP3,IRAK2,IRF7,SOD2,C3,PLAT,HBEGF,TNIP1,SERPINB4,S100A12,TLR2,S100A9,PSMB9,EDN1,IL1B,SOCS3,PDGFB,ADAM8,IER3,NFKBIZ,NFKBIA,LGALS9,RELB,WNT4,IFIT1,PLSCR1,SAMHD1,BMP2,IRAK3,XDH,TGM2,IKBKE,SERPINB2,PLAUR,IFIH1,PARP9
GO:BP	cell activation	GO:0001775	1.61359e-10	9.79221	1465	160	45	17906	CSF2,IL6,IL8,MMP9,SAA1,TNFSF14,VNN1,ICAM1,S100A8,C1QTNF1,TNF,INHBA,CXCL6,ZC3H12A,TNFAIP3,C3,SERPINA3,CXCL1,BST2,S100A12,ITGB3,TLR2,S100A9,EDN1,MAP3K8,IL1B,PDGFB,ADAM8,NFKB2,NFKBIZ,LGALS9,RELB,WNT4,IL7R,PLSCR1,RHOF,BCL3,SERPINB1,PRSS3,LCN2,POU2F2,PRDM1,S100P,PLAUR,CSTB
GO:BP	cellular response to biotic stimulus	GO:0071216	2.10741e-10	9.67625	251	160	20	17906	CSF3,CXCL5,CSF2,IL6,IL36G,IL8,CXCL3,ICAM1,TNF,CXCL6,ZC3H12A,TNFAIP3,IRAK2,CXCL1,CXCL2,TLR2,IL1A,IL1B,NFKBIA,LCN2
GO:BP	signal transduction	GO:0007165	2.934e-10	9.53254	6296	160	102	17906	CSF3,CXCL5,CCL20,CSF2,IL6,IFI27,IL36G,XAF1,IFI6,MX1,BCL2A1,IL8,MX2,CXCL3,MMP9,SAA1,TNFSF14,MRGPRX3,VNN1,ICAM1,S100A8,C1QTNF1,TNF,INHBA,CXCL6,OAS1,BIRC3,ZC3H12A,LTB,TNFAIP3,IFITM1,IRAK2,IRF7,SOD2,C3,RND1,CXCL1,CXCL2,PLAT,OAS3,LIF,BST2,HBEGF,OAS2,TNIP1,IRF9,S100A12,IL32,CYP27B1,ITGB3,P2RY6,TLR2,STAT5A,S100A9,IL1A,PSMB9,EDN1,MAP3K8,IL1B,SOCS3,TYMP,PDGFB,ADAM8,NFKB2,IER3,NFKBIZ,NFKBIA,LGALS9,RELB,WNT…
GO:BP	regulation of immune system process	GO:0002682	3.31271e-10	9.47982	1688	160	48	17906	CSF3,CCL20,CSF2,IL6,IL8,GBP5,TNFSF14,VNN1,ICAM1,S100A8,TNF,CFB,INHBA,CXCL6,BIRC3,ZC3H12A,TNFAIP3,IFITM1,IRAK2,IRF7,C3,LIF,BST2,TNIP1,SERPINB4,TLR2,S100A9,PSMB9,EDN1,MAP3K8,IL1B,SOCS3,ADAM8,NFKBIZ,NFKBIA,LGALS9,RELB,IL7R,IFIT1,PLSCR1,C1R,C1S,SAMHD1,IRAK3,PRDM1,IKBKE,IFIH1,PARP9
GO:BP	positive regulation of response to stimulus	GO:0048584	3.80903e-10	9.41919	2542	160	60	17906	CSF3,CCL20,CSF2,IL6,IL36G,IL8,MMP9,SAA1,GBP5,TNFSF14,ICAM1,S100A8,C1QTNF1,TNF,CFB,INHBA,BIRC3,ZC3H12A,TNFAIP3,IRAK2,IRF7,C3,LIF,BST2,HBEGF,TNIP1,S100A12,CYP27B1,ITGB3,P2RY6,TLR2,S100A9,IL1A,PSMB9,EDN1,MAP3K8,IL1B,SOCS3,PDGFB,ADAM8,NFKBIZ,NFKBIA,LGALS9,RELB,IL7R,PLSCR1,G0S2,C1R,C1S,BMP2,IRAK3,XDH,EFNA1,TGM2,IKBKE,ADRB2,PLAUR,IFIH1,PARP9,ZBED2
GO:BP	regulation of viral genome replication	GO:0045069	5.5201e-10	9.25805	100	160	14	17906	IFI27,MX1,IL8,TNF,OAS1,ZC3H12A,IFITM1,OAS3,BST2,OAS2,TNIP1,IFIT1,PLSCR1,IFITM3
GO:BP	negative regulation of viral genome replication	GO:0045071	6.40767e-10	9.1933	63	160	12	17906	MX1,TNF,OAS1,ZC3H12A,IFITM1,OAS3,BST2,OAS2,TNIP1,IFIT1,PLSCR1,IFITM3
GO:BP	positive regulation of signal transduction	GO:0009967	9.3839e-10	9.02762	1736	160	48	17906	CSF3,CCL20,CSF2,IL6,IL36G,MMP9,SAA1,TNFSF14,ICAM1,S100A8,C1QTNF1,TNF,INHBA,BIRC3,ZC3H12A,TNFAIP3,IRAK2,IRF7,C3,LIF,BST2,HBEGF,S100A12,CYP27B1,ITGB3,P2RY6,TLR2,S100A9,IL1A,PSMB9,EDN1,MAP3K8,IL1B,SOCS3,PDGFB,ADAM8,LGALS9,IL7R,G0S2,BMP2,XDH,EFNA1,TGM2,IKBKE,ADRB2,PLAUR,PARP9,ZBED2
GO:BP	cell migration	GO:0016477	1.33007e-09	8.87613	1620	160	46	17906	CXCL5,CCL20,IL6,SAA2,IL8,CXCL3,MMP9,SAA1,TNFSF14,ICAM1,S100A8,TNF,CXCL6,ZC3H12A,TNFAIP3,IFITM1,SOD2,RND1,CXCL1,CXCL2,PLAT,BST2,HBEGF,S100A12,ITGB3,P2RY6,STAT5A,S100A9,EDN1,IL1B,PDGFB,NRCAM,ADAM8,LGALS9,WNT4,BMP2,MMP1,RHOF,STC1,EFNA1,PRSS3,HYAL1,S100P,RHOV,PARP9,NEDD9
GO:BP	regulation of response to biotic stimulus	GO:0002831	1.55146e-09	8.80926	515	160	26	17906	GBP5,S100A8,CXCL6,BIRC3,ZC3H12A,TNFAIP3,IRAK2,IRF7,TNIP1,SERPINB4,TLR2,S100A9,PSMB9,IL1B,SOCS3,ADAM8,NFKBIA,LGALS9,RELB,IFIT1,PLSCR1,SAMHD1,IRAK3,IKBKE,IFIH1,PARP9
GO:BP	positive regulation of immune system process	GO:0002684	1.95207e-09	8.7095	1199	160	39	17906	CSF3,CCL20,IL6,IL8,GBP5,TNFSF14,VNN1,ICAM1,S100A8,TNF,CFB,INHBA,BIRC3,ZC3H12A,TNFAIP3,IRAK2,IRF7,C3,LIF,TNIP1,TLR2,S100A9,PSMB9,EDN1,MAP3K8,IL1B,ADAM8,NFKBIZ,NFKBIA,LGALS9,RELB,IL7R,PLSCR1,C1R,C1S,IRAK3,IKBKE,IFIH1,PARP9
GO:BP	leukocyte chemotaxis	GO:0030595	2.47693e-09	8.60609	220	160	18	17906	CXCL5,CCL20,IL6,IL8,CXCL3,SAA1,TNFSF14,S100A8,CXCL6,CXCL1,CXCL2,S100A12,S100A9,EDN1,IL1B,PDGFB,ADAM8,LGALS9
GO:BP	positive regulation of multicellular organismal process	GO:0051240	2.59913e-09	8.58517	1853	160	49	17906	CSF3,CSF2,IL6,IL8,MMP9,SAA1,GBP5,VNN1,ICAM1,C1QTNF1,TNF,INHBA,BIRC3,ZC3H12A,LTB,TNFAIP3,IFITM1,IRF7,SOD2,C3,LIF,HBEGF,CYP27B1,ITGB3,TLR2,STAT5A,S100A9,IL1A,EDN1,IL1B,PDGFB,NRCAM,ADAM8,NFKB2,NFKBIZ,LGALS9,WNT4,IL7R,G0S2,BMP2,IRAK3,BCL3,LCN2,HYAL1,ADRB2,IFIH1,EHD1,FEZ1,SMTN
GO:BP	humoral immune response	GO:0006959	2.96972e-09	8.52728	363	160	22	17906	CXCL5,IL6,IL8,CXCL3,PGLYRP4,S100A8,TNF,CFB,PI3,CXCL6,C3,CXCL1,CXCL2,S100A12,S100A9,IL1B,C1R,C1S,BCL3,PRSS3,LCN2,POU2F2
GO:BP	locomotion	GO:0040011	3.67652e-09	8.43456	2010	160	51	17906	CXCL5,CCL20,IL6,SAA2,IL8,CXCL3,MMP9,SAA1,TNFSF14,ICAM1,S100A8,TNF,CXCL6,ZC3H12A,TNFAIP3,IFITM1,SOD2,RND1,CXCL1,CXCL2,PLAT,BST2,HBEGF,S100A12,ITGB3,P2RY6,STAT5A,S100A9,EDN1,IL1B,TYMP,PDGFB,NRCAM,ADAM8,LGALS9,WNT4,BMP2,MMP1,RHOF,STC1,EFNA1,PRSS3,HYAL1,S100P,PLAUR,RHOV,PARP9,TUBB3,NEDD9,FEZ1,FOSL1
GO:BP	neutrophil migration	GO:1990266	5.6788e-09	8.24574	118	160	14	17906	CXCL5,CCL20,IL8,CXCL3,SAA1,S100A8,CXCL6,CXCL1,CXCL2,S100A12,S100A9,EDN1,IL1B,ADAM8
GO:BP	leukocyte activation	GO:0045321	6.09866e-09	8.21477	1305	160	40	17906	CSF2,IL6,IL8,MMP9,TNFSF14,VNN1,ICAM1,S100A8,TNF,INHBA,CXCL6,ZC3H12A,TNFAIP3,C3,SERPINA3,CXCL1,BST2,S100A12,TLR2,S100A9,EDN1,MAP3K8,IL1B,ADAM8,NFKBIZ,LGALS9,RELB,WNT4,IL7R,PLSCR1,RHOF,BCL3,SERPINB1,PRSS3,LCN2,POU2F2,PRDM1,S100P,PLAUR,CSTB
GO:BP	cell chemotaxis	GO:0060326	6.6298e-09	8.1785	302	160	20	17906	CXCL5,CCL20,IL6,SAA2,IL8,CXCL3,SAA1,TNFSF14,S100A8,CXCL6,CXCL1,CXCL2,HBEGF,S100A12,S100A9,EDN1,IL1B,PDGFB,ADAM8,LGALS9
GO:BP	cell communication	GO:0007154	6.96725e-09	8.15694	6798	160	104	17906	CSF3,CXCL5,CCL20,CSF2,IL6,IFI27,IL36G,XAF1,IFI6,MX1,BCL2A1,IL8,MX2,CXCL3,MMP9,SAA1,TNFSF14,MRGPRX3,VNN1,ICAM1,S100A8,C1QTNF1,TNF,INHBA,CXCL6,OAS1,BIRC3,ZC3H12A,LTB,TNFAIP3,IFITM1,IRAK2,IRF7,SOD2,C3,RND1,CXCL1,CXCL2,PLAT,OAS3,LIF,BST2,HBEGF,OAS2,TNIP1,IRF9,S100A12,IL32,CYP27B1,ITGB3,P2RY6,TLR2,STAT5A,S100A9,IL1A,PSMB9,EDN1,MAP3K8,IL1B,SOCS3,TYMP,PDGFB,NRCAM,ADAM8,NFKB2,IER3,NFKBIZ,NFKBIA,LGALS9,RE…
GO:BP	chemotaxis	GO:0006935	8.2105e-09	8.08563	649	160	28	17906	CXCL5,CCL20,IL6,SAA2,IL8,CXCL3,SAA1,TNFSF14,S100A8,CXCL6,CXCL1,CXCL2,HBEGF,S100A12,ITGB3,S100A9,EDN1,IL1B,TYMP,PDGFB,NRCAM,ADAM8,LGALS9,EFNA1,PLAUR,TUBB3,FEZ1,FOSL1
GO:BP	positive regulation of defense response	GO:0031349	8.21459e-09	8.08541	509	160	25	17906	IL6,GBP5,S100A8,TNF,BIRC3,TNFAIP3,IRAK2,IRF7,C3,TNIP1,S100A12,TLR2,S100A9,PSMB9,IL1B,ADAM8,NFKBIZ,NFKBIA,RELB,PLSCR1,IRAK3,TGM2,IKBKE,IFIH1,PARP9
GO:BP	taxis	GO:0042330	8.83481e-09	8.0538	651	160	28	17906	CXCL5,CCL20,IL6,SAA2,IL8,CXCL3,SAA1,TNFSF14,S100A8,CXCL6,CXCL1,CXCL2,HBEGF,S100A12,ITGB3,S100A9,EDN1,IL1B,TYMP,PDGFB,NRCAM,ADAM8,LGALS9,EFNA1,PLAUR,TUBB3,FEZ1,FOSL1
GO:BP	neutrophil chemotaxis	GO:0030593	1.22094e-08	7.9133	101	160	13	17906	CXCL5,CCL20,IL8,CXCL3,SAA1,S100A8,CXCL6,CXCL1,CXCL2,S100A12,S100A9,EDN1,IL1B
GO:BP	antimicrobial humoral response	GO:0019730	1.26369e-08	7.89836	125	160	14	17906	CXCL5,IL8,CXCL3,PGLYRP4,S100A8,PI3,CXCL6,CXCL1,CXCL2,S100A12,S100A9,BCL3,PRSS3,LCN2
GO:BP	regulation of viral life cycle	GO:1903900	1.38282e-08	7.85923	152	160	15	17906	IFI27,MX1,IL8,TNF,OAS1,ZC3H12A,IFITM1,OAS3,BST2,OAS2,TNIP1,LGALS9,IFIT1,PLSCR1,IFITM3
GO:BP	I-kappaB kinase/NF-kappaB signaling	GO:0007249	1.56665e-08	7.80503	280	160	19	17906	IL36G,TNF,BIRC3,ZC3H12A,TNFAIP3,IRAK2,BST2,TNIP1,S100A12,TLR2,IL1A,IL1B,NFKB2,NFKBIA,LGALS9,RELB,BCL3,TGM2,IKBKE
GO:BP	signaling	GO:0023052	1.62761e-08	7.78845	6772	160	103	17906	CSF3,CXCL5,CCL20,CSF2,IL6,IFI27,IL36G,XAF1,IFI6,MX1,BCL2A1,IL8,MX2,CXCL3,MMP9,SAA1,TNFSF14,MRGPRX3,VNN1,ICAM1,S100A8,C1QTNF1,TNF,INHBA,CXCL6,OAS1,BIRC3,ZC3H12A,LTB,TNFAIP3,IFITM1,IRAK2,IRF7,SOD2,C3,RND1,CXCL1,CXCL2,PLAT,OAS3,LIF,BST2,HBEGF,OAS2,TNIP1,IRF9,S100A12,IL32,CYP27B1,ITGB3,P2RY6,TLR2,STAT5A,S100A9,IL1A,PSMB9,EDN1,MAP3K8,IL1B,SOCS3,TYMP,PDGFB,NRCAM,ADAM8,NFKB2,IER3,NFKBIZ,NFKBIA,LGALS9,RE…
GO:BP	viral genome replication	GO:0019079	1.75325e-08	7.75616	128	160	14	17906	IFI27,MX1,IL8,TNF,OAS1,ZC3H12A,IFITM1,OAS3,BST2,OAS2,TNIP1,IFIT1,PLSCR1,IFITM3
GO:BP	positive regulation of cell communication	GO:0010647	2.48987e-08	7.60382	1900	160	48	17906	CSF3,CCL20,CSF2,IL6,IL36G,MMP9,SAA1,TNFSF14,ICAM1,S100A8,C1QTNF1,TNF,INHBA,BIRC3,ZC3H12A,TNFAIP3,IRAK2,IRF7,C3,LIF,BST2,HBEGF,S100A12,CYP27B1,ITGB3,P2RY6,TLR2,S100A9,IL1A,PSMB9,EDN1,MAP3K8,IL1B,SOCS3,PDGFB,ADAM8,LGALS9,IL7R,G0S2,BMP2,XDH,EFNA1,TGM2,IKBKE,ADRB2,PLAUR,PARP9,ZBED2
GO:BP	positive regulation of signaling	GO:0023056	2.83855e-08	7.5469	1907	160	48	17906	CSF3,CCL20,CSF2,IL6,IL36G,MMP9,SAA1,TNFSF14,ICAM1,S100A8,C1QTNF1,TNF,INHBA,BIRC3,ZC3H12A,TNFAIP3,IRAK2,IRF7,C3,LIF,BST2,HBEGF,S100A12,CYP27B1,ITGB3,P2RY6,TLR2,S100A9,IL1A,PSMB9,EDN1,MAP3K8,IL1B,SOCS3,PDGFB,ADAM8,LGALS9,IL7R,G0S2,BMP2,XDH,EFNA1,TGM2,IKBKE,ADRB2,PLAUR,PARP9,ZBED2
GO:BP	cell motility	GO:0048870	3.6624e-08	7.43623	1781	160	46	17906	CXCL5,CCL20,IL6,SAA2,IL8,CXCL3,MMP9,SAA1,TNFSF14,ICAM1,S100A8,TNF,CXCL6,ZC3H12A,TNFAIP3,IFITM1,SOD2,RND1,CXCL1,CXCL2,PLAT,BST2,HBEGF,S100A12,ITGB3,P2RY6,STAT5A,S100A9,EDN1,IL1B,PDGFB,NRCAM,ADAM8,LGALS9,WNT4,BMP2,MMP1,RHOF,STC1,EFNA1,PRSS3,HYAL1,S100P,RHOV,PARP9,NEDD9
GO:BP	localization of cell	GO:0051674	3.6624e-08	7.43623	1781	160	46	17906	CXCL5,CCL20,IL6,SAA2,IL8,CXCL3,MMP9,SAA1,TNFSF14,ICAM1,S100A8,TNF,CXCL6,ZC3H12A,TNFAIP3,IFITM1,SOD2,RND1,CXCL1,CXCL2,PLAT,BST2,HBEGF,S100A12,ITGB3,P2RY6,STAT5A,S100A9,EDN1,IL1B,PDGFB,NRCAM,ADAM8,LGALS9,WNT4,BMP2,MMP1,RHOF,STC1,EFNA1,PRSS3,HYAL1,S100P,RHOV,PARP9,NEDD9
GO:BP	negative regulation of viral life cycle	GO:1903901	4.07148e-08	7.39025	88	160	12	17906	MX1,TNF,OAS1,ZC3H12A,IFITM1,OAS3,BST2,OAS2,TNIP1,IFIT1,PLSCR1,IFITM3
GO:BP	acute inflammatory response	GO:0002526	4.16155e-08	7.38074	111	160	13	17906	IL6,SAA2,SAA1,VNN1,ICAM1,S100A8,TNF,C3,SERPINA3,IL1A,IL1B,ADAM8,PLSCR1
GO:BP	negative regulation of multi-organism process	GO:0043901	4.46719e-08	7.34997	227	160	17	17906	MX1,TNF,OAS1,ZC3H12A,TNFAIP3,IFITM1,OAS3,BST2,OAS2,TNIP1,SERPINB4,LGALS9,IFIT1,PLSCR1,SAMHD1,IFITM3,IRAK3
GO:BP	regulation of intracellular signal transduction	GO:1902531	5.90458e-08	7.22881	1876	160	47	17906	CSF3,CCL20,IL6,IL36G,MMP9,SAA1,TNFSF14,VNN1,ICAM1,S100A8,C1QTNF1,TNF,BIRC3,ZC3H12A,TNFAIP3,IRAK2,SOD2,LIF,BST2,HBEGF,TNIP1,S100A12,P2RY6,TLR2,S100A9,IL1A,EDN1,MAP3K8,IL1B,PDGFB,ADAM8,IER3,NFKBIA,LGALS9,BMP2,RHOF,IRAK3,BCL3,XDH,EFNA1,TGM2,IKBKE,ADRB2,PLAUR,RHOV,SPRY4,DUSP4
GO:BP	myeloid leukocyte activation	GO:0002274	6.34196e-08	7.19778	657	160	27	17906	CSF2,IL6,IL8,MMP9,VNN1,S100A8,TNF,CXCL6,ZC3H12A,C3,SERPINA3,CXCL1,BST2,S100A12,TLR2,S100A9,ADAM8,LGALS9,RELB,PLSCR1,RHOF,SERPINB1,PRSS3,LCN2,S100P,PLAUR,CSTB
GO:BP	regulation of multicellular organismal process	GO:0051239	6.56973e-08	7.18245	3356	160	66	17906	CSF3,CSF2,IL6,IL8,MMP9,SAA1,GBP5,VNN1,ICAM1,C1QTNF1,TNF,INHBA,CXCL6,BIRC3,ZC3H12A,LTB,TNFAIP3,IFITM1,IRF7,SOD2,C3,PLAT,LIF,BST2,HBEGF,OAS2,CYP27B1,ITGB3,MAFF,TLR2,STAT5A,S100A9,IL1A,PSMB9,EDN1,IL1B,TYMP,PDGFB,NRCAM,ADAM8,NFKB2,NFKBIZ,NFKBIA,LGALS9,RELB,WNT4,IL7R,G0S2,BMP2,IRAK3,STC1,BCL3,SERPINB1,XDH,EFNA1,LCN2,HYAL1,PRDM1,IKBKE,SERPINB2,ADRB2,PLAUR,IFIH1,EHD1,FEZ1,SMTN
GO:BP	granulocyte migration	GO:0097530	6.59564e-08	7.18074	141	160	14	17906	CXCL5,CCL20,IL8,CXCL3,SAA1,S100A8,CXCL6,CXCL1,CXCL2,S100A12,S100A9,EDN1,IL1B,ADAM8
GO:BP	leukocyte mediated immunity	GO:0002443	9.04749e-08	7.04347	880	160	31	17906	IL6,MMP9,VNN1,ICAM1,S100A8,TNF,CXCL6,IRF7,C3,SERPINA3,CXCL1,BST2,SERPINB4,S100A12,TLR2,S100A9,IL1B,ADAM8,LGALS9,IL7R,C1R,C1S,RHOF,BCL3,SERPINB1,PRSS3,LCN2,POU2F2,S100P,PLAUR,CSTB
GO:BP	regulation of immune response	GO:0050776	1.01644e-07	6.99292	1116	160	35	17906	IL6,GBP5,ICAM1,S100A8,TNF,CFB,BIRC3,ZC3H12A,TNFAIP3,IFITM1,IRAK2,IRF7,C3,BST2,TNIP1,SERPINB4,TLR2,S100A9,PSMB9,IL1B,SOCS3,ADAM8,NFKBIZ,NFKBIA,LGALS9,RELB,IL7R,PLSCR1,C1R,C1S,SAMHD1,IRAK3,IKBKE,IFIH1,PARP9
GO:BP	intracellular signal transduction	GO:0035556	1.06392e-07	6.97309	2896	160	60	17906	CSF3,CCL20,CSF2,IL6,IL36G,IFI6,BCL2A1,IL8,MMP9,SAA1,TNFSF14,VNN1,ICAM1,S100A8,C1QTNF1,TNF,BIRC3,ZC3H12A,TNFAIP3,IRAK2,IRF7,SOD2,RND1,CXCL1,LIF,BST2,HBEGF,TNIP1,S100A12,P2RY6,TLR2,S100A9,IL1A,PSMB9,EDN1,MAP3K8,IL1B,SOCS3,PDGFB,ADAM8,NFKB2,IER3,NFKBIA,LGALS9,RELB,BMP2,RHOF,IRAK3,CDC42EP2,BCL3,XDH,EFNA1,TGM2,IKBKE,ADRB2,PLAUR,IFIH1,RHOV,SPRY4,DUSP4
GO:BP	granulocyte chemotaxis	GO:0071621	1.13276e-07	6.94586	120	160	13	17906	CXCL5,CCL20,IL8,CXCL3,SAA1,S100A8,CXCL6,CXCL1,CXCL2,S100A12,S100A9,EDN1,IL1B
GO:BP	regulation of signal transduction	GO:0009966	1.39765e-07	6.8546	3244	160	64	17906	CSF3,CCL20,CSF2,IL6,IL36G,IFI6,IL8,MMP9,SAA1,TNFSF14,VNN1,ICAM1,S100A8,C1QTNF1,TNF,INHBA,BIRC3,ZC3H12A,TNFAIP3,IRAK2,IRF7,SOD2,C3,LIF,BST2,HBEGF,TNIP1,S100A12,CYP27B1,ITGB3,P2RY6,TLR2,S100A9,IL1A,PSMB9,EDN1,MAP3K8,IL1B,SOCS3,PDGFB,ADAM8,IER3,NFKBIA,LGALS9,WNT4,IL7R,PLSCR1,G0S2,SAMHD1,BMP2,RHOF,IRAK3,BCL3,XDH,EFNA1,TGM2,IKBKE,ADRB2,PLAUR,RHOV,PARP9,SPRY4,DUSP4,ZBED2
GO:BP	myeloid leukocyte migration	GO:0097529	1.4856e-07	6.8281	211	160	16	17906	CXCL5,CCL20,IL6,IL8,CXCL3,SAA1,S100A8,CXCL6,CXCL1,CXCL2,S100A12,S100A9,EDN1,IL1B,PDGFB,ADAM8
GO:BP	regulation of innate immune response	GO:0045088	1.53149e-07	6.81489	444	160	22	17906	GBP5,S100A8,BIRC3,TNFAIP3,IRAK2,IRF7,TNIP1,SERPINB4,TLR2,S100A9,PSMB9,SOCS3,ADAM8,NFKBIA,LGALS9,RELB,PLSCR1,SAMHD1,IRAK3,IKBKE,IFIH1,PARP9
GO:BP	response to interleukin-1	GO:0070555	1.71103e-07	6.76674	213	160	16	17906	CCL20,IL6,IL8,ICAM1,ZC3H12A,IRAK2,IL1A,PSMB9,EDN1,MAP3K8,IL1B,NFKBIA,LGALS9,IRAK3,LCN2,HYAL1
GO:BP	positive regulation of inflammatory response	GO:0050729	1.99239e-07	6.70063	153	160	14	17906	IL6,GBP5,S100A8,TNF,C3,TNIP1,S100A12,TLR2,S100A9,IL1B,ADAM8,NFKBIZ,NFKBIA,TGM2
GO:BP	regulation of response to stimulus	GO:0048583	2.13049e-07	6.67152	4421	160	77	17906	CSF3,CCL20,CSF2,IL6,IL36G,IFI6,IL8,MMP9,SAA1,GBP5,TNFSF14,VNN1,ICAM1,S100A8,C1QTNF1,TNF,CFB,INHBA,CXCL6,BIRC3,ZC3H12A,TNFAIP3,IFITM1,IRAK2,IRF7,SOD2,C3,PLAT,LIF,BST2,HBEGF,TNIP1,SERPINB4,S100A12,CYP27B1,ITGB3,P2RY6,TLR2,S100A9,IL1A,PSMB9,EDN1,MAP3K8,IL1B,SOCS3,PDGFB,ADAM8,IER3,NFKBIZ,NFKBIA,LGALS9,RELB,WNT4,IL7R,IFIT1,PLSCR1,G0S2,C1R,C1S,SAMHD1,BMP2,RHOF,IRAK3,BCL3,XDH,EFNA1,TGM2,IKBKE,SERPINB2,A…
GO:BP	cellular response to interleukin-1	GO:0071347	2.16009e-07	6.66553	184	160	15	17906	CCL20,IL6,IL8,ICAM1,ZC3H12A,IRAK2,IL1A,PSMB9,EDN1,MAP3K8,IL1B,NFKBIA,IRAK3,LCN2,HYAL1
GO:BP	negative regulation of viral process	GO:0048525	3.39633e-07	6.46899	105	160	12	17906	MX1,TNF,OAS1,ZC3H12A,IFITM1,OAS3,BST2,OAS2,TNIP1,IFIT1,PLSCR1,IFITM3
GO:BP	positive regulation of intracellular signal transduction	GO:1902533	3.84141e-07	6.41551	1050	160	33	17906	CSF3,CCL20,IL6,IL36G,SAA1,TNFSF14,ICAM1,S100A8,C1QTNF1,TNF,BIRC3,ZC3H12A,IRAK2,LIF,BST2,HBEGF,S100A12,P2RY6,TLR2,S100A9,IL1A,EDN1,MAP3K8,IL1B,PDGFB,ADAM8,LGALS9,BMP2,XDH,EFNA1,TGM2,IKBKE,ADRB2
GO:BP	regulation of symbiosis, encompassing mutualism through parasitism	GO:0043903	4.13573e-07	6.38345	226	160	16	17906	IFI27,MX1,IL8,TNF,CXCL6,OAS1,ZC3H12A,IFITM1,OAS3,BST2,OAS2,TNIP1,LGALS9,IFIT1,PLSCR1,IFITM3
GO:BP	cytokine production	GO:0001816	6.24634e-07	6.20437	837	160	29	17906	CSF2,IL6,SAA1,GBP5,S100A8,TNF,INHBA,CXCL6,BIRC3,ZC3H12A,LTB,TNFAIP3,IRF7,C3,BST2,S100A12,TLR2,S100A9,IL1A,IL1B,ADAM8,NFKB2,LGALS9,RELB,IRAK3,BCL3,SERPINB1,IKBKE,IFIH1
GO:BP	cellular response to lipid	GO:0071396	6.349e-07	6.19729	624	160	25	17906	CSF3,CXCL5,CSF2,IL6,IL36G,IL8,CXCL3,ICAM1,TNF,INHBA,CXCL6,ZC3H12A,TNFAIP3,IRAK2,CXCL1,CXCL2,CYP27B1,P2RY6,TLR2,IL1A,EDN1,IL1B,NFKBIA,STC1,LCN2
GO:BP	response to lipid	GO:0033993	7.06505e-07	6.15088	956	160	31	17906	CSF3,CXCL5,CSF2,IL6,IL36G,IL8,CXCL3,ICAM1,S100A8,TNF,INHBA,CXCL6,ZC3H12A,TNFAIP3,IRAK2,CXCL1,CXCL2,TRIML2,CYP27B1,P2RY6,TLR2,IL1A,EDN1,IL1B,NFKB2,NFKBIA,LGALS9,IRAK3,STC1,LCN2,FOSL1
GO:BP	cornification	GO:0070268	7.28485e-07	6.13758	112	160	12	17906	SPRR2E,SPRR2D,PI3,KRT24,SPRR2A,KRT6B,KRT75,IVL,KRT4,TGM1,SPRR1A,KRT23
GO:BP	regulation of inflammatory response	GO:0050727	9.37634e-07	6.02797	398	160	20	17906	IL6,MMP9,SAA1,GBP5,S100A8,TNF,BIRC3,ZC3H12A,TNFAIP3,C3,TNIP1,S100A12,TLR2,S100A9,IL1B,SOCS3,ADAM8,NFKBIZ,NFKBIA,TGM2
GO:BP	positive regulation of protein phosphorylation	GO:0001934	1.07048e-06	5.97042	1032	160	32	17906	CSF3,CCL20,CSF2,IL6,MMP9,SAA1,ICAM1,C1QTNF1,TNF,INHBA,ZC3H12A,IRAK2,C3,LIF,HBEGF,S100A12,ITGB3,P2RY6,EDN1,MAP3K8,IL1B,SOCS3,PDGFB,ADAM8,LGALS9,BMP2,XDH,EFNA1,ADRB2,PLAUR,PARP9,NEDD9
GO:BP	cellular response to stimulus	GO:0051716	1.20733e-06	5.91817	7772	160	108	17906	CSF3,CXCL5,CCL20,CSF2,IL6,IFI27,IL36G,XAF1,IFI6,MX1,BCL2A1,SAA2,IL8,MX2,CXCL3,MMP9,SAA1,GBP5,TNFSF14,MRGPRX3,VNN1,ICAM1,S100A8,C1QTNF1,TNF,INHBA,CXCL6,OAS1,BIRC3,ZC3H12A,LTB,TNFAIP3,IFITM1,IRAK2,IRF7,SOD2,C3,RND1,CXCL1,CXCL2,PLAT,OAS3,LIF,BST2,HBEGF,OAS2,TNIP1,IRF9,S100A12,IL32,CYP27B1,ITGB3,P2RY6,TLR2,STAT5A,S100A9,IL1A,PSMB9,EDN1,MAP3K8,IL1B,SOCS3,TYMP,PDGFB,ADAM8,NFKB2,IER3,NFKBIZ,NFKBIA,LGALS…
GO:BP	leukocyte migration	GO:0050900	1.35e-06	5.86967	498	160	22	17906	CXCL5,CCL20,IL6,IL8,CXCL3,SAA1,TNFSF14,ICAM1,S100A8,TNF,CXCL6,CXCL1,CXCL2,S100A12,ITGB3,S100A9,EDN1,IL1B,PDGFB,ADAM8,LGALS9,MMP1
GO:BP	regulation of viral process	GO:0050792	1.57976e-06	5.80141	212	160	15	17906	IFI27,MX1,IL8,TNF,OAS1,ZC3H12A,IFITM1,OAS3,BST2,OAS2,TNIP1,LGALS9,IFIT1,PLSCR1,IFITM3
GO:BP	cellular response to interferon-gamma	GO:0071346	1.73238e-06	5.76136	180	160	14	17906	CCL20,GBP5,ICAM1,OAS1,IRF7,OAS3,OAS2,IRF9,TLR2,EDN1,SOCS3,LGALS9,CDC42EP2,PARP9
GO:BP	viral life cycle	GO:0019058	2.33466e-06	5.63178	333	160	18	17906	IFI27,MX1,IL8,ICAM1,TNF,OAS1,ZC3H12A,IFITM1,OAS3,BST2,OAS2,TNIP1,ITGB3,LGALS9,IFIT1,PLSCR1,IFITM3,HYAL1
GO:BP	regulation of cell communication	GO:0010646	2.35544e-06	5.62793	3638	160	66	17906	CSF3,CCL20,CSF2,IL6,IL36G,IFI6,IL8,MMP9,SAA1,TNFSF14,VNN1,ICAM1,S100A8,C1QTNF1,TNF,INHBA,BIRC3,ZC3H12A,TNFAIP3,IRAK2,IRF7,SOD2,C3,PLAT,LIF,BST2,HBEGF,TNIP1,S100A12,CYP27B1,ITGB3,P2RY6,TLR2,S100A9,IL1A,PSMB9,EDN1,MAP3K8,IL1B,SOCS3,TYMP,PDGFB,ADAM8,IER3,NFKBIA,LGALS9,WNT4,IL7R,PLSCR1,G0S2,SAMHD1,BMP2,RHOF,IRAK3,BCL3,XDH,EFNA1,TGM2,IKBKE,ADRB2,PLAUR,RHOV,PARP9,SPRY4,DUSP4,ZBED2
GO:BP	NIK/NF-kappaB signaling	GO:0038061	2.8573e-06	5.54404	187	160	14	17906	TNFSF14,TNF,BIRC3,ZC3H12A,TLR2,PSMB9,EDN1,IL1B,NFKB2,NFKBIA,LGALS9,RELB,BCL3,IKBKE
GO:BP	regulation of molecular function	GO:0065009	3.07584e-06	5.51204	3061	160	59	17906	CSF3,CCL20,IL6,IFI6,MMP9,SAA1,TNFSF14,ICAM1,S100A8,TNF,PI3,OAS1,BIRC3,ZC3H12A,TNFAIP3,IRAK2,C3,SERPINA3,CXCL1,OAS3,LIF,BST2,OAS2,SERPINB4,S100A12,CYP27B1,ITGB3,P2RY6,TLR2,S100A9,PSMB9,EDN1,MAP3K8,IL1B,SOCS3,PDGFB,ADAM8,NFKB2,NFKBIA,LGALS9,WNT4,IFIT1,PLSCR1,BMP2,IRAK3,CDC42EP2,BCL3,SERPINB1,XDH,EFNA1,SERPINB2,ADRB2,PLAUR,CSTB,PARP9,SPRY4,DUSP4,NEDD9,FOSL1
GO:BP	regulation of response to cytokine stimulus	GO:0060759	3.51757e-06	5.45376	190	160	14	17906	IL6,TNF,BIRC3,TNFAIP3,IRAK2,IRF7,TLR2,EDN1,SOCS3,SAMHD1,IRAK3,IKBKE,IFIH1,PARP9
GO:BP	regulation of signaling	GO:0023051	3.81615e-06	5.41837	3679	160	66	17906	CSF3,CCL20,CSF2,IL6,IL36G,IFI6,IL8,MMP9,SAA1,TNFSF14,VNN1,ICAM1,S100A8,C1QTNF1,TNF,INHBA,BIRC3,ZC3H12A,TNFAIP3,IRAK2,IRF7,SOD2,C3,PLAT,LIF,BST2,HBEGF,TNIP1,S100A12,CYP27B1,ITGB3,P2RY6,TLR2,S100A9,IL1A,PSMB9,EDN1,MAP3K8,IL1B,SOCS3,TYMP,PDGFB,ADAM8,IER3,NFKBIA,LGALS9,WNT4,IL7R,PLSCR1,G0S2,SAMHD1,BMP2,RHOF,IRAK3,BCL3,XDH,EFNA1,TGM2,IKBKE,ADRB2,PLAUR,RHOV,PARP9,SPRY4,DUSP4,ZBED2
GO:BP	regulation of endopeptidase activity	GO:0052548	4.03804e-06	5.39383	433	160	20	17906	IFI6,MMP9,TNFSF14,S100A8,TNF,PI3,BIRC3,C3,SERPINA3,BST2,SERPINB4,S100A9,PSMB9,LGALS9,SERPINB1,XDH,EFNA1,SERPINB2,PLAUR,CSTB
GO:BP	positive regulation of DNA-binding transcription factor activity	GO:0051091	4.49079e-06	5.34768	266	160	16	17906	CSF3,IL6,ICAM1,S100A8,TNF,IRAK2,S100A12,TLR2,S100A9,EDN1,IL1B,ADAM8,NFKB2,LGALS9,IRAK3,FOSL1
GO:BP	secretion	GO:0046903	5.8408e-06	5.23353	1709	160	41	17906	CSF2,IL6,MMP9,SAA1,GBP5,VNN1,S100A8,C1QTNF1,TNF,INHBA,ZC3H12A,TNFAIP3,TNFAIP2,C3,SERPINA3,CXCL1,LIF,BST2,OAS2,S100A12,ITGB3,TLR2,STAT5A,S100A9,IL1A,EDN1,IL1B,PDGFB,ADAM8,LGALS9,RHOF,STC1,SERPINB1,XDH,PRSS3,LCN2,POU2F2,S100P,PLAUR,IFIH1,CSTB
GO:BP	positive regulation of multi-organism process	GO:0043902	5.85653e-06	5.23236	539	160	22	17906	PGLYRP4,GBP5,S100A8,INHBA,BIRC3,TNFAIP3,IRAK2,IRF7,TNIP1,TLR2,S100A9,PSMB9,ADAM8,NFKBIA,LGALS9,RELB,IFIT1,PLSCR1,IRAK3,IKBKE,IFIH1,PARP9
GO:BP	positive regulation of phosphorylation	GO:0042327	6.03501e-06	5.21932	1107	160	32	17906	CSF3,CCL20,CSF2,IL6,MMP9,SAA1,ICAM1,C1QTNF1,TNF,INHBA,ZC3H12A,IRAK2,C3,LIF,HBEGF,S100A12,ITGB3,P2RY6,EDN1,MAP3K8,IL1B,SOCS3,PDGFB,ADAM8,LGALS9,BMP2,XDH,EFNA1,ADRB2,PLAUR,PARP9,NEDD9
GO:BP	regulation of catalytic activity	GO:0050790	6.1628e-06	5.21022	2385	160	50	17906	CCL20,IFI6,MMP9,SAA1,TNFSF14,ICAM1,S100A8,TNF,PI3,OAS1,BIRC3,TNFAIP3,IRAK2,C3,SERPINA3,CXCL1,OAS3,BST2,OAS2,SERPINB4,S100A12,CYP27B1,ITGB3,P2RY6,S100A9,PSMB9,EDN1,MAP3K8,IL1B,SOCS3,PDGFB,ADAM8,LGALS9,WNT4,IFIT1,PLSCR1,BMP2,IRAK3,CDC42EP2,SERPINB1,XDH,EFNA1,SERPINB2,ADRB2,PLAUR,CSTB,PARP9,SPRY4,DUSP4,NEDD9
GO:BP	apoptotic process	GO:0006915	6.41284e-06	5.19295	2006	160	45	17906	CSF2,IL6,IFI27,XAF1,IFI6,MX1,BCL2A1,MMP9,TNFSF14,VNN1,ICAM1,S100A8,TNF,INHBA,BIRC3,ZC3H12A,TNFAIP3,IRF7,SOD2,TLR2,S100A9,IL1A,EDN1,IL1B,SOCS3,ADAM8,IER3,NFKBIA,LGALS9,WNT4,IL7R,PLSCR1,G0S2,BMP2,IFIT3,BCL3,XDH,EFNA1,LCN2,TGM2,IKBKE,SERPINB2,DRAM1,PLAUR,FOSL1
GO:BP	leukocyte activation involved in immune response	GO:0002366	7.53131e-06	5.12313	704	160	25	17906	IL6,MMP9,VNN1,ICAM1,S100A8,ZC3H12A,C3,SERPINA3,CXCL1,BST2,S100A12,TLR2,S100A9,ADAM8,NFKBIZ,LGALS9,RELB,RHOF,BCL3,SERPINB1,PRSS3,LCN2,S100P,PLAUR,CSTB
GO:BP	cell activation involved in immune response	GO:0002263	8.44193e-06	5.07356	708	160	25	17906	IL6,MMP9,VNN1,ICAM1,S100A8,ZC3H12A,C3,SERPINA3,CXCL1,BST2,S100A12,TLR2,S100A9,ADAM8,NFKBIZ,LGALS9,RELB,RHOF,BCL3,SERPINB1,PRSS3,LCN2,S100P,PLAUR,CSTB
GO:BP	movement of cell or subcellular component	GO:0006928	8.49682e-06	5.07074	2252	160	48	17906	CXCL5,CCL20,IL6,SAA2,IL8,CXCL3,MMP9,SAA1,TNFSF14,ICAM1,S100A8,TNF,CXCL6,ZC3H12A,TNFAIP3,IFITM1,SOD2,RND1,CXCL1,CXCL2,PLAT,BST2,HBEGF,S100A12,ITGB3,P2RY6,STAT5A,S100A9,EDN1,IL1B,PDGFB,NRCAM,ADAM8,LGALS9,WNT4,BMP2,MMP1,RHOF,STC1,EFNA1,PRSS3,HYAL1,S100P,RHOV,PARP9,TUBB3,NEDD9,FEZ1
GO:BP	regulation of cytokine production	GO:0001817	8.55419e-06	5.06782	764	160	26	17906	CSF2,IL6,SAA1,GBP5,TNF,INHBA,CXCL6,BIRC3,ZC3H12A,LTB,TNFAIP3,IRF7,C3,BST2,TLR2,IL1A,IL1B,ADAM8,NFKB2,LGALS9,RELB,IRAK3,BCL3,SERPINB1,IKBKE,IFIH1
GO:BP	positive regulation of protein modification process	GO:0031401	9.74293e-06	5.01131	1258	160	34	17906	CSF3,CCL20,CSF2,IL6,MMP9,SAA1,ICAM1,C1QTNF1,TNF,INHBA,BIRC3,ZC3H12A,IRAK2,C3,LIF,HBEGF,TNIP1,S100A12,ITGB3,P2RY6,EDN1,MAP3K8,IL1B,SOCS3,PDGFB,ADAM8,LGALS9,BMP2,XDH,EFNA1,ADRB2,PLAUR,PARP9,NEDD9
GO:BP	interspecies interaction between organisms	GO:0044419	1.00499e-05	4.99784	945	160	29	17906	IFI27,MX1,IL8,PGLYRP4,ICAM1,TNF,CXCL6,OAS1,ZC3H12A,IFITM1,IRF7,OAS3,BST2,OAS2,TNIP1,S100A12,ITGB3,TLR2,S100A9,PSMB9,NFKBIA,LGALS9,IFIT1,PLSCR1,IFITM3,MMP1,HYAL1,IKBKE,IFIH1
GO:BP	animal organ development	GO:0048513	1.02805e-05	4.98799	3677	160	65	17906	CSF3,SPRR2E,CSF2,SPRR2D,IL6,BCL2A1,IL8,MMP9,VNN1,ICAM1,TNF,PI3,INHBA,KRT24,SPRR2A,ZC3H12A,LTB,TNFAIP3,IRF7,KRT6B,LIF,HBEGF,OAS2,KRT75,CYP27B1,MAFF,TLR2,STAT5A,MMP13,PSMB9,EDN1,IL1B,CSGALNACT1,IVL,SOCS3,KRT4,PDGFB,ADAM8,NFKB2,BPGM,NFKBIZ,NFKBIA,LGALS9,RELB,WNT4,IL7R,BMP2,TGM1,STC1,SPRR1A,BCL3,XDH,EFNA1,HYAL1,POU2F2,TGM2,PRDM1,ADRB2,COL8A1,TUBB3,SPRY4,FEZ1,SMTN,KRT23,FOSL1
GO:BP	immune system development	GO:0002520	1.08291e-05	4.96541	1009	160	30	17906	CSF3,CSF2,IL6,MMP9,VNN1,TNF,INHBA,ZC3H12A,LTB,TNFAIP3,IRF7,LIF,KRT75,TLR2,PSMB9,IL1B,ADAM8,NFKB2,BPGM,NFKBIZ,NFKBIA,LGALS9,RELB,WNT4,IL7R,SAMHD1,IRAK3,BCL3,POU2F2,PRDM1
GO:BP	regulation of peptidase activity	GO:0052547	1.17505e-05	4.92994	461	160	20	17906	IFI6,MMP9,TNFSF14,S100A8,TNF,PI3,BIRC3,C3,SERPINA3,BST2,SERPINB4,S100A9,PSMB9,LGALS9,SERPINB1,XDH,EFNA1,SERPINB2,PLAUR,CSTB
GO:BP	positive regulation of immune response	GO:0050778	1.18089e-05	4.92779	892	160	28	17906	IL6,GBP5,S100A8,TNF,CFB,BIRC3,ZC3H12A,TNFAIP3,IRAK2,IRF7,C3,TNIP1,TLR2,S100A9,PSMB9,IL1B,ADAM8,NFKBIZ,NFKBIA,LGALS9,RELB,PLSCR1,C1R,C1S,IRAK3,IKBKE,IFIH1,PARP9
GO:BP	positive regulation of protein metabolic process	GO:0051247	1.18595e-05	4.92593	1751	160	41	17906	CSF3,CCL20,CSF2,IL6,MMP9,SAA1,ICAM1,S100A8,C1QTNF1,TNF,INHBA,BIRC3,ZC3H12A,LTB,TNFAIP3,IRAK2,C3,LIF,HBEGF,TNIP1,S100A12,ITGB3,P2RY6,S100A9,IL1A,EDN1,MAP3K8,IL1B,SOCS3,PDGFB,ADAM8,NFKBIA,LGALS9,BMP2,BCL3,XDH,EFNA1,ADRB2,PLAUR,PARP9,NEDD9
GO:BP	regulation of cell adhesion	GO:0030155	1.21641e-05	4.91492	721	160	25	17906	IL6,IL8,SAA1,TNFSF14,VNN1,ICAM1,C1QTNF1,TNF,ZC3H12A,RND1,LIF,MAP3K8,IL1B,ADAM8,NFKBIZ,LGALS9,WNT4,IL7R,BMP2,EFNA1,HYAL1,TGM2,PLAUR,COL8A1,NEDD9
GO:BP	positive regulation of innate immune response	GO:0045089	1.45484e-05	4.83719	374	160	18	17906	GBP5,S100A8,BIRC3,TNFAIP3,IRAK2,IRF7,TNIP1,TLR2,S100A9,PSMB9,ADAM8,NFKBIA,RELB,PLSCR1,IRAK3,IKBKE,IFIH1,PARP9
GO:BP	epithelial cell differentiation	GO:0030855	1.5368e-05	4.81338	786	160	26	17906	SPRR2E,SPRR2D,MMP9,ICAM1,TNF,PI3,KRT24,SPRR2A,KRT6B,RHCG,LIF,KRT75,CYP27B1,MAFF,IL1B,IVL,KRT4,PDGFB,WNT4,BMP2,TGM1,STC1,SPRR1A,XDH,PRDM1,KRT23
GO:BP	positive regulation of cell adhesion	GO:0045785	1.5999e-05	4.79591	422	160	19	17906	IL6,SAA1,TNFSF14,VNN1,ICAM1,TNF,LIF,MAP3K8,IL1B,ADAM8,NFKBIZ,LGALS9,WNT4,IL7R,HYAL1,TGM2,PLAUR,COL8A1,NEDD9
GO:BP	system development	GO:0048731	1.64365e-05	4.78419	5020	160	79	17906	CSF3,SPRR2E,CSF2,SPRR2D,IL6,BCL2A1,IL8,MMP9,VNN1,ICAM1,S100A8,TNF,PI3,INHBA,KRT24,SPRR2A,ZC3H12A,LTB,TNFAIP3,IRF7,KRT6B,TNFAIP2,SOD2,C3,RND1,CXCL1,LIF,HBEGF,OAS2,KRT75,CYP27B1,ITGB3,MAFF,TLR2,STAT5A,S100A9,MMP13,IL1A,PSMB9,EDN1,IL1B,CSGALNACT1,IVL,SOCS3,TYMP,KRT4,PDGFB,NRCAM,ADAM8,NFKB2,BPGM,NFKBIZ,NFKBIA,LGALS9,RELB,WNT4,IL7R,SAMHD1,BMP2,TGM1,IRAK3,STC1,SPRR1A,BCL3,XDH,EFNA1,HYAL1,POU2F2,TGM2,PR…
GO:BP	acute-phase response	GO:0006953	1.66158e-05	4.77948	47	160	8	17906	IL6,SAA2,SAA1,TNF,SERPINA3,IL1A,IL1B,PLSCR1
GO:BP	regulation of protein phosphorylation	GO:0001932	1.81405e-05	4.74135	1493	160	37	17906	CSF3,CCL20,CSF2,IL6,MMP9,SAA1,ICAM1,C1QTNF1,TNF,INHBA,ZC3H12A,TNFAIP3,IRAK2,C3,LIF,HBEGF,TNIP1,S100A12,ITGB3,P2RY6,EDN1,MAP3K8,IL1B,SOCS3,PDGFB,ADAM8,LGALS9,BMP2,IRAK3,XDH,EFNA1,ADRB2,PLAUR,PARP9,SPRY4,DUSP4,NEDD9
GO:BP	positive regulation of cellular protein metabolic process	GO:0032270	2.1034e-05	4.67708	1642	160	39	17906	CSF3,CCL20,CSF2,IL6,MMP9,SAA1,ICAM1,S100A8,C1QTNF1,TNF,INHBA,BIRC3,ZC3H12A,TNFAIP3,IRAK2,C3,LIF,HBEGF,TNIP1,S100A12,ITGB3,P2RY6,S100A9,EDN1,MAP3K8,IL1B,SOCS3,PDGFB,ADAM8,NFKBIA,LGALS9,BMP2,BCL3,XDH,EFNA1,ADRB2,PLAUR,PARP9,NEDD9
GO:BP	regulation of proteolysis	GO:0030162	2.33558e-05	4.63161	745	160	25	17906	IFI6,MMP9,TNFSF14,S100A8,TNF,PI3,BIRC3,ZC3H12A,C3,SERPINA3,PLAT,BST2,TNIP1,SERPINB4,S100A9,PSMB9,IL1B,ADAM8,LGALS9,SERPINB1,XDH,EFNA1,SERPINB2,PLAUR,CSTB
GO:BP	regulation of lipid storage	GO:0010883	2.34718e-05	4.62945	49	160	8	17906	IL6,TNF,ZC3H12A,C3,ITGB3,NFKBIA,IKBKE,EHD1
GO:BP	leukocyte differentiation	GO:0002521	2.40677e-05	4.61856	531	160	21	17906	CSF3,CSF2,IL6,MMP9,VNN1,TNF,INHBA,ZC3H12A,IRF7,LIF,TLR2,IL1B,ADAM8,NFKBIZ,LGALS9,RELB,WNT4,IL7R,BCL3,POU2F2,PRDM1
GO:BP	positive regulation of NF-kappaB transcription factor activity	GO:0051092	2.46824e-05	4.60761	152	160	12	17906	ICAM1,S100A8,TNF,IRAK2,S100A12,TLR2,S100A9,IL1B,ADAM8,NFKB2,LGALS9,IRAK3
GO:BP	positive regulation of phosphate metabolic process	GO:0045937	2.63909e-05	4.57855	1177	160	32	17906	CSF3,CCL20,CSF2,IL6,MMP9,SAA1,ICAM1,C1QTNF1,TNF,INHBA,ZC3H12A,IRAK2,C3,LIF,HBEGF,S100A12,ITGB3,P2RY6,EDN1,MAP3K8,IL1B,SOCS3,PDGFB,ADAM8,LGALS9,BMP2,XDH,EFNA1,ADRB2,PLAUR,PARP9,NEDD9
GO:BP	positive regulation of phosphorus metabolic process	GO:0010562	2.63909e-05	4.57855	1177	160	32	17906	CSF3,CCL20,CSF2,IL6,MMP9,SAA1,ICAM1,C1QTNF1,TNF,INHBA,ZC3H12A,IRAK2,C3,LIF,HBEGF,S100A12,ITGB3,P2RY6,EDN1,MAP3K8,IL1B,SOCS3,PDGFB,ADAM8,LGALS9,BMP2,XDH,EFNA1,ADRB2,PLAUR,PARP9,NEDD9
GO:BP	negative regulation of apoptotic process	GO:0043066	2.65589e-05	4.57579	926	160	28	17906	CSF2,IL6,IFI6,BCL2A1,MMP9,TNFSF14,VNN1,ICAM1,TNF,BIRC3,ZC3H12A,TNFAIP3,IRF7,SOD2,IL1A,EDN1,IL1B,SOCS3,ADAM8,IER3,NFKBIA,WNT4,IL7R,IFIT3,BCL3,EFNA1,SERPINB2,PLAUR
GO:BP	negative regulation of response to stimulus	GO:0048585	2.79291e-05	4.55394	1731	160	40	17906	CSF2,IL6,IFI6,IL8,MMP9,SAA1,VNN1,ICAM1,C1QTNF1,TNF,ZC3H12A,TNFAIP3,SOD2,PLAT,LIF,BST2,HBEGF,TNIP1,SERPINB4,IL1A,PSMB9,EDN1,IL1B,SOCS3,PDGFB,NFKBIA,LGALS9,WNT4,IL7R,SAMHD1,BMP2,IRAK3,BCL3,XDH,EFNA1,SERPINB2,ADRB2,PLAUR,SPRY4,DUSP4
GO:BP	regulation of MAPK cascade	GO:0043408	3.12093e-05	4.50572	756	160	25	17906	CCL20,IL6,SAA1,ICAM1,C1QTNF1,TNF,ZC3H12A,IRAK2,LIF,TNIP1,S100A12,P2RY6,EDN1,MAP3K8,IL1B,PDGFB,ADAM8,LGALS9,BMP2,IRAK3,XDH,EFNA1,ADRB2,SPRY4,DUSP4
GO:BP	positive regulation of response to biotic stimulus	GO:0002833	3.13405e-05	4.50389	393	160	18	17906	GBP5,S100A8,BIRC3,TNFAIP3,IRAK2,IRF7,TNIP1,TLR2,S100A9,PSMB9,ADAM8,NFKBIA,RELB,PLSCR1,IRAK3,IKBKE,IFIH1,PARP9
GO:BP	regulation of DNA-binding transcription factor activity	GO:0051090	3.13798e-05	4.50335	440	160	19	17906	CSF3,IL6,ICAM1,S100A8,TNF,ZC3H12A,TNFAIP3,IRAK2,S100A12,TLR2,S100A9,EDN1,IL1B,ADAM8,NFKB2,NFKBIA,LGALS9,IRAK3,FOSL1
GO:BP	regulation of protein metabolic process	GO:0051246	3.53137e-05	4.45206	2922	160	55	17906	CSF3,CCL20,CSF2,IL6,IFI6,MMP9,SAA1,TNFSF14,ICAM1,S100A8,C1QTNF1,TNF,PI3,INHBA,BIRC3,ZC3H12A,LTB,TNFAIP3,IRAK2,C3,SERPINA3,PLAT,LIF,BST2,HBEGF,TNIP1,SERPINB4,S100A12,ITGB3,P2RY6,S100A9,IL1A,PSMB9,EDN1,MAP3K8,IL1B,SOCS3,PDGFB,ADAM8,NFKBIA,LGALS9,BMP2,IRAK3,BCL3,SERPINB1,XDH,EFNA1,SERPINB2,ADRB2,PLAUR,CSTB,PARP9,SPRY4,DUSP4,NEDD9
GO:BP	anatomical structure development	GO:0048856	3.59484e-05	4.44432	6105	160	89	17906	CSF3,SPRR2E,CSF2,SPRR2D,IL6,BCL2A1,IL8,MMP9,TNFSF14,VNN1,ICAM1,S100A8,TNF,PI3,INHBA,KRT24,SPRR2A,ZC3H12A,LTB,TNFAIP3,IRF7,KRT6B,TNFAIP2,SOD2,C3,RND1,CXCL1,RHCG,LIF,HBEGF,OAS2,KRT75,CYP27B1,ITGB3,MAFF,TLR2,STAT5A,S100A9,MMP13,IL1A,PSMB9,EDN1,IL1B,CSGALNACT1,IVL,SOCS3,TYMP,KRT4,PDGFB,NRCAM,ADAM8,NFKB2,BPGM,IER3,NFKBIZ,NFKBIA,LGALS9,RELB,WNT4,IL7R,SAMHD1,BMP2,TGM1,RHOF,IRAK3,STC1,SPRR1A,CDC42EP2,BCL…
GO:BP	MAPK cascade	GO:0000165	3.66542e-05	4.43588	940	160	28	17906	CCL20,CSF2,IL6,SAA1,ICAM1,C1QTNF1,TNF,ZC3H12A,IRAK2,LIF,HBEGF,TNIP1,S100A12,P2RY6,PSMB9,EDN1,MAP3K8,IL1B,PDGFB,ADAM8,LGALS9,BMP2,IRAK3,XDH,EFNA1,ADRB2,SPRY4,DUSP4
GO:BP	positive regulation of peptidyl-tyrosine phosphorylation	GO:0050731	4.04683e-05	4.39289	193	160	13	17906	CSF3,CSF2,IL6,ICAM1,TNF,LIF,HBEGF,ITGB3,SOCS3,PDGFB,EFNA1,PARP9,NEDD9
GO:BP	lipid storage	GO:0019915	4.06174e-05	4.39129	74	160	9	17906	IL6,TNF,ZC3H12A,C3,ITGB3,IL1B,NFKBIA,IKBKE,EHD1
GO:BP	myeloid leukocyte mediated immunity	GO:0002444	4.28522e-05	4.36803	549	160	21	17906	IL6,MMP9,VNN1,S100A8,CXCL6,C3,SERPINA3,CXCL1,BST2,S100A12,TLR2,S100A9,ADAM8,LGALS9,RHOF,SERPINB1,PRSS3,LCN2,S100P,PLAUR,CSTB
GO:BP	neutrophil mediated immunity	GO:0002446	4.28761e-05	4.36778	498	160	20	17906	IL6,MMP9,VNN1,S100A8,CXCL6,C3,SERPINA3,CXCL1,BST2,S100A12,TLR2,S100A9,ADAM8,RHOF,SERPINB1,PRSS3,LCN2,S100P,PLAUR,CSTB
GO:BP	neutrophil activation	GO:0042119	4.28761e-05	4.36778	498	160	20	17906	IL8,MMP9,VNN1,S100A8,CXCL6,C3,SERPINA3,CXCL1,BST2,S100A12,TLR2,S100A9,ADAM8,RHOF,SERPINB1,PRSS3,LCN2,S100P,PLAUR,CSTB
GO:BP	positive regulation of cellular component movement	GO:0051272	4.33486e-05	4.36303	602	160	22	17906	CCL20,IL6,IL8,MMP9,TNFSF14,ICAM1,TNF,ZC3H12A,SOD2,HBEGF,ITGB3,P2RY6,STAT5A,EDN1,IL1B,PDGFB,ADAM8,LGALS9,BMP2,HYAL1,NEDD9,FEZ1
GO:BP	negative regulation of programmed cell death	GO:0043069	4.39351e-05	4.35719	948	160	28	17906	CSF2,IL6,IFI6,BCL2A1,MMP9,TNFSF14,VNN1,ICAM1,TNF,BIRC3,ZC3H12A,TNFAIP3,IRF7,SOD2,IL1A,EDN1,IL1B,SOCS3,ADAM8,IER3,NFKBIA,WNT4,IL7R,IFIT3,BCL3,EFNA1,SERPINB2,PLAUR
GO:BP	antimicrobial humoral immune response mediated by antimicrobial peptide	GO:0061844	4.58063e-05	4.33907	75	160	9	17906	CXCL5,IL8,CXCL3,PGLYRP4,CXCL6,CXCL1,CXCL2,S100A12,S100A9
GO:BP	negative regulation of protein metabolic process	GO:0051248	4.69413e-05	4.32844	1206	160	32	17906	IL6,IFI6,MMP9,TNFSF14,TNF,PI3,INHBA,BIRC3,ZC3H12A,TNFAIP3,C3,SERPINA3,PLAT,LIF,BST2,HBEGF,TNIP1,SERPINB4,ITGB3,EDN1,IL1B,SOCS3,IRAK3,BCL3,SERPINB1,XDH,EFNA1,SERPINB2,PLAUR,CSTB,SPRY4,DUSP4
GO:BP	positive regulation of MAPK cascade	GO:0043410	5.32855e-05	4.27339	556	160	21	17906	CCL20,IL6,SAA1,ICAM1,C1QTNF1,TNF,ZC3H12A,IRAK2,LIF,S100A12,P2RY6,EDN1,MAP3K8,IL1B,PDGFB,ADAM8,LGALS9,BMP2,XDH,EFNA1,ADRB2
GO:BP	granulocyte activation	GO:0036230	5.40384e-05	4.2673	505	160	20	17906	IL8,MMP9,VNN1,S100A8,CXCL6,C3,SERPINA3,CXCL1,BST2,S100A12,TLR2,S100A9,ADAM8,RHOF,SERPINB1,PRSS3,LCN2,S100P,PLAUR,CSTB
GO:BP	signal transduction by protein phosphorylation	GO:0023014	5.49423e-05	4.26009	958	160	28	17906	CCL20,CSF2,IL6,SAA1,ICAM1,C1QTNF1,TNF,ZC3H12A,IRAK2,LIF,HBEGF,TNIP1,S100A12,P2RY6,PSMB9,EDN1,MAP3K8,IL1B,PDGFB,ADAM8,LGALS9,BMP2,IRAK3,XDH,EFNA1,ADRB2,SPRY4,DUSP4
GO:BP	positive regulation of cell migration	GO:0030335	6.02572e-05	4.21999	560	160	21	17906	CCL20,IL6,IL8,MMP9,TNFSF14,ICAM1,TNF,ZC3H12A,SOD2,HBEGF,ITGB3,P2RY6,STAT5A,EDN1,IL1B,PDGFB,ADAM8,LGALS9,BMP2,HYAL1,NEDD9
GO:BP	apoptotic signaling pathway	GO:0097190	6.52362e-05	4.18551	616	160	22	17906	CSF2,IFI27,IFI6,BCL2A1,MMP9,VNN1,ICAM1,S100A8,TNF,INHBA,TNFAIP3,SOD2,S100A9,IL1A,IL1B,LGALS9,WNT4,G0S2,BCL3,LCN2,IKBKE,PLAUR
GO:BP	negative regulation of cell death	GO:0060548	8.1431e-05	4.08921	1039	160	29	17906	CSF3,CSF2,IL6,IFI6,BCL2A1,MMP9,TNFSF14,VNN1,ICAM1,TNF,BIRC3,ZC3H12A,TNFAIP3,IRF7,SOD2,IL1A,EDN1,IL1B,SOCS3,ADAM8,IER3,NFKBIA,WNT4,IL7R,IFIT3,BCL3,EFNA1,SERPINB2,PLAUR
GO:BP	regulation of cellular protein metabolic process	GO:0032268	8.44846e-05	4.07322	2744	160	52	17906	CSF3,CCL20,CSF2,IL6,IFI6,MMP9,SAA1,TNFSF14,ICAM1,S100A8,C1QTNF1,TNF,PI3,INHBA,BIRC3,ZC3H12A,TNFAIP3,IRAK2,C3,SERPINA3,PLAT,LIF,BST2,HBEGF,TNIP1,SERPINB4,S100A12,ITGB3,P2RY6,S100A9,EDN1,MAP3K8,IL1B,SOCS3,PDGFB,ADAM8,NFKBIA,LGALS9,BMP2,IRAK3,BCL3,SERPINB1,XDH,EFNA1,SERPINB2,ADRB2,PLAUR,CSTB,PARP9,SPRY4,DUSP4,NEDD9
GO:BP	regulation of cell migration	GO:0030334	8.5113e-05	4.07	978	160	28	17906	CCL20,IL6,IL8,MMP9,TNFSF14,ICAM1,TNF,ZC3H12A,IFITM1,SOD2,RND1,BST2,HBEGF,ITGB3,P2RY6,STAT5A,EDN1,IL1B,PDGFB,ADAM8,LGALS9,WNT4,BMP2,RHOF,STC1,EFNA1,HYAL1,NEDD9
GO:BP	positive regulation of developmental process	GO:0051094	0.000109947	3.95882	1457	160	35	17906	CSF3,CSF2,IL6,IL8,TNFSF14,VNN1,TNF,INHBA,ZC3H12A,TNFAIP3,IFITM1,SOD2,C3,LIF,CYP27B1,TLR2,S100A9,IL1A,EDN1,IL1B,SOCS3,PDGFB,NRCAM,ADAM8,NFKBIZ,LGALS9,WNT4,IL7R,BMP2,IRAK3,HYAL1,ADRB2,NEDD9,EHD1,FEZ1
GO:BP	response to oxygen-containing compound	GO:1901700	0.000112112	3.95035	1746	160	39	17906	CSF3,CXCL5,CSF2,IL6,IL36G,IL8,CXCL3,MMP9,ICAM1,S100A8,TNF,INHBA,CXCL6,ZC3H12A,TNFAIP3,IRAK2,SOD2,CXCL1,CXCL2,TRIML2,CYP27B1,P2RY6,TLR2,STAT5A,MMP13,IL1A,EDN1,IL1B,SOCS3,PDGFB,NFKB2,NFKBIA,LGALS9,IRAK3,STC1,LCN2,HYAL1,ADRB2,FOSL1
GO:BP	regulation of apoptotic process	GO:0042981	0.000120839	3.91779	1605	160	37	17906	CSF2,IL6,IFI6,BCL2A1,MMP9,TNFSF14,VNN1,ICAM1,S100A8,TNF,INHBA,BIRC3,ZC3H12A,TNFAIP3,IRF7,SOD2,S100A9,IL1A,EDN1,IL1B,SOCS3,ADAM8,IER3,NFKBIA,LGALS9,WNT4,IL7R,G0S2,BMP2,IFIT3,BCL3,XDH,EFNA1,TGM2,SERPINB2,PLAUR,FOSL1
GO:BP	positive regulation of cell motility	GO:2000147	0.000123162	3.90952	584	160	21	17906	CCL20,IL6,IL8,MMP9,TNFSF14,ICAM1,TNF,ZC3H12A,SOD2,HBEGF,ITGB3,P2RY6,STAT5A,EDN1,IL1B,PDGFB,ADAM8,LGALS9,BMP2,HYAL1,NEDD9
GO:BP	regulation of developmental process	GO:0050793	0.000128993	3.88943	2779	160	52	17906	CSF3,CSF2,IL6,IL8,MMP9,TNFSF14,VNN1,ICAM1,TNF,INHBA,ZC3H12A,TNFAIP3,IFITM1,IRF7,SOD2,C3,RND1,LIF,OAS2,CYP27B1,ITGB3,MAFF,TLR2,STAT5A,S100A9,IL1A,PSMB9,EDN1,IL1B,SOCS3,TYMP,PDGFB,NRCAM,ADAM8,NFKBIZ,NFKBIA,LGALS9,WNT4,IL7R,BMP2,RHOF,IRAK3,CDC42EP2,XDH,EFNA1,HYAL1,PRDM1,ADRB2,RHOV,NEDD9,EHD1,FEZ1
GO:BP	regulation of cytokine-mediated signaling pathway	GO:0001959	0.000135102	3.86934	177	160	12	17906	IL6,TNF,BIRC3,TNFAIP3,IRAK2,IRF7,EDN1,SOCS3,SAMHD1,IRAK3,IKBKE,PARP9
GO:BP	regulation of programmed cell death	GO:0043067	0.00018829	3.72517	1633	160	37	17906	CSF2,IL6,IFI6,BCL2A1,MMP9,TNFSF14,VNN1,ICAM1,S100A8,TNF,INHBA,BIRC3,ZC3H12A,TNFAIP3,IRF7,SOD2,S100A9,IL1A,EDN1,IL1B,SOCS3,ADAM8,IER3,NFKBIA,LGALS9,WNT4,IL7R,G0S2,BMP2,IFIT3,BCL3,XDH,EFNA1,TGM2,SERPINB2,PLAUR,FOSL1
GO:BP	hematopoietic or lymphoid organ development	GO:0048534	0.00020321	3.69205	956	160	27	17906	CSF3,CSF2,IL6,MMP9,VNN1,TNF,INHBA,ZC3H12A,LTB,IRF7,LIF,KRT75,TLR2,PSMB9,IL1B,ADAM8,NFKB2,BPGM,NFKBIZ,NFKBIA,LGALS9,RELB,WNT4,IL7R,BCL3,POU2F2,PRDM1
GO:BP	secretion by cell	GO:0032940	0.00020842	3.68106	1567	160	36	17906	IL6,MMP9,SAA1,GBP5,VNN1,S100A8,C1QTNF1,TNF,INHBA,ZC3H12A,TNFAIP3,TNFAIP2,C3,SERPINA3,CXCL1,LIF,BST2,S100A12,ITGB3,TLR2,S100A9,IL1A,EDN1,IL1B,PDGFB,ADAM8,LGALS9,RHOF,SERPINB1,PRSS3,LCN2,POU2F2,S100P,PLAUR,IFIH1,CSTB
GO:BP	developmental process	GO:0032502	0.000214227	3.66913	6630	160	92	17906	CSF3,SPRR2E,CSF2,SPRR2D,IL6,BCL2A1,IL8,MMP9,TNFSF14,VNN1,ICAM1,S100A8,TNF,PI3,INHBA,KRT24,SPRR2A,BIRC3,ZC3H12A,LTB,TNFAIP3,IFITM1,IRF7,KRT6B,TNFAIP2,SOD2,C3,RND1,CXCL1,RHCG,LIF,HBEGF,OAS2,KRT75,CYP27B1,ITGB3,MAFF,TLR2,STAT5A,S100A9,MMP13,IL1A,PSMB9,EDN1,IL1B,CSGALNACT1,IVL,SOCS3,TYMP,KRT4,PDGFB,NRCAM,ADAM8,NFKB2,BPGM,IER3,NFKBIZ,NFKBIA,LGALS9,RELB,WNT4,IL7R,KYNU,SAMHD1,BMP2,TGM1,RHOF,IRAK3,STC1,S…
GO:BP	regulation of hydrolase activity	GO:0051336	0.000248967	3.60386	1296	160	32	17906	CCL20,IFI6,MMP9,TNFSF14,ICAM1,S100A8,TNF,PI3,OAS1,BIRC3,C3,SERPINA3,OAS3,BST2,OAS2,SERPINB4,P2RY6,S100A9,PSMB9,LGALS9,WNT4,IFIT1,PLSCR1,BMP2,CDC42EP2,SERPINB1,XDH,EFNA1,SERPINB2,PLAUR,CSTB,NEDD9
GO:BP	regulation of immune effector process	GO:0002697	0.000252497	3.59774	451	160	18	17906	IL6,TNF,CFB,CXCL6,BIRC3,ZC3H12A,TNFAIP3,C3,BST2,SERPINB4,IL1B,NFKBIZ,LGALS9,IL7R,IFIT1,C1S,IRAK3,PARP9
GO:BP	toll-like receptor signaling pathway	GO:0002224	0.000267963	3.57192	153	160	11	17906	S100A8,BIRC3,TNFAIP3,IRAK2,IRF7,TNIP1,TLR2,S100A9,NFKBIA,IRAK3,IKBKE
GO:BP	positive regulation of locomotion	GO:0040017	0.000278208	3.55563	613	160	21	17906	CCL20,IL6,IL8,MMP9,TNFSF14,ICAM1,TNF,ZC3H12A,SOD2,HBEGF,ITGB3,P2RY6,STAT5A,EDN1,IL1B,PDGFB,ADAM8,LGALS9,BMP2,HYAL1,NEDD9
GO:BP	cellular response to oxygen-containing compound	GO:1901701	0.000283421	3.54757	1235	160	31	17906	CSF3,CXCL5,CSF2,IL6,IL36G,IL8,CXCL3,MMP9,ICAM1,TNF,INHBA,CXCL6,ZC3H12A,TNFAIP3,IRAK2,SOD2,CXCL1,CXCL2,CYP27B1,P2RY6,TLR2,STAT5A,IL1A,EDN1,IL1B,SOCS3,PDGFB,NFKBIA,STC1,LCN2,ADRB2
GO:BP	cell population proliferation	GO:0008283	0.000288106	3.54045	2038	160	42	17906	CSF3,CXCL5,CSF2,IL6,IL8,MMP9,TNFSF14,TNF,INHBA,TNFAIP3,IFITM1,SOD2,CXCL1,LIF,BST2,HBEGF,CYP27B1,ITGB3,P2RY6,TLR2,STAT5A,IL1A,EDN1,IL1B,KRT4,PDGFB,NFKBIA,LGALS9,WNT4,IL7R,SGPP2,BMP2,TGM1,IFIT3,STC1,SERPINB1,XDH,HYAL1,TGM2,PRDM1,COL8A1,FOSL1
GO:BP	regulation of phosphorylation	GO:0042325	0.000290066	3.5375	1661	160	37	17906	CSF3,CCL20,CSF2,IL6,MMP9,SAA1,ICAM1,C1QTNF1,TNF,INHBA,ZC3H12A,TNFAIP3,IRAK2,C3,LIF,HBEGF,TNIP1,S100A12,ITGB3,P2RY6,EDN1,MAP3K8,IL1B,SOCS3,PDGFB,ADAM8,LGALS9,BMP2,IRAK3,XDH,EFNA1,ADRB2,PLAUR,PARP9,SPRY4,DUSP4,NEDD9
GO:BP	multicellular organismal process	GO:0032501	0.000300489	3.52217	7873	160	103	17906	CSF3,SPRR2E,CSF2,SPRR2D,IL6,BCL2A1,IL8,MMP9,SAA1,GBP5,VNN1,ICAM1,S100A8,C1QTNF1,TNF,PI3,INHBA,KRT24,CXCL6,SPRR2A,BIRC3,ZC3H12A,LTB,TNFAIP3,IFITM1,IRF7,KRT6B,TNFAIP2,SOD2,C3,RND1,SERPINA3,CXCL1,PLAT,LIF,BST2,HBEGF,OAS2,KRT75,S100A12,CYP27B1,ITGB3,MAFF,TLR2,STAT5A,S100A9,MMP13,IL1A,PSMB9,EDN1,IL1B,CSGALNACT1,IVL,SOCS3,TYMP,KRT4,PDGFB,NRCAM,ADAM8,NFKB2,BPGM,NFKBIZ,NFKBIA,LGALS9,RELB,WNT4,IL7R,PLSCR1…
GO:BP	regulation of cell motility	GO:2000145	0.000319006	3.4962	1042	160	28	17906	CCL20,IL6,IL8,MMP9,TNFSF14,ICAM1,TNF,ZC3H12A,IFITM1,SOD2,RND1,BST2,HBEGF,ITGB3,P2RY6,STAT5A,EDN1,IL1B,PDGFB,ADAM8,LGALS9,WNT4,BMP2,RHOF,STC1,EFNA1,HYAL1,NEDD9
GO:BP	adaptive immune response based on somatic recombination of immune receptors built from immunoglobulin superfamily domains	GO:0002460	0.000337413	3.47184	362	160	16	17906	IL6,ICAM1,TNF,ZC3H12A,TNFAIP3,IRF7,C3,IL1B,NFKB2,NFKBIZ,RELB,IL7R,C1R,C1S,BCL3,POU2F2
GO:BP	epithelium development	GO:0060429	0.000371285	3.43029	1319	160	32	17906	SPRR2E,SPRR2D,MMP9,ICAM1,TNF,PI3,INHBA,KRT24,SPRR2A,KRT6B,RHCG,LIF,HBEGF,KRT75,CYP27B1,MAFF,PSMB9,EDN1,IL1B,IVL,SOCS3,KRT4,PDGFB,WNT4,BMP2,TGM1,STC1,SPRR1A,XDH,TGM2,PRDM1,KRT23
GO:BP	regulation of apoptotic signaling pathway	GO:2001233	0.000387624	3.41159	414	160	17	17906	CSF2,IFI6,MMP9,VNN1,ICAM1,S100A8,TNF,INHBA,TNFAIP3,SOD2,S100A9,IL1A,IL1B,LGALS9,WNT4,G0S2,PLAUR
GO:BP	regulation of cell death	GO:0010941	0.000401734	3.39606	1757	160	38	17906	CSF3,CSF2,IL6,IFI6,BCL2A1,MMP9,TNFSF14,VNN1,ICAM1,S100A8,TNF,INHBA,BIRC3,ZC3H12A,TNFAIP3,IRF7,SOD2,S100A9,IL1A,EDN1,IL1B,SOCS3,ADAM8,IER3,NFKBIA,LGALS9,WNT4,IL7R,G0S2,BMP2,IFIT3,BCL3,XDH,EFNA1,TGM2,SERPINB2,PLAUR,FOSL1
GO:BP	negative regulation of biological process	GO:0048519	0.000434305	3.3622	5681	160	82	17906	CSF3,CSF2,IL6,IFI27,IFI6,MX1,BCL2A1,IL8,MMP9,SAA1,TNFSF14,VNN1,ICAM1,C1QTNF1,TNF,PI3,INHBA,OAS1,BIRC3,ZC3H12A,TNFAIP3,IFITM1,IRAK2,IRF7,SOD2,C3,RND1,SERPINA3,CXCL1,PLAT,OAS3,LIF,BST2,HBEGF,OAS2,TNIP1,SERPINB4,CYP27B1,ITGB3,P2RY6,TLR2,IL1A,PSMB9,EDN1,IL1B,SOCS3,KRT4,PDGFB,ADAM8,HELZ2,NFKB2,IER3,NFKBIA,LGALS9,RELB,WNT4,IL7R,IFIT1,PLSCR1,SAMHD1,BMP2,IFITM3,IRAK3,IFIT3,STC1,BCL3,SERPINB1,XDH,EFNA1,HY…
GO:BP	response to chemokine	GO:1990868	0.000440931	3.35563	97	160	9	17906	CXCL5,CCL20,IL8,CXCL3,CXCL6,ZC3H12A,CXCL1,CXCL2,EDN1
GO:BP	cellular response to chemokine	GO:1990869	0.000440931	3.35563	97	160	9	17906	CXCL5,CCL20,IL8,CXCL3,CXCL6,ZC3H12A,CXCL1,CXCL2,EDN1
GO:BP	export from cell	GO:0140352	0.000446861	3.34983	1616	160	36	17906	IL6,MMP9,SAA1,GBP5,VNN1,S100A8,C1QTNF1,TNF,INHBA,ZC3H12A,TNFAIP3,TNFAIP2,C3,SERPINA3,CXCL1,LIF,BST2,S100A12,ITGB3,TLR2,S100A9,IL1A,EDN1,IL1B,PDGFB,ADAM8,LGALS9,RHOF,SERPINB1,PRSS3,LCN2,POU2F2,S100P,PLAUR,IFIH1,CSTB
GO:BP	pattern recognition receptor signaling pathway	GO:0002221	0.000460221	3.33703	198	160	12	17906	S100A8,BIRC3,TNFAIP3,IRAK2,IRF7,TNIP1,TLR2,S100A9,NFKBIA,IRAK3,IKBKE,IFIH1
GO:BP	regulation of cellular component movement	GO:0051270	0.000478308	3.32029	1129	160	29	17906	CCL20,IL6,IL8,MMP9,TNFSF14,ICAM1,TNF,ZC3H12A,IFITM1,SOD2,RND1,BST2,HBEGF,ITGB3,P2RY6,STAT5A,EDN1,IL1B,PDGFB,ADAM8,LGALS9,WNT4,BMP2,RHOF,STC1,EFNA1,HYAL1,NEDD9,FEZ1
GO:BP	response to interferon-beta	GO:0035456	0.000479989	3.31877	30	160	6	17906	XAF1,IFITM1,BST2,PLSCR1,IFITM3,IKBKE
GO:BP	multicellular organism development	GO:0007275	0.000530196	3.27556	5604	160	81	17906	CSF3,SPRR2E,CSF2,SPRR2D,IL6,BCL2A1,IL8,MMP9,VNN1,ICAM1,S100A8,TNF,PI3,INHBA,KRT24,SPRR2A,ZC3H12A,LTB,TNFAIP3,IRF7,KRT6B,TNFAIP2,SOD2,C3,RND1,CXCL1,LIF,HBEGF,OAS2,KRT75,CYP27B1,ITGB3,MAFF,TLR2,STAT5A,S100A9,MMP13,IL1A,PSMB9,EDN1,IL1B,CSGALNACT1,IVL,SOCS3,TYMP,KRT4,PDGFB,NRCAM,ADAM8,NFKB2,BPGM,NFKBIZ,NFKBIA,LGALS9,RELB,WNT4,IL7R,SAMHD1,BMP2,TGM1,IRAK3,STC1,SPRR1A,BCL3,XDH,EFNA1,HYAL1,POU2F2,TGM2,PR…
GO:BP	regulation of lipid localization	GO:1905952	0.000542185	3.26585	164	160	11	17906	IL6,C1QTNF1,TNF,ZC3H12A,C3,ITGB3,EDN1,IL1B,NFKBIA,IKBKE,EHD1
GO:BP	cellular developmental process	GO:0048869	0.000554415	3.25616	4531	160	70	17906	CSF3,SPRR2E,CSF2,SPRR2D,IL6,MMP9,TNFSF14,VNN1,ICAM1,S100A8,TNF,PI3,INHBA,KRT24,SPRR2A,ZC3H12A,IFITM1,IRF7,KRT6B,TNFAIP2,SOD2,C3,RND1,RHCG,LIF,KRT75,CYP27B1,ITGB3,MAFF,TLR2,S100A9,IL1A,PSMB9,EDN1,IL1B,IVL,SOCS3,TYMP,KRT4,PDGFB,NRCAM,ADAM8,NFKB2,BPGM,NFKBIZ,NFKBIA,LGALS9,RELB,WNT4,IL7R,BMP2,TGM1,RHOF,STC1,SPRR1A,CDC42EP2,BCL3,XDH,EFNA1,POU2F2,PRDM1,ADRB2,OSBP2,RHOV,COL8A1,TUBB3,NEDD9,EHD1,FEZ1,KRT23
GO:BP	vasculature development	GO:0001944	0.000603594	3.21926	820	160	24	17906	IL6,IL8,ZC3H12A,TNFAIP3,TNFAIP2,SOD2,C3,LIF,ITGB3,IL1A,EDN1,IL1B,SOCS3,TYMP,PDGFB,NRCAM,ADAM8,WNT4,XDH,EFNA1,HYAL1,PRDM1,COL8A1,FOSL1
GO:BP	leukocyte degranulation	GO:0043299	0.000614732	3.21131	532	160	19	17906	MMP9,VNN1,S100A8,C3,SERPINA3,CXCL1,BST2,S100A12,TLR2,S100A9,ADAM8,LGALS9,RHOF,SERPINB1,PRSS3,LCN2,S100P,PLAUR,CSTB
GO:BP	regulation of I-kappaB kinase/NF-kappaB signaling	GO:0043122	0.000660021	3.18044	245	160	13	17906	IL36G,TNF,BIRC3,ZC3H12A,TNFAIP3,BST2,TNIP1,S100A12,IL1A,IL1B,LGALS9,TGM2,IKBKE
GO:BP	neutrophil degranulation	GO:0043312	0.000716234	3.14495	484	160	18	17906	MMP9,VNN1,S100A8,C3,SERPINA3,CXCL1,BST2,S100A12,TLR2,S100A9,ADAM8,RHOF,SERPINB1,PRSS3,LCN2,S100P,PLAUR,CSTB
GO:BP	signal transduction in absence of ligand	GO:0038034	0.000721428	3.14181	75	160	8	17906	CSF2,IFI6,BCL2A1,TNF,INHBA,IL1A,IL1B,LCN2
GO:BP	extrinsic apoptotic signaling pathway in absence of ligand	GO:0097192	0.000721428	3.14181	75	160	8	17906	CSF2,IFI6,BCL2A1,TNF,INHBA,IL1A,IL1B,LCN2
GO:BP	symbiotic process	GO:0044403	0.000730612	3.13631	891	160	25	17906	IFI27,MX1,IL8,ICAM1,TNF,CXCL6,OAS1,ZC3H12A,IFITM1,IRF7,OAS3,BST2,OAS2,TNIP1,ITGB3,PSMB9,NFKBIA,LGALS9,IFIT1,PLSCR1,IFITM3,MMP1,HYAL1,IKBKE,IFIH1
GO:BP	cardiovascular system development	GO:0072358	0.00073552	3.13341	829	160	24	17906	IL6,IL8,ZC3H12A,TNFAIP3,TNFAIP2,SOD2,C3,LIF,ITGB3,IL1A,EDN1,IL1B,SOCS3,TYMP,PDGFB,NRCAM,ADAM8,WNT4,XDH,EFNA1,HYAL1,PRDM1,COL8A1,FOSL1
GO:BP	positive regulation of biological process	GO:0048518	0.000749228	3.12539	6366	160	88	17906	CSF3,CXCL5,CCL20,CSF2,IL6,IL36G,IL8,MMP9,SAA1,PGLYRP4,GBP5,TNFSF14,VNN1,ICAM1,S100A8,C1QTNF1,TNF,CFB,INHBA,BIRC3,ZC3H12A,LTB,TNFAIP3,IFITM1,IRAK2,IRF7,SOD2,C3,LIF,BST2,HBEGF,TNIP1,S100A12,CYP27B1,ITGB3,P2RY6,MAFF,TLR2,STAT5A,S100A9,IL1A,PSMB9,EDN1,MAP3K8,IL1B,SOCS3,PDGFB,NRCAM,ADAM8,HELZ2,NFKB2,NFKBIZ,NFKBIA,LGALS9,RELB,WNT4,IL7R,IFIT1,PLSCR1,G0S2,C1R,C1S,BMP2,TGM1,MMP1,IRAK3,STC1,CDC42EP2,BCL3,X…
GO:BP	positive regulation of cell differentiation	GO:0045597	0.000769714	3.11367	1022	160	27	17906	CSF3,CSF2,IL6,TNFSF14,VNN1,TNF,INHBA,ZC3H12A,IFITM1,SOD2,LIF,CYP27B1,TLR2,S100A9,EDN1,IL1B,SOCS3,NRCAM,ADAM8,NFKBIZ,LGALS9,WNT4,IL7R,BMP2,NEDD9,EHD1,FEZ1
GO:BP	neutrophil activation involved in immune response	GO:0002283	0.000783906	3.10574	487	160	18	17906	MMP9,VNN1,S100A8,C3,SERPINA3,CXCL1,BST2,S100A12,TLR2,S100A9,ADAM8,RHOF,SERPINB1,PRSS3,LCN2,S100P,PLAUR,CSTB
GO:BP	myeloid cell activation involved in immune response	GO:0002275	0.000816266	3.08817	542	160	19	17906	MMP9,VNN1,S100A8,C3,SERPINA3,CXCL1,BST2,S100A12,TLR2,S100A9,ADAM8,LGALS9,RHOF,SERPINB1,PRSS3,LCN2,S100P,PLAUR,CSTB
GO:BP	tissue development	GO:0009888	0.00082993	3.08096	2118	160	42	17906	SPRR2E,SPRR2D,IL6,MMP9,ICAM1,TNF,PI3,INHBA,KRT24,SPRR2A,KRT6B,RHCG,LIF,HBEGF,KRT75,CYP27B1,ITGB3,MAFF,MMP13,PSMB9,EDN1,IL1B,CSGALNACT1,IVL,SOCS3,KRT4,PDGFB,WNT4,BMP2,TGM1,STC1,SPRR1A,XDH,EFNA1,HYAL1,TGM2,PRDM1,ADRB2,COL8A1,TUBB3,DUSP4,KRT23
GO:BP	viral process	GO:0016032	0.000893659	3.04883	838	160	24	17906	IFI27,MX1,IL8,ICAM1,TNF,OAS1,ZC3H12A,IFITM1,IRF7,OAS3,BST2,OAS2,TNIP1,ITGB3,PSMB9,NFKBIA,LGALS9,IFIT1,PLSCR1,IFITM3,MMP1,HYAL1,IKBKE,IFIH1
GO:BP	innate immune response-activating signal transduction	GO:0002758	0.000925201	3.03376	296	160	14	17906	S100A8,BIRC3,TNFAIP3,IRAK2,IRF7,TNIP1,TLR2,S100A9,PSMB9,NFKBIA,RELB,IRAK3,IKBKE,IFIH1
GO:BP	negative regulation of endopeptidase activity	GO:0010951	0.00095244	3.02116	253	160	13	17906	IFI6,MMP9,TNFSF14,PI3,BIRC3,C3,SERPINA3,BST2,SERPINB4,SERPINB1,SERPINB2,PLAUR,CSTB
GO:BP	activation of immune response	GO:0002253	0.000992524	3.00326	721	160	22	17906	S100A8,CFB,BIRC3,ZC3H12A,TNFAIP3,IRAK2,IRF7,C3,TNIP1,TLR2,S100A9,PSMB9,IL1B,NFKBIZ,NFKBIA,RELB,PLSCR1,C1R,C1S,IRAK3,IKBKE,IFIH1
GO:BP	cellular response to tumor necrosis factor	GO:0071356	0.00100332	2.99856	298	160	14	17906	CCL20,IL8,TNFSF14,ICAM1,TNF,BIRC3,ZC3H12A,LTB,TNFAIP3,PSMB9,EDN1,NFKBIA,LCN2,HYAL1
GO:BP	cellular response to virus	GO:0098586	0.0010341	2.98544	54	160	7	17906	IFI6,BIRC3,ZC3H12A,IRF7,LGALS9,IKBKE,IFIH1
GO:BP	regulation of cell population proliferation	GO:0042127	0.00105166	2.97813	1749	160	37	17906	CSF3,CXCL5,CSF2,IL6,IL8,MMP9,TNF,INHBA,TNFAIP3,IFITM1,SOD2,CXCL1,LIF,BST2,HBEGF,CYP27B1,ITGB3,P2RY6,TLR2,STAT5A,IL1A,EDN1,IL1B,KRT4,PDGFB,NFKBIA,LGALS9,IL7R,SGPP2,BMP2,TGM1,IFIT3,XDH,HYAL1,TGM2,PRDM1,FOSL1
GO:BP	regulation of locomotion	GO:0040012	0.00121556	2.91522	1113	160	28	17906	CCL20,IL6,IL8,MMP9,TNFSF14,ICAM1,TNF,ZC3H12A,IFITM1,SOD2,RND1,BST2,HBEGF,ITGB3,P2RY6,STAT5A,EDN1,IL1B,PDGFB,ADAM8,LGALS9,WNT4,BMP2,RHOF,STC1,EFNA1,HYAL1,NEDD9
GO:BP	hemopoiesis	GO:0030097	0.00121974	2.91373	916	160	25	17906	CSF3,CSF2,IL6,MMP9,VNN1,TNF,INHBA,ZC3H12A,IRF7,LIF,KRT75,TLR2,PSMB9,IL1B,ADAM8,BPGM,NFKBIZ,NFKBIA,LGALS9,RELB,WNT4,IL7R,BCL3,POU2F2,PRDM1
GO:BP	cell differentiation	GO:0030154	0.00122616	2.91145	4335	160	67	17906	CSF3,SPRR2E,CSF2,SPRR2D,IL6,MMP9,TNFSF14,VNN1,ICAM1,S100A8,TNF,PI3,INHBA,KRT24,SPRR2A,ZC3H12A,IFITM1,IRF7,KRT6B,TNFAIP2,SOD2,C3,RND1,RHCG,LIF,KRT75,CYP27B1,ITGB3,MAFF,TLR2,S100A9,IL1A,PSMB9,EDN1,IL1B,IVL,SOCS3,TYMP,KRT4,PDGFB,NRCAM,ADAM8,NFKB2,BPGM,NFKBIZ,NFKBIA,LGALS9,RELB,WNT4,IL7R,BMP2,TGM1,STC1,SPRR1A,BCL3,XDH,EFNA1,POU2F2,PRDM1,ADRB2,OSBP2,COL8A1,TUBB3,NEDD9,EHD1,FEZ1,KRT23
GO:BP	peptide cross-linking	GO:0018149	0.00126457	2.89806	35	160	6	17906	SPRR2E,PI3,IVL,TGM1,SPRR1A,TGM2
GO:BP	regulation of peptidyl-tyrosine phosphorylation	GO:0050730	0.00129816	2.88667	260	160	13	17906	CSF3,CSF2,IL6,ICAM1,TNF,LIF,HBEGF,ITGB3,SOCS3,PDGFB,EFNA1,PARP9,NEDD9
GO:BP	regulation of biological quality	GO:0065008	0.0013288	2.87654	4156	160	65	17906	CSF3,IL6,IFI6,MX1,MX2,SAA1,TNFSF14,ICAM1,S100A8,C1QTNF1,TNF,INHBA,CXCL6,OAS1,ZC3H12A,TNFAIP3,SOD2,C3,RND1,SERPINA3,PLAT,RHCG,HEPHL1,LIF,OAS2,CYP27B1,ITGB3,P2RY6,MAFF,TLR2,STAT5A,S100A9,IL1A,PSMB9,EDN1,IL1B,PDGFB,NRCAM,ADAM8,BPGM,NFKBIA,LGALS9,WNT4,IL7R,IFIT1,PLSCR1,G0S2,BMP2,RHOF,STC1,CDC42EP2,BCL3,XDH,EFNA1,LCN2,TGM2,IKBKE,SERPINB2,ADRB2,PLAUR,RHOV,TLCD1,EHD1,SMTN,SLC25A37
GO:BP	positive regulation of interleukin-6 secretion	GO:2000778	0.00150633	2.82208	36	160	6	17906	TNF,TLR2,IL1A,IL1B,LGALS9,IFIH1
GO:BP	leukocyte cell-cell adhesion	GO:0007159	0.0015356	2.81372	356	160	15	17906	IL6,TNFSF14,VNN1,ICAM1,S100A8,TNF,ZC3H12A,TNIP1,S100A9,MAP3K8,IL1B,ADAM8,NFKBIZ,LGALS9,IL7R
GO:BP	negative regulation of peptidase activity	GO:0010466	0.00154255	2.81176	264	160	13	17906	IFI6,MMP9,TNFSF14,PI3,BIRC3,C3,SERPINA3,BST2,SERPINB4,SERPINB1,SERPINB2,PLAUR,CSTB
GO:BP	positive regulation of macromolecule metabolic process	GO:0010604	0.00156913	2.80434	3442	160	57	17906	CSF3,CCL20,CSF2,IL6,IL36G,MMP9,SAA1,ICAM1,S100A8,C1QTNF1,TNF,INHBA,BIRC3,ZC3H12A,LTB,TNFAIP3,IRAK2,IRF7,C3,LIF,HBEGF,TNIP1,S100A12,ITGB3,P2RY6,MAFF,TLR2,STAT5A,S100A9,IL1A,EDN1,MAP3K8,IL1B,SOCS3,PDGFB,ADAM8,HELZ2,NFKB2,NFKBIA,LGALS9,RELB,WNT4,IL7R,PLSCR1,BMP2,BCL3,XDH,EFNA1,LCN2,POU2F2,PRDM1,ADRB2,PLAUR,PARP9,NEDD9,ZBED2,FOSL1
GO:BP	keratinization	GO:0031424	0.00172526	2.76314	224	160	12	17906	SPRR2E,SPRR2D,PI3,KRT24,SPRR2A,KRT6B,KRT75,IVL,KRT4,TGM1,SPRR1A,KRT23
GO:BP	protein phosphorylation	GO:0006468	0.00194676	2.71069	2027	160	40	17906	CSF3,CCL20,CSF2,IL6,MMP9,SAA1,ICAM1,C1QTNF1,TNF,INHBA,ZC3H12A,TNFAIP3,IRAK2,C3,LIF,HBEGF,TNIP1,S100A12,ITGB3,P2RY6,TLR2,PSMB9,EDN1,MAP3K8,IL1B,SOCS3,PDGFB,ADAM8,LGALS9,BMP2,IRAK3,XDH,EFNA1,IKBKE,ADRB2,PLAUR,PARP9,SPRY4,DUSP4,NEDD9
GO:BP	negative regulation of proteolysis	GO:0045861	0.00196039	2.70766	363	160	15	17906	IFI6,MMP9,TNFSF14,PI3,BIRC3,C3,SERPINA3,PLAT,BST2,SERPINB4,SERPINB1,EFNA1,SERPINB2,PLAUR,CSTB
GO:BP	extrinsic apoptotic signaling pathway	GO:0097191	0.00198589	2.70205	227	160	12	17906	CSF2,IFI27,IFI6,BCL2A1,ICAM1,TNF,INHBA,TNFAIP3,IL1A,IL1B,G0S2,LCN2
GO:BP	response to interferon-alpha	GO:0035455	0.00202065	2.69451	21	160	5	17906	MX2,IFITM1,BST2,IFITM3,IFIT3
GO:BP	positive regulation of lipid localization	GO:1905954	0.0020881	2.68025	86	160	8	17906	C1QTNF1,ZC3H12A,C3,EDN1,IL1B,NFKBIA,IKBKE,EHD1
GO:BP	interleukin-6 secretion	GO:0072604	0.00215612	2.66633	60	160	7	17906	TNF,ZC3H12A,TLR2,IL1A,IL1B,LGALS9,IFIH1
GO:BP	activation of innate immune response	GO:0002218	0.00217939	2.66166	318	160	14	17906	S100A8,BIRC3,TNFAIP3,IRAK2,IRF7,TNIP1,TLR2,S100A9,PSMB9,NFKBIA,RELB,IRAK3,IKBKE,IFIH1
GO:BP	positive regulation of cytokine production	GO:0001819	0.00227127	2.64373	470	160	17	17906	CSF2,IL6,SAA1,GBP5,TNF,BIRC3,LTB,IRF7,C3,TLR2,IL1A,IL1B,ADAM8,NFKB2,LGALS9,BCL3,IFIH1
GO:BP	interferon-gamma-mediated signaling pathway	GO:0060333	0.00228226	2.64163	87	160	8	17906	ICAM1,OAS1,IRF7,OAS3,OAS2,IRF9,SOCS3,PARP9
GO:BP	response to tumor necrosis factor	GO:0034612	0.0024357	2.61338	321	160	14	17906	CCL20,IL8,TNFSF14,ICAM1,TNF,BIRC3,ZC3H12A,LTB,TNFAIP3,PSMB9,EDN1,NFKBIA,LCN2,HYAL1
GO:BP	skin development	GO:0043588	0.00244434	2.61184	420	160	16	17906	SPRR2E,SPRR2D,TNF,PI3,INHBA,KRT24,SPRR2A,LTB,KRT6B,KRT75,CYP27B1,IVL,KRT4,TGM1,SPRR1A,KRT23
GO:BP	chemokine-mediated signaling pathway	GO:0070098	0.00249161	2.60352	88	160	8	17906	CXCL5,CCL20,IL8,CXCL3,CXCL6,CXCL1,CXCL2,EDN1
GO:BP	regulation of NIK/NF-kappaB signaling	GO:1901222	0.0025248	2.59777	119	160	9	17906	TNFSF14,TNF,ZC3H12A,TLR2,EDN1,IL1B,NFKBIA,LGALS9,BCL3
GO:BP	cell adhesion	GO:0007155	0.00259223	2.58633	1440	160	32	17906	IL6,IL8,SAA1,TNFSF14,VNN1,ICAM1,S100A8,C1QTNF1,TNF,ZC3H12A,RND1,LIF,TNIP1,IL32,ITGB3,S100A9,MAP3K8,IL1B,NRCAM,ADAM8,NFKBIZ,LGALS9,WNT4,IL7R,BMP2,EFNA1,HYAL1,TGM2,PLAUR,COL8A1,NEDD9,FEZ1
GO:BP	proteolysis	GO:0006508	0.00269387	2.56962	1818	160	37	17906	IFI27,IFI6,MMP9,TNFSF14,S100A8,TNF,CFB,PI3,BIRC3,ZC3H12A,TNFAIP3,C3,SERPINA3,PLAT,BST2,TNIP1,SERPINB4,S100A9,MMP13,PSMB9,IL1B,ADAM8,NFKBIA,LGALS9,C1R,C1S,MMP1,SERPINB1,XDH,EFNA1,PRSS3,SERPINB2,ADRB2,PLAUR,IFIH1,CSTB,OTUB2
GO:BP	positive regulation of cellular process	GO:0048522	0.00271679	2.56594	5605	160	79	17906	CSF3,CXCL5,CCL20,CSF2,IL6,IL36G,IL8,MMP9,SAA1,PGLYRP4,GBP5,TNFSF14,VNN1,ICAM1,S100A8,C1QTNF1,TNF,INHBA,BIRC3,ZC3H12A,LTB,TNFAIP3,IFITM1,IRAK2,IRF7,SOD2,C3,LIF,BST2,HBEGF,TNIP1,S100A12,CYP27B1,ITGB3,P2RY6,MAFF,TLR2,STAT5A,S100A9,IL1A,PSMB9,EDN1,MAP3K8,IL1B,SOCS3,PDGFB,NRCAM,ADAM8,HELZ2,NFKB2,NFKBIZ,NFKBIA,LGALS9,RELB,WNT4,IL7R,PLSCR1,G0S2,BMP2,TGM1,MMP1,CDC42EP2,BCL3,XDH,EFNA1,LCN2,HYAL1,POU2F2,TG…
GO:BP	biological adhesion	GO:0022610	0.00287867	2.54081	1447	160	32	17906	IL6,IL8,SAA1,TNFSF14,VNN1,ICAM1,S100A8,C1QTNF1,TNF,ZC3H12A,RND1,LIF,TNIP1,IL32,ITGB3,S100A9,MAP3K8,IL1B,NRCAM,ADAM8,NFKBIZ,LGALS9,WNT4,IL7R,BMP2,EFNA1,HYAL1,TGM2,PLAUR,COL8A1,NEDD9,FEZ1
GO:BP	regulation of cell-cell adhesion	GO:0022407	0.00294127	2.53147	426	160	16	17906	IL6,TNFSF14,VNN1,ICAM1,C1QTNF1,TNF,ZC3H12A,MAP3K8,IL1B,ADAM8,NFKBIZ,LGALS9,WNT4,IL7R,BMP2,PLAUR
GO:BP	negative regulation of apoptotic signaling pathway	GO:2001234	0.00298961	2.52439	236	160	12	17906	CSF2,IFI6,MMP9,VNN1,ICAM1,TNF,TNFAIP3,SOD2,IL1A,IL1B,WNT4,PLAUR
GO:BP	negative regulation of cell communication	GO:0010648	0.00301021	2.5214	1450	160	32	17906	CSF2,IL6,IFI6,IL8,MMP9,VNN1,ICAM1,TNF,INHBA,ZC3H12A,TNFAIP3,SOD2,LIF,HBEGF,TNIP1,IL1A,PSMB9,EDN1,IL1B,SOCS3,NFKBIA,WNT4,SAMHD1,BMP2,IRAK3,BCL3,XDH,EFNA1,ADRB2,PLAUR,SPRY4,DUSP4
GO:BP	negative regulation of catalytic activity	GO:0043086	0.00305087	2.51558	834	160	23	17906	IFI6,MMP9,TNFSF14,TNF,PI3,BIRC3,TNFAIP3,C3,SERPINA3,BST2,SERPINB4,CYP27B1,IL1B,SOCS3,IFIT1,IRAK3,SERPINB1,SERPINB2,PLAUR,CSTB,PARP9,SPRY4,DUSP4
GO:BP	negative regulation of signaling	GO:0023057	0.00319428	2.49563	1454	160	32	17906	CSF2,IL6,IFI6,IL8,MMP9,VNN1,ICAM1,TNF,INHBA,ZC3H12A,TNFAIP3,SOD2,LIF,HBEGF,TNIP1,IL1A,PSMB9,EDN1,IL1B,SOCS3,NFKBIA,WNT4,SAMHD1,BMP2,IRAK3,BCL3,XDH,EFNA1,ADRB2,PLAUR,SPRY4,DUSP4
GO:BP	regulation of interleukin-6 production	GO:0032675	0.00347424	2.45914	159	160	10	17906	IL6,TNF,ZC3H12A,TNFAIP3,TLR2,IL1A,IL1B,LGALS9,IRAK3,IFIH1
GO:BP	regulation of protein modification process	GO:0031399	0.00354545	2.45033	1917	160	38	17906	CSF3,CCL20,CSF2,IL6,MMP9,SAA1,ICAM1,C1QTNF1,TNF,INHBA,BIRC3,ZC3H12A,TNFAIP3,IRAK2,C3,LIF,HBEGF,TNIP1,S100A12,ITGB3,P2RY6,EDN1,MAP3K8,IL1B,SOCS3,PDGFB,ADAM8,LGALS9,BMP2,IRAK3,XDH,EFNA1,ADRB2,PLAUR,PARP9,SPRY4,DUSP4,NEDD9
GO:BP	blood vessel development	GO:0001568	0.00398574	2.39949	784	160	22	17906	IL6,IL8,ZC3H12A,TNFAIP3,TNFAIP2,C3,ITGB3,IL1A,EDN1,IL1B,SOCS3,TYMP,PDGFB,NRCAM,ADAM8,WNT4,XDH,EFNA1,HYAL1,PRDM1,COL8A1,FOSL1
GO:BP	negative regulation of molecular function	GO:0044092	0.00446486	2.35019	1189	160	28	17906	IFI6,MMP9,TNFSF14,TNF,PI3,BIRC3,ZC3H12A,TNFAIP3,IRAK2,C3,SERPINA3,BST2,SERPINB4,CYP27B1,IL1B,SOCS3,PDGFB,NFKBIA,IFIT1,IRAK3,SERPINB1,SERPINB2,ADRB2,PLAUR,CSTB,PARP9,SPRY4,DUSP4
GO:BP	chemokine production	GO:0032602	0.00446935	2.34976	95	160	8	17906	IL6,S100A8,TNF,CXCL6,TLR2,S100A9,IL1B,LGALS9
GO:BP	regulation of phosphate metabolic process	GO:0019220	0.00470464	2.32747	1861	160	37	17906	CSF3,CCL20,CSF2,IL6,MMP9,SAA1,ICAM1,C1QTNF1,TNF,INHBA,ZC3H12A,TNFAIP3,IRAK2,C3,LIF,HBEGF,TNIP1,S100A12,ITGB3,P2RY6,EDN1,MAP3K8,IL1B,SOCS3,PDGFB,ADAM8,LGALS9,BMP2,IRAK3,XDH,EFNA1,ADRB2,PLAUR,PARP9,SPRY4,DUSP4,NEDD9
GO:BP	regulation of phosphorus metabolic process	GO:0051174	0.00476485	2.32195	1862	160	37	17906	CSF3,CCL20,CSF2,IL6,MMP9,SAA1,ICAM1,C1QTNF1,TNF,INHBA,ZC3H12A,TNFAIP3,IRAK2,C3,LIF,HBEGF,TNIP1,S100A12,ITGB3,P2RY6,EDN1,MAP3K8,IL1B,SOCS3,PDGFB,ADAM8,LGALS9,BMP2,IRAK3,XDH,EFNA1,ADRB2,PLAUR,PARP9,SPRY4,DUSP4,NEDD9
GO:BP	positive regulation of metabolic process	GO:0009893	0.00478138	2.32045	3742	160	59	17906	CSF3,CCL20,CSF2,IL6,IL36G,MMP9,SAA1,ICAM1,S100A8,C1QTNF1,TNF,INHBA,BIRC3,ZC3H12A,LTB,TNFAIP3,IRAK2,IRF7,C3,LIF,HBEGF,TNIP1,S100A12,CYP27B1,ITGB3,P2RY6,MAFF,TLR2,STAT5A,S100A9,IL1A,EDN1,MAP3K8,IL1B,SOCS3,PDGFB,ADAM8,HELZ2,NFKB2,NFKBIA,LGALS9,RELB,WNT4,IL7R,PLSCR1,G0S2,BMP2,BCL3,XDH,EFNA1,LCN2,POU2F2,PRDM1,ADRB2,PLAUR,PARP9,NEDD9,ZBED2,FOSL1
GO:BP	T cell differentiation	GO:0030217	0.00480853	2.31799	247	160	12	17906	IL6,VNN1,ZC3H12A,IL1B,ADAM8,NFKBIZ,LGALS9,RELB,WNT4,IL7R,BCL3,PRDM1
GO:BP	negative regulation of signal transduction	GO:0009968	0.00511953	2.29077	1340	160	30	17906	CSF2,IL6,IFI6,IL8,MMP9,VNN1,ICAM1,TNF,ZC3H12A,TNFAIP3,SOD2,LIF,HBEGF,TNIP1,IL1A,PSMB9,IL1B,SOCS3,NFKBIA,WNT4,SAMHD1,BMP2,IRAK3,BCL3,XDH,EFNA1,ADRB2,PLAUR,SPRY4,DUSP4
GO:BP	negative regulation of cellular protein metabolic process	GO:0032269	0.0057802	2.23806	1135	160	27	17906	IFI6,MMP9,TNFSF14,TNF,PI3,BIRC3,ZC3H12A,TNFAIP3,C3,SERPINA3,PLAT,LIF,BST2,TNIP1,SERPINB4,EDN1,IL1B,SOCS3,IRAK3,SERPINB1,XDH,EFNA1,SERPINB2,PLAUR,CSTB,SPRY4,DUSP4
GO:BP	anatomical structure formation involved in morphogenesis	GO:0048646	0.00587348	2.2311	1206	160	28	17906	IL6,IL8,MMP9,TNFSF14,TNF,INHBA,ZC3H12A,TNFAIP3,TNFAIP2,C3,ITGB3,TLR2,IL1A,EDN1,IL1B,TYMP,NRCAM,ADAM8,NFKB2,WNT4,BMP2,BCL3,EFNA1,HYAL1,TGM2,COL8A1,DUSP4,EHD1
GO:BP	positive regulation of T cell differentiation in thymus	GO:0033089	0.00598831	2.2227	12	160	4	17906	VNN1,IL1B,ADAM8,IL7R
GO:BP	interleukin-6 production	GO:0032635	0.00602842	2.2198	169	160	10	17906	IL6,TNF,ZC3H12A,TNFAIP3,TLR2,IL1A,IL1B,LGALS9,IRAK3,IFIH1
GO:BP	regulation of smooth muscle cell proliferation	GO:0048660	0.00635655	2.19678	170	160	10	17906	IL6,MMP9,TNF,TNFAIP3,SOD2,HBEGF,P2RY6,EDN1,PDGFB,TGM2
GO:BP	keratinocyte differentiation	GO:0030216	0.00663351	2.17826	301	160	13	17906	SPRR2E,SPRR2D,PI3,KRT24,SPRR2A,KRT6B,KRT75,CYP27B1,IVL,KRT4,TGM1,SPRR1A,KRT23
GO:BP	regulation of multicellular organismal development	GO:2000026	0.00669621	2.17417	2210	160	41	17906	CSF3,CSF2,IL6,IL8,MMP9,VNN1,TNF,INHBA,ZC3H12A,TNFAIP3,IRF7,SOD2,C3,LIF,OAS2,CYP27B1,MAFF,TLR2,S100A9,IL1A,PSMB9,EDN1,IL1B,TYMP,PDGFB,NRCAM,ADAM8,NFKBIZ,NFKBIA,LGALS9,WNT4,IL7R,BMP2,IRAK3,XDH,EFNA1,HYAL1,PRDM1,ADRB2,EHD1,FEZ1
GO:BP	smooth muscle cell proliferation	GO:0048659	0.00705964	2.15122	172	160	10	17906	IL6,MMP9,TNF,TNFAIP3,SOD2,HBEGF,P2RY6,EDN1,PDGFB,TGM2
GO:BP	positive regulation of smooth muscle cell proliferation	GO:0048661	0.00710212	2.14861	101	160	8	17906	IL6,MMP9,TNF,HBEGF,P2RY6,EDN1,PDGFB,TGM2
GO:BP	maintenance of location	GO:0051235	0.00716097	2.14503	352	160	14	17906	IL6,S100A8,TNF,ZC3H12A,C3,ITGB3,P2RY6,S100A9,IL1B,NFKBIA,BCL3,LCN2,IKBKE,EHD1
GO:BP	positive regulation of nitrogen compound metabolic process	GO:0051173	0.00751183	2.12425	3248	160	53	17906	CSF3,CCL20,CSF2,IL6,MMP9,SAA1,ICAM1,S100A8,C1QTNF1,TNF,INHBA,BIRC3,ZC3H12A,LTB,TNFAIP3,IRAK2,IRF7,C3,LIF,HBEGF,TNIP1,S100A12,ITGB3,P2RY6,MAFF,TLR2,STAT5A,S100A9,IL1A,EDN1,MAP3K8,IL1B,SOCS3,PDGFB,ADAM8,HELZ2,NFKB2,NFKBIA,LGALS9,RELB,WNT4,PLSCR1,BMP2,BCL3,XDH,EFNA1,POU2F2,ADRB2,PLAUR,PARP9,NEDD9,ZBED2,FOSL1
GO:BP	interleukin-1-mediated signaling pathway	GO:0070498	0.00764866	2.11641	102	160	8	17906	IL6,IRAK2,IL1A,PSMB9,MAP3K8,IL1B,NFKBIA,IRAK3
GO:BP	regulation of extrinsic apoptotic signaling pathway in absence of ligand	GO:2001239	0.00765707	2.11594	47	160	6	17906	CSF2,IFI6,TNF,INHBA,IL1A,IL1B
GO:BP	positive regulation of leukocyte migration	GO:0002687	0.0076788	2.11471	136	160	9	17906	CCL20,IL6,IL8,TNFSF14,ICAM1,TNF,EDN1,ADAM8,LGALS9
GO:BP	epidermal cell differentiation	GO:0009913	0.00927907	2.0325	360	160	14	17906	SPRR2E,SPRR2D,PI3,KRT24,SPRR2A,KRT6B,KRT75,CYP27B1,MAFF,IVL,KRT4,TGM1,SPRR1A,KRT23
GO:BP	lymphocyte differentiation	GO:0030098	0.00957963	2.01865	361	160	14	17906	IL6,VNN1,INHBA,ZC3H12A,IL1B,ADAM8,NFKBIZ,LGALS9,RELB,WNT4,IL7R,BCL3,POU2F2,PRDM1
GO:BP	cytokine secretion	GO:0050663	0.0103169	1.98645	266	160	12	17906	SAA1,GBP5,TNF,ZC3H12A,TNFAIP3,S100A12,TLR2,IL1A,IL1B,LGALS9,SERPINB1,IFIH1
GO:BP	negative regulation of response to external stimulus	GO:0032102	0.010777	1.9675	417	160	15	17906	SAA1,C1QTNF1,ZC3H12A,TNFAIP3,PLAT,SERPINB4,EDN1,SOCS3,PDGFB,LGALS9,WNT4,SAMHD1,IRAK3,SERPINB2,PLAUR
GO:BP	regulation of hormone biosynthetic process	GO:0046885	0.0111306	1.95348	29	160	5	17906	TNF,CYP27B1,IL1B,WNT4,BMP2
GO:BP	epidermis development	GO:0008544	0.011262	1.94839	473	160	16	17906	SPRR2E,SPRR2D,TNF,PI3,INHBA,KRT24,SPRR2A,KRT6B,KRT75,CYP27B1,MAFF,IVL,KRT4,TGM1,SPRR1A,KRT23
GO:BP	regulation of cell differentiation	GO:0045595	0.0112927	1.9472	1932	160	37	17906	CSF3,CSF2,IL6,MMP9,TNFSF14,VNN1,TNF,INHBA,ZC3H12A,IFITM1,IRF7,SOD2,LIF,CYP27B1,ITGB3,MAFF,TLR2,S100A9,PSMB9,EDN1,IL1B,SOCS3,PDGFB,NRCAM,ADAM8,NFKBIZ,NFKBIA,LGALS9,WNT4,IL7R,BMP2,XDH,EFNA1,PRDM1,NEDD9,EHD1,FEZ1
GO:BP	negative regulation of cytokine production	GO:0001818	0.0120637	1.91852	318	160	13	17906	IL6,TNF,INHBA,ZC3H12A,TNFAIP3,BST2,LGALS9,RELB,IRAK3,BCL3,SERPINB1,IKBKE,IFIH1
GO:BP	positive regulation of I-kappaB kinase/NF-kappaB signaling	GO:0043123	0.0128716	1.89037	184	160	10	17906	IL36G,TNF,BIRC3,BST2,S100A12,IL1A,IL1B,LGALS9,TGM2,IKBKE
GO:BP	negative regulation of wound healing	GO:0061045	0.012893	1.88965	78	160	7	17906	C1QTNF1,PLAT,EDN1,PDGFB,WNT4,SERPINB2,PLAUR
GO:BP	positive regulation of cell-cell adhesion	GO:0022409	0.0134423	1.87152	273	160	12	17906	IL6,TNFSF14,VNN1,ICAM1,TNF,MAP3K8,IL1B,ADAM8,NFKBIZ,LGALS9,IL7R,PLAUR
GO:BP	negative regulation of blood coagulation	GO:0030195	0.0139929	1.85409	52	160	6	17906	C1QTNF1,PLAT,EDN1,PDGFB,SERPINB2,PLAUR
GO:BP	positive regulation of leukocyte cell-cell adhesion	GO:1903039	0.0149282	1.82599	230	160	11	17906	IL6,TNFSF14,VNN1,ICAM1,TNF,MAP3K8,IL1B,ADAM8,NFKBIZ,LGALS9,IL7R
GO:BP	negative regulation of hemostasis	GO:1900047	0.0156634	1.80511	53	160	6	17906	C1QTNF1,PLAT,EDN1,PDGFB,SERPINB2,PLAUR
GO:BP	regulated exocytosis	GO:0045055	0.017034	1.76868	793	160	21	17906	MMP9,VNN1,S100A8,C3,SERPINA3,CXCL1,BST2,S100A12,ITGB3,TLR2,S100A9,PDGFB,ADAM8,LGALS9,RHOF,SERPINB1,PRSS3,LCN2,S100P,PLAUR,CSTB
GO:BP	regulation of hemopoiesis	GO:1903706	0.0171055	1.76686	489	160	16	17906	CSF3,CSF2,VNN1,TNF,INHBA,ZC3H12A,IRF7,LIF,PSMB9,IL1B,ADAM8,NFKBIZ,NFKBIA,LGALS9,IL7R,PRDM1
GO:BP	positive regulation of acute inflammatory response	GO:0002675	0.0184705	1.73352	32	160	5	17906	IL6,TNF,C3,IL1B,ADAM8
GO:BP	regulation of leukocyte differentiation	GO:1902105	0.0193422	1.71349	283	160	12	17906	VNN1,TNF,INHBA,ZC3H12A,IRF7,LIF,IL1B,ADAM8,NFKBIZ,LGALS9,IL7R,PRDM1
GO:BP	negative regulation of multicellular organismal process	GO:0051241	0.0193619	1.71305	1358	160	29	17906	IL6,MMP9,C1QTNF1,TNF,INHBA,ZC3H12A,TNFAIP3,PLAT,BST2,TLR2,EDN1,IL1B,PDGFB,NFKBIA,LGALS9,RELB,WNT4,BMP2,IRAK3,STC1,BCL3,SERPINB1,XDH,EFNA1,IKBKE,SERPINB2,ADRB2,PLAUR,IFIH1
GO:BP	anatomical structure morphogenesis	GO:0009653	0.0196348	1.70697	2820	160	47	17906	IL6,IL8,MMP9,TNFSF14,ICAM1,TNF,INHBA,ZC3H12A,TNFAIP3,TNFAIP2,C3,RND1,LIF,HBEGF,ITGB3,TLR2,MMP13,IL1A,PSMB9,EDN1,IL1B,CSGALNACT1,SOCS3,TYMP,NRCAM,ADAM8,NFKB2,IER3,WNT4,IL7R,BMP2,RHOF,STC1,CDC42EP2,BCL3,XDH,EFNA1,HYAL1,TGM2,PRDM1,RHOV,COL8A1,TUBB3,DUSP4,NEDD9,EHD1,FEZ1
GO:BP	positive regulation of molecular function	GO:0044093	0.0202746	1.69305	1822	160	35	17906	CSF3,CCL20,IL6,MMP9,SAA1,ICAM1,S100A8,TNF,IRAK2,CXCL1,S100A12,CYP27B1,ITGB3,P2RY6,TLR2,S100A9,EDN1,MAP3K8,IL1B,PDGFB,ADAM8,NFKB2,LGALS9,WNT4,PLSCR1,BMP2,IRAK3,CDC42EP2,XDH,EFNA1,ADRB2,PLAUR,PARP9,NEDD9,FOSL1
GO:BP	positive regulation of hemopoiesis	GO:1903708	0.0205136	1.68796	194	160	10	17906	CSF3,VNN1,TNF,INHBA,LIF,IL1B,ADAM8,NFKBIZ,LGALS9,IL7R
GO:BP	regulation of wound healing	GO:0061041	0.0234967	1.62899	156	160	9	17906	C1QTNF1,TNFAIP3,PLAT,HBEGF,EDN1,PDGFB,WNT4,SERPINB2,PLAUR
GO:BP	positive regulation of response to cytokine stimulus	GO:0060760	0.0240404	1.61906	57	160	6	17906	IRF7,TLR2,EDN1,IKBKE,IFIH1,PARP9
GO:BP	negative regulation of cellular process	GO:0048523	0.0247533	1.60637	4996	160	70	17906	CSF3,CSF2,IL6,IFI27,IFI6,BCL2A1,IL8,MMP9,TNFSF14,VNN1,ICAM1,C1QTNF1,TNF,PI3,INHBA,BIRC3,ZC3H12A,TNFAIP3,IFITM1,IRF7,SOD2,C3,RND1,SERPINA3,CXCL1,PLAT,LIF,BST2,HBEGF,TNIP1,SERPINB4,CYP27B1,ITGB3,P2RY6,TLR2,IL1A,PSMB9,EDN1,IL1B,SOCS3,KRT4,PDGFB,ADAM8,NFKB2,IER3,NFKBIA,LGALS9,RELB,WNT4,IL7R,SAMHD1,BMP2,IRAK3,IFIT3,STC1,BCL3,SERPINB1,XDH,EFNA1,HYAL1,PRDM1,SERPINB2,ADRB2,PLAUR,CSTB,PARP9,SPRY4,DUSP4,FE…
GO:BP	multi-multicellular organism process	GO:0044706	0.025075	1.60076	243	160	11	17906	MMP9,LIF,CYP27B1,MAFF,EDN1,IL1B,LGALS9,WNT4,STC1,PRDM1,FOSL1
GO:BP	negative regulation of immune response	GO:0050777	0.0260333	1.58447	158	160	9	17906	TNF,ZC3H12A,TNFAIP3,BST2,SERPINB4,LGALS9,IL7R,SAMHD1,IRAK3
GO:BP	regulation of extrinsic apoptotic signaling pathway	GO:2001236	0.0260333	1.58447	158	160	9	17906	CSF2,IFI6,ICAM1,TNF,INHBA,TNFAIP3,IL1A,IL1B,G0S2
GO:BP	regulation of MAP kinase activity	GO:0043405	0.0263021	1.58001	342	160	13	17906	SAA1,TNF,IRAK2,S100A12,EDN1,MAP3K8,IL1B,PDGFB,ADAM8,BMP2,IRAK3,SPRY4,DUSP4
GO:BP	negative regulation of coagulation	GO:0050819	0.0266177	1.57483	58	160	6	17906	C1QTNF1,PLAT,EDN1,PDGFB,SERPINB2,PLAUR
GO:BP	regulation of cysteine-type endopeptidase activity	GO:2000116	0.0270761	1.56741	245	160	11	17906	IFI6,MMP9,TNFSF14,S100A8,TNF,BIRC3,S100A9,PSMB9,LGALS9,XDH,PLAUR
GO:BP	regulation of localization	GO:0032879	0.0271074	1.56691	2942	160	48	17906	CCL20,IL6,IFI27,IL8,MX2,MMP9,SAA1,TNFSF14,ICAM1,S100A8,C1QTNF1,TNF,INHBA,ZC3H12A,TNFAIP3,IFITM1,SOD2,C3,RND1,LIF,BST2,HBEGF,OAS2,ITGB3,P2RY6,TLR2,STAT5A,IL1A,EDN1,IL1B,PDGFB,ADAM8,NFKBIA,LGALS9,WNT4,BMP2,RHOF,STC1,SERPINB1,EFNA1,HYAL1,IKBKE,ADRB2,IFIH1,PARP9,NEDD9,EHD1,FEZ1
GO:BP	regulation of adaptive immune response	GO:0002819	0.0273868	1.56246	159	160	9	17906	IL6,TNF,ZC3H12A,TNFAIP3,IRF7,C3,IL1B,NFKBIZ,IL7R
GO:BP	heat generation	GO:0031649	0.027805	1.55588	17	160	4	17906	TNF,IL1A,IL1B,ADRB2
GO:BP	blood vessel morphogenesis	GO:0048514	0.0318771	1.49652	697	160	19	17906	IL6,IL8,ZC3H12A,TNFAIP3,TNFAIP2,C3,ITGB3,IL1A,EDN1,IL1B,TYMP,NRCAM,ADAM8,WNT4,XDH,EFNA1,HYAL1,PRDM1,COL8A1
GO:BP	CD4-positive, alpha-beta T cell differentiation involved in immune response	GO:0002294	0.0324424	1.48889	60	160	6	17906	IL6,ZC3H12A,NFKBIZ,LGALS9,RELB,BCL3
GO:BP	lipopolysaccharide-mediated signaling pathway	GO:0031663	0.0324424	1.48889	60	160	6	17906	TNF,TNFAIP3,IRAK2,TLR2,IL1B,NFKBIA
GO:BP	positive regulation of cellular metabolic process	GO:0031325	0.0335032	1.47491	3415	160	53	17906	CSF3,CCL20,CSF2,IL6,MMP9,SAA1,ICAM1,S100A8,C1QTNF1,TNF,INHBA,BIRC3,ZC3H12A,LTB,TNFAIP3,IRAK2,IRF7,C3,LIF,HBEGF,TNIP1,S100A12,ITGB3,P2RY6,MAFF,TLR2,STAT5A,S100A9,IL1A,EDN1,MAP3K8,IL1B,SOCS3,PDGFB,ADAM8,HELZ2,NFKB2,NFKBIA,LGALS9,RELB,WNT4,PLSCR1,BMP2,BCL3,XDH,EFNA1,POU2F2,ADRB2,PLAUR,PARP9,NEDD9,ZBED2,FOSL1
GO:BP	negative regulation of signal transduction in absence of ligand	GO:1901099	0.0335955	1.47372	36	160	5	17906	CSF2,IFI6,TNF,IL1A,IL1B
GO:BP	negative regulation of extrinsic apoptotic signaling pathway in absence of ligand	GO:2001240	0.0335955	1.47372	36	160	5	17906	CSF2,IFI6,TNF,IL1A,IL1B
GO:BP	chronic inflammatory response	GO:0002544	0.0355009	1.44976	18	160	4	17906	VNN1,S100A8,TNF,TNFAIP3
GO:BP	alpha-beta T cell activation involved in immune response	GO:0002287	0.0357178	1.44711	61	160	6	17906	IL6,ZC3H12A,NFKBIZ,LGALS9,RELB,BCL3
GO:BP	alpha-beta T cell differentiation involved in immune response	GO:0002293	0.0357178	1.44711	61	160	6	17906	IL6,ZC3H12A,NFKBIZ,LGALS9,RELB,BCL3
GO:BP	positive regulation of cell population proliferation	GO:0008284	0.0359478	1.44433	969	160	23	17906	CSF3,CXCL5,CSF2,IL6,MMP9,TNF,TNFAIP3,LIF,BST2,HBEGF,ITGB3,P2RY6,STAT5A,EDN1,IL1B,PDGFB,LGALS9,IL7R,BMP2,TGM1,HYAL1,TGM2,FOSL1
GO:BP	regulation of ERK1 and ERK2 cascade	GO:0070372	0.037025	1.4315	302	160	12	17906	CCL20,ICAM1,TNF,LIF,TNIP1,P2RY6,IL1B,PDGFB,LGALS9,BMP2,SPRY4,DUSP4
GO:BP	homeostatic process	GO:0042592	0.0385557	1.41391	1958	160	36	17906	IL6,IFI6,SAA1,TNFSF14,ICAM1,S100A8,C1QTNF1,TNF,INHBA,CXCL6,OAS1,TNFAIP3,SOD2,SERPINA3,RHCG,HEPHL1,CYP27B1,ITGB3,P2RY6,S100A9,IL1A,EDN1,IL1B,ADAM8,BPGM,LGALS9,IL7R,IFIT1,G0S2,STC1,LCN2,TGM2,ADRB2,TLCD1,EHD1,SLC25A37
GO:BP	MyD88-dependent toll-like receptor signaling pathway	GO:0002755	0.038566	1.4138	37	160	5	17906	IRAK2,IRF7,TNIP1,TLR2,IRAK3
GO:BP	negative regulation of hydrolase activity	GO:0051346	0.0392423	1.40625	465	160	15	17906	IFI6,MMP9,TNFSF14,TNF,PI3,BIRC3,C3,SERPINA3,BST2,SERPINB4,IFIT1,SERPINB1,SERPINB2,PLAUR,CSTB
GO:BP	exocytosis	GO:0006887	0.0401212	1.39663	907	160	22	17906	MMP9,VNN1,S100A8,TNFAIP2,C3,SERPINA3,CXCL1,BST2,S100A12,ITGB3,TLR2,S100A9,PDGFB,ADAM8,LGALS9,RHOF,SERPINB1,PRSS3,LCN2,S100P,PLAUR,CSTB
GO:BP	wound healing	GO:0042060	0.0402737	1.39498	584	160	17	17906	IL6,SAA1,S100A8,C1QTNF1,TNFAIP3,PLAT,HBEGF,ITGB3,MAFF,IL1A,EDN1,PDGFB,WNT4,PLSCR1,SERPINB2,PLAUR,EHD1
GO:BP	negative regulation of response to wounding	GO:1903035	0.0413373	1.38366	93	160	7	17906	C1QTNF1,PLAT,EDN1,PDGFB,WNT4,SERPINB2,PLAUR
GO:BP	positive regulation of interleukin-6 production	GO:0032755	0.0413373	1.38366	93	160	7	17906	IL6,TNF,TLR2,IL1A,IL1B,LGALS9,IFIH1
GO:BP	regulation of tumor necrosis factor superfamily cytokine production	GO:1903555	0.0425184	1.37142	168	160	9	17906	ZC3H12A,TNFAIP3,TLR2,IL1A,ADAM8,LGALS9,IRAK3,BCL3,IFIH1
GO:BP	lymphocyte mediated immunity	GO:0002449	0.0438591	1.35794	359	160	13	17906	IL6,ICAM1,TNF,IRF7,C3,SERPINB4,IL1B,LGALS9,IL7R,C1R,C1S,BCL3,POU2F2
GO:BP	positive regulation of receptor signaling pathway via STAT	GO:1904894	0.0443315	1.35329	94	160	7	17906	CSF2,IL6,TNF,LIF,SOCS3,IL7R,PARP9
GO:BP	cytoplasmic pattern recognition receptor signaling pathway	GO:0002753	0.0471763	1.32628	64	160	6	17906	BIRC3,TNFAIP3,IRAK2,IRF7,NFKBIA,IFIH1
GO:BP	regulation of calcidiol 1-monooxygenase activity	GO:0060558	0.0497304	1.30338	7	160	3	17906	TNF,CYP27B1,IL1B
GO:CC	extracellular space	GO:0005615	6.70054e-11	10.1739	3543	159	70	18856	CSF3,CXCL5,CCL20,CSF2,IL6,IL36G,PDZK1IP1,SAA2,IL8,CXCL3,MMP9,SAA1,TNFSF14,ICAM1,S100A8,C1QTNF1,TNF,CFB,INHBA,KRT24,CXCL6,LTB,TNFAIP3,KRT6B,TNFAIP2,SOD2,C3,SERPINA3,CXCL1,CXCL2,PLAT,RHCG,OAS3,LIF,BST2,HBEGF,SERPINB4,KRT75,IL32,SLC6A14,ITGB3,S100A9,MMP13,IL1A,PSMB9,EDN1,IL1B,IVL,PDGFB,BPGM,LGALS9,WNT4,PLSCR1,C1S,BMP2,TGM1,RHOF,STC1,SERPINB1,XDH,PRSS3,LCN2,HYAL1,TGM2,SERPINB2,S100P,CSTB,COL8A1,TUBB3…
GO:CC	extracellular region	GO:0005576	2.13845e-10	9.6699	4548	159	80	18856	CSF3,CXCL5,CCL20,CSF2,IL6,IL36G,PDZK1IP1,SAA2,IL8,CXCL3,MMP9,SAA1,PGLYRP4,TNFSF14,VNN1,ICAM1,S100A8,C1QTNF1,TNF,CFB,PI3,INHBA,KRT24,CXCL6,OAS1,LTB,TNFAIP3,KRT6B,TNFAIP2,SOD2,C3,SERPINA3,CXCL1,CXCL2,PLAT,RHCG,OAS3,LIF,BST2,HBEGF,SERPINB4,KRT75,S100A12,IL32,SLC6A14,ITGB3,S100A9,MMP13,IL1A,PSMB9,EDN1,IL1B,IVL,PDGFB,NRCAM,BPGM,LGALS9,WNT4,IL7R,PLSCR1,C1S,BMP2,TGM1,MMP1,RHOF,STC1,SERPINB1,XDH,EFNA1,PR…
GO:CC	cornified envelope	GO:0001533	2.46217e-05	4.60868	44	159	7	18856	SPRR2E,SPRR2D,PI3,SPRR2A,IVL,TGM1,SPRR1A
GO:CC	I-kappaB/NF-kappaB complex	GO:0033256	5.25368e-05	4.27954	7	159	4	18856	NFKB2,NFKBIA,RELB,BCL3
GO:CC	vesicle	GO:0031982	8.02217e-05	4.09571	3914	159	61	18856	MX1,PDZK1IP1,SAA2,MX2,MMP9,SAA1,GBP5,VNN1,ICAM1,S100A8,TNF,CFB,KRT24,TNFAIP3,IRAK2,IRF7,KRT6B,SOD2,C3,RND1,SERPINA3,CXCL1,PLAT,RHCG,BST2,HBEGF,KRT75,S100A12,SLC6A14,ITGB3,TLR2,S100A9,PSMB9,EDN1,IL1B,IVL,PDGFB,ADAM8,BPGM,WNT4,IL7R,PLSCR1,TGM1,IFITM3,RHOF,CDC42EP2,SERPINB1,PRSS3,LCN2,HYAL1,TGM2,IKBKE,ADRB2,S100P,PLAUR,RHOV,CSTB,TUBA1C,TUBB3,EHD1,SAMD9L
GO:CC	secretory granule	GO:0030141	0.000189495	3.7224	839	159	23	18856	MMP9,VNN1,S100A8,C3,SERPINA3,CXCL1,PLAT,BST2,S100A12,ITGB3,TLR2,S100A9,EDN1,IL1B,PDGFB,ADAM8,RHOF,SERPINB1,PRSS3,LCN2,S100P,PLAUR,CSTB
GO:CC	cytoplasmic vesicle	GO:0031410	0.000206648	3.68477	2372	159	43	18856	MX1,MX2,MMP9,SAA1,GBP5,VNN1,S100A8,TNF,IRAK2,IRF7,C3,RND1,SERPINA3,CXCL1,PLAT,RHCG,BST2,HBEGF,S100A12,ITGB3,TLR2,S100A9,EDN1,IL1B,PDGFB,ADAM8,WNT4,IL7R,IFITM3,RHOF,CDC42EP2,SERPINB1,PRSS3,LCN2,HYAL1,IKBKE,ADRB2,S100P,PLAUR,RHOV,CSTB,EHD1,SAMD9L
GO:CC	intracellular vesicle	GO:0097708	0.000213899	3.66979	2375	159	43	18856	MX1,MX2,MMP9,SAA1,GBP5,VNN1,S100A8,TNF,IRAK2,IRF7,C3,RND1,SERPINA3,CXCL1,PLAT,RHCG,BST2,HBEGF,S100A12,ITGB3,TLR2,S100A9,EDN1,IL1B,PDGFB,ADAM8,WNT4,IL7R,IFITM3,RHOF,CDC42EP2,SERPINB1,PRSS3,LCN2,HYAL1,IKBKE,ADRB2,S100P,PLAUR,RHOV,CSTB,EHD1,SAMD9L
GO:CC	cytoplasm	GO:0005737	0.00109446	2.9608	11634	159	125	18856	SPRR2E,SPRR2D,IL6,IFI27,XAF1,IFI6,MX1,IFI44L,BCL2A1,MX2,MMP9,SAA1,GBP5,TNFSF14,VNN1,S100A8,TNF,PI3,INHBA,KRT24,OAS1,SPRR2A,BIRC3,ZC3H12A,TNFAIP3,IRAK2,IRF7,KRT6B,TNFAIP2,SOD2,C3,RND1,SERPINA3,CXCL1,PLAT,RHCG,OAS3,LIF,BST2,HBEGF,OAS2,TNIP1,SERPINB4,IRF9,C15ORF48,KRT75,S100A12,IL32,CYP27B1,ITGB3,MAFF,TLR2,STAT5A,S100A9,IL1A,PSMB9,EDN1,MAP3K8,IL1B,CSGALNACT1,IVL,SOCS3,TYMP,KRT4,PDGFB,ADAM8,HELZ2,NFK…
GO:CC	extracellular matrix	GO:0031012	0.00377021	2.42363	534	159	16	18856	MMP9,ICAM1,S100A8,PI3,SERPINA3,S100A9,MMP13,PDGFB,LGALS9,WNT4,PLSCR1,MMP1,SERPINB1,TGM2,CSTB,COL8A1
GO:CC	secretory vesicle	GO:0099503	0.0041109	2.38606	1009	159	23	18856	MMP9,VNN1,S100A8,C3,SERPINA3,CXCL1,PLAT,BST2,S100A12,ITGB3,TLR2,S100A9,EDN1,IL1B,PDGFB,ADAM8,RHOF,SERPINB1,PRSS3,LCN2,S100P,PLAUR,CSTB
GO:CC	Bcl3/NF-kappaB2 complex	GO:0033257	0.0222204	1.65325	2	159	2	18856	NFKB2,BCL3
GO:CC	secretory granule lumen	GO:0034774	0.026929	1.56978	319	159	11	18856	S100A8,C3,SERPINA3,CXCL1,S100A12,S100A9,PDGFB,SERPINB1,LCN2,S100P,CSTB
GO:CC	extracellular exosome	GO:0070062	0.0274769	1.56103	2144	159	35	18856	PDZK1IP1,SAA2,MMP9,SAA1,ICAM1,S100A8,CFB,KRT24,TNFAIP3,KRT6B,SOD2,C3,SERPINA3,PLAT,RHCG,BST2,KRT75,SLC6A14,ITGB3,S100A9,PSMB9,IVL,BPGM,WNT4,PLSCR1,TGM1,RHOF,SERPINB1,LCN2,HYAL1,TGM2,S100P,CSTB,TUBB3,EHD1
GO:CC	cytoplasmic vesicle lumen	GO:0060205	0.0300742	1.52181	323	159	11	18856	S100A8,C3,SERPINA3,CXCL1,S100A12,S100A9,PDGFB,SERPINB1,LCN2,S100P,CSTB
GO:CC	vesicle lumen	GO:0031983	0.0317612	1.4981	325	159	11	18856	S100A8,C3,SERPINA3,CXCL1,S100A12,S100A9,PDGFB,SERPINB1,LCN2,S100P,CSTB
GO:CC	extracellular vesicle	GO:1903561	0.0340299	1.46814	2167	159	35	18856	PDZK1IP1,SAA2,MMP9,SAA1,ICAM1,S100A8,CFB,KRT24,TNFAIP3,KRT6B,SOD2,C3,SERPINA3,PLAT,RHCG,BST2,KRT75,SLC6A14,ITGB3,S100A9,PSMB9,IVL,BPGM,WNT4,PLSCR1,TGM1,RHOF,SERPINB1,LCN2,HYAL1,TGM2,S100P,CSTB,TUBB3,EHD1
GO:CC	extracellular organelle	GO:0043230	0.0356299	1.44818	2172	159	35	18856	PDZK1IP1,SAA2,MMP9,SAA1,ICAM1,S100A8,CFB,KRT24,TNFAIP3,KRT6B,SOD2,C3,SERPINA3,PLAT,RHCG,BST2,KRT75,SLC6A14,ITGB3,S100A9,PSMB9,IVL,BPGM,WNT4,PLSCR1,TGM1,RHOF,SERPINB1,LCN2,HYAL1,TGM2,S100P,CSTB,TUBB3,EHD1
KEGG	IL-17 signaling pathway	KEGG:04657	2.90276e-21	20.5372	92	96	22	7788	CSF3,CXCL5,CCL20,CSF2,IL6,IL8,CXCL3,MMP9,S100A8,TNF,CXCL6,TNFAIP3,CXCL1,CXCL2,S100A9,MMP13,IL1B,NFKBIA,MMP1,LCN2,IKBKE,FOSL1
KEGG	TNF signaling pathway	KEGG:04668	1.73811e-16	15.7599	112	96	20	7788	CXCL5,CCL20,CSF2,IL6,CXCL3,MMP9,ICAM1,TNF,CXCL6,BIRC3,TNFAIP3,CXCL1,CXCL2,LIF,EDN1,MAP3K8,IL1B,SOCS3,NFKBIA,BCL3
KEGG	Rheumatoid arthritis	KEGG:05323	4.35625e-13	12.3609	88	96	16	7788	CXCL5,CCL20,CSF2,IL6,IL8,CXCL3,ICAM1,TNF,CXCL6,LTB,CXCL1,CXCL2,TLR2,IL1A,IL1B,MMP1
KEGG	NF-kappa B signaling pathway	KEGG:04064	6.39629e-11	10.1941	100	96	15	7788	BCL2A1,IL8,CXCL3,TNFSF14,ICAM1,TNF,BIRC3,LTB,TNFAIP3,CXCL1,CXCL2,IL1B,NFKB2,NFKBIA,RELB
KEGG	Influenza A	KEGG:05164	1.07833e-09	8.96725	167	96	17	7788	IL6,MX1,IL8,ICAM1,TNF,OAS1,IRF7,OAS3,OAS2,IRF9,IL1A,IL1B,SOCS3,NFKBIA,PRSS3,IKBKE,IFIH1
KEGG	Cytokine-cytokine receptor interaction	KEGG:04060	2.70003e-09	8.56863	292	96	21	7788	CSF3,CXCL5,CCL20,CSF2,IL6,IL36G,IL8,CXCL3,TNFSF14,TNF,INHBA,CXCL6,LTB,CXCL1,CXCL2,LIF,IL32,IL1A,IL1B,IL7R,BMP2
KEGG	NOD-like receptor signaling pathway	KEGG:04621	2.76053e-09	8.55901	177	96	17	7788	IL6,IL8,CXCL3,GBP5,TNF,OAS1,BIRC3,TNFAIP3,IRF7,CXCL1,CXCL2,OAS3,OAS2,IRF9,IL1B,NFKBIA,IKBKE
KEGG	Legionellosis	KEGG:05134	5.09155e-09	8.29315	57	96	11	7788	IL6,IL8,CXCL3,TNF,C3,CXCL1,CXCL2,TLR2,IL1B,NFKB2,NFKBIA
KEGG	Measles	KEGG:05162	7.54884e-09	8.12212	138	96	15	7788	IL6,MX1,OAS1,TNFAIP3,IRF7,OAS3,OAS2,IRF9,TLR2,STAT5A,IL1A,IL1B,NFKBIA,IKBKE,IFIH1
KEGG	Pertussis	KEGG:05133	1.94315e-06	5.71149	76	96	10	7788	CXCL5,IL6,IL8,TNF,CXCL6,C3,IL1A,IL1B,C1R,C1S
KEGG	Epstein-Barr virus infection	KEGG:05169	8.47111e-06	5.07206	197	96	14	7788	IL6,ICAM1,TNF,OAS1,TNFAIP3,IRF7,OAS3,OAS2,IRF9,TLR2,NFKB2,NFKBIA,RELB,IKBKE
KEGG	Viral protein interaction with cytokine and cytokine receptor	KEGG:04061	2.28188e-05	4.64171	98	96	10	7788	CXCL5,CCL20,IL6,IL8,CXCL3,TNFSF14,TNF,CXCL6,CXCL1,CXCL2
KEGG	Amoebiasis	KEGG:05146	3.03657e-05	4.51762	101	96	10	7788	CSF2,IL6,IL8,CXCL3,TNF,CXCL1,CXCL2,SERPINB4,TLR2,IL1B
KEGG	Kaposi sarcoma-associated herpesvirus infection	KEGG:05167	3.05294e-05	4.51528	186	96	13	7788	CSF2,IL6,IL8,CXCL3,ICAM1,IRF7,C3,CXCL1,CXCL2,IRF9,PDGFB,NFKBIA,IKBKE
KEGG	Malaria	KEGG:05144	0.000154466	3.81117	49	96	7	7788	CSF3,IL6,IL8,ICAM1,TNF,TLR2,IL1B
KEGG	Osteoclast differentiation	KEGG:04380	0.000219837	3.6579	125	96	10	7788	TNF,IRF9,ITGB3,IL1A,IL1B,SOCS3,NFKB2,NFKBIA,RELB,FOSL1
KEGG	Hepatitis C	KEGG:05160	0.000221495	3.65464	155	96	11	7788	MX1,TNF,OAS1,IRF7,OAS3,OAS2,IRF9,SOCS3,NFKBIA,IFIT1,IKBKE
KEGG	Toll-like receptor signaling pathway	KEGG:04620	0.000317061	3.49886	102	96	9	7788	IL6,IL8,TNF,IRF7,TLR2,MAP3K8,IL1B,NFKBIA,IKBKE
KEGG	C-type lectin receptor signaling pathway	KEGG:04625	0.00037271	3.42863	104	96	9	7788	IL6,TNF,IRF9,IL1B,NFKB2,NFKBIA,RELB,BCL3,IKBKE
KEGG	Herpes simplex virus 1 infection	KEGG:05168	0.000459464	3.33775	487	96	19	7788	IL6,TNFSF14,TNF,OAS1,BIRC3,IRF7,C3,OAS3,BST2,OAS2,IRF9,ITGB3,TLR2,IL1B,SOCS3,NFKBIA,POU2F2,IKBKE,IFIH1
KEGG	Hematopoietic cell lineage	KEGG:04640	0.00158394	2.80026	95	96	8	7788	CSF3,CSF2,IL6,TNF,ITGB3,IL1A,IL1B,IL7R
KEGG	Hepatitis B	KEGG:05161	0.00220155	2.65727	162	96	10	7788	IL6,IL8,MMP9,TNF,IRF7,TLR2,STAT5A,NFKBIA,IKBKE,IFIH1
KEGG	AGE-RAGE signaling pathway in diabetic complications	KEGG:04933	0.0023057	2.6372	100	96	8	7788	IL6,IL8,ICAM1,TNF,STAT5A,IL1A,EDN1,IL1B
KEGG	Fluid shear stress and atherosclerosis	KEGG:05418	0.00347999	2.45842	137	96	9	7788	MMP9,ICAM1,TNF,PLAT,ITGB3,IL1A,EDN1,IL1B,PDGFB
KEGG	Complement and coagulation cascades	KEGG:04610	0.00618693	2.20852	85	96	7	7788	CFB,C3,PLAT,C1R,C1S,SERPINB2,PLAUR
KEGG	Staphylococcus aureus infection	KEGG:05150	0.00717928	2.14392	87	96	7	7788	ICAM1,CFB,KRT24,C3,C1R,C1S,KRT23
KEGG	Bladder cancer	KEGG:05219	0.0106952	1.97081	41	96	5	7788	IL8,MMP9,HBEGF,TYMP,MMP1
KEGG	JAK-STAT signaling pathway	KEGG:04630	0.0127415	1.89478	162	96	9	7788	CSF3,CSF2,IL6,LIF,IRF9,STAT5A,SOCS3,PDGFB,IL7R
KEGG	RIG-I-like receptor signaling pathway	KEGG:04622	0.0164686	1.78334	70	96	6	7788	IL8,TNF,IRF7,NFKBIA,IKBKE,IFIH1
KEGG	Epithelial cell signaling in Helicobacter pylori infection	KEGG:05120	0.0164686	1.78334	70	96	6	7788	IL8,CXCL3,CXCL1,CXCL2,HBEGF,NFKBIA
KEGG	Chagas disease (American trypanosomiasis)	KEGG:05142	0.0183701	1.73589	101	96	7	7788	IL6,IL8,TNF,C3,TLR2,IL1B,NFKBIA
KEGG	Leishmaniasis	KEGG:05140	0.0192397	1.7158	72	96	6	7788	TNF,C3,TLR2,IL1A,IL1B,NFKBIA
REAC	Cytokine Signaling in Immune system	REAC:R-HSA-1280215	4.9525e-26	25.3052	831	129	56	10594	CSF3,CCL20,CSF2,IL6,IFI27,IL36G,XAF1,IFI6,MX1,IL8,MX2,MMP9,SAA1,GBP5,TNFSF14,ICAM1,TNF,OAS1,BIRC3,LTB,IFITM1,IRAK2,IRF7,SOD2,CXCL1,CXCL2,OAS3,LIF,BST2,HBEGF,OAS2,IRF9,S100A12,IL32,ITGB3,STAT5A,IL1A,PSMB9,MAP3K8,IL1B,SOCS3,PDGFB,NFKB2,NFKBIA,LGALS9,RELB,IL7R,IFIT1,SAMHD1,IFITM3,MMP1,IRAK3,IFIT3,LCN2,SERPINB2,DUSP4
REAC	Immune System	REAC:R-HSA-168256	7.02729e-22	21.1532	2147	129	79	10594	CSF3,CCL20,CSF2,IL6,IFI27,IL36G,XAF1,IFI6,MX1,IL8,MX2,MMP9,SAA1,PGLYRP4,GBP5,TNFSF14,VNN1,ICAM1,S100A8,TNF,CFB,PI3,OAS1,BIRC3,LTB,TNFAIP3,IFITM1,IRAK2,IRF7,SOD2,C3,SERPINA3,CXCL1,CXCL2,OAS3,LIF,BST2,HBEGF,OAS2,IRF9,S100A12,IL32,ITGB3,TLR2,STAT5A,S100A9,IL1A,PSMB9,MAP3K8,IL1B,SOCS3,PDGFB,ADAM8,NFKB2,NFKBIA,LGALS9,RELB,IL7R,IFIT1,C1S,SAMHD1,IFITM3,MMP1,RHOF,IRAK3,IFIT3,SERPINB1,XDH,PRSS3,LCN2,IKBKE…
REAC	Interferon alpha/beta signaling	REAC:R-HSA-909733	6.91575e-16	15.1602	67	129	17	10594	IFI27,XAF1,IFI6,MX1,MX2,OAS1,IFITM1,IRF7,OAS3,BST2,OAS2,IRF9,SOCS3,IFIT1,SAMHD1,IFITM3,IFIT3
REAC	Signaling by Interleukins	REAC:R-HSA-449147	1.17559e-13	12.9297	459	129	32	10594	CSF3,CCL20,CSF2,IL6,IL36G,IL8,MMP9,SAA1,ICAM1,TNF,IRAK2,SOD2,CXCL1,CXCL2,LIF,S100A12,IL32,STAT5A,IL1A,PSMB9,MAP3K8,IL1B,SOCS3,NFKB2,NFKBIA,LGALS9,IL7R,MMP1,IRAK3,LCN2,SERPINB2,DUSP4
REAC	Interleukin-10 signaling	REAC:R-HSA-6783783	4.58577e-11	10.3386	45	129	12	10594	CSF3,CCL20,CSF2,IL6,IL8,ICAM1,TNF,CXCL1,CXCL2,LIF,IL1A,IL1B
REAC	Interferon Signaling	REAC:R-HSA-913531	5.816e-10	9.23538	193	129	19	10594	IFI27,XAF1,IFI6,MX1,MX2,GBP5,ICAM1,OAS1,IFITM1,IRF7,OAS3,BST2,OAS2,IRF9,SOCS3,IFIT1,SAMHD1,IFITM3,IFIT3
REAC	Toll-like Receptor Cascades	REAC:R-HSA-168898	1.43812e-06	5.84221	152	129	14	10594	SAA1,S100A8,BIRC3,IRAK2,IRF7,S100A12,TLR2,S100A9,MAP3K8,NFKB2,NFKBIA,IRAK3,IKBKE,DUSP4
REAC	Innate Immune System	REAC:R-HSA-168249	1.47532e-06	5.83111	1092	129	37	10594	MMP9,SAA1,PGLYRP4,VNN1,S100A8,CFB,PI3,BIRC3,TNFAIP3,IRAK2,IRF7,C3,SERPINA3,CXCL1,BST2,S100A12,TLR2,S100A9,PSMB9,MAP3K8,IL1B,ADAM8,NFKB2,NFKBIA,RELB,C1S,RHOF,IRAK3,SERPINB1,PRSS3,LCN2,IKBKE,S100P,PLAUR,IFIH1,CSTB,DUSP4
REAC	Interleukin-4 and Interleukin-13 signaling	REAC:R-HSA-6785807	2.87617e-06	5.54119	110	129	12	10594	IL6,IL8,MMP9,SAA1,ICAM1,TNF,LIF,IL1A,IL1B,SOCS3,MMP1,LCN2
REAC	Toll Like Receptor 4 (TLR4) Cascade	REAC:R-HSA-166016	1.3506e-05	4.86947	126	129	12	10594	SAA1,BIRC3,IRAK2,IRF7,S100A12,TLR2,MAP3K8,NFKB2,NFKBIA,IRAK3,IKBKE,DUSP4
REAC	Formation of the cornified envelope	REAC:R-HSA-6809371	1.61233e-05	4.79255	128	129	12	10594	SPRR2E,SPRR2D,PI3,KRT24,SPRR2A,KRT6B,KRT75,IVL,KRT4,TGM1,SPRR1A,KRT23
REAC	Toll Like Receptor 3 (TLR3) Cascade	REAC:R-HSA-168164	5.5423e-05	4.25631	92	129	10	10594	SAA1,BIRC3,IRAK2,IRF7,S100A12,MAP3K8,NFKB2,NFKBIA,IKBKE,DUSP4
REAC	TRIF(TICAM1)-mediated TLR4 signaling	REAC:R-HSA-937061	8.32113e-05	4.07982	96	129	10	10594	SAA1,BIRC3,IRAK2,IRF7,S100A12,MAP3K8,NFKB2,NFKBIA,IKBKE,DUSP4
REAC	MyD88-independent TLR4 cascade	REAC:R-HSA-166166	8.32113e-05	4.07982	96	129	10	10594	SAA1,BIRC3,IRAK2,IRF7,S100A12,MAP3K8,NFKB2,NFKBIA,IKBKE,DUSP4
REAC	Interleukin-1 signaling	REAC:R-HSA-9020702	0.000134637	3.87084	101	129	10	10594	SAA1,IRAK2,S100A12,IL1A,PSMB9,MAP3K8,IL1B,NFKB2,NFKBIA,IRAK3
REAC	Interleukin-1 family signaling	REAC:R-HSA-446652	0.000312832	3.50469	138	129	11	10594	IL36G,SAA1,IRAK2,S100A12,IL1A,PSMB9,MAP3K8,IL1B,NFKB2,NFKBIA,IRAK3
REAC	MyD88:MAL(TIRAP) cascade initiated on plasma membrane	REAC:R-HSA-166058	0.000700895	3.15435	94	129	9	10594	SAA1,IRAK2,S100A12,TLR2,MAP3K8,NFKB2,NFKBIA,IRAK3,DUSP4
REAC	Toll Like Receptor TLR6:TLR2 Cascade	REAC:R-HSA-168188	0.000700895	3.15435	94	129	9	10594	SAA1,IRAK2,S100A12,TLR2,MAP3K8,NFKB2,NFKBIA,IRAK3,DUSP4
REAC	Toll Like Receptor 2 (TLR2) Cascade	REAC:R-HSA-181438	0.000913248	3.03941	97	129	9	10594	SAA1,IRAK2,S100A12,TLR2,MAP3K8,NFKB2,NFKBIA,IRAK3,DUSP4
REAC	Toll Like Receptor TLR1:TLR2 Cascade	REAC:R-HSA-168179	0.000913248	3.03941	97	129	9	10594	SAA1,IRAK2,S100A12,TLR2,MAP3K8,NFKB2,NFKBIA,IRAK3,DUSP4
REAC	DDX58/IFIH1-mediated induction of interferon-alpha/beta	REAC:R-HSA-168928	0.0015818	2.80085	78	129	8	10594	SAA1,TNFAIP3,IRF7,S100A12,NFKB2,NFKBIA,IKBKE,IFIH1
REAC	Chemokine receptors bind chemokines	REAC:R-HSA-380108	0.00190559	2.71997	57	129	7	10594	CXCL5,CCL20,IL8,CXCL3,CXCL6,CXCL1,CXCL2
REAC	TRAF6 mediated NF-kB activation	REAC:R-HSA-933542	0.00310031	2.50859	24	129	5	10594	SAA1,S100A12,NFKB2,NFKBIA,IFIH1
REAC	Interferon gamma signaling	REAC:R-HSA-877300	0.00359725	2.44403	87	129	8	10594	GBP5,ICAM1,OAS1,IRF7,OAS3,OAS2,IRF9,SOCS3
REAC	Keratinization	REAC:R-HSA-6805567	0.00413699	2.38332	215	129	12	10594	SPRR2E,SPRR2D,PI3,KRT24,SPRR2A,KRT6B,KRT75,IVL,KRT4,TGM1,SPRR1A,KRT23
REAC	MyD88 dependent cascade initiated on endosome	REAC:R-HSA-975155	0.0050234	2.299	91	129	8	10594	SAA1,IRAK2,IRF7,S100A12,MAP3K8,NFKB2,NFKBIA,DUSP4
REAC	Toll Like Receptor 7/8 (TLR7/8) Cascade	REAC:R-HSA-168181	0.0050234	2.299	91	129	8	10594	SAA1,IRAK2,IRF7,S100A12,MAP3K8,NFKB2,NFKBIA,DUSP4
REAC	Neutrophil degranulation	REAC:R-HSA-6798695	0.00618003	2.20901	476	129	18	10594	MMP9,VNN1,S100A8,C3,SERPINA3,CXCL1,BST2,S100A12,TLR2,S100A9,ADAM8,RHOF,SERPINB1,PRSS3,LCN2,S100P,PLAUR,CSTB
REAC	Toll Like Receptor 9 (TLR9) Cascade	REAC:R-HSA-168138	0.00689837	2.16125	95	129	8	10594	SAA1,IRAK2,IRF7,S100A12,MAP3K8,NFKB2,NFKBIA,DUSP4
REAC	Metal sequestration by antimicrobial proteins	REAC:R-HSA-6799990	0.0121802	1.91434	6	129	3	10594	S100A8,S100A9,LCN2
REAC	TAK1 activates NFkB by phosphorylation and activation of IKKs complex	REAC:R-HSA-445989	0.0135854	1.86693	32	129	5	10594	SAA1,IRAK2,S100A12,NFKB2,NFKBIA
REAC	MyD88 cascade initiated on plasma membrane	REAC:R-HSA-975871	0.0248694	1.60433	84	129	7	10594	SAA1,IRAK2,S100A12,MAP3K8,NFKB2,NFKBIA,DUSP4
REAC	Toll Like Receptor 5 (TLR5) Cascade	REAC:R-HSA-168176	0.0248694	1.60433	84	129	7	10594	SAA1,IRAK2,S100A12,MAP3K8,NFKB2,NFKBIA,DUSP4
REAC	Toll Like Receptor 10 (TLR10) Cascade	REAC:R-HSA-168142	0.0248694	1.60433	84	129	7	10594	SAA1,IRAK2,S100A12,MAP3K8,NFKB2,NFKBIA,DUSP4
REAC	Interleukin-1 processing	REAC:R-HSA-448706	0.0334999	1.47496	8	129	3	10594	IL1A,IL1B,NFKB2
REAC	TRAF6 mediated induction of NFkB and MAP kinases upon TLR7/8 or 9 activation	REAC:R-HSA-975138	0.0386202	1.41319	90	129	7	10594	SAA1,IRAK2,S100A12,MAP3K8,NFKB2,NFKBIA,DUSP4
REAC	Peptide ligand-binding receptors	REAC:R-HSA-375276	0.0462931	1.33448	195	129	10	10594	CXCL5,CCL20,IL8,CXCL3,SAA1,CXCL6,C3,CXCL1,CXCL2,EDN1
REAC	OAS antiviral response	REAC:R-HSA-8983711	0.0498027	1.30275	9	129	3	10594	OAS1,OAS3,OAS2
WP	Photodynamic therapy-induced NF-kB survival signaling	WP:WP3617	3.50564e-15	14.4552	35	102	14	6646	CSF2,IL6,BCL2A1,IL8,MMP9,ICAM1,TNF,BIRC3,CXCL2,IL1A,IL1B,NFKB2,RELB,MMP1
WP	Cytokines and Inflammatory Response	WP:WP530	3.556e-07	6.44904	26	102	8	6646	CSF3,CSF2,IL6,TNF,CXCL1,CXCL2,IL1A,IL1B
WP	miRNAs involvement in the immune response in sepsis	WP:WP4329	5.26657e-07	6.27847	52	102	10	6646	IL6,IL8,ICAM1,TNF,IRF7,IL1A,NFKB2,NFKBIA,RELB,LCN2
WP	Lung fibrosis	WP:WP3624	3.70002e-06	5.4318	63	102	10	6646	CSF3,CSF2,IL6,IL8,MMP9,TNF,CXCL2,EDN1,IL1B,PDGFB
WP	Vitamin B12 Metabolism	WP:WP1533	5.00619e-06	5.30049	49	102	9	6646	IL6,SAA2,SAA1,ICAM1,TNF,SERPINA3,PLAT,IL1B,NFKB2
WP	Selenium Micronutrient Network	WP:WP15	7.43753e-06	5.12857	86	102	11	6646	IL6,SAA2,SAA1,ICAM1,TNF,SERPINA3,PLAT,IL1B,NFKB2,KYNU,XDH
WP	Cells and Molecules involved in local acute inflammatory response	WP:WP4493	1.49118e-05	4.82647	17	102	6	6646	IL6,IL8,ICAM1,TNF,C3,IL1A
WP	TLR4 Signaling and Tolerance	WP:WP3851	1.81603e-05	4.74088	28	102	7	6646	IL6,IL8,TNF,IRF7,NFKBIA,IRAK3,IKBKE
WP	Regulation of toll-like receptor signaling pathway	WP:WP1449	2.12132e-05	4.67339	140	102	13	6646	IL6,IL8,TNF,TNFAIP3,IRAK2,IRF7,TLR2,MAP3K8,IL1B,NFKB2,NFKBIA,IRAK3,IKBKE
WP	Oligodendrocyte Specification and differentiation(including remyelination), leading to Myelin Components for CNS	WP:WP4304	3.04484e-05	4.51644	30	102	7	6646	TNF,CXCL1,CXCL2,LIF,IL1B,PDGFB,BMP2
WP	LTF danger signal response pathway	WP:WP4478	3.18873e-05	4.49638	19	102	6	6646	IL6,IL8,TNF,TLR2,IL1A,IL1B
WP	Signal transduction through IL1R	WP:WP4496	6.15289e-05	4.21092	33	102	7	6646	IL6,TNF,IRAK2,IL1A,IL1B,NFKBIA,IRAK3
WP	Folate Metabolism	WP:WP176	9.43535e-05	4.02524	68	102	9	6646	IL6,SAA2,SAA1,ICAM1,TNF,SERPINA3,PLAT,IL1B,NFKB2
WP	The human immune response to tuberculosis	WP:WP4197	0.000112878	3.94739	23	102	6	6646	MX1,OAS1,IFITM1,IRF9,IFIT1,IFIT3
WP	Non-genomic actions of 1,25 dihydroxyvitamin D3	WP:WP4341	0.000121395	3.9158	70	102	9	6646	IL6,IFI44L,IL8,TNF,OAS2,CYP27B1,TLR2,NFKB2,RELB
WP	Type II interferon signaling (IFNG)	WP:WP619	0.000141009	3.85075	37	102	7	6646	IFI6,ICAM1,OAS1,IRF9,PSMB9,IL1B,SOCS3
WP	IL1 and megakaryocytes in obesity	WP:WP2865	0.000148644	3.82785	24	102	6	6646	MMP9,ICAM1,HBEGF,TLR2,S100A9,IL1B
WP	TNF related weak inducer of apoptosis (TWEAK) Signaling Pathway	WP:WP2036	0.000346994	3.45968	42	102	7	6646	IL6,MMP9,TNF,BIRC3,NFKB2,NFKBIA,RELB
WP	Senescence and Autophagy in Cancer	WP:WP615	0.000489827	3.30996	105	102	10	6646	IL6,IL8,INHBA,IRF7,CXCL1,PLAT,IL1A,IL1B,BMP2,SERPINB2
WP	Thymic Stromal LymphoPoietin (TSLP) Signaling Pathway	WP:WP2203	0.000759659	3.11938	47	102	7	6646	IL6,IL8,STAT5A,NFKB2,NFKBIA,RELB,IL7R
WP	Spinal Cord Injury	WP:WP2431	0.00120436	2.91924	116	102	10	6646	IL6,IL8,MMP9,ICAM1,TNF,LTB,CXCL1,CXCL2,IL1A,IL1B
WP	EBV LMP1 signaling	WP:WP262	0.00255487	2.59263	23	102	5	6646	CCL20,IL8,TNF,NFKB2,NFKBIA
WP	Toll-like Receptor Signaling Pathway	WP:WP75	0.00308226	2.51113	103	102	9	6646	IL6,IL8,TNF,IRF7,TLR2,MAP3K8,IL1B,NFKBIA,IKBKE
WP	Hematopoietic Stem Cell Differentiation	WP:WP2849	0.00316337	2.49985	58	102	7	6646	CSF3,CSF2,IL6,ITGB3,STAT5A,IL1A,IL1B
WP	Toll-like Receptor Signaling related to MyD88	WP:WP3858	0.0117027	1.93171	31	102	5	6646	IRF7,TLR2,NFKB2,RELB,IKBKE
WP	Human Complement System	WP:WP2806	0.0134062	1.87269	97	102	8	6646	ICAM1,CFB,C3,ITGB3,TLR2,C1R,C1S,PLAUR
WP	Complement and Coagulation Cascades	WP:WP558	0.0293154	1.5329	58	102	6	6646	CFB,C3,PLAT,C1R,C1S,PLAUR
WP	Role of Altered Glycolysation of MUC1 in Tumour Microenvironment	WP:WP4480	0.0337896	1.47122	9	102	3	6646	IL6,TNF,NFKBIA
WP	Novel intracellular components of RIG-I-like receptor (RLR) pathway	WP:WP3865	0.035374	1.45132	60	102	6	6646	IL8,TNF,IRF7,NFKBIA,IKBKE,IFIH1
WP	Complement Activation	WP:WP545	0.0379064	1.42129	22	102	4	6646	CFB,C3,C1R,C1S
WP	Bladder Cancer	WP:WP2828	0.0406232	1.39123	40	102	5	6646	IL8,MMP9,HBEGF,TYMP,MMP1
WP	Vitamin D Receptor Pathway	WP:WP2877	0.0499425	1.30153	180	102	10	6646	MX2,S100A8,TNFAIP3,CYP27B1,S100A9,LGALS9,G0S2,SERPINB1,PRDM1,ADRB2
TF	Factor: RelA-p65; motif: GGGANTTTCCNN; match class: 1	TF:M03563_1	1.24367e-08	7.9053	892	168	32	19945	CXCL5,IL36G,SAA2,CXCL3,MMP9,SAA1,ICAM1,CFB,CXCL6,BIRC3,TNFAIP3,CXCL1,CXCL2,PLAT,OAS3,BST2,TNIP1,IL32,CYP27B1,STAT5A,ADAM8,NFKB2,NFKBIA,RELB,C1S,SGPP2,IRAK3,BCL3,IKBKE,IFIH1,TUBA1C,EHD1
TF	Factor: IRF-5; motif: NYGAAACCGAAACY; match class: 1	TF:M11670_1	7.28522e-08	7.13756	37	168	9	19945	CFB,IRF7,OAS3,BST2,OAS2,C10ORF55,IFIT1,IFIT3,SAMD9L
TF	Factor: NF-kappaB; motif: GGGRATTTCC; match class: 0	TF:M00052_0	8.46329e-08	7.07246	1886	168	46	19945	CXCL5,CCL20,IL6,IL36G,PDZK1IP1,SAA2,IL8,CXCL3,MMP9,SAA1,VNN1,ICAM1,S100A8,CFB,PI3,CXCL6,BIRC3,LTB,TNFAIP3,IRF7,KRT6B,CXCL1,CXCL2,PLAT,OAS3,HBEGF,TNIP1,IL32,MAFF,PSMB9,IL1B,ADAM8,NFKB2,IER3,NFKBIA,RELB,SGPP2,EFNA1,IKBKE,DRAM1,IFIH1,RHOV,EHD1,HCAR3,SLC25A37,ZBED2
TF	Factor: NF-kappaB; motif: GGGRATTTCC	TF:M00052	8.46329e-08	7.07246	1886	168	46	19945	CXCL5,CCL20,IL6,IL36G,PDZK1IP1,SAA2,IL8,CXCL3,MMP9,SAA1,VNN1,ICAM1,S100A8,CFB,PI3,CXCL6,BIRC3,LTB,TNFAIP3,IRF7,KRT6B,CXCL1,CXCL2,PLAT,OAS3,HBEGF,TNIP1,IL32,MAFF,PSMB9,IL1B,ADAM8,NFKB2,IER3,NFKBIA,RELB,SGPP2,EFNA1,IKBKE,DRAM1,IFIH1,RHOV,EHD1,HCAR3,SLC25A37,ZBED2
TF	Factor: IRF-8; motif: NCGAAACYGAAACYN; match class: 1	TF:M11685_1	1.12552e-07	6.94865	120	168	13	19945	IFI27,IFI6,CFB,KRT24,IFITM1,IRF7,OAS3,BST2,PSMB9,EPSTI1,IFIT1,IFIT3,SAMD9L
TF	Factor: RelA-p65; motif: NWGGGRATTTCCMN; match class: 1	TF:M10094_1	1.4221e-07	6.84707	247	168	17	19945	CXCL5,IL36G,SAA2,CXCL3,MMP9,SAA1,PI3,CXCL6,TNFAIP3,CXCL1,CXCL2,OAS3,NFKB2,NFKBIA,SGPP2,IKBKE,IFIH1
TF	Factor: c-Rel; motif: NGGGAATYTCCN; match class: 1	TF:M03545_1	3.93051e-07	6.40555	1019	168	32	19945	CSF3,CCL20,SAA2,CXCL3,SAA1,VNN1,ICAM1,CFB,PI3,TNFAIP3,C3,RND1,CXCL1,CXCL2,RHCG,OAS3,BST2,HBEGF,IL32,CYP27B1,PSMB9,ADAM8,HELZ2,NFKB2,NFKBIA,RHOF,BCL3,IKBKE,IFIH1,SAMD9L,SLAMF9,KRT23
TF	Factor: RelA; motif: GGGRAWTYC; match class: 1	TF:M04706_1	5.96868e-07	6.22412	351	168	19	19945	CXCL5,IL36G,CXCL3,MMP9,ICAM1,CFB,CXCL6,CXCL1,CXCL2,RHCG,OAS3,CYP27B1,S100A9,KRT4,NFKBIA,RELB,C1S,RHOF,EHD1
TF	Factor: NF-kappaB; motif: NGGGANTTYCCMNNNN	TF:M00774	1.48969e-06	5.8269	1829	168	43	19945	CSF3,CXCL5,CCL20,IL6,IL36G,PDZK1IP1,SAA2,CXCL3,MMP9,SAA1,VNN1,S100A8,PI3,CXCL6,BIRC3,LTB,TNFAIP3,IRF7,CXCL1,CXCL2,PLAT,OAS3,BST2,TNIP1,IL32,STAT5A,PSMB9,TYMP,ADAM8,NFKB2,NFKBIA,RELB,SGPP2,BCL3,EFNA1,IKBKE,DRAM1,IFIH1,RHOV,EHD1,ZBED2,CCDC24,KRT23
TF	Factor: NF-kappaB; motif: NGGGANTTYCCMNNNN; match class: 0	TF:M00774_0	1.48969e-06	5.8269	1829	168	43	19945	CSF3,CXCL5,CCL20,IL6,IL36G,PDZK1IP1,SAA2,CXCL3,MMP9,SAA1,VNN1,S100A8,PI3,CXCL6,BIRC3,LTB,TNFAIP3,IRF7,CXCL1,CXCL2,PLAT,OAS3,BST2,TNIP1,IL32,STAT5A,PSMB9,TYMP,ADAM8,NFKB2,NFKBIA,RELB,SGPP2,BCL3,EFNA1,IKBKE,DRAM1,IFIH1,RHOV,EHD1,ZBED2,CCDC24,KRT23
TF	Factor: NF-kappaB1; motif: KGGRNTTTCCM; match class: 0	TF:M07221_0	1.51095e-06	5.82075	2447	168	51	19945	CXCL5,CCL20,IL6,IL36G,PDZK1IP1,SAA2,IL8,CXCL3,MMP9,SAA1,VNN1,ICAM1,S100A8,CFB,PI3,CXCL6,BIRC3,LTB,TNFAIP3,IRF7,KRT6B,C3,CXCL1,CXCL2,PLAT,OAS3,BST2,HBEGF,TNIP1,IL32,MAFF,STAT5A,PSMB9,IL1B,ADAM8,NFKB2,IER3,NFKBIA,RELB,SGPP2,BCL3,EFNA1,IKBKE,DRAM1,IFIH1,RHOV,EHD1,SAMD9L,HCAR3,SLC25A37,ZBED2
TF	Factor: NF-kappaB1; motif: KGGRNTTTCCM	TF:M07221	1.51095e-06	5.82075	2447	168	51	19945	CXCL5,CCL20,IL6,IL36G,PDZK1IP1,SAA2,IL8,CXCL3,MMP9,SAA1,VNN1,ICAM1,S100A8,CFB,PI3,CXCL6,BIRC3,LTB,TNFAIP3,IRF7,KRT6B,C3,CXCL1,CXCL2,PLAT,OAS3,BST2,HBEGF,TNIP1,IL32,MAFF,STAT5A,PSMB9,IL1B,ADAM8,NFKB2,IER3,NFKBIA,RELB,SGPP2,BCL3,EFNA1,IKBKE,DRAM1,IFIH1,RHOV,EHD1,SAMD9L,HCAR3,SLC25A37,ZBED2
TF	Factor: IRF-9; motif: NYGAAACYGAAACYN	TF:M11680	5.69006e-06	5.24488	133	168	12	19945	IFI27,MX1,IFITM1,BST2,OAS2,EPSTI1,C10ORF55,IFI44,IFIT1,SAMHD1,IFIT3,PARP9
TF	Factor: IRF-9; motif: NYGAAACYGAAACYN; match class: 0	TF:M11680_0	5.69006e-06	5.24488	133	168	12	19945	IFI27,MX1,IFITM1,BST2,OAS2,EPSTI1,C10ORF55,IFI44,IFIT1,SAMHD1,IFIT3,PARP9
TF	Factor: P50; motif: GGRRANTCCCNN; match class: 0	TF:M03557_0	1.60475e-05	4.79459	5002	168	77	19945	CSF3,CXCL5,CCL20,SPRR2D,IL6,IL36G,PDZK1IP1,BCL2A1,SAA2,CXCL3,MMP9,SAA1,PGLYRP4,VNN1,ICAM1,S100A8,PI3,CXCL6,BIRC3,LTB,TNFAIP3,IFITM1,IRAK2,IRF7,SOD2,C3,RND1,CXCL1,CXCL2,TRIML2,PLAT,RHCG,OAS3,BST2,OAS2,TNIP1,SERPINB4,IL32,SLC6A14,CYP27B1,STAT5A,S100A9,MMP13,PSMB9,TYMP,KRT4,ADAM8,HELZ2,NFKB2,BPGM,IER3,NFKBIZ,NFKBIA,RELB,IL7R,C1S,SGPP2,IFITM3,RHOF,BCL3,SERPINB1,EFNA1,PRSS3,LCN2,HYAL1,POU2F2,PRDM1,IKB…
TF	Factor: P50; motif: GGRRANTCCCNN	TF:M03557	1.60475e-05	4.79459	5002	168	77	19945	CSF3,CXCL5,CCL20,SPRR2D,IL6,IL36G,PDZK1IP1,BCL2A1,SAA2,CXCL3,MMP9,SAA1,PGLYRP4,VNN1,ICAM1,S100A8,PI3,CXCL6,BIRC3,LTB,TNFAIP3,IFITM1,IRAK2,IRF7,SOD2,C3,RND1,CXCL1,CXCL2,TRIML2,PLAT,RHCG,OAS3,BST2,OAS2,TNIP1,SERPINB4,IL32,SLC6A14,CYP27B1,STAT5A,S100A9,MMP13,PSMB9,TYMP,KRT4,ADAM8,HELZ2,NFKB2,BPGM,IER3,NFKBIZ,NFKBIA,RELB,IL7R,C1S,SGPP2,IFITM3,RHOF,BCL3,SERPINB1,EFNA1,PRSS3,LCN2,HYAL1,POU2F2,PRDM1,IKB…
TF	Factor: RelA-p65; motif: GGGANTTTCCNN; match class: 0	TF:M03563_0	1.66907e-05	4.77752	4710	168	74	19945	CSF3,CXCL5,CCL20,IL6,IFI27,IL36G,XAF1,PDZK1IP1,SAA2,IL8,MX2,CXCL3,MMP9,SAA1,VNN1,ICAM1,S100A8,CFB,PI3,CXCL6,BIRC3,LTB,TNFAIP3,IRF7,KRT6B,C3,CXCL1,CXCL2,PLAT,OAS3,BST2,HBEGF,MYEOV,TNIP1,IL32,CYP27B1,MAFF,STAT5A,S100A9,PSMB9,IL1B,CSGALNACT1,TYMP,ADAM8,NFKB2,BPGM,IER3,NFKBIZ,NFKBIA,RELB,IFIT1,C1S,SGPP2,RHOF,IRAK3,CDC42EP2,BCL3,SERPINB1,EFNA1,LCN2,PRDM1,IKBKE,DRAM1,IFIH1,RHOV,CSTB,TUBA1C,EHD1,SAMD9L,…
TF	Factor: RelA-p65; motif: GGGANTTTCCNN	TF:M03563	1.66907e-05	4.77752	4710	168	74	19945	CSF3,CXCL5,CCL20,IL6,IFI27,IL36G,XAF1,PDZK1IP1,SAA2,IL8,MX2,CXCL3,MMP9,SAA1,VNN1,ICAM1,S100A8,CFB,PI3,CXCL6,BIRC3,LTB,TNFAIP3,IRF7,KRT6B,C3,CXCL1,CXCL2,PLAT,OAS3,BST2,HBEGF,MYEOV,TNIP1,IL32,CYP27B1,MAFF,STAT5A,S100A9,PSMB9,IL1B,CSGALNACT1,TYMP,ADAM8,NFKB2,BPGM,IER3,NFKBIZ,NFKBIA,RELB,IFIT1,C1S,SGPP2,RHOF,IRAK3,CDC42EP2,BCL3,SERPINB1,EFNA1,LCN2,PRDM1,IKBKE,DRAM1,IFIH1,RHOV,CSTB,TUBA1C,EHD1,SAMD9L,…
TF	Factor: NF-kappaB; motif: NGGGGAMTTTCCNN; match class: 1	TF:M00194_1	1.99455e-05	4.70016	386	168	18	19945	CXCL5,IL36G,PDZK1IP1,SAA2,CXCL3,SAA1,CXCL6,CXCL1,CXCL2,OAS3,BST2,PSMB9,ADAM8,NFKB2,NFKBIA,IRAK3,BCL3,IFIH1
TF	Factor: IRF-5; motif: NCGAAACCGAAACY	TF:M11671	2.16215e-05	4.66511	388	168	18	19945	IFI27,MX1,TNFSF14,TNF,IRF7,OAS3,BST2,OAS2,PSMB9,EPSTI1,HELZ2,IFI44,IFIT1,SAMHD1,PARP12,IFIH1,PARP9,SAMD9L
TF	Factor: IRF-5; motif: NCGAAACCGAAACY; match class: 0	TF:M11671_0	2.16215e-05	4.66511	388	168	18	19945	IFI27,MX1,TNFSF14,TNF,IRF7,OAS3,BST2,OAS2,PSMB9,EPSTI1,HELZ2,IFI44,IFIT1,SAMHD1,PARP12,IFIH1,PARP9,SAMD9L
TF	Factor: IRF-9; motif: NCGAAACYGAAACYN; match class: 0	TF:M11681_0	3.83235e-05	4.41653	97	168	10	19945	IFI27,MX1,BST2,OAS2,EPSTI1,IFI44,SAMHD1,PARP12,IFIH1,PARP9
TF	Factor: IRF-9; motif: NCGAAACYGAAACYN	TF:M11681	3.83235e-05	4.41653	97	168	10	19945	IFI27,MX1,BST2,OAS2,EPSTI1,IFI44,SAMHD1,PARP12,IFIH1,PARP9
TF	Factor: STAT2; motif: RRGRAANNGAAACTGAAAN	TF:M10080	4.54458e-05	4.34251	360	168	17	19945	MX1,IFITM1,IRF7,OAS3,BST2,OAS2,MAP3K8,EPSTI1,C10ORF55,IFI44,IFIT1,SAMHD1,PARP12,IFIT3,PARP9,FEZ1,SAMD9L
TF	Factor: STAT2; motif: RRGRAANNGAAACTGAAAN; match class: 0	TF:M10080_0	4.54458e-05	4.34251	360	168	17	19945	MX1,IFITM1,IRF7,OAS3,BST2,OAS2,MAP3K8,EPSTI1,C10ORF55,IFI44,IFIT1,SAMHD1,PARP12,IFIT3,PARP9,FEZ1,SAMD9L
TF	Factor: IRF; motif: NNGAAANTGAAANN; match class: 1	TF:M08887_1	5.5958e-05	4.25214	75	168	9	19945	IFI27,IFI6,IFI44L,CFB,IFITM1,BST2,EPSTI1,IFIT1,IFIT3
TF	Factor: IRF3; motif: NNRRAANGGAAACCGAAACYR; match class: 0	TF:M04014_0	7.92159e-05	4.10119	284	168	15	19945	MX1,CFB,KRT24,OAS3,BST2,PSMB9,EPSTI1,IFI44,IFIT1,SAMHD1,PARP12,IFIT3,IFIH1,PARP9,FEZ1
TF	Factor: IRF3; motif: NNRRAANGGAAACCGAAACYR	TF:M04014	7.92159e-05	4.10119	284	168	15	19945	MX1,CFB,KRT24,OAS3,BST2,PSMB9,EPSTI1,IFI44,IFIT1,SAMHD1,PARP12,IFIT3,IFIH1,PARP9,FEZ1
TF	Factor: c-Rel; motif: SGGRNTTTCC	TF:M00053	0.000167815	3.77517	3703	168	61	19945	CXCL5,CCL20,IL6,IL36G,PDZK1IP1,SAA2,IL8,MX2,CXCL3,MMP9,SAA1,VNN1,ICAM1,S100A8,CFB,PI3,CXCL6,BIRC3,LTB,TNFAIP3,IRF7,KRT6B,TNFAIP2,CXCL1,CXCL2,PLAT,OAS3,BST2,HBEGF,TNIP1,IL32,SLC6A14,CYP27B1,MAFF,TLR2,STAT5A,FAM167A,PSMB9,CSGALNACT1,PDGFB,ADAM8,NFKB2,IER3,NFKBIZ,NFKBIA,RELB,SGPP2,RHOF,IRAK3,STC1,CDC42EP2,EFNA1,IKBKE,DRAM1,IFIH1,RHOV,CSTB,EHD1,HCAR3,SLC25A37,ZBED2
TF	Factor: c-Rel; motif: SGGRNTTTCC; match class: 0	TF:M00053_0	0.000167815	3.77517	3703	168	61	19945	CXCL5,CCL20,IL6,IL36G,PDZK1IP1,SAA2,IL8,MX2,CXCL3,MMP9,SAA1,VNN1,ICAM1,S100A8,CFB,PI3,CXCL6,BIRC3,LTB,TNFAIP3,IRF7,KRT6B,TNFAIP2,CXCL1,CXCL2,PLAT,OAS3,BST2,HBEGF,TNIP1,IL32,SLC6A14,CYP27B1,MAFF,TLR2,STAT5A,FAM167A,PSMB9,CSGALNACT1,PDGFB,ADAM8,NFKB2,IER3,NFKBIZ,NFKBIA,RELB,SGPP2,RHOF,IRAK3,STC1,CDC42EP2,EFNA1,IKBKE,DRAM1,IFIH1,RHOV,CSTB,EHD1,HCAR3,SLC25A37,ZBED2
TF	Factor: IRF5; motif: CCGAAACCGAAACY	TF:M04016	0.000212567	3.6725	306	168	15	19945	IFI27,MX1,TNFSF14,INHBA,OAS3,BST2,OAS2,EPSTI1,IFI44,IFIT1,SAMHD1,PARP12,IFIH1,PARP9,SLC25A37
TF	Factor: IRF5; motif: CCGAAACCGAAACY; match class: 0	TF:M04016_0	0.000212567	3.6725	306	168	15	19945	IFI27,MX1,TNFSF14,INHBA,OAS3,BST2,OAS2,EPSTI1,IFI44,IFIT1,SAMHD1,PARP12,IFIH1,PARP9,SLC25A37
TF	Factor: IRF-5; motif: NCGAAACCGAAACY	TF:M11672	0.000324224	3.48915	121	168	10	19945	IFI27,MX1,BST2,OAS2,EPSTI1,IFI44,SAMHD1,PARP12,IFIH1,PARP9
TF	Factor: IRF-5; motif: NCGAAACCGAAACY; match class: 0	TF:M11672_0	0.000324224	3.48915	121	168	10	19945	IFI27,MX1,BST2,OAS2,EPSTI1,IFI44,SAMHD1,PARP12,IFIH1,PARP9
TF	Factor: IRF8; motif: NCGAAACCGAAACT; match class: 1	TF:M04020_1	0.000325993	3.48679	44	168	7	19945	IFI6,IRF7,OAS3,OAS2,IFIT1,IFIT3,SAMD9L
TF	Factor: RelA-p65; motif: NWGGGRATTTCCMN; match class: 0	TF:M10094_0	0.000340312	3.46812	2441	168	46	19945	CXCL5,CCL20,IL6,IL36G,PDZK1IP1,SAA2,CXCL3,MMP9,SAA1,VNN1,ICAM1,S100A8,CFB,PI3,CXCL6,BIRC3,LTB,TNFAIP3,IRF7,CXCL1,CXCL2,PLAT,OAS3,TNIP1,IL32,SLC6A14,CYP27B1,TLR2,FAM167A,PSMB9,PDGFB,ADAM8,NFKB2,BPGM,NFKBIA,RELB,SGPP2,EFNA1,LCN2,IKBKE,DRAM1,IFIH1,RHOV,EHD1,ZBED2,SLAMF9
TF	Factor: RelA-p65; motif: NWGGGRATTTCCMN	TF:M10094	0.000340312	3.46812	2441	168	46	19945	CXCL5,CCL20,IL6,IL36G,PDZK1IP1,SAA2,CXCL3,MMP9,SAA1,VNN1,ICAM1,S100A8,CFB,PI3,CXCL6,BIRC3,LTB,TNFAIP3,IRF7,CXCL1,CXCL2,PLAT,OAS3,TNIP1,IL32,SLC6A14,CYP27B1,TLR2,FAM167A,PSMB9,PDGFB,ADAM8,NFKB2,BPGM,NFKBIA,RELB,SGPP2,EFNA1,LCN2,IKBKE,DRAM1,IFIH1,RHOV,EHD1,ZBED2,SLAMF9
TF	Factor: NF-kappaB; motif: GGGAMTTYCC	TF:M00054	0.000389334	3.40968	2452	168	46	19945	CSF3,CXCL5,IL6,IL36G,BCL2A1,SAA2,CXCL3,MMP9,SAA1,VNN1,S100A8,CFB,PI3,CXCL6,BIRC3,LTB,TNFAIP3,IRF7,RND1,CXCL1,CXCL2,PLAT,OAS3,BST2,TNIP1,IL32,STAT5A,PSMB9,TYMP,ADAM8,NFKB2,NFKBIA,SGPP2,IRAK3,BCL3,EFNA1,LCN2,IKBKE,DRAM1,IFIH1,SPRY4,EHD1,HCAR3,ZBED2,SLAMF9,KRT23
TF	Factor: NF-kappaB; motif: GGGAMTTYCC; match class: 0	TF:M00054_0	0.000389334	3.40968	2452	168	46	19945	CSF3,CXCL5,IL6,IL36G,BCL2A1,SAA2,CXCL3,MMP9,SAA1,VNN1,S100A8,CFB,PI3,CXCL6,BIRC3,LTB,TNFAIP3,IRF7,RND1,CXCL1,CXCL2,PLAT,OAS3,BST2,TNIP1,IL32,STAT5A,PSMB9,TYMP,ADAM8,NFKB2,NFKBIA,SGPP2,IRAK3,BCL3,EFNA1,LCN2,IKBKE,DRAM1,IFIH1,SPRY4,EHD1,HCAR3,ZBED2,SLAMF9,KRT23
TF	Factor: NF-kappaB; motif: NGGGGAMTTTCCNN; match class: 0	TF:M00194_0	0.000983803	3.00709	2445	168	45	19945	CSF3,CXCL5,CSF2,IL6,IL36G,PDZK1IP1,BCL2A1,SAA2,CXCL3,SAA1,VNN1,S100A8,CFB,PI3,CXCL6,LTB,TNFAIP3,IRF7,CXCL1,CXCL2,PLAT,OAS3,HEPHL1,BST2,TNIP1,IL32,ITGB3,PSMB9,TYMP,ADAM8,HELZ2,NFKB2,NFKBIA,SGPP2,IRAK3,BCL3,EFNA1,LCN2,PRDM1,IKBKE,IFIH1,EHD1,HCAR3,ZBED2,SLAMF9
TF	Factor: NF-kappaB; motif: NGGGGAMTTTCCNN	TF:M00194	0.000983803	3.00709	2445	168	45	19945	CSF3,CXCL5,CSF2,IL6,IL36G,PDZK1IP1,BCL2A1,SAA2,CXCL3,SAA1,VNN1,S100A8,CFB,PI3,CXCL6,LTB,TNFAIP3,IRF7,CXCL1,CXCL2,PLAT,OAS3,HEPHL1,BST2,TNIP1,IL32,ITGB3,PSMB9,TYMP,ADAM8,HELZ2,NFKB2,NFKBIA,SGPP2,IRAK3,BCL3,EFNA1,LCN2,PRDM1,IKBKE,IFIH1,EHD1,HCAR3,ZBED2,SLAMF9
TF	Factor: IRF-3; motif: NGGAAANGGAAASNGAAACN	TF:M11676	0.00137865	2.86055	567	168	19	19945	IL6,MMP9,INHBA,KRT24,IRF7,BST2,P2RY6,PSMB9,EPSTI1,C10ORF55,IFI44,IFIT1,SAMHD1,DTX2,PARP12,IFIT3,IFIH1,PARP9,DUSP4
TF	Factor: IRF-3; motif: NGGAAANGGAAASNGAAACN; match class: 0	TF:M11676_0	0.00137865	2.86055	567	168	19	19945	IL6,MMP9,INHBA,KRT24,IRF7,BST2,P2RY6,PSMB9,EPSTI1,C10ORF55,IFI44,IFIT1,SAMHD1,DTX2,PARP12,IFIT3,IFIH1,PARP9,DUSP4
TF	Factor: IRF-7; motif: TNSGAAWNCGAAANTNNN; match class: 0	TF:M00453_0	0.0022937	2.63946	3137	168	52	19945	CCL20,CSF2,IL6,IFI27,IFI6,MX1,IFI44L,BCL2A1,SAA2,SAA1,TNFSF14,VNN1,CFB,INHBA,KRT24,BIRC3,IFITM1,IRF7,PLAT,OAS3,LIF,BST2,HBEGF,OAS2,SERPINB4,C15ORF48,P2RY6,PSMB9,EDN1,MAP3K8,EPSTI1,IVL,NRCAM,C10ORF55,NFKBIZ,WNT4,IFI44,KYNU,IFIT1,PLSCR1,C1S,SAMHD1,PARP12,IFIT3,IFIH1,PARP9,TUBA1C,DUSP4,NEDD9,FEZ1,SAMD9L,HCAR3
TF	Factor: IRF-7; motif: TNSGAAWNCGAAANTNNN	TF:M00453	0.0022937	2.63946	3137	168	52	19945	CCL20,CSF2,IL6,IFI27,IFI6,MX1,IFI44L,BCL2A1,SAA2,SAA1,TNFSF14,VNN1,CFB,INHBA,KRT24,BIRC3,IFITM1,IRF7,PLAT,OAS3,LIF,BST2,HBEGF,OAS2,SERPINB4,C15ORF48,P2RY6,PSMB9,EDN1,MAP3K8,EPSTI1,IVL,NRCAM,C10ORF55,NFKBIZ,WNT4,IFI44,KYNU,IFIT1,PLSCR1,C1S,SAMHD1,PARP12,IFIT3,IFIH1,PARP9,TUBA1C,DUSP4,NEDD9,FEZ1,SAMD9L,HCAR3
TF	Factor: NF-kappaB; motif: GGGAMTTYCC; match class: 1	TF:M00054_1	0.00296775	2.52757	718	168	21	19945	CSF3,CXCL5,IL36G,CXCL3,PI3,CXCL6,TNFAIP3,CXCL1,CXCL2,OAS3,BST2,STAT5A,PSMB9,TYMP,ADAM8,NFKB2,NFKBIA,IRAK3,BCL3,IFIH1,KRT23
TF	Factor: c-Rel; motif: NGGGAATYTCCN	TF:M03545	0.00304034	2.51708	5614	168	77	19945	CSF3,CXCL5,CCL20,CSF2,IL6,IL36G,PDZK1IP1,SAA2,IL8,CXCL3,MMP9,SAA1,GBP5,VNN1,ICAM1,S100A8,CFB,PI3,CXCL6,BIRC3,LTB,TNFAIP3,IFITM1,IRF7,KRT6B,C3,RND1,CXCL1,CXCL2,TRIML2,PLAT,RHCG,OAS3,BST2,HBEGF,OAS2,TNIP1,SERPINB4,IL32,CYP27B1,C6ORF223,MAFF,STAT5A,PSMB9,IL1B,TYMP,KRT4,ADAM8,HELZ2,NFKB2,BPGM,IER3,NFKBIA,RELB,IL7R,G0S2,SGPP2,IFITM3,RHOF,BCL3,EFNA1,LCN2,HYAL1,PRDM1,IKBKE,DRAM1,PLAUR,IFIH1,EHD1,SAMD9L,…
TF	Factor: c-Rel; motif: NGGGAATYTCCN; match class: 0	TF:M03545_0	0.00304034	2.51708	5614	168	77	19945	CSF3,CXCL5,CCL20,CSF2,IL6,IL36G,PDZK1IP1,SAA2,IL8,CXCL3,MMP9,SAA1,GBP5,VNN1,ICAM1,S100A8,CFB,PI3,CXCL6,BIRC3,LTB,TNFAIP3,IFITM1,IRF7,KRT6B,C3,RND1,CXCL1,CXCL2,TRIML2,PLAT,RHCG,OAS3,BST2,HBEGF,OAS2,TNIP1,SERPINB4,IL32,CYP27B1,C6ORF223,MAFF,STAT5A,PSMB9,IL1B,TYMP,KRT4,ADAM8,HELZ2,NFKB2,BPGM,IER3,NFKBIA,RELB,IL7R,G0S2,SGPP2,IFITM3,RHOF,BCL3,EFNA1,LCN2,HYAL1,PRDM1,IKBKE,DRAM1,PLAUR,IFIH1,EHD1,SAMD9L,…
TF	Factor: RelA-p65; motif: AAASTCCC; match class: 1	TF:M04849_1	0.0033018	2.48125	1195	168	28	19945	CSF3,IFI27,IL36G,PDZK1IP1,SAA2,CXCL3,S100A8,CFB,TNFAIP3,C3,CXCL1,PLAT,TNIP1,CYP27B1,ITGB3,P2RY6,PSMB9,NFKB2,NFKBIA,G0S2,C1S,SGPP2,STC1,PRSS3,S100P,PLAUR,IFIH1,EHD1
TF	Factor: c-Rel; motif: SGGRNTTTCC; match class: 1	TF:M00053_1	0.00358448	2.44557	434	168	16	19945	CXCL3,MMP9,ICAM1,PI3,TNFAIP3,CXCL1,CXCL2,TNIP1,IL32,STAT5A,NFKBIA,RELB,SGPP2,IKBKE,IFIH1,EHD1
TF	Factor: IRF-4; motif: NCGAAACCGAAACYA; match class: 1	TF:M04015_1	0.00415339	2.3816	159	168	10	19945	KRT24,IRF7,OAS3,BST2,OAS2,PSMB9,EPSTI1,IFIT1,SAMHD1,SAMD9L
TF	Factor: IRF8; motif: NCGAAACCGAAACT	TF:M04020	0.00444291	2.35233	1001	168	25	19945	IFI27,IFI6,MX1,CXCL3,TNFSF14,CFB,KRT24,IFITM1,IRF7,OAS3,BST2,OAS2,PSMB9,EPSTI1,C10ORF55,IFI44,IFIT1,C1R,SAMHD1,PARP12,IFIT3,IFIH1,PARP9,SAMD9L,HCAR3
TF	Factor: IRF8; motif: NCGAAACCGAAACT; match class: 0	TF:M04020_0	0.00444291	2.35233	1001	168	25	19945	IFI27,IFI6,MX1,CXCL3,TNFSF14,CFB,KRT24,IFITM1,IRF7,OAS3,BST2,OAS2,PSMB9,EPSTI1,C10ORF55,IFI44,IFIT1,C1R,SAMHD1,PARP12,IFIT3,IFIH1,PARP9,SAMD9L,HCAR3
TF	Factor: P50; motif: GGRRANTCCCNN; match class: 1	TF:M03557_1	0.00472321	2.32576	1290	168	29	19945	CXCL5,SAA2,CXCL3,MMP9,SAA1,S100A8,PI3,CXCL6,TNFAIP3,C3,RND1,CXCL1,CXCL2,RHCG,BST2,OAS2,CYP27B1,STAT5A,PSMB9,ADAM8,HELZ2,BPGM,NFKBIZ,NFKBIA,C1S,BCL3,EFNA1,IFIH1,CCDC24
TF	Factor: IRF; motif: NNGAAANTGAAANN; match class: 0	TF:M08887_0	0.00510577	2.29194	1295	168	29	19945	CCL20,IFI27,IFI6,MX1,IFI44L,BCL2A1,CFB,IFITM1,IRF7,PLAT,OAS3,LIF,BST2,HBEGF,OAS2,C15ORF48,SLC6A14,TLR2,MAP3K8,EPSTI1,NRCAM,C10ORF55,IFI44,IFIT1,IFIT3,ADRB2,PARP9,DUSP4,SAMD9L
TF	Factor: IRF; motif: NNGAAANTGAAANN	TF:M08887	0.00510577	2.29194	1295	168	29	19945	CCL20,IFI27,IFI6,MX1,IFI44L,BCL2A1,CFB,IFITM1,IRF7,PLAT,OAS3,LIF,BST2,HBEGF,OAS2,C15ORF48,SLC6A14,TLR2,MAP3K8,EPSTI1,NRCAM,C10ORF55,IFI44,IFIT1,IFIT3,ADRB2,PARP9,DUSP4,SAMD9L
TF	Factor: IRF-7; motif: TNSGAAWNCGAAANTNNN; match class: 1	TF:M00453_1	0.00527977	2.27738	342	168	14	19945	IFI27,IFI6,IFI44L,BCL2A1,CFB,KRT24,OAS3,BST2,PSMB9,EPSTI1,NRCAM,IFIT1,IFIT3,IFIH1
TF	Factor: IRF7; motif: NCGAAARYGAAANT	TF:M04018	0.00636711	2.19606	628	168	19	19945	CCL20,IFI27,MX1,CXCL3,MMP9,TNFSF14,IRF7,OAS3,C15ORF48,PSMB9,EPSTI1,C10ORF55,IFIT1,PARP12,IFIT3,ADRB2,IFIH1,PARP9,SAMD9L
TF	Factor: IRF7; motif: NCGAAARYGAAANT; match class: 0	TF:M04018_0	0.00636711	2.19606	628	168	19	19945	CCL20,IFI27,MX1,CXCL3,MMP9,TNFSF14,IRF7,OAS3,C15ORF48,PSMB9,EPSTI1,C10ORF55,IFIT1,PARP12,IFIT3,ADRB2,IFIH1,PARP9,SAMD9L
TF	Factor: RelA; motif: GGGRAWTYC	TF:M04706	0.00846221	2.07252	2293	168	41	19945	CXCL5,IL36G,MX1,IFI44L,CXCL3,MMP9,ICAM1,S100A8,CFB,PI3,CXCL6,BIRC3,TNFAIP3,RND1,CXCL1,CXCL2,RHCG,OAS3,BST2,SERPINB4,SLC6A14,CYP27B1,STAT5A,S100A9,KRT4,C10ORF55,NFKBIA,LGALS9,RELB,IL7R,IFIT1,C1S,TGM1,RHOF,SERPINB1,POU2F2,DRAM1,EHD1,ZBED2,CCDC24,KRT23
TF	Factor: RelA; motif: GGGRAWTYC; match class: 0	TF:M04706_0	0.00846221	2.07252	2293	168	41	19945	CXCL5,IL36G,MX1,IFI44L,CXCL3,MMP9,ICAM1,S100A8,CFB,PI3,CXCL6,BIRC3,TNFAIP3,RND1,CXCL1,CXCL2,RHCG,OAS3,BST2,SERPINB4,SLC6A14,CYP27B1,STAT5A,S100A9,KRT4,C10ORF55,NFKBIA,LGALS9,RELB,IL7R,IFIT1,C1S,TGM1,RHOF,SERPINB1,POU2F2,DRAM1,EHD1,ZBED2,CCDC24,KRT23
TF	Factor: IRF-4; motif: KRAAMNGAAANYN; match class: 0	TF:M07323_0	0.00880114	2.05546	970	168	24	19945	CXCL5,CCL20,CSF2,IFI27,IFI6,IFI44L,CFB,KRT24,CXCL1,OAS3,BST2,OAS2,C15ORF48,EDN1,MAP3K8,EPSTI1,NRCAM,NFKBIZ,IFI44,IFIT1,IFIT3,PARP9,SAMD9L,HCAR3
TF	Factor: IRF-4; motif: KRAAMNGAAANYN	TF:M07323	0.00880114	2.05546	970	168	24	19945	CXCL5,CCL20,CSF2,IFI27,IFI6,IFI44L,CFB,KRT24,CXCL1,OAS3,BST2,OAS2,C15ORF48,EDN1,MAP3K8,EPSTI1,NRCAM,NFKBIZ,IFI44,IFIT1,IFIT3,PARP9,SAMD9L,HCAR3
TF	Factor: ICSBP; motif: RAARTGAAACTG; match class: 1	TF:M00699_1	0.00964273	2.0158	46	168	6	19945	IFI6,MX1,MX2,IFI44,PARP9,SAMD9L
TF	Factor: IRF-3; motif: NGGAAACNGAAACCGAAACN	TF:M11677	0.0109541	1.96042	473	168	16	19945	MX1,MMP9,INHBA,IRF7,BST2,OAS2,PSMB9,EPSTI1,C10ORF55,IFI44,SAMHD1,DTX2,PARP12,IFIT3,IFIH1,PARP9
TF	Factor: IRF-3; motif: NGGAAACNGAAACCGAAACN; match class: 0	TF:M11677_0	0.0109541	1.96042	473	168	16	19945	MX1,MMP9,INHBA,IRF7,BST2,OAS2,PSMB9,EPSTI1,C10ORF55,IFI44,SAMHD1,DTX2,PARP12,IFIT3,IFIH1,PARP9
TF	Factor: NF-kappaB; motif: NGGGACTTTCCA	TF:M00208	0.0129308	1.88837	3791	168	57	19945	CSF3,CXCL5,CCL20,IL6,IL36G,PDZK1IP1,BCL2A1,SAA2,CXCL3,SAA1,VNN1,S100A8,CFB,PI3,CXCL6,LTB,TNFAIP3,IFITM1,IRAK2,IRF7,C3,RND1,CXCL1,CXCL2,PLAT,OAS3,BST2,OAS2,TNIP1,IL32,C6ORF223,STAT5A,PSMB9,TYMP,ADAM8,HELZ2,NFKB2,BPGM,NFKBIZ,NFKBIA,IL7R,SGPP2,IFITM3,BCL3,EFNA1,LCN2,HYAL1,PRDM1,IKBKE,PLAUR,IFIH1,EHD1,SAMD9L,ZBED2,CCDC24,KRT23,FOSL1
TF	Factor: NF-kappaB; motif: NGGGACTTTCCA; match class: 0	TF:M00208_0	0.0129308	1.88837	3791	168	57	19945	CSF3,CXCL5,CCL20,IL6,IL36G,PDZK1IP1,BCL2A1,SAA2,CXCL3,SAA1,VNN1,S100A8,CFB,PI3,CXCL6,LTB,TNFAIP3,IFITM1,IRAK2,IRF7,C3,RND1,CXCL1,CXCL2,PLAT,OAS3,BST2,OAS2,TNIP1,IL32,C6ORF223,STAT5A,PSMB9,TYMP,ADAM8,HELZ2,NFKB2,BPGM,NFKBIZ,NFKBIA,IL7R,SGPP2,IFITM3,BCL3,EFNA1,LCN2,HYAL1,PRDM1,IKBKE,PLAUR,IFIH1,EHD1,SAMD9L,ZBED2,CCDC24,KRT23,FOSL1
TF	Factor: IRF-4; motif: NCGAAACCGAAACYN; match class: 1	TF:M11687_1	0.01322	1.87877	480	168	16	19945	IFI27,IFI6,CFB,KRT24,IFITM1,IRF7,PLAT,OAS3,BST2,PSMB9,EPSTI1,C10ORF55,IFIT1,IFIT3,IFIH1,SAMD9L
TF	Factor: RelB:p50; motif: RGAAANTCCCYNNHGC	TF:M03882	0.0205789	1.68658	4535	168	64	19945	CSF3,SPRR2E,CXCL5,SPRR2D,IL6,IFI27,IL36G,XAF1,BCL2A1,SAA2,CXCL3,SAA1,PGLYRP4,VNN1,ICAM1,S100A8,CFB,INHBA,CXCL6,OAS1,SPRR2A,LTB,TNFAIP3,IFITM1,IRF7,RND1,CXCL1,CXCL2,PLAT,RHCG,OAS3,BST2,TNIP1,IL32,CYP27B1,IL1A,PSMB9,MAP3K8,IL1B,TYMP,ADAM8,HELZ2,NFKB2,BPGM,NFKBIA,RELB,IL7R,C1S,SGPP2,IRAK3,SERPINB1,EFNA1,HYAL1,PRDM1,IKBKE,SERPINB2,IFIH1,RHOV,EHD1,ZBED2,SLAMF9,CCDC24,KRT23,FOSL1
TF	Factor: RelB:p50; motif: RGAAANTCCCYNNHGC; match class: 0	TF:M03882_0	0.0205789	1.68658	4535	168	64	19945	CSF3,SPRR2E,CXCL5,SPRR2D,IL6,IFI27,IL36G,XAF1,BCL2A1,SAA2,CXCL3,SAA1,PGLYRP4,VNN1,ICAM1,S100A8,CFB,INHBA,CXCL6,OAS1,SPRR2A,LTB,TNFAIP3,IFITM1,IRF7,RND1,CXCL1,CXCL2,PLAT,RHCG,OAS3,BST2,TNIP1,IL32,CYP27B1,IL1A,PSMB9,MAP3K8,IL1B,TYMP,ADAM8,HELZ2,NFKB2,BPGM,NFKBIA,RELB,IL7R,C1S,SGPP2,IRAK3,SERPINB1,EFNA1,HYAL1,PRDM1,IKBKE,SERPINB2,IFIH1,RHOV,EHD1,ZBED2,SLAMF9,CCDC24,KRT23,FOSL1
TF	Factor: IRF1; motif: NNNYASTTTCACTTTCNNTTT; match class: 0	TF:M07216_0	0.025808	1.58825	448	168	15	19945	CCL20,MX1,CFB,INHBA,OAS3,LIF,PSMB9,EPSTI1,C10ORF55,IFI44,IFIT1,PARP12,IFIT3,IFIH1,PARP9
TF	Factor: IRF1; motif: NNNYASTTTCACTTTCNNTTT	TF:M07216	0.025808	1.58825	448	168	15	19945	CCL20,MX1,CFB,INHBA,OAS3,LIF,PSMB9,EPSTI1,C10ORF55,IFI44,IFIT1,PARP12,IFIT3,IFIH1,PARP9
TF	Factor: STAT2; motif: NRGAAANNGAAACTNA; match class: 0	TF:M09733_0	0.045406	1.34289	2903	168	46	19945	CCL20,CSF2,IL6,IFI27,IFI6,MX1,IFI44L,BCL2A1,TNFSF14,VNN1,CFB,INHBA,KRT24,OAS1,SPRR2A,BIRC3,IFITM1,IRF7,TNFAIP2,PLAT,OAS3,BST2,OAS2,C15ORF48,P2RY6,PSMB9,EDN1,MAP3K8,EPSTI1,IVL,NRCAM,C10ORF55,NFKBIZ,IFI44,IFIT1,PLSCR1,SAMHD1,PARP12,IFIT3,IFIH1,CSTB,PARP9,DUSP4,FEZ1,SAMD9L,HCAR3
TF	Factor: STAT2; motif: NRGAAANNGAAACTNA	TF:M09733	0.045406	1.34289	2903	168	46	19945	CCL20,CSF2,IL6,IFI27,IFI6,MX1,IFI44L,BCL2A1,TNFSF14,VNN1,CFB,INHBA,KRT24,OAS1,SPRR2A,BIRC3,IFITM1,IRF7,TNFAIP2,PLAT,OAS3,BST2,OAS2,C15ORF48,P2RY6,PSMB9,EDN1,MAP3K8,EPSTI1,IVL,NRCAM,C10ORF55,NFKBIZ,IFI44,IFIT1,PLSCR1,SAMHD1,PARP12,IFIT3,IFIH1,CSTB,PARP9,DUSP4,FEZ1,SAMD9L,HCAR3
MIRNA	hsa-miR-146a-5p	MIRNA:hsa-miR-146a-5p	2.67755e-11	10.5723	199	140	19	14722	IL6,IFI27,IFI44L,BCL2A1,IL8,MX2,ICAM1,IFITM1,IRAK2,IRF7,S100A12,TLR2,EPSTI1,IFI44,IFIT1,IFITM3,IFIT3,PLAUR,SAMD9L
CORUM	TNF-alpha/Nf-kappa B signaling complex (RPL6, RPL30, RPS13, CHUK, DDX3X, NFKB2, NFKBIB, REL, IKBKG, NFKB1, MAP3K8, RELB, GLG1, NFKBIA, RELA, TNIP2, GTF2I)	CORUM:5232	0.0103178	1.98641	17	38	4	3629	MAP3K8,NFKB2,NFKBIA,RELB
CORUM	Calprotectin heterotetramer	CORUM:6826	0.0499019	1.30188	2	38	2	3629	S100A8,S100A9
HP	Autoimmunity	HP:0002960	0.00596949	2.22406	158	46	10	4225	IL6,OAS1,TNFAIP3,C3,NFKB2,IL7R,C1R,C1S,SAMHD1,IFIH1
HP	Thrombocytopenia	HP:0001873	0.0474625	1.32365	290	46	12	4225	CFB,TNFAIP3,C3,ITGB3,PSMB9,PDGFB,NFKB2,IL7R,C1R,SAMHD1,IFIH1,SAMD9L
