# Supplementary material for: Tiotropium Is Predicted to Be a Promising Drug for COVID-19 Through Transcriptome-Based Comprehensive Molecular Pathway Analysis
Source: Viruses. 2020 Jul 20;12(7):776. doi: 10.3390/v12070776 (PMC7412475; doi:10.3390/v12070776)
Supplement: Supplementary file 1 [file viruses-12-00776-s001.zip › TableS3_FGSEA.xlsx]

## Sheet: NHBE_SC2_vs_mock_h.all
pathway	pval	padj	ES	NES	nMoreExtreme	size	leadingEdge
HALLMARK_TNFA_SIGNALING_VIA_NFKB	0.000170853	0.000677562	0.782942	3.19483	0	171	CCL20 CSF2 IL6 BCL2A1 CXCL3 ICAM1 TNF INHBA CXCL6 BIRC3 ZC3H12A TNFAIP3 TNFAIP2 SOD2 CXCL1 CXCL2 LIF HBEGF TNIP1 MAFF TLR2 STAT5A IL1A EDN1 MAP3K8 IL1B SOCS3 NFKB2 IER3 NFKBIA RELB IL7R KYNU G0S2 BMP2 CD83 BCL3 EFNA1 SERPINB2 DRAM1 PLAUR IFIH1 FOSB DUSP4 EHD1 FOSL1 TNC SLC2A6 PLAU PTGS2 DDX58 NFKBIE NFKB1 ICOSLG CSF1 GCH1 VEGFA DUSP5 NAMPT TAP1 BTG3 F3 TUBB2A IL15RA LDLR SERPINB8 DUSP1 PPP1R15A L…
HALLMARK_INTERFERON_GAMMA_RESPONSE	0.000171292	0.000677562	0.725978	2.93489	0	159	IL6 IFI27 XAF1 MX1 IFI44L MX2 ICAM1 CFB TNFAIP3 IRF7 TNFAIP2 SOD2 OAS3 BST2 OAS2 IRF9 PSMB9 EPSTI1 SOCS3 HELZ2 BPGM IFI35 NFKBIA IFI44 IFIT1 PLSCR1 C1R C1S SAMHD1 ISG15 IFITM3 PARP12 IFIT3 IFIH1 SAMD9L PTGS2 DHX58 DDX58 STAT1 PSMB8 NFKB1 ISG20 CD74 ST3GAL5 USP18 GCH1 HERC6 PML NAMPT TAP1 SLC25A28 IFITM2 UBE2L6 IL15RA PSME2 TRIM14 HLA-B LAP3 IRF1 TRIM25 TRIM21 IFNAR2 TOR1B MTHFD2 OASL PSME1 PARP14…
HALLMARK_INTERFERON_ALPHA_RESPONSE	0.00018005	0.000677562	0.775685	2.84108	0	86	IFI27 MX1 IFI44L IFITM1 IRF7 BST2 IRF9 PSMB9 EPSTI1 HELZ2 IFI35 LAMP3 IFI44 PLSCR1 C1S ISG15 IFITM3 PARP12 IFIT3 IFIH1 PARP9 SAMD9L DHX58 PSMB8 ISG20 CD74 USP18 CSF1 HERC6 TAP1 SLC25A28 IFITM2 UBE2L6 MVB12A PSME2 TRIM14 LAP3 NCOA7 UBA7 IRF1 TRIM25 TRIM21 OASL PSME1 PARP14
HALLMARK_INFLAMMATORY_RESPONSE	0.000175193	0.000677562	0.723863	2.79655	0	118	CSF3 CCL20 IL6 ICAM1 INHBA CXCL6 IFITM1 IRAK2 IRF7 LIF BST2 HBEGF ITGB3 TLR2 IL1A EDN1 IL1B LAMP3 NFKBIA KCNJ2 IL7R CHST2 MARCO PLAUR TNFSF15 EREG ITGA5 ROS1 NFKB1 ICOSLG CSF1 GCH1 CD82 SLC11A2 NAMPT P2RY2 F3 PTAFR IL15RA LDLR LYN GNA15 IRF1 MYC PDPN IFNGR2 CD40 CD55
HALLMARK_KRAS_SIGNALING_UP	0.00017337	0.000677562	0.664594	2.58599	0	122	CCL20 CSF2 MMP9 CFB INHBA BIRC3 TNFAIP3 SERPINA3 PLAT LIF HBEGF IL1B PDCD1LG2 ADAM8 BPGM IL7R G0S2 EPB41L3 BMP2 PRDM1 PLAUR IL33 SLPI PLAU PTGS2 MMP10 WNT7A ANGPTL4 TRIB2 EREG HSD11B1 PSMB8 ETS1 PIGR IGFBP3 GLRX ALDH1A3 PPP1R15A ETV4 GPRC5B PLEK2 SPRY2 AKAP12 YRDC TRIB1 CA2 HDAC9 CTSS
HALLMARK_IL6_JAK_STAT3_SIGNALING	0.000189717	0.000677562	0.767407	2.56647	0	53	CSF2 IL6 CXCL3 TNF LTB CXCL1 IRF9 ITGB3 TLR2 MAP3K8 IL1B SOCS3 STAT1 CSF1 IFNGR1 IL15RA IRF1 IFNGR2 OSMR STAT2
HALLMARK_COMPLEMENT	0.000172592	0.000677562	0.638362	2.52229	0	136	IL6 CFB TNFAIP3 IRF7 C3 CXCL1 PLAT S100A12 MAFF S100A9 MMP13 PSMB9 PDGFB KYNU PLSCR1 C1R C1S PRSS3 SERPINB2 PLAUR APOBEC3G EHD1 CDA DUSP5 F3 LYN CEBPB PCSK9 LAP3 CSRP1 TFPI2 IRF1 CDK5R1 HSPA1A CTSC CD55 SERPINA1 FN1 CA2 CTSS FYN PFN1 RHOG
HALLMARK_ALLOGRAFT_REJECTION	0.000177305	0.000677562	0.58598	2.21154	0	103	IL6 MMP9 ICAM1 TNF INHBA LTB IRF7 LIF TLR2 IL1B BCL3 EREG STAT1 ETS1 ICOSLG CD74 CSF1 CD1D TAP1 IFNGR1 LYN TRAF2 IFNAR2 IFNGR2 CD40 HCLS1 TAP2 HDAC9 CTSS
HALLMARK_APOPTOSIS	0.00017316	0.000677562	0.505203	2.00529	0	141	IL6 TNF BIRC3 SOD2 PLAT IL1A IL1B IER3 BMP2 IFITM3 NEDD9 FEZ1 BIK BID EREG ISG20 CDC25B GCH1 PPP2R5B TAP1 BTG3 IFNGR1 ENO2 GNA15 ATF3 ANXA1 IRF1 EBP
HALLMARK_UV_RESPONSE_UP	0.000173762	0.000677562	0.498742	1.95334	0	129	IL6 ICAM1 SOD2 CXCL2 NFKBIA BMP2 FOSB HLA-F BID TST GCH1 STK25 CDC34 TUBA4A TAP1 BTG3 ENO2 LYN RRAD ATF3 ALAS1 PPIF IRF1 DLG4 POLG2 MAOA BTG1 AGO2 CA2 PSMC3 ALDOA BSG GRPEL1 FKBP4 STIP1 YKT6 STARD3 CLCN2 CLTB
HALLMARK_COAGULATION	0.000180408	0.000677562	0.535086	1.94159	0	82	MMP9 CFB C3 PLAT ITGB3 MAFF PDGFB C1R C1S MMP1 GDA SERPINB2 PLAU MMP10 F3 RAPGEF3 CSRP1 ANXA1 TFPI2 ARF4 SERPINA1 FN1
HALLMARK_IL2_STAT5_SIGNALING	0.00017334	0.000677562	0.479442	1.90122	0	140	CSF2 LTB LIF MAFF MAP3K8 NFKBIZ PLSCR1 BMP2 IFITM3 CD83 TGM2 SPRY4 ENO3 SLC39A8 CSF1 IFNGR1 CDCP1 SLC29A2 ETV4 HOPX HK2 ADAM19 UCK2 MYC PUS1 NOP2 PDCD2L ST3GAL4 CA2 SOCS2 MYO1C PNP P2RX4 SERPINB6 PTRH2 ECM1 ITGAE COL6A1 PRAF2 CISH IL18R1 CAPG BHLHE40 NCS1 XBP1 PLEC CYFIP1 EMP1 IL4R CKAP4 PHLDA1 RNH1 TRAF1 MAPKAPK2 ODC1 CD81 CCND3
HALLMARK_HYPOXIA	0.000171233	0.000677562	0.445272	1.80179	0	161	IL6 TNFAIP3 MAFF PDGFB IER3 CHST2 STC1 EFNA1 TGM2 LOX PLAUR SULT2B1 B4GALNT2 ENO3 ANGPTL4 ETS1 ISG20 IGFBP3 GLRX VEGFA F3 AMPD3 ENO2 DUSP1 ERRFI1 PPP1R15A SDC4 ATF3 HK2 PPFIA4 PGF AKAP12 NAGK KDELR3 BTG1 GYS1 ALDOA JMJD6 STC2 ENO1 ANXA2 PFKL LDHA MYH9 PFKFB3 EFNA3
HALLMARK_MYC_TARGETS_V2	0.00245376	0.00763281	0.530046	1.7938	12	56	RRP9 SRM RRP12 SLC29A2 WDR74 HK2 MYC PUS1 NOP2 EXOSC5 NOP16 SLC19A1 FARSA NOC4L IPO4 NIP7 BYSL NOP56 LAS1L MAP3K6 PA2G4 PHB PES1 TBRG4 DCTPP1 NOLC1 MYBBP1A MRTO4
HALLMARK_EPITHELIAL_MESENCHYMAL_TRANSITION	0.000172295	0.000677562	0.444597	1.77455	0	146	IL6 INHBA CXCL6 TNFAIP3 CXCL1 IL32 ITGB3 MMP1 TGM2 LOX PLAUR FZD8 TNC ITGA5 LAMA2 IGFBP3 VEGFA PCOLCE2 TAGLN ENO2 VEGFC SDC4 COL12A1 TFPI2 MATN3 ADAM12 FSTL3 LAMC2 SAT1 GEM FN1 PLOD2 IGFBP4 QSOX1 ECM1 LGALS1 PMEPA1 THBS1 CDH11 PPIB CAPG TIMP1 PTHLH PVR LAMA3 BDNF TNFRSF12A DAB2 PLOD3
HALLMARK_XENOBIOTIC_METABOLISM	0.00900589	0.0250164	0.382252	1.51856	51	142	VNN1 CFB KYNU HSD17B2 XDH CES1 SMOX HSD11B1 CDA EPHA2 GCH1 ARG2 CYP2E1 PYCR1 NDRG2 ALAS1 ASL ITIH4 GSTT2 PTGES MAOA UPP1 ACP2 CA2 ABCC3 DHRS1 SHMT2 DHPS IGFBP4 PC SLC12A4 NINJ1 PSMB10 PGD ALDH2 PAPSS2 DDAH2 TPST1 MTHFD1 AP4B1 CYP2S1 PPARD TGFB2 CSAD PEMT CYB5A PTS JUP PMM1 ACOX3 GART MT2A
HALLMARK_UNFOLDED_PROTEIN_RESPONSE	0.0201175	0.0529408	0.389988	1.47496	112	105	IFIT1 RRP9 ERN1 VEGFA TUBB2A CEBPB ATF3 PDIA5 EXOSC1 ZBTB17 MTHFD2 NHP2 EXOSC5 ATF4 KDELR3 PREB ARFGAP1 NOP14 TATDN2 STC2 HYOU1 NOP56 CKS1B EIF4G1 SHC1 XBP1 DKC1 NOLC1 RPS14 YIF1A NABP1 EIF4A3 EXOC2 ALDH18A1 EEF2 CALR DNAJA4 EDC4 DCTN1 GEMIN4 PAIP1 GOSR2 EXOSC9 BANF1 EXOSC10 DCP1A ATP6V0D1 DDX10 FUS
HALLMARK_KRAS_SIGNALING_DN	0.0303473	0.0758684	0.409014	1.46909	165	78	MX1 IFI44L SLC6A14 EDN1 KRT4 CHST2 TGM1 SERPINB2 UPK3B CAMK1D RYR1
HALLMARK_APICAL_JUNCTION	0.0355356	0.0846086	0.344571	1.37398	205	145	MMP9 ICAM1 RHOF ALOX15B ICAM5 ACTN1 LAMB3 CLDN4 CD99 TUBG1 MAPK11 B4GALT1 THBS3 CDH4 KRT31 LAMC2 IKBKG SYMPK CRB3 PFN1 MSN RAC2 MYH9 AMIGO2 SRC YWHAH MVD SHC1 ACTG1 CDH3 ACTB CDH11 FLNC LAMA3 GTF2F1 HADH RSU1 TRAF1 JUP RRAS EPB41L2 NLGN2 CLDN7 MYL12B
HALLMARK_CHOLESTEROL_HOMEOSTASIS	0.110641	0.230501	0.369135	1.29711	600	68	PLSCR1 PLAUR CXCL16 FDPS IDI1 LDLR ERRFI1 TRIB3 DHCR7 ATF3 HMGCS1 SQLE EBP LSS FDFT1 FASN ACAT2 ANTXR2 TM7SF2 FBXO6 MVD ACTG1 TNFRSF12A ACSS2 JAG1 S100A11
HALLMARK_REACTIVE_OXYGEN_SPECIES_PATHWAY	0.142012	0.253593	0.404489	1.29392	743	42	SOD2 SBNO2 GLRX STK25 HMOX2 NDUFS2 CDKN2D PFKP SOD1 PRDX2 TXNRD2 FTL ERCC2 OXSR1 PRDX4 NDUFB4 GPX4 SCAF4
HALLMARK_ESTROGEN_RESPONSE_LATE	0.109873	0.230501	0.306727	1.23697	640	156	SERPINA3 S100A9 ANXA9 SULT2B1 PDZK1 ASS1 ISG20 TST MICB BTG3 FLNB KLK11 GJB3 DHCR7 TJP3 TFPI2 PPIF KLK10 PTGES GLA LAMC2 TSTA3 SERPINA1 FDFT1 GALE CA2 IGFBP4 TSPAN13 FKBP4 LSR LLGL2 NXT1 PAPSS2 RPS6KA2 STIL CLIC3 FRK CISH XBP1 CA12 TPBG
HALLMARK_MTORC1_SIGNALING	0.118056	0.236111	0.293343	1.21247	696	190	CORO1A STC1 MTHFD2L RRP9 GLRX TUBA4A NAMPT IDI1 LDLR PPP1R15A TRIB3 TUBG1 DHCR7 MAP2K3 HK2 HMGCS1 SQLE MTHFD2 EBP MLLT11 GLA DAPP1 CTSC ACLY PNP ALDOA POLR3G SHMT2 PLOD2 TOMM40 NFYC ENO1 STIP1 TM7SF2 ABCF2 YKT6 PFKL PSMD14 FKBP2 LDHA PSMC4 SQSTM1 CCNF BHLHE40 PSMB5 XBP1
HALLMARK_HEME_METABOLISM	0.141063	0.253593	0.297751	1.19801	819	153	PDZK1IP1 C3 BPGM OSBP2 SLC25A37 LMO2 SMOX CTNS SLC11A2 PPP2R5B HDGF MAP2K3 SLC6A9 EPOR MARCH2 CA2 HAGH HTRA2 MOCOS BSG PC RNF123 ISCA1
HALLMARK_GLYCOLYSIS	0.134061	0.253593	0.292678	1.19588	785	172	IER3 CHST2 STC1 BIK ANGPTL4 ISG20 IGFBP3 GLRX VEGFA ENO2 B4GALT2 TGFA HK2 B4GALT1 SLC16A3 PPFIA4 TSTA3 KDELR3 GALE GYS1 ALDOA GMPPB PLOD2 GMPPA STC2 PC FKBP4 MDH2 ENO1 QSOX1 ARTN AKR1A1 GOT2 LDHA MED24 EFNA3 TPST1 B3GAT3 PSMC4 PKM TPBG PFKP SOD1 HAX1 MPI CYB5A B3GNT3 ANG GOT1 GALK2 B4GALT7 NANP P4HA2 ANKZF1 BPNT1 EXT1 PMM2 SPAG4 NSDHL PGK1 PHKA2 PGAM1 B4GALT4 NT5E TALDO1
HALLMARK_TGF_BETA_SIGNALING	0.214286	0.331396	0.361832	1.19267	1127	49	BMP2 PPP1R15A SMAD3 LTBP2 IFNGR2 CDK9 ID1 SMAD7 BCAR3 PMEPA1 THBS1 SKI TGIF1 SPTBN1 TGFB1 FURIN SMURF2
HALLMARK_HEDGEHOG_SIGNALING	0.25521	0.364586	0.425721	1.17105	1297	21	NRCAM PML VEGFA CDK5R1 MYH9 L1CAM
HALLMARK_ANGIOGENESIS	0.279061	0.377109	0.41048	1.14807	1425	23	CXCL6 STC1 VEGFA
HALLMARK_APICAL_SURFACE	0.303876	0.399837	0.380336	1.11983	1567	29	RHCG PLAUR LYN PCSK9 B4GALT1 LYPD3 EPHB4
HALLMARK_MYC_TARGETS_V1	0.247363	0.363769	0.265654	1.10154	1453	196	RRP9 HDGF SRM CCT5 CTPS1 RUVBL2 MYC NHP2 NOP16 TUFM CCT7 RPL22 CYC1 RAN PSMD8 CAD SNRPD3 NOP56 SRSF7 GOT2 PSMD14 LDHA HSP90AB1 KPNA2 SNRPD1 PA2G4 HDDC2 PHB PSMC4 SNRPA1 EIF3B PSMD3 PPM1G UBE2L3 VDAC1 PSMA6 CCT3 CCT2 ODC1 RNPS1 PSMD7 PSMA7 SNRPA NOLC1 ILF2 EIF3D SNRPG CSTF2 TRIM28 MRPL9 PSMD1 PGK1 RSL1D1 H2AFZ PRDX4 SRSF2 PWP1 EIF4H LSM2 KARS RPS2 PPIA G3BP1 AIMP2 PCBP1 PSMB3 EXOSC7 CDC45 PHB2 CUL1
HALLMARK_P53_PATHWAY	0.266362	0.369948	0.264386	1.09183	1574	188	LIF HBEGF IL1A IER3 BMP2 DRAM1 ERCC5 ALOX15B EPHA2 KRT17 CD82 TAP1 PLK3 PPP1R15A TGFA TRIB3 RRAD ATF3 CDK5R1 UPP1 RHBDF2 SAT1 BTG1
HALLMARK_ESTROGEN_RESPONSE_EARLY	0.35581	0.456167	0.257441	1.04323	2078	163	ANXA9 TGM2 PODXL SULT2B1 PDZK1 WWC1 MICB P2RY2 RRP12 SLC37A1 FLNB ISG20L2 DHCR7 TJP3 B4GALT1 PPIF KLK10 MYC PTGES GLA MAST4 FDFT1 KRT18 FASN GAB2 IGFBP4 STC2 FKBP4 TGIF2 NXT1 MED24 PAPSS2 RPS6KA2 CLIC3 FRK CANT1 CISH TMEM164 BHLHE40 XBP1 CA12 TPBG SFN MREG
HALLMARK_PEROXISOME	0.398452	0.498064	0.281075	1.02949	2212	86	SOD2 FABP6 SULT2B1 SLC25A19 FDPS IDI1 CTPS1 DLG4 NUDT19
HALLMARK_MYOGENESIS	0.474168	0.562623	0.253235	0.98536	2734	122	HBEGF SMTN ENO3 SPDEF LAMA2 FDPS IGFBP3 GJA5 MAPK12 TAGLN FST KIFC3 RYR1 PDLIM7 PPFIA4 TNNT1 ADAM12 FLII
HALLMARK_FATTY_ACID_METABOLISM	0.739783	0.821981	0.2203	0.868511	4289	134	VNN1 G0S2 ENO3 CD1D IDI1 UBE2L6 ENO2 HMGCS1 MGLL PSME1 MAOA GCDH CA2 ALDOA FASN IDH3B ACAT2 MDH2 LDHA LGALS1 YWHAH ADSL NTHL1 HADH ECHS1 ECI1 PDHA1 ODC1 PTS ACAA1
HALLMARK_DNA_REPAIR	0.81645	0.868564	0.21001	0.83359	4714	141	ERCC5 CDA POLD1 POLB VPS28 HCLS1 SNAPC4 COX17 PNP RBX1 ADRM1 AK1 GUK1 CANT1 GTF3C5 MPG GTF2F1 ERCC3 AAAS EDF1 NELFE APRT POLR2I POLL POLR2H SEC61A1 POLE4 ADA SAC3D1 POLD4 ERCC2 BCAP31 TSG101 POLA2 POM121 DAD1 VPS37B ALYREF NME4 SURF1 SUPT5H
HALLMARK_PI3K_AKT_MTOR_SIGNALING	0.778898	0.846628	0.225428	0.825671	4325	86	TRAF2 TRIB3 MAP2K3 DAPP1 STAT2 PFN1 RPS6KA1 E2F1 MYD88 MKNK1 SQSTM1 RAC1 CSNK2B SFN AKT1 RAF1 MAPKAP1 CFL1 ARHGDIA ARPC3 TSC2 ARF1 HRAS PAK4 CALR ACACA ATF1 NFKBIB GRB2 RPTOR NCK1 ACTR3 AKT1S1 MAP3K7 SMAD2 PPP2R1B MKNK2 CDKN1A RALB
HALLMARK_ANDROGEN_RESPONSE	0.893853	0.931097	0.20428	0.755127	5001	90	NKX3-1 SPDEF ACTN1 IDI1 ALDH1A3 RRP12 HMGCS1 B4GALT1 AKAP12 SAT1 UAP1 PGM3 ADRM1 PA2G4 PMEPA1 STEAP4 MYL12A SEC24D KRT8 CCND3 AKT1
HALLMARK_OXIDATIVE_PHOSPHORYLATION	0.967835	0.977447	0.181088	0.745615	5716	184	NDUFB8 ALAS1 ATP1B1 FXN COX17 OGDH HTRA2 PMPCA IDH3B GRPEL1 CYC1 MDH2 ISCA1 SDHB GOT2 LDHA COX4I1 NDUFS2 NDUFA9 VDAC1 GPI ATP6V0B ECHS1 MRPS22 ECI1 PDHA1 TIMM8B CYB5A NDUFS6 ACAA1 IDH3A NDUFA8 IDH3G CS AIFM1 NDUFS3 OAT SDHA ACO2 MGST3 SURF1 NDUFS7 NDUFB4 COX6A1 BCKDHA MRPL15 NDUFS8 DLST COX6C ACADVL TIMM9 GPX4 UQCR10 NDUFB7 PHB2 UQCRC1 VDAC2 ETFB ATP6V1G1 IMMT GLUD1 CYB5R3 RHOT2 SUCLG1 TIMM17A AT…
HALLMARK_ADIPOGENESIS	0.977447	0.977447	0.177729	0.725231	5720	171	C3 STAT5A LIPE ANGPTL4 TST IFNGR1 DHCR7 MGLL SLC19A1 ACLY NKIRAS1 PREB PIM3 ABCB8 ALDOA GRPEL1 CYC1 MDH2 CMPK1 SDHB PFKL UBC ALDH2 PFKFB3 YWHAG HADH SOD1 ECHS1 SLC25A1 PEMT IDH3A DGAT1 IDH3G PPARG CS AIFM1 NDUFS3 NABP1 ACO2 FAH MGST3 COL4A1 TALDO1 RREB1 AK2 CHCHD10 COX6A1 BCKDHA MRPL15 GPX4 SLC5A6 UQCR10 NDUFB7 UQCRC1 SLC25A10
HALLMARK_NOTCH_SIGNALING	0.549125	0.624005	-0.304024	-0.939213	2665	28	ARRB1 FZD1 LFNG NOTCH1 FZD5 SAP30
HALLMARK_UV_RESPONSE_DN	0.483856	0.562623	-0.240845	-0.985423	2067	120	DBP NR1D2 MAGI2 KCNMA1 ADD3 SDC2 SYNE1 PIK3R3 NRP1 ATRX FHL2 MT1E PTEN CITED2 NEK7 PLCB4 ACVR2A CAV1 TGFBR3 DLC1 NIPBL NR3C1 NFIB IRS1 TFPI CDKN1B GCNT1 PHF3 COL1A1
HALLMARK_BILE_ACID_METABOLISM	0.416867	0.508374	-0.272569	-1.01613	1907	67	BBOX1 TFCP2L1 HSD17B11 SCP2 NUDT12 SLC27A2 ABCA5 ACSL1 PEX11A ABCD3
HALLMARK_MITOTIC_SPINDLE	0.172221	0.293684	-0.257608	-1.13135	707	194	NDC80 SASS6 BCL2L11 KIF20B DLGAP5 CENPF ARHGAP5 BRCA2 SORBS2 CENPE ARHGAP29 FBXO5 CNTRL CDK1 DST TOP2A TTK NEK2 LMNB1 KIF11 SMC4 PKD2 SHROOM2 SMC3 CCNB2 MARCKS ANLN PCM1 TLK1 RAPGEF5 FGD4 ALMS1 ARFGEF1 CEP192 RACGAP1 CEP57 KNTC1
HALLMARK_PROTEIN_SECRETION	0.218722	0.331396	-0.290309	-1.13661	964	91	AP3S1 ATP7A MON2 DST VAMP4 RAB22A YIPF6 ARFGEF1 CLCN3 CLN5 ANP32E VAMP7 TPD52 LAMP2 PPT1 RAB14 ADAM10 SNX2 RAB5A AP3B1 CLTA TMX1 GOLGA4 ATP6V1H SCAMP1 ARFGAP3 CLTC ARFGEF2 STX16 RAB2A
HALLMARK_WNT_BETA_CATENIN_SIGNALING	0.199708	0.322109	-0.372283	-1.20775	956	34	FRAT1 TCF7 HEY1 FZD1 GNAI1 NOTCH1 CCND2 DVL2 DKK1 HDAC11
HALLMARK_G2M_CHECKPOINT	0.0745904	0.169524	-0.281268	-1.22881	304	188	CENPA CDKN2C NDC80 KIF20B HMMR MAD2L1 CCNA2 CENPF PBK BRCA2 CENPE FBXO5 CDK1 TOP2A TTK NEK2 LMNB1 KIF11 XPO1 SMC4 ATRX SMC2 CCNB2 MARCKS CDKN3 ORC6 CDC7 SAP30 UBE2C RACGAP1 DR1 POLQ MKI67 CDKN1B ARID4A NUSAP1 EFNA5 RAD54L CCNT1 TMPO PTTG1 EZH2 MCM6 CUL5 PDS5B CASP8AP2 KIF2C MEIS1 KIF22 FOXN3 RPA2 PRPF4B ORC5
HALLMARK_PANCREAS_BETA_CELLS	0.176211	0.293684	-0.477098	-1.26647	876	15	FOXO1 ISL1 ELP4 SRP9 MAFB SEC11A FOXA2 AKT3
HALLMARK_E2F_TARGETS	0.000969697	0.00323232	-0.366204	-1.60902	3	195	CDKN2C USP1 HELLS DCK HMMR DLGAP5 MAD2L1 BRCA2 DEPDC1 CENPE SPC24 DEK WEE1 CDK1 TOP2A RFC3 LMNB1 XPO1 SPC25 SMC6 SMC4 ING3 CCP110 SMC3 CCNB2 GINS4 ATAD2 CDKN3 ORC6 MSH2 NBN DUT MCM4 BRMS1L POLD3 PSIP1 RAD50 DIAPH3 RACGAP1 RAD51C PCNA ANP32E BRCA1 CIT EED MMS22L PRPS1 E2F8 MKI67 CDKN1B NUP107 EXOSC8 SLBP TMPO SPAG5 PTTG1 EZH2 MCM6 LUC7L3 NUP153 NUDT21 RAD51AP1 PDS5B KIF2C KIF22 UNG IPO7 NAP1L1 RPA…
HALLMARK_SPERMATOGENESIS	0.00259516	0.00763281	-0.463049	-1.70663	11	62	SPATA6 ZC2HC1C GAD1 ARL4A CDK1 STRBP RPL39L TTK NEK2 RFC4 CCNB2 PSMG1 SIRT1 CDKN3 RAD17 MLF1 GMCL1 PHF7 TOPBP1 MLLT10 IFT88 NCAPH EZH2 NPHP1 KIF2C COIL

## Sheet: NHBE_SC2_vs_mock_c1.all
pathway	pval	padj	ES	NES	nMoreExtreme	size	leadingEdge
chr4q13	0.000195618	0.00649903	0.793075	2.2399	0	23	CXCL5 CXCL3 CXCL6 CXCL1 CXCL2 AMTN MTHFD2L EREG
chr1q21	0.000175193	0.00649903	0.551654	2.1532	0	129	SPRR2E SPRR2D PGLYRP4 S100A8 SPRR2A S100A12 S100A9 IVL CRCT1 ANXA9 SPRR1A NBPF14 PDZK1 SPRR1B GJA5 LIX1L ADAMTSL4 NBPF15 CRNN MLLT11 SEMA6C MRPS21 PLEKHO1 CTSS CREB3L4 ARNT ADAR FLAD1 ECM1 NBPF9 CKS1B TUFT1 EFNA3 SHC1
chr6q23	0.0113481	0.0840102	0.637361	1.78066	57	22	VNN1 TNFAIP3 IFNGR1
chr6p21	0.000171644	0.00649903	0.43334	1.77597	0	186	TNF CFB LTB C6orf223 MUC21 PSMB9 IER3 NFKBIE PSMB8 SPDEF PSORS1C3 VEGFA MICB GUCA1B TAP1 TUBB HLA-B VARS HSPA1A GTPBP2 PRR3 SLC44A4 PFDN6 MICA FKBPL TAP2 HSPA1L DDR1 GPSM3 WDR46 DAXX NFKBIL1 TREM1 BYSL PSORS1C1 XPO5 HSP90AB1 CLIC1 POU5F1 PHF1 ITPR3 PPP1R18 DDAH2 MRPL14 ANKS1A BAG6 PPP1R10 MEA1 ABCF1 B3GALT4 PPARD CSNK2B TAPBP CCDC167 PRRC2A HSPA1B RRP36 ZBTB9 CCND3 ATAT1 SKIV2L NELFE RPS18 C6orf1…
chr16q21	0.0109546	0.0840102	0.627064	1.77103	55	23	TEPP CNGB1 ZNF319 USB1 KIFC3 NDRG4 KATNB1 DOK4 GINS3 GOT2 CDH11
chr17p13	0.00139616	0.0248982	0.439094	1.73146	7	139	XAF1 SLC13A5 TMEM88 ENO3 ALOX15B CXCL16 TRPV3 SLC16A13 KCTD11 CTNS FAM57A NEURL4 TNFSF12 NLRP1 DLG4 RILP WRAP53 PLD2 ABR TIMM22 C17orf97 ALOX12P2 MYO1C PFN1 SPAG7 SHPK RPH3AL TMEM102 CYB5D1 ZNF232 ITGAE SLC43A2 FXR2 CTC1 PSMB6 RNF167 KIF1C PELP1 GPS2 CLUH WDR81 CNTROB AURKB MYH3 CD68 CAMTA2 USP43 NLGN2 CLDN7 SOX15 ANKFY1 MYBBP1A INPP5K VPS53 RAP1GAP2
chr21q22	0.00397686	0.0425524	0.46513	1.70685	21	88	MX1 MX2 LINC00313 CSTB EVA1C ICOSLG PDE9A RRP1 SLC37A1 WDR4 PWP2 IFNAR2 SLC19A1 IFNGR2 LSS FAM207A ABCG1 KCNJ15 PFKL MCM3AP-AS1
chr22q13	0.00332866	0.0395741	0.425449	1.6606	18	129	MAFF TYMP PDGFB C22orf23 SERHL2 APOBEC3G BIK GCAT CDC42EP1 MAPK12 RANGAP1 PDXP MAPK11 CSNK1E TRMU ATF4 KDELR3 PNPLA3 SCO2 PIM3 MIRLET7BHG RBX1 GGA1 TTLL12 RAC2 LGALS1 CBY1 ZC3H7B GTPBP1 TCF20 DESI1 ALG12 ADSL JOSD1 PPP6R2 SBF1 PICK1 MAPK8IP2 SHANK3 PMM1 TUBGCP6
chr15q25	0.0173037	0.1058	0.525436	1.66054	90	39	BCL2A1 GOLGA6L4 NMB STARD5 KLHL25 UBE2Q2P1 ST20 CHRNB4 MRPL46 PDE8A
chr17q21	0.00206221	0.0296358	0.409876	1.65686	11	164	CSF3 KRT24 ITGB3 STAT5A IFI35 KRT23 B4GALNT2 DHX58 KRT17 KRT16 CCDC103 FMNL1 TMEM106A FAM117A TUBG1 ETV4 CNTNAP1 EME1 SCRN2 TMEM92 KRT31 ACLY HOXB7 ABCC3 IGFBP4 LRRC59 NAGS MED24 KRTAP2-3 MAP3K14-AS1 G6PC3 SNF8 PHB MLX COASY PSMD3 STAT3 NAGLU TUBG2 VPS25 MRPL27 DHX8 JUP EFTUD2
chr2q14	0.0179584	0.106753	0.503738	1.64532	94	47	IL36G IL1A IL1B MARCO PAX8 CHCHD5 IL36RN IL1RN
chr19p13	0.000314961	0.0084252	0.369811	1.63302	1	349	TNFSF14 ICAM1 C3 BST2 IZUMO4 HSH2D LRG1 ANKLE1 VAV1 ZNF439 SBNO2 ZSWIM4 ANGPTL4 ICAM5 EPHX3 KLHL26 CDC34 STAP2 ARID3A OLFM2 MVB12A MPV17L2 SAMD1 LDLR GNA15 ZNF844 FUT3 GRIN3B TJP3 TICAM1 ARRDC2 EIF3G UCA1 SYDE1 ELOF1 C19orf44 FSTL3 EPOR MRPL54 UHRF1 GCDH DUS3L ICAM3 FARSA GTPBP3 DOHH GPR108 MOB3A TRMT1 COPE MAP1S MARCH2 SLC25A23 ASF1B GADD45GIP1 ZNF653 INSR DPP9 FBXL12 CRB3 SH2D3A DHPS CDC37 BSG …
chr2q36	0.0351987	0.163102	0.607298	1.61343	177	18	CCL20 SGPP2 PID1
chr16q24	0.022268	0.122093	0.470042	1.58752	118	56	TUBB3 CTU2 DBNDD1 ZNF276 CPNE7 FANCA PIEZO1 COTL1 GAS8 SNAI3-AS1 MVD COX4I1 CYBA BANP MBTPS1 AFG3L1P DEF8 EMC8 SPATA2L ANKRD11 RNF166 APRT SPG7 CDK10 CENPBD1 ZC3H18 C16orf74 GINS2 MAP1LC3B CBFA2T3 KLHDC4 TCF25 ZNF778 TRAPPC2L KLHL36 USP10 RPL13 ACSF3
chr14q32	0.0228212	0.122093	0.40851	1.51302	126	93	IFI27 TNFAIP2 SERPINA3 OTUB2 ASB2 TRAF3 IFI27L1 MEG3 NUDT14 WDR25 SERPINA1 ZBTB42
chr11p15	0.0123823	0.0854777	0.384058	1.51289	70	137	SAA2 SAA1 MRGPRX3 IFITM1 IRF7 IFITM3 RASSF10 TMEM9B-AS1 NRIP3 DUSP8 MICAL2 IFITM2 AMPD3 SIGIRR CYB5R2 TRIM21 MRPL17 DNHD1 RPLP2 GALNT18 RHOG OSBPL5 ARFIP2
chr20p13	0.0462822	0.190469	0.463638	1.49623	243	44	SMOX CDC25B SIRPB1 TRIB3 SLC4A11 SIRPB2 TMEM74B IDH3B NOP56 NRSN2 MRPS26 NSFL1C PSMF1 CENPB ZNF343 DDRGK1 RNF24
chr7p13	0.0782626	0.230002	0.524121	1.46429	399	22	NACAD SNHG15 OGDH ZMIZ2 YKT6 DDX56 URGCP DBNL TBRG4 TMED4
chr20q11	0.0462744	0.190469	0.407988	1.44974	253	73	SAMHD1 TGM2 BPIFA1 ARHGAP40 SCAND1 CDK5RAP1 ID1 MANBAL E2F1 TGIF2 PROCR SRC CHMP4B DLGAP4 EDEM2 CTNNBL1 HM13 ZNF341 PLAGL2 EIF6 ACSS2 DNMT3B SOGA1 BCL2L1 SPAG4 TP53INP2 SNTA1 MAPRE1 NECAB3 RBM12 CPNE1 ERGIC3 ASXL1 TM9SF4 NFS1 NCOA6
chr17q25	0.027065	0.137903	0.36868	1.43919	153	130	C1QTNF1 SOCS3 SLC25A19 MIF4GD TSEN54 MRPL12 PYCR1 SLC16A3 MRPS7 RHBDF2 LGALS3BP DUS1L FASN JMJD6 SGSH SNHG16 NAT9 NPLOC4 LLGL2 RFNG UNC13D HID1 ENGASE CYTH1 TRIM65 ACTG1 SAP30BP ARL16 CANT1 WBP2 UBE2O FOXK2 P4HB MAFG GGA3 MRPL38 CBX2 ARHGDIA HGS GPS1 TNRC6C PGS1 EIF4A3 CHMP6 ALYREF SRSF2 TBC1D16 SIRT7 CDC42EP4 TMC6 NUP85 SLC25A10 CYGB TTYH2 GRB2 SYNGR2 TBCD RPTOR EVPL ASPSCR1 ENDOV DCXR OGFOD3
chr1p36	0.0113846	0.0840102	0.339395	1.42838	67	226	SAMD11 WNT4 ISG15 CDA EPHA2 PADI2 EFHD2 RNF207 CDK11A MXRA8 SRM SLC25A33 TMEM51 ERRFI1 RUNX3 NPHP4 ATAD3A LDLRAD2 DFFB MORN1 ZBTB17 CDK11B NECAP2 THAP3 PDPN PNRC2 ATP13A2 PIK3CD GPN2 ATAD3B GALE GPR157 PANK4 RPL22 GPR153 NUDC PADI1 DNAJC11 ENO1 RPS6KA1 SDHB MAP3K6 FBXO6 SH3BGRL3 DHDDS ACOT7 ARHGEF16 PGD OTUD3 MYOM3 AURKAIP1 NMNAT1 CLCN6 AUNIP SFN SKI MFAP2 NOC2L LRRC47 TMEM51-AS1 PLCH2 HMGN2 MTOR…
chr16p11	0.0562005	0.201578	0.405757	1.42317	304	68	CORO1A CLUHP3 MAPK3 KCTD13 TGFB1I1 TUFM GDPD3 ALDOA ZNF764 ZNF688 CD2BP2 ZNF267 TBC1D10B FBXL19 DCTPP1 VKORC1 BCKDK ATP2A1 MVP NFATC2IP SRCAP ARMC5 PRSS8 HSD3B7 PRR14 RNF40 ZNF668
chr1q22	0.0762502	0.230002	0.446737	1.41183	400	39	EFNA1 FDPS TRIM46 ARHGEF2 THBS3 LAMTOR2 PMF1 MEX3A YY1AP1 DAP3 CCT3 SEMA4A FAM189B SSR2 GON4L RUSC1 KRTCAP2 MEF2D RAB25 MTX1
chr1p34	0.0378936	0.168942	0.367007	1.40942	212	117	ZC3H12A COL9A2 CCDC24 HYI MFSD2A PLK3 GJB4 BTBD19 B4GALT2 GJB3 SLC6A9 CTPS1 ELOVL1 STK40 YRDC RHBDL2 MAP7D1 FHL3 SMIM12 SH3D21 NFYC ST3GAL3 YBX1 ARTN AKR1A1 EIF2B3 OSCP1 EBNA1BP2 ADPRHL2 GNL2 POMGNT1 HECTD3 MAST2 C1orf50 ATP6V0B ERI3
chr5q35	0.0579391	0.203262	0.393711	1.40469	315	75	N4BP3 NEURL1B GABRP PRELID1 MXD3 DUSP1 PDLIM7 RAB24 STK10 NHP2 DOK3 NOP16 SH3PXD2B DDX41 UIMC1 STC2 DBN1 HNRNPAB MGAT4B CLTB KIAA1191 SQSTM1 TBC1D9B GPRIN1 ARL10 B4GALT7 HIGD2A LMAN2
chr14q12	0.0832534	0.234424	0.447701	1.39998	433	37	IRF9 TGM1 RIPK3 PSME2 ADCY4 PSME1 RABGGTA EMC9 DHRS1 IPO4 LTB4R2
chr1p35	0.0743604	0.230002	0.397844	1.37846	403	63	IFI6 SNORA61 PTAFR TMEM39B SMPDL3B MARCKSL1 CCDC28B EIF3I TMEM234 RNF19B SERINC2 SNHG12 PHC2 TRIM62 PTPRU AK2 PEF1 COL16A1 SNRNP40 YTHDF2 PTP4A2 XKR8
chr19q13	0.00551978	0.0524462	0.303059	1.36967	35	457	IGFL1 PLA2G4C RELB ZNF792 BCL3 WDR62 POU2F2 ZNF530 PLAUR LENG9 FOSB SULT2B1 CGB7 KLK12 NCCRP1 LIPE ZNF565 RASIP1 ZNF222 PPFIA3 CCDC61 POLD1 CEACAM19 MYH14 KPTN FXYD5 ZNF30 ZNF784 EPS8L1 RYR1 FUT2 CBLC PPP1R15A KLK11 PRMT1 ZNF583 ZNF599 ZNF582 ALKBH6 XRCC1 TMEM147 TNNT1 LENG1 KLK10 SPRED3 KLK13 RUVBL2 ZNF460 KLK5 EXOSC5 PDCD2L NUDT19 CAPN12 LINC00665 C19orf48 GYS1 ZNF529 PSENEN DEDD2 GRAMD1A SYMPK…
chr7p22	0.0822454	0.234424	0.405507	1.36757	440	55	ADAP1 GNA12 NUDT1 PRKAR1B MAFK PMS2CL FAM20C SNX8 SLC29A4 ACTB EIF3B RAC1 RNF216P1 INTS1 PSMG3 MAD1L1 FBXL18 KDELR2 CARD11 USP42 AIMP2 WIPI2 SUN1 TNRC18 GET4 RNF216 ZDHHC4 ZNF815P
chr20q13	0.0565171	0.201578	0.349557	1.35338	319	123	MMP9 PI3 HELZ2 KCNG1 SLPI CEBPB SDC4 TP53RK CDH4 EEF1A2 CD40 ARFGAP1 TMEM189 ADRM1 PLTP ZNFX1 OSBPL2 SLC13A3 SPATA2 SLC9A8 ZNF335 RGS19 PMEPA1 DDX27 ARFRP1 PKIG TPD52L2 ZMYND8 RNF114
chr9q34	0.0502618	0.198086	0.343018	1.35261	287	139	LCN2 SLC2A6 ASS1 TUBB4B NTMT1 TRAF2 AIF1L RNF208 GBGT1 PTGES2 TOR1B INPP5E PTGES ASB6 CDK9 SNAPC4 MRPS2 ABL1 PMPCA FBXW5 SLC27A4 AGPAT2 FAM129B ARRDC1 DPM2 AK1 CLIC3 SWI5 SH3GLB2 GTF3C5 NCS1 SSNA1 SURF2 ST6GALNAC4 DDX31 REXO4 RPL7A TOR4A POMT1 ZER1 EDF1 SURF6 FPGS USP20 MED22 TMEM203 FNBP1 TMEM141 EGFL7 GPSM1 SURF1 GOLGA2 SPTAN1 QSOX2 SAPCD2
chr5q33	0.114704	0.282146	0.415238	1.33333	602	43	TNIP1 ZNF300P1 FABP6 CD74 ANXA6 ADAM19 CCNJL NIPAL4 LSM11
chr11q22	0.12953	0.298082	0.444917	1.33159	671	30	BIRC3 MMP13 MMP1 ZC3H12C MMP10
chr11q13	0.0603935	0.204226	0.318869	1.30111	352	178	MYEOV P2RY6 CDC42EP2 RELT EHD1 ATG16L2 FOSL1 PPP2R5B P2RY2 PPP1R14B SLC29A2 DHCR7 SIPA1 IGHMBP2 C11orf24 C11orf68 COA4 CLCF1 DRAP1 CLPB PC STIP1 UNC93B1 KLC2 TM7SF2 FKBP2 FIBP DPP3 OVOL1 ZFPL1 RELA STARD10 SPTBN2 EFEMP2 ZNHIT2 SYVN1 CFL1 CORO1B YIF1A RAB1B SAC3D1 POLD4 CTTN NUDT22 CDK2AP2 RBM14 POLA2 DGAT2 LRP5 CAPN1 ANO1 EHBP1L1 C11orf80 ZDHHC24 EIF1AD SF3B2 NADSYN1 BAD TPCN2 AIP NDUFS8 FAM89B M…
chr16p13	0.0693241	0.218167	0.323697	1.29243	399	152	IL32 ZG16B MSLN MMP25 UNKL BAIAP3 HMOX2 CARHSP1 TBL3 TRAP1 KCTD5 MLST8 HAGH AMDHD2 MRPS34 METTL22 SLC9A3R2 RPUSD1 PRSS21 CPPED1 SNRNP25 LUC7L C16orf91 FBXL16 PRSS22 DNAJA3 MGRN1 CCNF MPG TXNDC11 NTHL1 TNFRSF12A MRPL28 AXIN1 ECI1 TMEM8A RNPS1 RHBDF1 NUBP1 DEXI ZNF213 CASKIN1 SPSB3 TSC2 PMM2 RSL1D1 E4F1 RAB11FIP3 ZNF598 NME4 TRAF7 PAQR4 NOMO3 RPS2 NOMO1 JMJD8
chr8p12	0.182671	0.368789	0.498585	1.28677	914	16	DUSP4 RNF122 LINC00589 TTI2 NRG1 GTF2E2 MAK16 KIF13B
chr1q32	0.124978	0.293903	0.342434	1.26248	695	90	KIF21B G0S2 IKBKE HSD11B1 PIGR UBE2T MIR205 LAMB3 ATF3 CSRP1 NUAK2 C1orf74 PPFIA4 TMEM206 CD55
chr12q13	0.103953	0.268864	0.315228	1.24667	596	143	KRT6B RND1 KRT75 KRT4 TUBA1C TUBA1A ITGA5 TUBA1B SLC11A2 RAPGEF3 FKBP11 HDAC7 FMNL3 STAT2 KRT18 RBMS2 RPS26 SHMT2 KRT80 DDX23 PIP4K2C PA2G4 AMIGO2 STAC3 VDR MARS SPRYD3 GALNT6 CSAD PCBP2 C12orf54 RNF41 KRT8 AAAS
chr2q35	0.176336	0.35939	0.387961	1.24574	926	43	TUBA4A SLC23A3 TTLL4 FN1 PNKD GMPPA DNPEP RNF25 ZNF142 STK36 MREG STK11IP AAMP SLC4A3 MARCH4 ANKZF1 TMBIM1 GLB1L BCS1L CTDSP1 NHEJ1 SMARCAL1 ATIC
chr6p25	0.198399	0.380983	0.434796	1.23835	1015	24	SERPINB1 PSMG4 TUBB2A RPP40 HTATSF1P2 SERPINB6
chr1q23	0.219044	0.404098	0.356314	1.1877	1163	52	SH2D2A SLAMF9 ARHGAP30 CD1D HDGF ISG20L2 IGSF8 ETV3 PFDN2 UAP1 TOMM40L PEAR1 TAGLN2 NDUFS2 UFC1
chr12q24	0.156999	0.338737	0.295373	1.18463	903	157	OAS3 OAS2 RHOF HCAR3 RASAL1 TPCN1 DHX37 ORAI1 OASL ADAM1A PUS1 TMEM120B NOC4L SRSF9 P2RX4 RAN DDX54 HCAR2 FAM216A UBC GOLGA3 ALDH2 STX2 ZNF84 PSMD9 MMP17 TRPV4 GIT2 RILPL2 RBM19 FBXO21 MAPKAPK5 HVCN1 CUX2 ANKLE2 GLTP
chr5q32	0.27026	0.470208	0.404822	1.15298	1383	24	ADRB2 PRELID2 SH3RF2 AFAP1L1 PPP2R2B GRPEL2 SH3TC2 HMGXB3
chr22q12	0.235562	0.421686	0.323946	1.15111	1292	73	LIF OSBP2 SMTN TST MPST SLC35E4 PISD NEFH THOC5 ASCC2 MYH9 APOL2 YWHAH SFI1 TBC1D10A EIF4ENIF1 PES1 NIPSNAP1 XBP1 ASPHD2 TOM1
chr7p15	0.304707	0.513443	0.370393	1.11785	1585	31	IL6 CREB5 NFE2L3
chr1p33	0.329862	0.534824	0.434765	1.10491	1646	15	PDZK1IP1 CMPK1 STIL MKNK1
chr8p21	0.303914	0.513443	0.33137	1.10455	1614	52	CSGALNACT1 STC1 SLC25A37 NKX3-1 TNFRSF10A ADAM28
chr8q24	0.265789	0.470073	0.288119	1.10384	1493	115	MAPK15 BOP1 SLC39A4 THEM6 FAM83A MROH1 SQLE PARP10 MTSS1 MYC FER1L6 TIGD5 VPS28 TSTA3 PUF60 GSDMC TRIB1 AGO2 RECQL4 RHPN1 OPLAH DENND3 CYC1 ZC3H3 SHARPIN TRMT12 ZFAT RPL8 PLEC MAF1 CPSF1 MFSD3 DGAT1 EEF1D LY6E ZFP41 FBXL6
chr5p15	0.319455	0.527726	0.35942	1.10321	1664	34	DNAH5 CEP72 CCT5 MYO10 SLC12A7 ZNF622 TRIO ZDHHC11 CLPTM1L BRD9 NDUFS6 NSUN2 SDHA C5orf38 EXOC3 SRD5A1 MED10 MRPL36 TPPP
chr16q23	0.320581	0.527726	0.355402	1.09913	1675	35	HSD17B2 FA2H MLKL CDYL2 TMEM231 ZFP1 OSGIN1 C16orf46 PSMD7 WDR59 ZNRF1 ADAT1 KARS
chr6p24	0.352383	0.562761	0.410347	1.09019	1781	18	EDN1 NEDD9 HIVEP1 PAK1IP1 TBC1D7 RREB1 TMEM14B
chr3p21	0.329891	0.534824	0.270728	1.06437	1884	136	HYAL1 RRP9 CYB561D2 CDCP1 UBA7 ALAS1 KLHL18 ITIH4 MST1R ATRIP APEH SHISA5 HYAL3 CCDC71 CELSR3 GMPPB PFKFB4 RNF123 NEK4 PARP3 TWF2 DHX30 DUSP7 CISH IFRD2 KIF9 RAD54L2 MANF QARS CDC25A SCAP TUSC2 HEMK1 RASSF1 DNAH1 ACTR8 ELP6 QRICH1 MST1 GPX1 ARIH2 RFT1 GNAI2 MAP4 NME6 EXOSC7 UQCRC1 HYAL2 TGM4 C3orf62 TMEM115 NBEAL2 POC1A BAP1 MAPKAPK3 DCP1A TRAIP PRKCD
chrXq28	0.360487	0.567237	0.316397	1.05976	1924	53	SPRY3 NAA10 IKBKG FAM50A HMGB3 SLC10A3 LAGE3 L1CAM GDI1 DKC1 CXorf40A CD99L2 IDH3G IRAK1 BCAP31 NSDHL FLNA HAUS7 FUNDC2
chr8p11	0.410448	0.609577	0.337525	1.02455	2144	32	PLAT RAB11FIP1 POLB IDO1
chr2q37	0.403581	0.608213	0.303737	1.02435	2163	55	STK25 ING5 HDAC4 CAPN10 BOK ARMC9 ASB1 DGKD DIS3L2 FARP2 ATG4B SP100 PTMA
chr11q12	0.408882	0.609577	0.291722	1.02319	2218	68	SLC43A3 TMEM132A UBE2L6 WDR74 FADS3 LPXN BSCL2 CCDC86 TAF6L TMEM179B SERPING1 TMEM216 B3GAT3 TUT1 MRPL16 TNKS1BP1 DTX4
chr7q34	0.417106	0.611375	0.359042	1.0226	2135	24	LUC7L2 PARP12
chr22q11	0.413031	0.609577	0.290541	1.0216	2243	69	BID USP18 THAP7-AS1 PI4KAP2 PI4KAP1 GGT1 GSTT2 TPTEP1 LZTR1 SNRPD3 PPM1F CRYBB2P1 TOP3B HIRA DGCR11 UBE2L3 SLC25A1 GUSBP11 TXNRD2 KLHL22 SMARCB1 MED15
chr17q11	0.463342	0.665471	0.289338	0.988384	2489	59	LGALS9 ADAP2 TLCD1 CDK5R1 CRLF3 KIAA0100 TNFAIP1 TRAF4 TEFM ANKRD13B SDF2 FAM222B POLDIP2 TMEM199 SUPT6H ERAL1 PHF12 FLOT2 TP53I13 PIGS RPL23A CORO6 ALDOC UNC119 UTP6
chr15q26	0.473575	0.67116	0.296004	0.982276	2517	51	RHCG ISG20 ALDH1A3 SEMA4B FAM174B TICRR ZNF710 WASH3P CIB1 POLG HAPLN3 SNRPA1 AEN LRRK1 PCSK6
chr2p23	0.498417	0.692605	0.283487	0.962123	2675	57	XDH FNDC4 FAM228B UBXN2A CAPN14 KIF3C PREB EIF2B4 CAD GALNT14 LBH PPM1G ZNF513 GTF3C2 TP53I3 MRPL33 FOSL2 FKBP1B TMEM214 KRTCAP3
chr4q35	0.502054	0.693159	0.343073	0.958476	2565	22	TRIML2 ZFP42 RWDD4
chr17p11	0.510687	0.700557	0.298846	0.957639	2699	42	FAM83G MAP2K3 FLII DRG2 B9D1 C17orf51 MPRIP LLGL1 ATPAF2 MAPK7 PEMT TRIM16L UBB
chr15q15	0.524318	0.708643	0.272378	0.948397	2845	65	MIR1282 TGM5 GPR176 RHOV WDR76 CKMT1B EHD4 KNSTRN VPS18 SPINT1 CCNDBP1 ELL3
chr15q24	0.527107	0.708643	0.294424	0.945396	2770	43	STOML1 SEMA7A PML STRA6 C15orf39 ADPGK LOXL1-AS1 CLK3 MPI CSK PPCDC MAN2C1 SCAMP2 PTPN9 ARID3B
chr10p15	0.521033	0.708643	0.337848	0.943879	2662	22	IDI1 IL15RA PRKCQ PFKFB3 PFKP GTPBP4
chr4p16	0.55531	0.738114	0.268831	0.93145	3016	63	S100P ABCA11P EVC2 ZNF141 TNIP2 SORCS2 LETM1 AFAP1 NOP14 GRPEL1 BLOC1S4 MFSD10 SH3TC1 NOP14-AS1 WDR1 RNF4 PCGF3
chr6q25	0.579464	0.75613	0.278922	0.9148	3069	48	SOD2 RAET1L ULBP2 AKAP12 ZDHHC14 MRPL18 ACAT2 WTAP MTHFD1L
chr3q12	0.593452	0.76969	0.33915	0.888855	2990	17	NFKBIZ COL8A1 TRMT10C ZPLD1 RPL24 NIT2 FILIP1L CMSS1
chr9p24	0.606618	0.777343	0.317502	0.876931	3097	21	PDCD1LG2 IL33
chr7q11	0.66322	0.825169	0.252755	0.871972	3591	62	ZP3 DTX2 UPK3B POMZP3 CLDN4 ASL STX1A NSUN5P1 STAG3L3 NSUN5 BCL7B MDH2 TPST1 CRCP YWHAG CCDC146
chr11q24	0.697269	0.847815	0.259367	0.837019	3675	44	GRAMD1B FEZ1 ETS1 TMEM45B ST3GAL4 ROBO3 FLI1 FOXRED1 FAM118B CLMP
chr10q26	0.724972	0.866726	0.24415	0.834021	3895	59	ADAM8 PAOX CYP2E1 FUOM ADAM12 LRRC27 GRK5 FAM24B PSTK ZNF511 TUBGCP2 ECHS1 NSMCE4A RGS10 OAT
chr17q24	0.682593	0.83951	0.299243	0.826498	3485	21	KCNJ2 C17orf58 KPNA2 LRRC37A3 ABCA10 SMURF2
chr10q22	0.750875	0.878073	0.235187	0.824902	4074	68	C10orf55 PLAU ZSWIM8-AS1 USP54 MSS51 LRRC20 PPIF AIFM2 AGAP5 DNAJB12
chr9p13	0.755117	0.878234	0.239284	0.817398	4057	59	PRSS3 SHB DNAJB5 FAM214B FAM219A RUSC2 CCDC107 ANXA2P2 GALT VCP SIGMAR1 FANCG TLN1 CREB3 EXOSC3 RPP25L GBA2 UNC13B NUDT2 STOML2 TESK1 RGP1 GNE UBAP1
chr3p25	0.760453	0.87966	0.237359	0.814964	4091	61	IRAK2 WNT7A CAMK1 CHCHD4 IL17RC SEC13 TATDN2 GHRLOS MRPS25 ATG7 RAF1 PPARG SH3BP5 TMEM43 TAMM41 SLC6A11 RPUSD3 TSEN2 SLC6A6 BRPF1 SETD5
chr16q22	0.792857	0.912212	0.223842	0.810096	4328	81	DDX28 ENKD1 HAS3 RRAD E2F4 DHODH NIP7 ST3GAL2 SLC12A4 PSMB10 THAP11 CDH3 CMTM3 ACD CENPT COG8 DHX38 SLC7A6 DDX19A EDC4 PSKH1 VPS4A ELMO3 FHOD1 SLC7A6OS NOB1 PRMT7 ZNF821 TMEM208 ATP6V0D1 WWP2 GFOD2 SF3B3
chr7p14	0.740727	0.873091	0.263087	0.802679	3873	33	INHBA RP9 KIAA0895 MRPL32 GARS KBTBD2
chr12p13	0.901936	0.961771	0.20246	0.747909	5030	91	C1R C1S C1RL-AS1 ENO2 NOP2 PHC1 FKBP4 MIR614 B4GALNT3 A2ML1 DUSP16 CCDC77 USP5 DYRK4 WNT5B NDUFA9 EMP1 PLEKHG6 ETV6
chr7q32	0.821656	0.925135	0.248148	0.737386	4256	29	PODXL AHCYL2 NRF1 IMPDH1 FLNC HILPDA LRRC4 SND1 RBM28
chr15q22	0.854652	0.942761	0.227358	0.737234	4509	45	SNX22 PIF1 SMAD3 PLEKHO2 MAP2K1 ANXA2 TRIP4 PPIB CA12
chr16p12	0.864961	0.94924	0.222299	0.735439	4598	50	POLR3E GPRC5B SCNN1G LCMT1 HS3ST2 SYT17 ARHGAP17 CLN3 RPS15A XPO6 IL4R NOMO2 NSMCE1 KIAA0556 DCUN1D3
chr13q34	0.825704	0.925135	0.257134	0.726228	4220	23	RAB20 GAS6 RASA3 ATP11A
chr10q11	0.843853	0.935671	0.24332	0.723041	4371	29	AGAP4 LINC00839 ZNF485 ZNF239 ARHGAP22
chr3p14	0.881222	0.961771	0.225616	0.70159	4584	36	ADAMTS9 FLNB KBTBD8 ARF4 SLC25A26
chr2p11	0.886701	0.961771	0.230147	0.683897	4593	29	ST3GAL5 TMEM150A VAMP5 CAPG TCF7L1
chr9q32	0.895931	0.961771	0.234819	0.663203	4579	23	TNFSF15 COL27A1 BSPRY
chr11q23	0.959139	0.998248	0.189966	0.658198	5210	63	UPK2 C11orf71 TAGLN OAF TMPRSS13 HYOU1 C2CD2L TIMM8B BCL9L PCSK7 PTS DPAGT1 TMEM25 RNF26 NLRX1 LAYN SIK2
chr10p13	0.903346	0.961771	0.236728	0.647478	4616	20	CAMK1D RPP38 FAM171A1 RSU1 OPTN SUV39H2 VIM HSPA14 SEPHS1
chr2p25	0.931604	0.986063	0.212208	0.640445	4848	31	HPCAL1 SH3YL1 GRHL1 PXDN ATP6V1C2 ODC1 E2F6
chr3q27	0.977858	0.998248	0.18448	0.579988	5122	38	LAMP3 LIPH PSMD2 RTP4 EIF4G1 CLCN2 ALG3 POLR2H YEATS2 TBCCD1
chr16q12	0.960477	0.998248	0.20542	0.573902	4908	22	CES1 CYLD IRX5 CRNDE BRD7 IRX3 MMP2 ADCY7
chr11p11	0.98726	0.998248	0.173114	0.547093	5191	39	CD82 ACP2 PSMC3 DGKZ TP53I11 NDUFS3 SLC35C1 ZNF408 PTPRJ PEX16 EXT2 NUP160 SLC39A13 FNBP4 ARFGAP2 ARHGAP1 MADD AMBRA1 ATG13
chr9p21	0.981608	0.998248	0.188235	0.52589	5016	22	DDX58 B4GALT1 MTAP ACO1 FOCAD DNAJA1
chr17q23	0.996355	0.998248	0.155609	0.486594	5193	37	ERN1 POLG2 LIMD2 PTRH2 SNORD104 FTSJ3 STRADA METTL2A TANC2
chr3q23	0.986181	0.998248	-0.187059	-0.507765	4923	16	SLC25A36 XRN1 U2SURP ATR TRPC1
chr14q11	0.996782	0.998248	-0.149175	-0.530538	4646	53	SLC7A8 PPP1R3E DHRS4-AS1 C14orf93 LINC00641 RNASE1
chr7q22	0.998248	0.998248	-0.143275	-0.546559	4556	77	GPC2 ORAI2 ZCWPW1 FAM200A CCDC71L ATXN7L1 SYPL1 PMPCB PPP1R35 TRIM4 LAMTOR4 ARMC10 ZKSCAN5
chr17q12	0.976443	0.998248	-0.179388	-0.624726	4600	47	LINC00672
chr7q36	0.972117	0.998248	-0.181755	-0.630548	4601	46	ATG9B ACTR3C
chr17q22	0.935378	0.986063	-0.209615	-0.648417	4544	27	SKA2 SCPEP1 RAD51C STXBP4 COIL YPEL2 GDPD1 PRR11 VEZF1
chr14q13	0.80728	0.923839	-0.269296	-0.754012	3991	18	PAX9 MBIP BRMS1L NKX2-1 EGLN3 MIPOL1 CFL2 SNX6 SRP54
chrXq13	0.842127	0.935671	-0.23638	-0.757301	4021	32	EDA CHIC1 NAP1L2
chr14q24	0.893383	0.961771	-0.202285	-0.769375	4063	76	TGFB3 IRF2BPL ZC2HC1C COX16 PTGR2 ISCA2 DNAL1 ANGEL1 ALDH6A1 ERH PAPLN TMED8 FCF1 TTLL5
chr5p13	0.818998	0.925135	-0.238483	-0.775331	3922	34	GHR LMBRD2 NIPBL OXCT1 NUP155 PRKAA1 NPR3 SLC1A3 ZFR C5orf51 SUB1 RAD1
chr12q23	0.8125	0.924867	-0.226725	-0.792859	3821	48	NT5DC3 GLT8D2 BTBD11 CHPT1 HCFC2 TCP11L2 ALDH1L2 TMPO NEDD1 ACTR6 ISCU APAF1 SNRPF PARPBP IKBIP NUP37
chr7p21	0.735228	0.873091	-0.282599	-0.813103	3595	20	ARL4A TMEM106B VWDE SNX13 AHR AGR2 ANKMY2 GLCCI1
chr13q12	0.742535	0.873091	-0.250299	-0.827943	3555	37	SPATA13 USP12 PAN3 WASF3 ZMYM2 ZDHHC20 IFT88 UBL3 HSPH1 USPL1 MIPEP RNF6 CENPJ HMGB1 SKA3 XPO4 PARP4 MTIF3
chr11p13	0.708568	0.851874	-0.265289	-0.84327	3398	31	ELP4 PAMR1 DNAJC24 DEPDC7 PRRG4 CAT FJX1
chr3q21	0.702155	0.848933	-0.24702	-0.856966	3323	46	MYLK HSPBAP1 CCDC14 CCDC58 ABTB1 HEG1 RPL32P3 OSBPL11 KPNA1 ZNF148 WDR5B
chr8q12	0.640096	0.804566	-0.322511	-0.875446	3195	16	TMEM68 PLAG1 UBXN2B NSMAF CHCHD7 RAB2A YTHDF3 ASPH
chr5q23	0.642901	0.804566	-0.291237	-0.877554	3137	24	LMNB1 LYRM7 COMMD10 ZNF608 C5orf63 DMXL1 CEP120 SNX2 SRFBP1
chr12p11	0.641262	0.804566	-0.291855	-0.879418	3129	24	FAR2 MED21 ERGIC2 FGD4 CCDC91 TM7SF3 IPO8 FGFR1OP2
chr21q21	0.635656	0.804566	-0.329835	-0.880427	3183	15	C21orf91 LTN1 MRPL39 N6AMT1 GABPA
chr2p13	0.671067	0.830106	-0.241932	-0.884721	3100	61	C2orf81 WBP1 SLC4A5 PAIP2B AAK1 PCYOX1 MOB1A ALMS1 M1AP GMCL1 TPRKB ZNF638
chr10q24	0.691347	0.845419	-0.233226	-0.8897	3155	77	FRAT1 TLL2 LOXL4 ABCC2 BLNK INA ZNF518A LCOR SLK TM9SF3 ARHGAP19 PYROXD2
chr10p11	0.606011	0.777343	-0.30548	-0.901699	2963	22	HSD17B7P2 ZEB1-AS1 NRP1 ZNF438 ZNF37A ZNF248 ARHGAP12 CUL2 ZNF25 ZNF33A CCNY
chr2p22	0.560092	0.739701	-0.292237	-0.936254	2674	32	GPATCH11 GALM MORN2 SLC8A1 MAP4K3 CDC42EP3 STRN SLC30A6 THUMPD2 FEZ2 SOS1 DPY30 ATL2 GEMIN6 CRIM1
chr6p22	0.563417	0.739701	-0.248786	-0.949059	2571	77	PRSS16 MBOAT1 NHLRC1 MYLIP ZNF322 ZNF391 DEK HFE PGBD1 ZSCAN12P1 FAM8A1 ZNF184 ZSCAN31 ZKSCAN8 ZNF204P HLA-F-AS1 NUP153 TDP2 ZKSCAN4 HCG11 ZNF311 BTN3A2
chr15q14	0.529827	0.708643	-0.344141	-0.949434	2628	17	GOLGA8B PGBD4 ZNF770 SLC12A6
chr18q11	0.495128	0.692532	-0.340823	-0.969435	2438	19	ABHD3 ESCO1 TTC39C ANKRD29 OSBPL1A MIB1 RIOK3 IMPACT
chr20p11	0.482966	0.679966	-0.310563	-0.981184	2324	30	THBD ACSS1 CRNKL1 MGME1
chr2q21	0.470276	0.670927	-0.339036	-0.988815	2301	21	CCDC74A NCKAP5 MZT2B UBXN4 MCM6
chr4p14	0.440401	0.636796	-0.350875	-1.00955	2153	20	RPL9 KLF3 UGDH PGM2 SMIM14 N4BP2 ARAP2 PDS5A
chr12q14	0.434765	0.632923	-0.322615	-1.01032	2095	29	AVIL TBC1D30 PPM1H SLC16A7 MON2 CAND1 GNS C12orf66 TSPAN31
chr18q21	0.383212	0.581612	-0.289241	-1.04183	1784	56	SERPINB13 ZBTB7C TCF4 RPL17 ELAC1 HAUS1 PMAIP1 POLI TNFRSF11A SKA1 C18orf54 PHLPP1 SERPINB5 TXNL1 CCBE1 KDSR RAB27B
chr3p22	0.363927	0.568471	-0.29736	-1.05178	1704	51	VIPR1 CTDSPL EPM2AIP1 ACVR2B ULK4 HIGD1A GPD1L CMTM6 SNRK STAC ZNF621 TRANK1 GOLGA4 SNORA62 GLB1 XYLB TTC21A WDR48 TRAK1 FBXL2 TMPPE LRRFIP2 CRTAP PDCD6IP NKTR CNOT10
chr4q31	0.369725	0.570576	-0.313141	-1.05405	1760	40	IL15 MND1 SCOC ELF2 FBXW7 TRIM2 EDNRA ELMOD2 GAB1 NAA15 PLRG1 ARHGAP10 ABCE1 USP38 SLC10A7
chr2p14	0.381935	0.581612	-0.390378	-1.05967	1906	16	C1D CEP68 ETAA1 SLC1A4 MEIS1
chr3q22	0.359388	0.567237	-0.32912	-1.06203	1714	33	ANAPC13 UBA5 CEP70 PPP2R3A PIK3CB TOPBP1 DBR1 ARMC8 NPHP3 SLC35G2 CEP63 MRPL3 DNAJC13 IL20RB
chr2q24	0.370608	0.570576	-0.341988	-1.06463	1792	28	CSRNP3 SCN2A FIGN CERS6 ACVR1 TTC21B WDSUB1 COBLL1
chr9q22	0.340085	0.547205	-0.305529	-1.07116	1594	49	HSD17B3 CENPP ZNF484 XPA NFIL3 ZNF782 FGD3 FAM120AOS
chr20p12	0.320272	0.527726	-0.360776	-1.10587	1552	26	SPTLC3 SLX4IP FLRT3 CRLS1 PLCB4 PCNA GPCPD1 BTBD3
chr2q11	0.286861	0.491106	-0.322048	-1.11725	1357	46	CREG2 LIPT1 KIAA1211L ANKRD23 TBC1D8 COA5 TMEM131 CNNM3
chr8p23	0.284534	0.491051	-0.375472	-1.1382	1377	25	CLDN23 ZNF596 LONRF1 MYOM2 AGPAT5
chr9q31	0.26974	0.470208	-0.366985	-1.14245	1304	28	ZNF189 SMC2 SLC44A1 FKTN STX17 TMEM38B CTNNAL1 TXN TMEM245
chr4q21	0.236459	0.421686	-0.338083	-1.15645	1121	43	THAP9 C4orf36 THAP6 SCD5 COPS4 MAPK10 ARHGAP24 CNOT6L HELQ COQ2 RCHY1 G3BP2 MRPL1 CCNG2 LIN54 SCARB2
chrXp11	0.187288	0.374576	-0.295832	-1.16012	827	92	MAOB MIR221 SYTL5 ZXDA SPIN3 DYNLT3 TSPAN7 SHROOM4 KCND1 RPGR ATP6AP2 FUNDC1 RRAGB GSPT2 CLCN5 ZNF182 ZNF81 SPIN2B TBC1D25 USP27X
chr5q31	0.175874	0.35939	-0.292566	-1.16574	779	100	CXCL14 FGF1 ANKHD1 CXXC5 TCF7 NME5 PCDHGB5 ZCCHC10 PCDHAC2 PCDHGA11 PCDHGA10 FNIP1 PCDHGB4 DNAJC18 KLHL3 GNPDA1 CAMLG SMAD5 UBE2D2 RAD50 CDC23 NDFIP1 NR3C1 TMCO6 KIF20A UBE2B PAIP2 FAM13B CDKL3
chr3q26	0.229067	0.415426	-0.352928	-1.16742	1096	37	TTC14 SOX2 ZNF639 DCUN1D1 TNIK MECOM TBL1XR1 ZMAT3 RPL22L1 PIK3CA PHC3 PLD1 ATP11B MFN1 MYNN FXR1 TNFSF10
chr3q29	0.227396	0.415426	-0.353397	-1.16897	1088	37	FAM43A APOD MUC20 CEP19 TCTEX1D2 IQCG UBXN7 ACAP2 PIGX
chr9q33	0.200939	0.380983	-0.333181	-1.18332	941	52	OLFML2A RALGPS1 CNTRL STRBP PTGS1 PHF19 MEGF9 PBX3 RBM18 MVB12B RAB14 RABGAP1 SCAI ZBTB6 DAB2IP
chr6q22	0.21629	0.402487	-0.371193	-1.18921	1032	32	KPNA5 SMPDL3A HSF2 HINT3 MCM9 TSPYL4 ECHDC1 CEP85L SERINC1 RWDD1
chr18p11	0.202954	0.380983	-0.352731	-1.19347	961	41	NDC80 ANKRD12 IMPA2 METTL4 LAMA1 CEP76 MPPE1 CEP192 SMCHD1
chr6q21	0.192946	0.378811	-0.36208	-1.20342	918	38	ARMC2 REV3L CDK19 CD164 SESN1 MARCKS RPF2 SOBP CD24 CDC40 FOXO3 CEP57L1 FIG4 GTF3C6 BVES AMD1 FAM229B SEC63 ATG5
chr4q12	0.198806	0.380983	-0.393432	-1.21703	965	27	PPAT LRRC66 EXOC1 CEP135 REST CHIC2 DCUN1D4 AASDH SPATA18 POLR2B SGCB KIAA1211 DANCR
chr5q12	0.202045	0.380983	-0.408844	-1.22067	987	23	PART1 DEPDC1B KIF2A TRIM23 IPO11 DIMT1 PPWD1 ELOVL7 SREK1 ERCC8 CENPK CWC27 TRAPPC13
chr1q44	0.190194	0.376866	-0.422841	-1.23324	930	21	DESI2 ZNF124 SCCPDH ZNF669 MIR3916 ADSS AKT3 COX20
chr10q25	0.173201	0.35939	-0.394301	-1.23482	834	29	RBM20 ADD3 PDCD4 SMC3 ABLIM1 SMNDC1 SHOC2 GPAM NHLRC2
chr1q42	0.11634	0.282202	-0.333334	-1.24846	528	70	NID1 FAM89A ZNF678 MAP10 LYST TRIM17 SRP9 CNIH4 SLC35F3 NUP133 ARV1 LIN9 CCSAP GGPS1
chr1q24	0.158288	0.338737	-0.396721	-1.25339	761	30	CREG1 VAMP4 FMO4 MPC2 DNM3 NME7 TBX19 KIFAP3 GORAB SUCO METTL18 SLC19A2 POU2F1 ALDH9A1
chr6q14	0.160115	0.339254	-0.407954	-1.26195	777	27	LCA5 ELOVL4 TTK IRAK1BP1 PHIP SNHG5 ZNF292 COX7A2 SNX14 SH3BGRL2 TMEM30A
chr16q13	0.173116	0.35939	-0.458003	-1.26356	858	17	MT1G MT1E PLLP MT1X NUDT21 ARL2BP MT1L
chr11q14	0.147694	0.325841	-0.400166	-1.26427	710	30	RAB30 TMEM135 PRSS23 SYTL2 PRCP AAMDC TENM4 EED CCDC90B ALG8 RSF1 PCF11
chr12q21	0.135792	0.30589	-0.396664	-1.27999	647	33	LRRIQ1 KITLG TBC1D15 TMTC3 BBS10 CEP290 TMEM19 SYT1 ZDHHC17 NAP1L1 KRR1 CCDC59 OSBPL8 ATXN7L3B ZFC3H1 PPP1R12A
chr14q23	0.12954	0.298082	-0.385604	-1.2816	616	38	RAB15 SGPP1 CHURC1 SLC38A6 PPP2R5E PPM1A SNAPC1 JKAMP ARID4A
chr1q25	0.121039	0.287805	-0.369451	-1.28171	572	46	TSEN15 NPL FAM129A SWT1 TRMT1L C1orf21 NMNAT2 RALGPS2 SOAT1 RNF2 RNASEL ACBD6
chr11q21	0.152196	0.332347	-0.440361	-1.28433	744	21	SNORA40 SESN3 ENDOD1 ANKRD49 SNORA18 CCDC82 FAM76B CEP57
chrXp22	0.0874317	0.239877	-0.348415	-1.29913	399	68	MAP7D2 MXRA5 TCEANC EGFL6 ASB9 PIR PHEX SHROOM2 PRPS2 PDK3 CA5B XG
chr1p32	0.107384	0.271959	-0.387	-1.30941	508	41	CDKN2C HOOK1 SCP2 MYSM1 PRKAA2 HSPB11 OMA1 RNF11 CPT2 TMEM59 ORC1 TCEANC2 BTF3L4 FGGY OSBPL9 ZYG11B
chr4q24	0.138855	0.309532	-0.476396	-1.3143	688	17	NPNT CENPE CISD2 BANK1 TBCK TET2 MANBA
chr5q13	0.103716	0.268864	-0.397573	-1.32138	493	38	GCNT4 CENPH FAM169A PIK3R1 F2R CCNB1 PTCD2 RAD17 HEXB POLK FOXD1 ANKRA2
chr2p15	0.134789	0.30589	-0.487956	-1.32454	672	16	FAM161A PUS10 XPO1 OTX1 USP34 UGP2 KIAA1841 MDH1
chr2q32	0.111134	0.276543	-0.432835	-1.33892	539	27	GULP1 SLC40A1 FAM171B PMS1 STK17B NCKAP1 HIBCH GLS TFPI NUP35 ASNSD1
chrXq26	0.104279	0.268864	-0.423997	-1.33956	501	30	ARHGEF6 MMGT1 MBNL3 PHF6 SLC9A6 HPRT1 MAP7D3 GPC4 HS6ST2 ZNF449 MOSPD1
chr4q22	0.117364	0.282202	-0.497547	-1.35058	585	16	HSD17B11 BMPR1B PKD2 SMARCAD1 FAM13A-AS1 FAM13A TIGD2
chr4q25	0.108021	0.271959	-0.493773	-1.36225	535	17	CFI CYP2U1 SGMS2 AP1AR OSTC ANK2
chr13q14	0.0530188	0.201578	-0.375837	-1.3744	244	61	RGCC FOXO1 CCDC122 CKAP2 ALG11 DLEU1 ITM2B MRPS31P5 HNRNPA1L2 RNASEH2B VWA8 AKAP11 UTP14C NUFIP1 RB1 DNAJC15 TSC22D1 ELF1 CDADC1 NUDT15 NAA16 KPNA3 ESD LPAR6 WDFY2 VPS36 SUGT1
chr5q11	0.0940503	0.251585	-0.479994	-1.38106	459	20	ISL1 EMB ARL15 MIER3 DHX29 IL31RA MAP3K1 SLC38A9 MOCS2 GPX8
chr10p12	0.0892968	0.241892	-0.452094	-1.38578	432	26	OTUD1 ANKRD26 MPP7 THNSL1 PLXDC2 NEBL COMMD3 MLLT10 WAC-AS1 NSUN6
chr1p31	0.0592751	0.204226	-0.396718	-1.39085	277	49	EFCAB7 FPGT PRKACB SLC44A5 DNAJB4 USP1 DEPDC1 SLC35D1 ALG6 MIER1 ITGB3BP WLS WDR78 LRRC40 ST6GALNAC5 ZRANB2 LEPROT
chr6q24	0.0805286	0.23288	-0.459946	-1.39428	389	25	SASH1 SAMD5 CITED2 CCDC28A SHPRH EPM2A HECA UTRN FBXO30 ABRACL ADAT2 VTA1 HEBP2
chr3p24	0.0868233	0.239877	-0.478505	-1.39558	424	21	NR1D2 RBMS3 RARB CMC1 THRB SATB1 KAT2B TBC1D5 SLC4A7 RAB5A
chr9q21	0.0629855	0.204226	-0.423678	-1.40815	299	38	APBA1 MAMDC2 NMRK1 PTAR1 FAM189A2 ZNF658 DAPK1 KLF9 C9orf85 RMI1 RASEF GCNT1 NAA35 CEP78 PSAT1 AGTPBP1 SMC5 ALDH1A1 KIF27
chr7q31	0.0658745	0.210405	-0.445247	-1.4153	315	31	PTPRZ1 POT1 ZNF277 CAPZA2 ING3 DNAJB9 TMEM168 THAP5 TSPAN12 MDFIC CAV1
chr2p24	0.0781943	0.230002	-0.517287	-1.42712	387	17	FAM49A GEN1 RHOB VSNL1 SMC6 PUM2 WDR35
chr2q23	0.0784588	0.230002	-0.535237	-1.4287	392	15	ARL5A NMI RBM43 RIF1 LYPD6B ARL6IP6 MBD5 ORC4 PRPF40A NEB EPC2
chr14q21	0.0625767	0.204226	-0.485525	-1.44962	305	23	POLE2 MIS18BP1 TRAPPC6B FBXO33 FANCM ARF6 FKBP3 PRPF39 SOS2 KLHDC2 NEMF GEMIN2 PNN DNAAF2
chr15q21	0.0358215	0.163102	-0.407801	-1.45033	166	53	LYSMD2 PIGB DTWD1 FAM214A CEP152 SHC4 SLC27A2 TRPM7 FBN1 DUT SECISBP2L POLR2M BLOC1S6 ARPP19 ADAM10 MAPK6 DMXL2 SPG11 USP8 RAB27A AP4E1 TMOD2 CGNL1 SLC30A4
chr2p21	0.0559571	0.201578	-0.480235	-1.45578	270	25	PLEKHH2 RHOQ SIX2 MSH2 SOCS5 ZFP36L2 EML4 CRIPT CALM2 PREPL SRBD1 COX7A2L
chrXq24	0.0617461	0.204226	-0.508277	-1.46243	301	20	KLHL13 RPL39 MCTS1 CUL4B ZBTB33 LAMP2 C1GALT1C1 UPF3B UBE2A IL13RA1
chr1p13	0.0200662	0.113884	-0.393639	-1.47669	90	71	NHLH2 VAV3 MAB21L3 GSTM2 GPSM2 FAM102B PSRC1 CYB561D1 CD58 BCAS2 ST7L LRIF1 SLC16A4 SORT1 CEPT1 GSTM1 NRAS STXBP3 SLC25A24 RSBN1 DRAM2 RAP1A CELSR2 CAPZA1
chr2p16	0.0499898	0.198086	-0.49106	-1.47966	243	24	STON1 ACYP2 RTN4 CLHC1 PAPOLG MTIF2 CCDC88A ERLEC1 EFEMP1
chr15q23	0.0509098	0.198086	-0.503373	-1.48583	248	22	SENP8 IQCH LRRC49 SPESP1
chr8q13	0.0553005	0.201578	-0.561174	-1.49794	276	15	SULF1 EYA1 MYBL1 TRAM1 ARFGEF1 NCOA2
chr3q13	0.0238901	0.124694	-0.440806	-1.51616	112	44	CD86 ADPRH DZIP3 ABHD10 GRAMD1C SLC35A5 SLC15A2 POGLUT1 MYH15 NAA50 LRRC58 IQCB1 ALCAM POLQ BBX GOLGB1
chr13q13	0.0451188	0.190469	-0.571108	-1.52445	225	15	BRCA2 NBEA RFC3 POSTN N4BP2L2 N4BP2L2-IT2 EXOSC8 PDS5B ALG5 NHLRC3
chr4q28	0.0393292	0.171764	-0.579217	-1.5461	196	15	FAT4 SLC7A11 NUDT6 PGRMC2 ANKRD50 MFSD8 C4orf33 INTU SPRY1 PLK4 HSPA4L
chr4p15	0.0286248	0.13922	-0.496459	-1.55474	137	29	PPARGC1A PCDH7 NCAPG TBC1D19 FAM200B PACRGL RAB28 STIM2
chr6q15	0.0326457	0.155248	-0.578431	-1.57013	162	16	RRAGD AKIRIN2 SLC35A1 PM20D2 PNRC1 ANKRD6 CASP8AP2
chr1p22	0.0159439	0.100353	-0.449377	-1.57147	74	48	SYDE2 MCOLN3 GBP4 CLCA2 SSX2IP WDR63 ARHGAP29 LMO4 MCOLN2 GBP6 CLCA4 HS2ST1 ZNF644 CDC7 TMED5 CTBS TGFBR3 LPAR3 DR1 CCDC18
chr4q32	0.0278062	0.138384	-0.548817	-1.57908	135	20	CPE MAP9 KLHL2 TMEM144 C4orf46 CBR4 CTSO PDGFC ANXA10 ETFDH NAF1 FNIP2
chr10q23	0.0120968	0.0854777	-0.459711	-1.60096	56	47	PLCE1 HELLS PPP1R3C KIF20B CPEB3 IFIT2 KIF11 CEP55 TNKS2 CDHR1 PTEN PANK1 FRA10AC1 MARCH5 RNLS HECTD2 MINPP1 ATAD1 SLC35G1 ANKRD1 TBC1D12 NOC3L LIPA
chrXq22	0.0130719	0.0874183	-0.484671	-1.6192	61	39	TSC22D3 HNRNPH2 TCEAL7 CENPI RNF128 BEX2 BHLHB9 RBM41 MID2 PRPS1 FAM199X TSPAN6 LINC00630 SYTL4 TCEAL3 TCEAL4
chr13q32	0.0202224	0.113884	-0.578967	-1.62107	99	18	CLYBL TMTC4 MBNL2 GGACT ABCC4 DZIP1 TGDS GPR180 UGGT2
chr14q22	0.0140402	0.0910488	-0.505126	-1.62998	66	33	BMP4 TXNDC16 DLGAP5 WDHD1 GMFB STYX CDKN3 NAA30 DDHD1 GNPNAT1 EXOC5 CGRRF1 AP5M1 FERMT2 FBXO34 TMX1 ATL1
chr8q22	0.00616497	0.0549709	-0.47868	-1.67395	28	48	C8orf37 TP53INP1 NCALD RAD54B SDC2 PLEKHF2 DPY19L4 RIMS2 RRM2B NIPAL2 CPQ STK3 AZIN1 TRIQK UQCRB MTDH UBR5 VPS13B ATP6V1C1 TSPYL5 PABPC1 TMEM67 MATN2 PTDSS1 ZNF706
chr2q33	0.00366933	0.0413282	-0.465794	-1.6812	16	57	ADAM23 GCSHP3 C2orf69 PGAP1 STRADB CCDC150 PARD3B ZDBF2 FZD5 GPR1 SATB2 FAM126B HSPE1 ABI2 KCTD18 PLEKHM3 SPATS2L ORC2 TRAK2 TMEM237 PPIL3 NBEAL1 METTL21A INO80D FAM117B NDUFB3
chr1q41	0.00819504	0.0674515	-0.560972	-1.69032	39	24	LYPLAL1 DUSP10 MARC2 CENPF TAF1A TLR5 MARC1 BROX
chr7q21	0.00506971	0.0516627	-0.490799	-1.70269	23	46	PDK4 CASD1 SEMA3E MAGI2 FZD1 MAGI2-AS3 PEG10 DYNC1I1 SGCE GNAI1 ASNS KRIT1 PCLO
chr18q12	0.0065993	0.05649	-0.558359	-1.71151	31	26	RNF138 ZNF397 CDH2 DSG2 TRAPPC8 DSG3 GALNT1 DSC3 C18orf21 ZNF24 ZSCAN30 DSC2 SLC39A6
chr5q14	0.00563674	0.0524462	-0.527939	-1.71638	26	34	CMYA5 MTX3 CETN3 MBLAC2 SSBP2 EDIL3 TMEM161B-AS1 JMY TMEM167A SERINC5 AP3B1 ARRDC3 COX7C DHFR ATG10 SCAMP1
chr3q25	0.00314202	0.0395525	-0.538846	-1.76118	14	35	MME TRIM59 LXN P2RY1 IFT80 SMC4 MFSD1 DHX36 MLF1 WWTR1 RNF13 MBNL1 TM4SF1 PFN2 SSR3 ARHGEF26 SLC33A1 PPM1L GPR87
chr10q21	0.00207727	0.0296358	-0.573549	-1.81205	9	30	ANXA2P3 ZNF365 PBLD CDK1 ADO ANK3 IPMK SIRT1 JMJD1C CCDC6 UBE2D1 ZWINT DKK1 RUFY2 DNA2 RTKN2 TFAM ARID5B
chr6p12	0.00224949	0.0300869	-0.612972	-1.83013	10	23	GSTA4 DST GCLC PAQR8 SLC25A27 FBXO9 ELOVL5 FAM83B ICK ZNF451 TNFRSF21 CENPQ PTCHD4 LRRC1 C6orf141 CD2AP EFHC1 MCM3
chr8q21	0.00125971	0.0245071	-0.557816	-1.85397	5	38	HEY1 PKIA KCNB2 E2F5 ZNF704 LRRCC1 CRISPLD1 PAG1 JPH1 RMDN1 NBN SNX16 TERF1 CPNE3 RDH10 TPD52
chrXq21	0.00182002	0.0296358	-0.668553	-1.8719	8	18	KLHL4 HMGN5 RPS6KA6 ATP7A ATRX TAF9B HDX SH3BGRL APOOL MAGT1 CHM POF1B ITM2A
chr1p21	0.000614628	0.0146145	-0.639885	-1.9281	2	24	EXTL2 SASS6 FRRS1 PTBP2 PALMD RNPC3 CDC14A S1PR1 SLC35A3 SLC44A3 ABCD3 AGL SNX7 DBT TRMT13 SLC30A7
chr5q22	0.000203004	0.00649903	-0.695111	-1.97717	0	19	AP3S1 NREP YTHDC2 CCDC112 SLC25A46 DCP2 APC PGGT1B TSLP FEM1C EPB41L4A WDR36 ATG12
chr12p12	0.000817996	0.0175051	-0.662657	-1.97847	3	23	LRMP ETNK1 ABCC9 PLEKHA5 EPS8 BCAT1 AEBP2 ERP27 RASSF8 RECQL MGST1 BHLHE41 H2AFJ
chr12q12	0.000202224	0.00649903	-0.710499	-1.98935	0	18	SLC2A13 GXYLT1 PRICKLE1 TMEM117 YAF2 ZCRB1 IRAK4 CNTN1 CPNE8 TWF1
chr19p12	0.00020429	0.00649903	-0.752986	-2.19612	0	21	ZNF493 ZNF681 ZNF429 ZNF90 ZNF626 ZNF208 ZNF682 ZNF43 ZNF675 ZNF254 ZNF93 ZNF431 ZNF100 ZNF85 ZNF714
chr2q31	0.000212585	0.00649903	-0.629205	-2.20033	0	48	MYO3B CHN1 TTC30B ITGA4 OSBPL6 GAD1 CYBRD1 GPR155 DCAF17 SPC25 METTL5 SP3 TLK1 UBR3 PLEKHA3 BBS5 METAP1D HAT1 METTL8 NFE2L2 CWC22 DHRS9 AGPS WIPF1 SCRN3 ITGA6 SESTD1 RAPGEF4 SSB FKBP7 PPIG ATF2 RBM45 OLA1

## Sheet: NHBE_SC2_vs_mock_c2.all
pathway	pval	padj	ES	NES	nMoreExtreme	size	leadingEdge
ZHANG_RESPONSE_TO_IKK_INHIBITOR_AND_TNF_UP	0.000169233	0.00267169	0.773375	3.20962	0	198	CCL20 IL36G BCL2A1 CXCL3 ICAM1 PI3 INHBA SPRR2A BIRC3 ZC3H12A TNFAIP3 IRAK2 KRT6B TNFAIP2 CXCL1 CXCL2 LIF HBEGF TNIP1 IRF9 C15orf48 IL32 MAFF TLR2 MMP13 IL1A EDN1 IL1B SOCS3 IGFL1 HELZ2 NFKB2 NFKBIZ NFKBIA RELB IL7R KYNU IFIT1 G0S2 SGPP2 BMP2 RHOF RASSF10 CD83 IFIT3 SPRR1A BCL3 SERPINB1 EFNA1 TMEM171 DRAM1 PLAUR IFIH1 EHD1 HCAR3 ZC3H12C SLC2A6 PLAU BID MMP10 DDX58 NFKBIE PAOX CXCL16 ETS1 NFKB1 SE…
HINATA_NFKB_TARGETS_KERATINOCYTE_UP	0.00018474	0.00267169	0.855311	3.05633	0	74	CCL20 CSF2 IL6 BCL2A1 CXCL3 MMP9 SAA1 ICAM1 TNF CXCL6 TNFAIP3 TNFAIP2 SOD2 PLAT TNIP1 IL32 CYP27B1 STAT5A IL1B NFKBIA IL7R BMP2 MMP1 CD83 EFNA1 SERPINB2 RARRES1 TNC PLAU SPRR1B NFKB1 VEGFA TAP1 GBP1 MAP2K3 GPRC5B IRF1 IL1RN MTSS1
SANA_TNF_SIGNALING_UP	0.000186047	0.00267169	0.858917	3.00424	0	66	CCL20 MX1 IFI44L MX2 CXCL3 ICAM1 C1QTNF1 INHBA CXCL6 BIRC3 TNFAIP3 TNFAIP2 SOD2 CXCL2 OAS3 BST2 OAS2 TNIP1 IL32 TLR2 BPGM NFKBIA LGALS9 IL7R IFIT1 C1S SAMHD1 DRAM1 UBD IFIH1 SAMD9L MMP10 ICOSLG CSF1 LAMB3 HLA-B GBP1 SMAD3
LIANG_SILENCED_BY_METHYLATION_2	0.000191608	0.00267169	0.922727	2.99555	0	45	CXCL5 CCL20 CSF2 IL6 XAF1 IFI6 MX1 IFI44L MX2 SAA1 ICAM1 PI3 INHBA CXCL6 TNFAIP3 IRF7 SOD2 C3 CXCL2 HBEGF OAS2 IFI44 IFIT1 C1S MMP1 IFIT3 STC1 LCN2 SERPINB2 BIK SLPI PTGS2 STAT1 KRT17
MISSIAGLIA_REGULATED_BY_METHYLATION_UP	0.000180995	0.00267169	0.7599	2.88267	0	108	CCL20 IFI44L MX2 BIRC3 TNFAIP3 TNFAIP2 SOD2 RND1 PLAT BST2 OAS2 IL32 IL1B LGALS9 IFIT1 ISG15 LCN2 HYAL1 S100P PLAUR UBD RARRES1 SLPI PTGS2 STAT1 ISG20 ST3GAL5 IGFBP3 DUSP5 TAP1 IFNGR1 UBE2L6 DUSP1 SDC4 ATF3 MAP2K3 TFPI2 ATP1B1 TRIM21 ARF4 CD55 SAT1 PISD
ALTEMEIER_RESPONSE_TO_LPS_WITH_MECHANICAL_VENTILATION	0.000184604	0.00267169	0.810147	2.86641	0	70	CCL20 CSF2 IL6 IL36G BCL2A1 SAA1 CXCL6 TNFAIP3 IRF7 TNFAIP2 SOD2 OAS3 OAS2 MAFF TLR2 IL1A MAP3K8 IL1B SOCS3 NFKBIZ NFKBIA RELB ISG15 TGM1 BCL3 GDA PLAUR IFIH1 STAT1 GCH1 GK F3 RAB20 ARG2 ATF3 TFPI2 CTPS1 IL1RN AKAP12 UPP1 MARCKSL1 GEM OSMR STAT2
PHONG_TNF_TARGETS_UP	0.000188324	0.00267169	0.832271	2.85288	0	59	CCL20 CSF2 IL6 CXCL3 ICAM1 INHBA BIRC3 TNFAIP3 TNFAIP2 CXCL1 CXCL2 LIF NFKB2 IER3 NFKBIA BMP2 CD83 DUSP8 ADAMTS9 NKX3-1 PLAU EREG EPHA2 DUSP5 BTG3 LDLR DUSP1 SDC4 ATF3 NUAK2 IRF1 LAMC2 IFNGR2 BTG1 GEM
ZHOU_INFLAMMATORY_RESPONSE_LPS_UP	0.000169866	0.00267169	0.682259	2.83548	0	202	CSF3 CCL20 IL6 MX2 CXCL3 ICAM1 TNF ZC3H12A IRAK2 IRF7 TNFAIP2 CXCL1 CXCL2 OAS3 OAS2 MAFF TLR2 STAT5A EDN1 IL1B HELZ2 NFKB2 IER3 RELB IFI44 IFIT1 UPK2 G0S2 SGPP2 ISG15 TGM1 IFIT3 SERPINB2 DRAM1 PLAUR IFIH1 NKX3-1 FOSL1 ZC3H12C PTGS2 DDX58 EREG CSRNP1 NFKB1 MFSD2A IGFBP3 USP18 PML CREB5 DUSP5 SEMA6A NAMPT SLC25A28 PPP1R15A MAPK11 SDC4 MAP2K3 NCOA7 MORN1 B4GALT1 SYDE1 KLK10 HSPA1A OASL
REACTOME_INTERFERON_ALPHA_BETA_SIGNALING	0.000188964	0.00267169	0.842997	2.81536	0	51	IFI27 XAF1 IFI6 MX1 MX2 IFITM1 IRF7 OAS3 BST2 OAS2 IRF9 SOCS3 IFI35 IFIT1 SAMHD1 ISG15 IFITM3 IFIT3 HLA-F STAT1 PSMB8 ISG20 USP18 IFITM2 HLA-B IRF1 IFNAR2 OASL
HINATA_NFKB_TARGETS_FIBROBLAST_UP	0.000184604	0.00267169	0.790119	2.79555	0	70	CXCL5 CCL20 IL6 CXCL3 ICAM1 CXCL6 TNFAIP3 TNFAIP2 SOD2 CXCL1 EDN1 IL1B NFKB2 IER3 NFKBIA RELB G0S2 MMP1 CD83 SERPINB2 ETS1 NFKB1 GCH1 VEGFA HDGF
SEKI_INFLAMMATORY_RESPONSE_LPS_UP	0.000188715	0.00267169	0.830082	2.78979	0	53	ICAM1 CXCL6 BIRC3 ZC3H12A TNFAIP3 TNFAIP2 SOD2 RND1 SERPINA3 LIF TNIP1 MAFF TLR2 NFKB2 IER3 NFKBIZ NFKBIA BMP2 FOSL1 NFKBIE EREG CXCL16 CSF1 GCH1 SLC11A2 RAB20
MCLACHLAN_DENTAL_CARIES_UP	0.000180603	0.00267169	0.720343	2.76457	0	117	CXCL5 IL6 BCL2A1 MMP9 SAA1 ICAM1 S100A8 CFB PI3 INHBA BIRC3 LTB TNFAIP3 SOD2 C3 SERPINA3 CXCL1 MAFF S100A9 IL1B SOCS3 TYMP IER3 IL7R KYNU G0S2 MMP1 CORO1A BCL3 SERPINB2 PLAUR HCAR3 SLPI PLAU PTGS2 NCF2 CD74 GLRX CD1D NAMPT LYN IL1RN MTHFD2 CTSC FKBP11 CD55 HCLS1 SAT1 SCO2 SERPINA1 TRIB1
BASSO_CD40_SIGNALING_UP	0.000185529	0.00267169	0.777735	2.76333	0	72	BCL2A1 ICAM1 TNF TNFAIP3 TNFAIP2 IRF9 STAT5A MAP3K8 IL1B ADAM8 NFKB2 IER3 NFKBIA DTX2 CD83 EHD1 HLA-F NFKBIE STAT1 ICOSLG NCF2 CD74 TAP1 LYN ARHGEF2 STK10 CD40 PIK3CD
BROWNE_INTERFERON_RESPONSIVE_GENES	0.000188324	0.00267169	0.805067	2.75963	0	59	IFI27 XAF1 IFI6 MX1 IFI44L MX2 IRF7 BST2 OAS2 PSMB9 TYMP IFI35 IFI44 PLSCR1 SAMHD1 ISG15 IFIT3 APOBEC3G HLA-F LMO2 STAT1 PSMB8 ISG20 GCH1 PML TAP1 UBE2L6 IL15RA TRIM14 GBP1 TRIM21 OASL
SENESE_HDAC1_AND_HDAC2_TARGETS_UP	0.000170184	0.00267169	0.670187	2.74599	0	179	CXCL5 CCL20 CSF2 BCL2A1 CXCL3 MMP9 SAA1 PI3 BIRC3 ZC3H12A LTB TNFAIP3 IRAK2 C3 TRIML2 MAFF IL1A NFKB2 NFKBIZ ADAMTS6 IL7R KYNU G0S2 BMP2 MMP1 POU2F2 TGM2 PRDM1 SERPINB2 PLAUR CES1 NRIP3 OTUB2 ZBED2 FOSL1 PAX8 PLAU EREG NAV3 GCH1 NAMPT MICAL2 SLC39A4 ULBP2 UCA1 PPIF SLC16A3 LPXN PGF STK10 LAMC2 MAOA PSTPIP2 CD55 SERPINA1 GEM AGO2 FN1 OSMR CA2
ONDER_CDH1_TARGETS_3_DN	0.00018843	0.00267169	0.807064	2.72826	0	54	CSF3 CSF2 SPRR2D IL36G CXCL3 PI3 CXCL1 CXCL2 HBEGF EDN1 IL1B IVL CWH43 CRCT1 ATP12A SERPINB1 LCN2 SERPINB2 ARHGAP25 PTGS2 MMP10 NAV3 P2RY2 FST TGFA KLK11 CYB5R2
GHANDHI_DIRECT_IRRADIATION_UP	0.000183891	0.00267169	0.751515	2.72508	0	80	CXCL5 IL6 BCL2A1 CXCL3 INHBA BIRC3 TNFAIP3 SOD2 CXCL1 CXCL2 LIF IL1A MYPN IL1B NFKBIZ RELB KYNU G0S2 BMP2 MMP1 PRDM1 SERPINB2 IL33 ZC3H12C PTGS2 MMP10 HSD11B1 GCH1 CREB5 NAMPT BTG3 THSD1 LAMB3
HECKER_IFNB1_TARGETS	0.000189072	0.00267169	0.795224	2.71363	0	58	IFI27 XAF1 IFI6 MX1 IFI44L PDZK1IP1 MX2 MMP9 IRF7 OAS3 OAS2 EPSTI1 TYMP IFI35 LAMP3 IFI44 IFIT1 PLSCR1 G0S2 ISG15 PARP12 IFIT3 PARP9 SAMD9L MMP25 DHX58 DDX58 STAT1 HERC6 DTX3L
NABA_SECRETED_FACTORS	0.000180408	0.00267169	0.713558	2.70621	0	107	CSF3 CXCL5 CCL20 CSF2 IL6 IL36G CXCL3 TNFSF14 S100A8 TNF INHBA CXCL6 LTB CXCL1 CXCL2 LIF HBEGF S100A12 S100A9 IL1A IL1B PDGFB WNT4 BMP2 S100P TNFSF15 WNT7A ANGPTL4 EREG CCL28 CSF1 VEGFA FST VEGFC TGFA IL36RN TNFSF12 IL1RN CRNN PGF FSTL3 CRLF3
GHANDHI_BYSTANDER_IRRADIATION_UP	0.000187477	0.00267169	0.781992	2.7036	0	62	CXCL5 BCL2A1 CXCL3 INHBA BIRC3 TNFAIP3 SOD2 CXCL1 CXCL2 LIF IL1A IL1B NFKBIZ RELB KYNU G0S2 MMP1 IRAK3 STC1 POU2F2 SERPINB2 TNFSF15 IL33 ZC3H12C PTGS2 MMP10 HSD11B1 SLC39A8 GCH1 CREB5 DUSP5 NAMPT
LINDSTEDT_DENDRITIC_CELL_MATURATION_A	0.00019253	0.00267169	0.831966	2.67911	0	43	CCL20 CSF2 IL6 ICAM1 TNF INHBA SOD2 CXCL1 CXCL2 PLAT TLR2 EDN1 IL1B IL7R KYNU ISG15 HCAR3 TNC NFKBIE STAT1
ONDER_CDH1_TARGETS_2_DN	0.000154083	0.00267169	0.593214	2.67638	0	430	CSF3 CCL20 CSF2 IL36G CXCL3 MMP9 SAA1 ICAM1 S100A8 PI3 INHBA SPRR2A BIRC3 ZC3H12A LTB TNFAIP3 KRT6B C3 SERPINA3 CXCL1 CXCL2 OAS3 HBEGF CYP27B1 TLR2 S100A9 IL1A EDN1 IL1B IVL CWH43 NRCAM ADAM8 CRCT1 IER3 G0S2 BMP2 PARP12 MMP1 ATP12A CD83 CORO1A SPRR1A SERPINB1 XDH EFNA1 LCN2 SERPINB2 ADRB2 S100P IFIH1 KCNG1 FEZ1 BIK ZBED2 QPCT SLPI ARHGAP25 ALOX15B PLAU PTGS2 MMP10 DDX58 EREG SPRR1B SERPINB3 SLC39…
LENAOUR_DENDRITIC_CELL_MATURATION_DN	0.000182216	0.00267169	0.724797	2.66779	0	88	CXCL5 CXCL3 MMP9 S100A8 TNF IRF7 SOD2 C3 CXCL2 S100A12 S100A9 IL1B IER3 NFKBIA KYNU PLSCR1 UPK2 ISG15 CORO1A PLAUR CES1 NMB GK MICB TUBA4A NAMPT AMPD3 PTAFR PDLIM7 PPIF GLA MARCKSL1 PUF60 SERPINA1
NABA_MATRISOME_ASSOCIATED	0.000164231	0.00267169	0.617674	2.66601	0	277	CSF3 CXCL5 CCL20 CSF2 IL6 IL36G CXCL3 MMP9 TNFSF14 S100A8 C1QTNF1 TNF PI3 INHBA CXCL6 LTB SERPINA3 CXCL1 CXCL2 PLAT LIF HBEGF SERPINB4 S100A12 MUC21 S100A9 MMP13 IL1A IL1B PDGFB ADAM8 TGM5 LGALS9 ADAMTS6 WNT4 BMP2 TGM1 MMP1 ANXA9 SERPINB1 PRSS3 HYAL1 TGM2 SERPINB2 LOX S100P CSTB TNFSF15 ADAMTS9 SLPI MMP25 PLAU MMP10 WNT7A ANGPTL4 EREG SERPINB3 SEMA7A CCL28 CSF1 LGALSL VEGFA ANXA3 SEMA6A ADAM28 FS…
RADAEVA_RESPONSE_TO_IFNA1_UP	0.000192976	0.00267169	0.835546	2.65364	0	40	IFI27 IFI6 MX1 IFI44L MX2 IFITM1 IRF7 BST2 IFI35 IFI44 PLSCR1 ISG15 IFITM3 HLA-F STAT1 CYB561D2 IFITM2 UBE2L6 TUBB PRKCQ IRF1 PSME1
DER_IFN_ALPHA_RESPONSE_UP	0.000184604	0.00267169	0.749845	2.65306	0	70	IL6 IFI6 MX1 MX2 IFITM1 BST2 OAS2 IRF9 PSMB9 IFI35 IFI44 IFIT1 PLSCR1 C1S ISG15 IFIT3 STAT1 PSMB8 PML TAP1 VEGFC TRIM14 GBP1 IRF1 TRIM21 OASL PSME1
BOSCO_INTERFERON_INDUCED_ANTIVIRAL_MODULE	0.000187582	0.00267169	0.767638	2.64962	0	61	XAF1 IFI6 MX1 IFI44L IRF7 OAS3 OAS2 EPSTI1 IFI35 LAMP3 IFI44 IFIT1 IFITM3 PARP12 IFIT3 IFIH1 APOBEC3G SAMD9L DHX58 SLC39A8 ST3GAL5 GCH1 PML KPTN SLC25A28 TMEM106A
REACTOME_INTERFERON_SIGNALING	0.000173702	0.00267169	0.660072	2.64648	0	154	IFI27 XAF1 IFI6 MX1 MX2 GBP5 ICAM1 IFITM1 IRF7 OAS3 BST2 OAS2 IRF9 SOCS3 IFI35 IFIT1 SAMHD1 ISG15 IFITM3 IFIT3 HLA-F DDX58 STAT1 PSMB8 ISG20 USP18 PML MAPK3 IFNGR1 IFITM2 UBE2L6 PTAFR FLNB TRIM14 HLA-B TRIM46 GBP1 UBA7 IRF1 TRIM25 TRIM21 IFNAR2 OASL IFNGR2 TRIM8
ZHOU_INFLAMMATORY_RESPONSE_LIVE_UP	0.000164935	0.00267169	0.613043	2.63536	0	268	CSF3 CCL20 IL6 CXCL3 ICAM1 TNF ZC3H12A TNFAIP3 IRAK2 TNFAIP2 SOD2 CXCL1 CXCL2 LIF TNIP1 MAFF TLR2 STAT5A IL1A EDN1 IL1B PDGFB NFKB2 IER3 NFKBIA RELB UPK2 G0S2 SGPP2 DTX2 CD83 SERPINB2 DRAM1 PLAUR TNFSF15 EHD1 SMTN RARRES1 NKX3-1 FOSL1 ZC3H12C SLC2A6 PTGS2 EREG NFKB1 ICOSLG MFSD2A VEGFA CREB5 DUSP5 SEMA6A NAMPT PLK3 F3 LDLR SERPINB8 BTBD19 DUSP1 PPP1R15A SDC4 MAP2K3 TNIP2 OAF B4GALT1 ATP1B1 SYDE1 …
BILD_HRAS_ONCOGENIC_SIGNATURE	0.000166528	0.00267169	0.622511	2.62437	0	226	CXCL5 CCL20 CXCL3 MRGPRX3 PI3 CXCL1 CXCL2 LIF HBEGF CYP27B1 IL1A IL1B ADAM8 IER3 NFKBIZ G0S2 BMP2 SERPINB1 SERPINB2 ADRB2 PLAUR SPRY4 DUSP4 EHD1 SMTN ZBED2 FOSL1 ARHGAP25 PTGS2 ANGPTL4 EREG SERPINB3 TNFRSF10A EPHA2 MFSD2A NAV3 RRP9 ERN1 VEGFA GK TUBA4A DUSP5 NAMPT TMEM45B ARG2 LDLR LYN DUSP1 FAM83A FLNB PPP1R15A SEMA4B TGFA CDCP1 GJB3 ULBP2 SDC4 COL12A1 HK2 ARNTL2 CSNK1E TFPI2 MEG3 PPIF SLC16A3 S…
MAHAJAN_RESPONSE_TO_IL1A_UP	0.00018843	0.00267169	0.772358	2.61094	0	54	CXCL5 CCL20 CSF2 IL6 CXCL3 TNFAIP2 SOD2 CXCL2 HBEGF SERPINB4 EDN1 IL1B NRCAM IL7R SERPINB2 NEDD9 STAT1 ISG20 IL15RA DUSP1 TFPI2 B4GALT1 TRIM25 OASL FSTL3 MYC MAFK
TAKEDA_TARGETS_OF_NUP98_HOXA9_FUSION_3D_UP	0.000177746	0.00267169	0.668725	2.59552	0	122	IFI27 XAF1 IFI6 MX1 IFI44L MX2 VNN1 IFITM1 IRF7 OAS3 BST2 OAS2 IRF9 EPSTI1 HELZ2 IFI35 IFI44 IFIT1 ISG15 PARP12 IFIT3 LOX IFIH1 PARP9 SAMD9L PTGS2 DDX58 STAT1 USP18 HERC6 DTX3L GBP1 HOPX NCOA7 ATP1B1 TRIM25 ARHGAP22 PARP10 OASL PARP14
KRASNOSELSKAYA_ILF3_TARGETS_UP	0.000195542	0.00267169	0.853679	2.58745	0	31	IFI27 XAF1 IFI6 MX1 MX2 IFITM1 PSMB9 IFI35 IFIT1 PLSCR1 ISG15 IFIT3 PLAU STAT1 TAP1
HELLEBREKERS_SILENCED_DURING_TUMOR_ANGIOGENESIS	0.000188644	0.00267169	0.758903	2.58451	0	57	IL6 IFI27 IFI6 MX1 ICAM1 INHBA CXCL6 TNFAIP3 CXCL1 IL32 IER3 RELB SMTN ASS1 IGFBP3 TAGLN TGFA SDC4 NDRG4
SANA_RESPONSE_TO_IFNG_UP	0.00018843	0.00267169	0.762576	2.57787	0	54	MX1 IFI44L BST2 OAS2 IFI35 LGALS9 C1S SAMHD1 UBD IFIH1 PARP9 SAMD9L MMP25 STAT1 MLKL CD74 DTX3L SLC25A28 UBE2L6 HLA-B LAP3 GBP1 LIPG PARP14 LGALS3BP VAMP5 IDO1
STAMBOLSKY_TARGETS_OF_MUTATED_TP53_DN	0.000193274	0.00267169	0.81351	2.57623	0	39	XAF1 IFI6 MX1 IFITM1 IRF7 OAS3 BST2 IRF9 IFI35 IFIT1 ISG15 DDX58 STAT1 KRT17 HERC6 DTX3L TAGLN HLA-B
ZHU_CMV_ALL_UP	0.000181752	0.00267169	0.689192	2.57296	0	96	IL6 IFI27 IFI6 MX1 MX2 TNFAIP3 IFITM1 OAS2 NFKBIA IL7R ISG15 PTGS2 PSMB8 NFKB1 GCH1 PML TUBA4A NAMPT TAP1 TUBB2A ENO2 GBP1 TFPI2 ALAS1 IRF1 TRIM21 HSPA1A MLLT11 CD55 PNP IDO1 BCL7B PSMD2 NUP93 GRPEL1 ENO1 STIP1 SRSF7 SP100
TIAN_TNF_SIGNALING_VIA_NFKB	0.000200361	0.00267169	0.916889	2.56841	0	22	CCL20 IL6 CXCL3 TNFAIP3 TNFAIP2 CXCL1 CXCL2 TNIP1 NFKB2 NFKBIA RELB CD83 PTGS2 NFKBIE NFKB1 GCH1 SDC4 IRF1
GALINDO_IMMUNE_RESPONSE_TO_ENTEROTOXIN	0.000187056	0.00267169	0.738868	2.56152	0	63	CSF3 TNF TNFAIP3 TNFAIP2 TNIP1 IL1B SOCS3 NFKB2 IER3 NFKBIA CD83 BCL3 IKBKE PLAUR EHD1 FOSL1 PTGS2 ITGA5 NFKB1 GLRX VEGFA DUSP1 ERRFI1 CEBPB PDLIM7
HAHTOLA_MYCOSIS_FUNGOIDES_CD4_UP	0.000188857	0.00267169	0.762631	2.55471	0	52	CXCL3 VNN1 SOD2 CXCL1 CXCL2 BST2 HBEGF IL1B IER3 KYNU G0S2 PLAUR PTGS2 EREG PADI2 GLRX RAB20 PPP1R15A ATF3
VERHAAK_AML_WITH_NPM1_MUTATED_UP	0.000181258	0.00267169	0.669513	2.55067	0	111	CCL20 IL6 BCL2A1 CXCL3 VNN1 TNF CFB TNFAIP3 TNFAIP2 SOD2 CXCL2 ITGB3 IL1B TYMP NFKB2 IER3 NFKBIA KCNJ2 G0S2 EPB41L3 SERPINB2 PLAUR HCAR3 SLC2A6 CAMK1 EREG GCH1 NAMPT PTAFR SLC16A3 TRIM16 ARHGAP22 GGT1 SAT1 SCO2 SERPINA1 TRIB1 LGALS3BP
TAKEDA_TARGETS_OF_NUP98_HOXA9_FUSION_16D_UP	0.000182849	0.00267169	0.6747	2.54044	0	102	IFI27 XAF1 IFI6 MX1 IFI44L MX2 IFITM1 OAS3 LIF OAS2 C15orf48 EPSTI1 TGM5 LAMP3 IFI44 CHST2 IFIT1 SAMHD1 ISG15 IFIT3 PRSS3 CES1 DUSP4 ASB2 PTGS2 EREG STAT1 USP18 CD1D FLNB HOPX NDRG2 ADAM19 OASL ANKRD22 GEM FN1 ATP10A HDAC9 IDO1
KEGG_CYTOKINE_CYTOKINE_RECEPTOR_INTERACTION	0.000181818	0.00267169	0.675486	2.53272	0	99	CSF3 CXCL5 CCL20 CSF2 IL6 CXCL3 TNFSF14 TNF INHBA CXCL6 LTB CXCL1 CXCL2 LIF IL1A IL1B PDGFB IL7R BMP2 RELT TNFSF15 CXCL16 CCL28 TNFRSF10A CSF1 VEGFA IFNGR1 IL15RA VEGFC TNFSF12 IFNAR2 PLEKHO2 EPOR IFNGR2 CD40
DER_IFN_BETA_RESPONSE_UP	0.000182017	0.00267169	0.674153	2.53173	0	100	IL6 IFI6 MX1 MX2 IFITM1 BST2 OAS2 IRF9 PSMB9 IFI35 IFI44 IFIT1 PLSCR1 C1S ISG15 IFIT3 PLAUR FOSL1 STAT1 PSMB8 PML TAP1 ARID3A TRIM14 GBP1 IRF1 TRIM21 OASL PSME1
TAKEDA_TARGETS_OF_NUP98_HOXA9_FUSION_8D_UP	0.000181324	0.00267169	0.677438	2.5259	0	95	IFI27 XAF1 IFI6 MX1 IFI44L MX2 IFITM1 IRF7 OAS3 OAS2 EPSTI1 TGM5 IFI44 CHST2 IFIT1 ISG15 IFIT3 IFIH1 ASB2 PTGS2 DDX58 STAT1 USP18 GCH1 HERC6 TUBB2A GBP1 HOPX
CHANG_IMMORTALIZED_BY_HPV31_DN	0.000189717	0.00267169	0.764145	2.5243	0	49	SPRR2E IFI27 MX1 MX2 IFITM1 OAS2 BPGM IFI35 IFI44 IFIT1 SPRR1A LCN2 SERPINB2 SULT2B1 SLPI PTGS2 STAT1 TAGLN GBP1 HMGCS1 IL1RN ENTPD3 TRIB1
BENNETT_SYSTEMIC_LUPUS_ERYTHEMATOSUS	0.000200682	0.00267169	0.889824	2.51692	0	23	XAF1 MX1 IFI44L MX2 S100A8 IRF7 OAS2 IFI35 PLSCR1 ISG15 IFITM3 IFIT3 STAT1 TAP1
GAURNIER_PSMD4_TARGETS	0.000195542	0.00267169	0.830084	2.51594	0	31	CCL20 IL6 CXCL3 TNF CXCL6 C3 CXCL1 CXCL2 IL1A NFKB2 RELB HLA-F CXCL16 NFKB1 IFNGR1 HLA-B
SABATES_COLORECTAL_ADENOMA_UP	0.000184366	0.00267169	0.697366	2.5121	0	77	CCL20 CXCL3 S100A8 INHBA KRT6B SERPINA3 CXCL1 CXCL2 SLC6A14 MMP1 MSLN LCN2 HYAL1 FABP6 S100P DUSP4 IL33 QPCT KRT23 MMP10 DUOX2 GABRP L1TD1 KLK11 ETV4 ARNTL2 UCA1 KLK10
EINAV_INTERFERON_SIGNATURE_IN_CANCER	0.000198728	0.00267169	0.877805	2.50555	0	24	IFI6 MX1 IFI44L BST2 OAS2 IRF9 IFI35 IFI44 IFIT1 ISG15 IFIT3 APOBEC3G STAT1 UBE2L6
SESTO_RESPONSE_TO_UV_C1	0.000184366	0.00267169	0.709169	2.50219	0	69	SPRR2E SPRR2D SAA2 SPRR2A TNFAIP3 SOD2 TNIP1 IFIT1 TGM1 LCN2 SERPINB2 SULT2B1 DUSP5 NAMPT MAP2K3 ATP1B1
NABA_MATRISOME	0.000155715	0.00267169	0.55883	2.494	0	378	CSF3 CXCL5 CCL20 CSF2 IL6 IL36G CXCL3 MMP9 TNFSF14 S100A8 C1QTNF1 TNF PI3 INHBA CXCL6 LTB SERPINA3 CXCL1 CXCL2 PLAT LIF HBEGF SERPINB4 S100A12 MUC21 S100A9 MMP13 IL1A IL1B PDGFB ADAM8 TGM5 LGALS9 ADAMTS6 WNT4 ZP3 BMP2 TGM1 MMP1 ANXA9 SERPINB1 LRG1 PRSS3 HYAL1 COL9A2 TGM2 SERPINB2 LOX S100P CSTB COL8A1 TNFSF15 ADAMTS9 SLPI MMP25 TNC PLAU MMP10 WNT7A ANGPTL4 EREG SERPINB3 SEMA7A CCL28 LAMA2 POMZP3 …
THEILGAARD_NEUTROPHIL_AT_SKIN_WOUND_UP	0.000187056	0.00267169	0.717084	2.48601	0	63	BCL2A1 CXCL3 TNF PI3 CXCL2 IL1B IER3 HCAR3 PLAU TRAF3 NFKB1 VEGFA NAMPT IDI1 LAMB3 MAP2K3 MTHFD2 UPP1 TRIB1 TAF6L
CROMER_TUMORIGENESIS_UP	0.000193498	0.00267169	0.780613	2.48561	0	41	IL6 IFI6 MMP9 TNFAIP3 CXCL1 IL1B CHST2 G0S2 MMP1 TNC SMOX PLAU MMP10 ACTN1 KRT17 KRT16 OASL LAMC2 PDPN FN1 TPTEP1 PXDN MYO1B
ZHU_CMV_8_HR_UP	0.000197122	0.00267169	0.811042	2.48523	0	33	IL6 IFI6 MX1 MX2 TNFAIP3 IFITM1 OAS2 ISG15 PTGS2 PSMB8 GCH1 PML NAMPT GBP1 ALAS1 TRIM21 CD55 IDO1 BCL7B
SATO_SILENCED_BY_METHYLATION_IN_PANCREATIC_CANCER_1	0.000165893	0.00267169	0.588	2.48414	0	230	CSF2 IFI6 MX1 SAA1 ICAM1 TNF BIRC3 LTB IRF7 SOD2 C3 PLAT BST2 HBEGF IL32 IL1B ADAM8 NFKB2 IER3 KIF21B WNT4 KCNJ2 UPK2 STC1 HYAL1 PLAUR IFIH1 QPCT KLK12 GCAT DHX58 WNT7A PSMB8 CDA ISG20 CD74 IGFBP3 CSF1 LGALSL PML DUSP5 ADAM28 SIRPB1 EPS8L1 L1TD1 TMEM51 LAMB3 KLK11 HLA-B CYB5R2 ULBP2 SMAD3 ARNTL2 IL36RN MEG3 TNNT1 TRIM25 PLEK2 KLK10 PGF MAOA UPP1 CD55 SERPINA1 TAP2 ABCC3 LYPD3 SAMD9 NEFH PXDN DOK4…
ICHIBA_GRAFT_VERSUS_HOST_DISEASE_D7_UP	0.000186047	0.00267169	0.70794	2.47617	0	66	BCL2A1 ICAM1 IRF7 SERPINA3 PSMB9 IFI35 NFKBIZ NFKBIA SAMHD1 MARCO ISG15 IFIT3 XDH STAT1 PSMB8 CD74 NAMPT TAP1 PSME2 UBA7 IRF1 IL1RN PSME1 FKBP11 SHISA5 TAP2 LGALS3BP KRT18 CTSS PSMB10 PLD3 CLIC1 PROCR CYBA ATP11A IFI27L2 IL18R1 PKM RNF19B TAPBP
ZHANG_ANTIVIRAL_RESPONSE_TO_RIBAVIRIN_UP	0.000198847	0.00267169	0.859956	2.47595	0	25	IFI27 IFI6 MX1 IFITM1 IRF7 C1R C1S IFITM3 STAT1 ASS1 CD99 KLK10
ZHOU_INFLAMMATORY_RESPONSE_FIMA_UP	0.000165044	0.00267169	0.574173	2.47499	0	274	CSF3 CCL20 IL6 CXCL3 ICAM1 TNF ZC3H12A TNFAIP3 IRAK2 TNFAIP2 CXCL1 CXCL2 MAFF TLR2 STAT5A IL1A EDN1 IL1B PDGFB NFKB2 IER3 NFKBIA RELB G0S2 SGPP2 DTX2 CD83 SERPINB2 DRAM1 PLAUR EHD1 OTUB2 NKX3-1 FOSL1 ZC3H12C SLC2A6 PIF1 PTGS2 ANGPTL4 EREG RASAL1 NFKB1 ICOSLG MFSD2A FNDC4 IGFBP3 CSF1 CD82 VEGFA CREB5 SEMA6A NAMPT PLK3 LDLR SERPINB8 PPP1R15A MAPK11 SDC4 MAP2K3 HOPX MORN1 B4GALT1 HSPA1A NECAP2 YRDC …
DIRMEIER_LMP1_RESPONSE_EARLY	0.000188324	0.00267169	0.74287	2.47377	0	50	BCL2A1 ICAM1 TNF BIRC3 ZC3H12A TNFAIP3 IRF7 NFKB2 NFKBIZ NFKBIA CD83 NFKBIE DUSP5 PPP1R15A HMGCS1 MYC
REACTOME_INTERLEUKIN_10_SIGNALING	0.000198728	0.00267169	0.866415	2.47304	0	24	CSF3 CCL20 CSF2 IL6 ICAM1 TNF CXCL1 CXCL2 LIF IL1A IL1B PTGS2 CSF1 PTAFR
REACTOME_PEPTIDE_LIGAND_BINDING_RECEPTORS	0.000196696	0.00267169	0.823435	2.47289	0	30	CXCL5 CCL20 CXCL3 SAA1 CXCL6 C3 CXCL1 CXCL2 EDN1 NMB CXCL16 CCL28
SENGUPTA_NASOPHARYNGEAL_CARCINOMA_WITH_LMP1_DN	0.00018162	0.00267169	0.665772	2.46548	0	91	CXCL5 PDZK1IP1 S100A8 CFB PI3 KRT24 CXCL6 SPRR2A KRT6B SERPINA3 SERPINB4 S100A12 SLC6A14 S100A9 KRT4 ZG16B MSLN SPRR1A LCN2 GDA S100P FZD8 RARRES1 KRT23 SPRR1B SERPINB3 ASS1 GJB2 PIGR GABRP
KEGG_NOD_LIKE_RECEPTOR_SIGNALING_PATHWAY	0.000192271	0.00267169	0.76151	2.46187	0	44	IL6 TNF BIRC3 TNFAIP3 CXCL1 CXCL2 IL1B NFKBIA NFKB1 MAPK12 MAPK3 MAPK11 NLRP1
ZHANG_INTERFERON_RESPONSE	0.000201045	0.00267169	0.885542	2.45791	0	21	IFI27 MX1 MX2 IFITM1 OAS3 OAS2 IRF9 IFI44 ISG15 IFITM3 STAT1 ISG20 IRF1 OASL
REACTOME_CLASS_A_1_RHODOPSIN_LIKE_RECEPTORS	0.00018875	0.00267169	0.721531	2.4491	0	56	CXCL5 CCL20 CXCL3 SAA1 CXCL6 C3 CXCL1 CXCL2 P2RY6 EDN1 ADRB2 HCAR3 NMB CXCL16 CCL28 P2RY2 PTAFR
ONDER_CDH1_TARGETS_1_DN	0.000172384	0.00267169	0.605496	2.44445	0	161	CSF3 CSF2 IL36G CXCL3 PI3 SPRR2A CXCL1 CXCL2 HBEGF EDN1 IL1B IVL CWH43 CRCT1 IL7R ATP12A SERPINB1 LCN2 SERPINB2 FOSL1 ARHGAP25 PTGS2 MMP10 ETS1 SLC43A3 NAV3 IGFBP3 P2RY2 FST SERPINB8 TGFA KLK11 CYB5R2 HMGCS1
DASU_IL6_SIGNALING_UP	0.000188964	0.00267169	0.731537	2.44312	0	51	IL6 CXCL3 SOD2 IRF9 MAFF PLA2G4C IER3 MMP1 SERPINB2 NMB HLA-F CDC25B GAS6 CEBPB TRIM16 HSPA1A PTGES PDPN GEM FASN
GRAHAM_CML_QUIESCENT_VS_CML_DIVIDING_UP	0.000201735	0.00267169	0.945179	2.43562	0	15	CXCL5 CCL20 CXCL3 CXCL6 SOD2 CXCL1 CXCL2 IL1B
REACTOME_DDX58_IFIH1_MEDIATED_INDUCTION_OF_INTERFERON_ALPHA_BETA	0.000187582	0.00267169	0.704697	2.43237	0	61	SAA1 TNFAIP3 IRF7 S100A12 NFKB2 NFKBIA ISG15 IKBKE IFIH1 DHX58 DDX58 TRAF3 NFKB1 UBE2L6 TRAF2 UBA7 TRIM25 NKIRAS1 IKBKG
REACTOME_FORMATION_OF_THE_CORNIFIED_ENVELOPE	0.000189072	0.00267169	0.711251	2.42708	0	58	SPRR2E SPRR2D PI3 KRT24 SPRR2A KRT6B KRT75 IVL KRT4 TGM5 TGM1 SPRR1A KLK12 KRT23 SPRR1B KRT17 KRT16 CSTA KLK13 KRT31 KLK5
REACTOME_KERATINIZATION	0.000188324	0.00267169	0.705614	2.41872	0	59	SPRR2E SPRR2D PI3 KRT24 SPRR2A KRT6B KRT75 IVL KRT4 TGM5 TGM1 SPRR1A KLK12 KRT23 SPRR1B KRT17 KRT16 CSTA KLK13 KRT31 KLK5
AMIT_EGF_RESPONSE_120_MCF10A	0.000192976	0.00267169	0.760464	2.41519	0	40	CCL20 LIF HBEGF MAFF IL1A IL1B SERPINB2 PLAUR SPRY4 FOSL1 EREG EPHA2 ALDH1A3 TRIM21 EPOR YRDC
PHONG_TNF_RESPONSE_NOT_VIA_P38	0.000162048	0.00267169	0.552934	2.40754	0	299	CSF2 BCL2A1 MMP9 ICAM1 C1QTNF1 BIRC3 LTB TNFAIP2 SOD2 TNIP1 PSMB9 NFKB2 NFKBIA RELB N4BP3 G0S2 PARP12 MMP1 RHOF CD83 HSD17B2 BCL3 EFNA1 IKBKE DRAM1 PLAUR DUSP8 EHD1 ADAMTS9 SLC25A37 SMOX SLC2A6 PLAU SBNO2 BID TRAF3 ETS1 NFKB1 SAMD4A EPHA2 CSF1 GCH1 TMEM132A STRA6 EFHD2 IFNGR1 TUBB2A AMPD3 LDLR TPCN1 CDCP1 CEBPB TRIB3 HLA-B SDC4 GBP1 SMAD3 SHB MAP2K3 ARNTL2 TNIP2 GPRC5B ATP1B1 PPIF SYDE1 LARP6 IRF…
BOWIE_RESPONSE_TO_TAMOXIFEN	0.000202758	0.00267169	0.918199	2.4005	0	16	IFI27 IFI6 MX1 IFITM1 IRF7 OAS2 IRF9 IFI35 IFIT1 ISG15 IFIT3 STAT1 IFNGR1
AZARE_NEOPLASTIC_TRANSFORMATION_BY_STAT3_UP	0.000180408	0.00267169	0.631787	2.39609	0	107	CSF3 IFI27 IFI6 MX1 VNN1 S100A8 IFITM1 OAS2 S100A9 SH2D2A G0S2 PRSS3 APOBEC3G PID1 DUSP4 FEZ1 ARHGAP25 TNC PTGS2 DDX58 FST TGFA HMGCS1 B4GALT1 LPXN
WINZEN_DEGRADED_VIA_KHSRP	0.000184366	0.00267169	0.664386	2.3933	0	77	CCL20 CSF2 IL6 CXCL3 TNF INHBA CXCL2 HBEGF EDN1 NFKBIZ IFIT1 BMP2 ADRB2 PLAUR SPRY4 LMO2 PTGS2 EREG DUSP5 F3 FST ERRFI1 TGFA SDC4
GRAHAM_NORMAL_QUIESCENT_VS_NORMAL_DIVIDING_UP	0.000189934	0.00267169	0.726421	2.39328	0	48	CXCL3 VNN1 INHBA CXCL6 SOD2 CXCL1 CXCL2 MAFF IL1B KYNU PTGS2
HIRSCH_CELLULAR_TRANSFORMATION_SIGNATURE_UP	0.000167645	0.00267169	0.569983	2.39171	0	217	CSF3 IL6 BCL2A1 CXCL3 IFITM1 IRF7 SOD2 IRF9 IL1A IL1B SOCS3 IFI35 LAMP3 PLSCR1 C1R C1S STC1 BCL3 SERPINB1 LOX PLAUR KCNG1 FOSL1 PLAU SBNO2 EREG SLC39A8 EPHA2 ISG20 GCH1 GLRX VEGFA ANXA3 TAP1 IFNGR1 IL15RA FST SIGIRR DUSP1 CDCP1 CYB5R2 ARNTL2 TNIP2 CARHSP1 ALAS1 LARP6 ARHGEF2 GTPBP2 UPP1 EEF1A2 CD55 SAT1 RABGGTA SERPINA1 UAP1 TNFAIP1 GALE OSMR PNP HTRA2 FYN MOCOS SLC12A7 ROBO3 P2RX4
GRAHAM_CML_QUIESCENT_VS_NORMAL_DIVIDING_UP	0.000194742	0.00267169	0.759234	2.3896	0	38	CXCL5 CCL20 INHBA CXCL6 SOD2 CXCL2 MAFF IL1B BCL3 SERPINB2 PTGS2 TUBB2A GBP1 IL1RN
SCHOEN_NFKB_SIGNALING	0.000198847	0.00267169	0.826825	2.38055	0	25	CSF2 MMP9 BIRC3 C3 SERPINA3 CXCL2 IL1A EDN1 IL1B NFKBIA PTGS2 CSRNP1 IGFBP3
ZHENG_IL22_SIGNALING_UP	0.000197122	0.00267169	0.775067	2.37499	0	33	SAA1 S100A8 CFB INHBA CXCL6 C3 PLAT S100A9 TGM1 LRG1 IL33 SLPI SBNO2 MFSD2A
MOSERLE_IFNA_RESPONSE	0.000197006	0.00267169	0.808362	2.36996	0	27	MX1 IFI44L IFITM1 OAS2 EPSTI1 IFI44 IFIT1 IFIT3 IFIH1 SAMD9L DDX58 STAT1 USP18 GBP1 OASL
NOJIMA_SFRP2_TARGETS_DN	0.000200682	0.00267169	0.836447	2.36594	0	23	CXCL5 MX1 IFITM1 BST2 IFI44 STAT1 TRIM14
REACTOME_INTERLEUKIN_1_SIGNALING	0.000181094	0.00267169	0.634242	2.35868	0	93	SAA1 IRAK2 S100A12 IL1A PSMB9 MAP3K8 IL1B NFKB2 NFKBIA IRAK3 PSMB8 NFKB1 PSME2 TNIP2 PSMB7 IL1RN PSME1 NKIRAS1 IKBKG PSMC3 PSMD2 MAP2K1 RBX1 PSMD8 PSMB10 PSMD14 UBC PSMA5 PSMD9 PSMF1 MYD88 PSMC4 SQSTM1 PSMB5 PSMD3 PSMB6 PSMD4 PSMA6 RELA PSMD7 PSMA7 UBB
SEITZ_NEOPLASTIC_TRANSFORMATION_BY_8P_DELETION_UP	0.000188964	0.00267169	0.704361	2.35236	0	51	IFI27 MX1 IFI44L MX2 OAS2 IFI44 IFIT1 ISG15 IFIT3 IFIH1 DDX58 ISG20 HERC6 ADAM28 ALDH1A3 GBP1 OASL LIPG PNP IDO1 SAMD9
REACTOME_INTERLEUKIN_1_FAMILY_SIGNALING	0.000178987	0.00267169	0.610469	2.3504	0	118	IL36G SAA1 IRAK2 S100A12 IL1A PSMB9 MAP3K8 IL1B NFKB2 NFKBIA IRAK3 IL33 PSMB8 NFKB1 PSME2 SIGIRR SMAD3 IL36RN TNIP2 PSMB7 IL1RN PSME1 NKIRAS1 IKBKG PSMC3 PSMD2 MAP2K1 RBX1 PSMD8 PSMB10 PSMD14 UBC PSMA5 PSMD9 PSMF1 MYD88 IL18R1 PSMC4 SQSTM1 PSMB5 PSMD3 PSMB6 PSMD4 PSMA6 STAT3 RELA PSMD7 PSMA7 PTPN18 UBB
ZHU_CMV_24_HR_UP	0.00018352	0.00267169	0.650198	2.35034	0	78	IFI27 IFI6 MX1 IFITM1 NFKBIA IL7R ISG15 NFKB1 GCH1 TUBA4A NAMPT TAP1 TUBB2A ENO2 GBP1 TFPI2 ALAS1 IRF1 TRIM21 HSPA1A MLLT11 CD55 PNP BCL7B PSMD2 NUP93 GRPEL1 ENO1 STIP1 SRSF7
KIM_LRRC3B_TARGETS	0.000198728	0.00267169	0.822671	2.34818	0	24	IFI27 CXCL1 OAS2 IFI44 IFIT1 ISG15 CD74 TAP1 IFITM2 PSME2 HLA-B SERPINA1
WALLACE_PROSTATE_CANCER_RACE_UP	0.000175963	0.00267169	0.597163	2.34742	0	134	IFI27 XAF1 IFI6 MX1 IFI44L BCL2A1 MX2 MMP9 IFITM1 OAS2 IRF9 PSMB9 TYMP LAMP3 IFI44 IL7R IFIT1 ISG15 IFITM3 PARP12 CD83 IFIT3 CORO1A APOBEC3G HLA-F ARHGAP25 STAT1 PSMB8 ISG20 HERC6 GLRX ADAM28 TAP1 IFITM2 UBE2L6 RUNX3 HLA-B GBP1 GPRC5B IRF1 NLRP1 PLEKHO2
RICKMAN_HEAD_AND_NECK_CANCER_C	0.000186047	0.00267169	0.674199	2.34382	0	64	IL36G SOD2 SERPINA3 SERPINB4 KRT75 S100A12 SLC6A14 CYP27B1 MMP13 CWH43 IGFL1 CRCT1 CNGB1 HSD17B2 ZBED2 TNC PTGS2 EREG CDA FAM83A VEGFC RRAD IL36RN TFPI2 KLK10 KLK5
DER_IFN_GAMMA_RESPONSE_UP	0.000185048	0.00267169	0.666143	2.34269	0	68	IL6 ICAM1 IFITM1 BST2 IRF9 PSMB9 IFI35 PLSCR1 C1S ISG15 IFIT3 FOSL1 STAT1 PSMB8 PML TAP1 IL15RA VEGFC GBP1 IRF1 TRIM21 PSME1 BTG1 PLOD2 RHOC ADAR PSMB10
REACTOME_GPCR_LIGAND_BINDING	0.000182216	0.00267169	0.634459	2.33528	0	88	CXCL5 CCL20 CXCL3 SAA1 CXCL6 C3 CXCL1 CXCL2 P2RY6 EDN1 WNT4 ADRB2 HCAR3 FZD8 NMB WNT7A CXCL16 CCL28 P2RY2 PTAFR
BOWIE_RESPONSE_TO_EXTRACELLULAR_MATRIX	0.000202758	0.00267169	0.892762	2.334	0	16	IFI6 MX1 IFITM1 IRF7 PSMB9 IFI35 IFIT1 ISG15 IFIT3 STAT1 PSMB8 IFNGR1 IRF1
UROSEVIC_RESPONSE_TO_IMIQUIMOD	0.000202799	0.00267169	0.884	2.33356	0	17	IL6 IFI6 MX1 IFITM1 IRF7 OAS2 IFI35 ISG15 STAT1 ISG20 MICB
TAKEDA_TARGETS_OF_NUP98_HOXA9_FUSION_10D_UP	0.000180343	0.00267169	0.609035	2.32903	0	113	IFI27 XAF1 IFI6 MX1 IFI44L MX2 IFITM1 IRF7 OAS3 OAS2 C15orf48 EPSTI1 TGM5 IFI44 IFIT1 ISG15 IFIT3 IFIH1 DUSP4 SAMD9L ASB2 PTGS2 DDX58 STAT1 USP18 CD1D ARG2 FLNB GBP1 HOPX HMGCS1 OASL GEM FN1 LGALS3BP ATP10A KRT18 IDO1 SAMD9
REACTOME_SIGNALING_BY_INTERLEUKINS	0.000154202	0.00267169	0.516793	2.32765	0	423	CSF3 CCL20 CSF2 IL6 IL36G MMP9 SAA1 ICAM1 TNF IRAK2 SOD2 CXCL1 CXCL2 LIF HBEGF S100A12 IL32 ITGB3 STAT5A IL1A PSMB9 MAP3K8 IL1B SOCS3 PDGFB NFKB2 NFKBIA LGALS9 IL7R MMP1 IRAK3 LCN2 SERPINB2 DUSP4 DUSP8 IL33 VAV1 PTGS2 EREG STAT1 PSMB8 RASAL1 NFKB1 CSF1 VEGFA MAPK3 PPP2R5B DUSP5 PTAFR IL15RA PSME2 LYN SIGIRR DUSP1 TGFA RASA3 TRIB3 MAPK11 SMAD3 MAP2K3 IL36RN ANXA1 TNIP2 PSMB7 STX1A IL1RN DLG4 SPRED…
WONG_ENDMETRIUM_CANCER_UP	0.000202758	0.00267169	0.889625	2.3258	0	16	CXCL5 CCL20 SAA2 SERPINA3 BST2 LCN2
KEGG_HEMATOPOIETIC_CELL_LINEAGE	0.000196541	0.00267169	0.77993	2.32311	0	29	CSF3 CSF2 IL6 TNF ITGB3 IL1A IL1B IL7R ITGA5 CSF1 CD1D
PID_AMB2_NEUTROPHILS_PATHWAY	0.000198452	0.00267169	0.80012	2.32238	0	26	IL6 MMP9 ICAM1 TNF PLAT PLAUR PLAU NFKB1 LYN MST1R
MCDOWELL_ACUTE_LUNG_INJURY_UP	0.000196541	0.00267169	0.761074	2.31544	0	32	S100A8 SERPINA3 NFKBIA LRG1 LCN2 LOX CSTB TNC ANGPTL4 DUSP1 MYC PTGES AKAP12 OSMR
REACTOME_TRIF_TICAM1_MEDIATED_TLR4_SIGNALING	0.00018162	0.00267169	0.626491	2.31252	0	89	SAA1 BIRC3 IRAK2 IRF7 S100A12 MAP3K8 NFKB2 NFKBIA IKBKE DUSP4 TRAF3 NFKB1 MAPK3 RIPK3 MAPK11 MAP2K3 TICAM1 TNIP2 NKIRAS1 IKBKG PPP2R1A MAP2K1
XU_HGF_TARGETS_INDUCED_BY_AKT1_6HR	0.000202758	0.00267169	0.883198	2.309	0	16	IFI6 MX1 OAS3 IFIT1 PLSCR1 ISG15 PLAUR EREG
ICHIBA_GRAFT_VERSUS_HOST_DISEASE_35D_UP	0.000184468	0.00267169	0.647194	2.30806	0	73	BCL2A1 SAA1 S100A8 SERPINA3 S100A9 PSMB9 NFKBIZ SAMHD1 LRG1 UBD SLPI STAT1 CD74 NAMPT TAP1 CTPS1 CTSC SHISA5 CTSS QSOX1 PLD3 CLIC1 PROCR CYBA S100A6 PKM
ZWANG_CLASS_3_TRANSIENTLY_INDUCED_BY_EGF	0.000169866	0.00267169	0.555718	2.30752	0	200	CCL20 IL6 BIRC3 ZC3H12A TNFAIP3 CXCL1 CXCL2 HBEGF MAFF IL1A MYPN EDN1 MAP3K8 IL1B SOCS3 NFKB2 IER3 NFKBIZ BCL3 PLAUR FOSB ADAMTS9 ZC3H12C SBNO2 PTGS2 CSRNP1 ETS1 NFKB1 WWC1 EPHA2 DUSP5 DUSP1 PPP1R15A CLDN4 ATF3 NCOA7 CSNK1E IL1RN HIVEP2 MAFK CD55 PPP1R3B TRIB1 GEM
FLECHNER_BIOPSY_KIDNEY_TRANSPLANT_REJECTED_VS_OK_UP	0.000192567	0.00267169	0.719611	2.3066	0	42	MMP9 S100A8 IFITM1 TYMP LGALS9 CORO1A LCN2 HLA-F STAT1 PSMB8 ISG20 UBE2L6 CSTA
AMIT_EGF_RESPONSE_60_MCF10A	0.000194818	0.00267169	0.73858	2.30535	0	36	IL6 INHBA ZC3H12A TNFAIP3 CXCL2 IER3 PTGS2 DAPP1 TRIB1 C11orf68
WUNDER_INFLAMMATORY_RESPONSE_AND_CHOLESTEROL_UP	0.000196232	0.00267169	0.746345	2.30267	0	34	CXCL6 BST2 TLR2 PSMB9 NFKBIZ IFI44 STAT1 PSMB8 CD74 GK KRT16 ARG2 PSME2 LYN UBA7 UPP1 CTSC SERPINA1 TAP2 CTSS
PLASARI_TGFB1_TARGETS_10HR_UP	0.000175346	0.00267169	0.581649	2.30075	0	141	CCL20 IL6 MMP9 INHBA TNFAIP3 LIF HBEGF ITGB3 MAFF PDGFB IER3 PLAUR FOSL1 TNC PTGS2 EREG ITGA5 CSRNP1 ASS1 SEMA7A GJB2 MFSD2A GCH1 KCTD11 VEGFA DUSP5 MICAL2 PLK3 OLFM2 ALDH1A3 FLNB PPP1R15A GJB3 HK2 NUAK2 TFPI2 MGLL ADAM12 FSTL3 TTC9 CD40 CRY1 SOCS2 PI4K2B
REACTOME_INTERFERON_GAMMA_SIGNALING	0.000185943	0.00267169	0.658137	2.29728	0	65	GBP5 ICAM1 IRF7 OAS3 OAS2 IRF9 SOCS3 HLA-F STAT1 PML IFNGR1 PTAFR TRIM14 HLA-B TRIM46 GBP1 IRF1 TRIM25 TRIM21 OASL IFNGR2 TRIM8
TSAI_RESPONSE_TO_RADIATION_THERAPY	0.000200361	0.00267169	0.819323	2.2951	0	22	IL6 IFI6 CFB IFITM1 PLAT OAS3 BST2 ISG15 VEGFA VEGFC SMAD3
SATO_SILENCED_BY_METHYLATION_IN_PANCREATIC_CANCER_2	0.000196696	0.00267169	0.763836	2.29391	0	30	CSF2 IFI6 TNF PLAT BST2 WNT7A ISG20 CSF1 PLEK2 KLK10
SMID_BREAST_CANCER_LUMINAL_B_DN	0.000162101	0.00267169	0.526995	2.29155	0	295	CCL20 IL6 PDZK1IP1 BCL2A1 SAA1 VNN1 ICAM1 S100A8 PI3 BIRC3 LTB TNFAIP3 KRT6B SOD2 C3 CXCL1 CXCL2 IL32 SLC6A14 S100A9 EDN1 CSGALNACT1 LAMP3 IL7R KYNU C1S MARCO MMP1 HSD17B2 CORO1A LCN2 KCNG1 SLC25A37 IL33 RARRES1 KRT23 SLPI ARHGAP25 TNC PTGS2 ANGPTL4 ASS1 SLC43A3 ISG20 PADI2 FNDC4 KRT17 GABRP GRB14 IGFBP3 PML ANXA3 KRT16 TAP1 PDE9A ALDH1A3 PCOLCE2 TAGLN RYR1 LYN RUNX3 LAMB3 GJB3 GBP1 ANXA1 NDRG2 T…
OSWALD_HEMATOPOIETIC_STEM_CELL_IN_COLLAGEN_GEL_UP	0.000170736	0.00267169	0.561251	2.2872	0	171	IL6 BCL2A1 CXCL3 ICAM1 TNF BIRC3 ZC3H12A TNFAIP3 SOD2 CXCL1 CXCL2 MAFF IL1A IL1B IER3 NFKBIA KCNJ2 CD83 SERPINB2 FOSB EHD1 HCAR3 PTGS2 EREG MAPK3 F3 DUSP1 PPP1R15A FAM117A RAB11FIP1 ATF3 CDK5R1 IL1RN SPRY2 YRDC
HELLER_SILENCED_BY_METHYLATION_UP	0.000170358	0.00267169	0.556584	2.28595	0	182	IFI27 MX1 IFI44L MMP9 ICAM1 CFB BIRC3 IFITM1 TNFAIP2 IRF9 IL32 MAP3K8 SOCS3 PLA2G4C IER3 LAMP3 IFI44 KYNU IFIT1 IZUMO4 ISG15 IFIT3 COL9A2 S100P UBD IFIH1 APOBEC3G SBNO2 DDX58 STAT1 NCF2 ISG20 RFTN1 IGFBP3 USP18 HERC6 PML TUBB2A LDLR GBP1 CSTA LPXN ADAM19 HSPA1A LAMC2 DAPP1 AKAP12 ATP13A2 PIK3CD SAT1
SENESE_HDAC2_TARGETS_UP	0.000182017	0.00267169	0.60819	2.28401	0	100	CSF2 BCL2A1 MMP9 SAA1 INHBA ZC3H12A TNFAIP3 IL1A NFKBIZ ADAMTS6 IL7R KYNU G0S2 TGM2 PLAU NAMPT CCNJ LPXN DUS3L AGO2 OSMR CA2
GROSS_ELK3_TARGETS_DN	0.000198728	0.00267169	0.79866	2.27965	0	24	IL6 OAS3 MAFF SOCS3 IFI44 SLPI PTGS2 CSRNP1 UPP1 COPE
BECKER_TAMOXIFEN_RESISTANCE_UP	0.000192271	0.00267169	0.705129	2.27959	0	44	IFI27 IFI6 MX1 IFITM1 BST2 IRF9 IFI44 IFIT1 ISG15 IFITM3 BTG3 TAGLN TFPI2
KRIEG_HYPOXIA_VIA_KDM3A	0.000191608	0.00267169	0.700415	2.27384	0	45	CXCL5 BIRC3 ZC3H12A CXCL1 C15orf48 EDN1 FABP6 TGM2 PLAUR NFKBIE SERPINB8 PPP1R15A LAMB3 NECAP2 EBP LAMC2
CHICAS_RB1_TARGETS_SENESCENT	0.000153988	0.00267169	0.501456	2.27273	0	451	CSF3 CXCL5 CCL20 CSF2 IL6 IFI6 BCL2A1 CXCL3 MMP9 VNN1 PI3 INHBA CXCL6 BIRC3 TNFAIP3 IFITM1 C3 CXCL1 CXCL2 LIF SERPINB4 IRF9 C15orf48 IL1A NFKBIZ CHST2 PLSCR1 G0S2 SAMHD1 ZG16B ISG15 RHOF IFIT3 PRSS3 POU2F2 APOBEC3G TNFSF15 KCNG1 FEZ1 SLC25A37 IL33 QPCT PDZK1 PTGS2 MMP10 TRIB2 SERPINB3 PSMB8 SLC39A8 SLC43A3 GJB2 ISG20 IGFBP3 GCH1 CD82 VEGFA TMEM132A GK DTX3L DUSP5 NAMPT UBE2T BTG3 UBE2L6 ALDH1A3 E…
LINDSTEDT_DENDRITIC_CELL_MATURATION_B	0.000193274	0.00267169	0.71691	2.27032	0	39	BIRC3 TNFAIP3 TNFAIP2 TNIP1 NFKB2 LAMP3 NFKBIA RELB CD83 DUSP4 NFKB1 TAP1 IL15RA PSME2 LYN SDC4 MARCKSL1 BTG1
AMIT_EGF_RESPONSE_480_HELA	0.000174642	0.00267169	0.567565	2.26687	0	150	HBEGF NFKB2 SH2D2A STC1 GRAMD1B TGM2 PLAUR DUSP4 NEDD9 EHD1 SMTN SLC25A37 PLAU ITGA5 ISG20 ACTN1 HPCAL1 KRT17 TUBB4B EFHD2 MICAL2 TUBB2A RANGAP1 FST RRP1 RRP12 PDLIM7 MAP2K3 B4GALT1 PPIF SYDE1 ARHGEF2 SLC19A1 OSMR CDK9 DHPS RHOC DAPK3 IGFBP4 FAM214B TRAF4 RRBP1 TRIO SH3BGRL3 BCAR3 ITPR3 AMIGO2 DLGAP4 MTAP XAB2 HMGXB3 MYO9B PMEPA1 DUSP7 LPCAT4 FXR2 FGFR1 TPBG PVR PLEC CHST11 TNFRSF12A SFN PHLDA2 A…
DUTTA_APOPTOSIS_VIA_NFKB	0.000197472	0.00267169	0.767207	2.26638	0	28	BCL2A1 TNF BIRC3 TNFAIP3 SOD2 IER3 TNFRSF10A TRAF2
GROSS_HYPOXIA_VIA_ELK3_DN	0.000177557	0.00267169	0.58182	2.26538	0	125	CSF3 IL6 S100A8 CXCL6 C3 RND1 HBEGF OAS2 EDN1 NFKBIA DUSP4 NEDD9 SLPI TNC SMOX PTGS2 CSRNP1 ETS1 KCTD11 VEGFA FST ERRFI1 PPP1R15A CEBPB MTHFD2 MYC SPRY2 AKAP12 UPP1 ATF4 TSTA3 SAT1 PIM3
REACTOME_TOLL_LIKE_RECEPTOR_CASCADES	0.000178987	0.00267169	0.587998	2.26389	0	118	SAA1 S100A8 BIRC3 IRAK2 IRF7 S100A12 TLR2 S100A9 MAP3K8 NFKB2 NFKBIA IRAK3 IKBKE DUSP4 TRAF3 NFKB1 MAPK3 RIPK3 SIGIRR MAPK11 MAP2K3 TICAM1 TNIP2 NKIRAS1 IKBKG PPP2R1A CTSS MAP2K1
KEGG_CYTOSOLIC_DNA_SENSING_PATHWAY	0.00019581	0.00267169	0.729176	2.26123	0	35	IL6 IRF7 IL1B NFKBIA IKBKE IL33 DDX58 NFKB1 RIPK3 IKBKG POLR3G ADAR
PHONG_TNF_RESPONSE_VIA_P38_PARTIAL	0.000175685	0.00267169	0.568837	2.25488	0	143	CCL20 IL6 CXCL3 INHBA TNFAIP3 CXCL1 CXCL2 LIF MAFF NFKB2 IER3 KYNU BMP2 SERPINB2 PLAUR NKX3-1 TNC PLAU BID NFKBIE TRIB2 EREG WWC1 NAMPT BTG3 TUBB2A LDLR DUSP1 TGFA SMAD3 NUAK2 B4GALT1 PPIF FNDC3B HIVEP2
ZHOU_TNF_SIGNALING_4HR	0.000190042	0.00267169	0.690969	2.25485	0	46	TNFAIP2 SOD2 CXCL1 TNIP1 IL32 NFKBIA PSMB8 NFKB1 CDC34 TUBA4A PSMB7 EBP PTGES ACLY FAM50A
DAUER_STAT3_TARGETS_DN	0.00019253	0.00267169	0.699132	2.25136	0	43	IFI27 MX1 IFITM1 OAS3 OAS2 IFI35 LAMP3 IFI44 IFIT1 ISG15 PARP12 IFIT3 IFIH1 DDX58 STAT1 GRB14 USP18 HERC6 TRIM14 LAP3 HSPA1A OASL
REACTOME_TOLL_LIKE_RECEPTOR_4_TLR4_CASCADE	0.000182216	0.00267169	0.596014	2.25046	0	104	SAA1 BIRC3 IRAK2 IRF7 S100A12 TLR2 MAP3K8 NFKB2 NFKBIA IRAK3 IKBKE DUSP4 TRAF3 NFKB1 MAPK3 RIPK3 SIGIRR MAPK11 MAP2K3 TICAM1 TNIP2 NKIRAS1 IKBKG PPP2R1A MAP2K1
REACTOME_TRAF6_MEDIATED_NF_KB_ACTIVATION	0.000200682	0.00267169	0.79553	2.2502	0	23	SAA1 S100A12 NFKB2 NFKBIA IFIH1 DDX58 NFKB1 TRAF2 TRIM25 NKIRAS1 IKBKG
REACTOME_GAP_JUNCTION_ASSEMBLY	0.000202758	0.00267169	0.859442	2.24689	0	16	TUBA1C TUBB3 TUBA1A GJB2 TUBA1B GJA5 TUBA4A TUBB4B TUBB2A GJB6 GJB4 GJB3
ONDER_CDH1_SIGNALING_VIA_CTNNB1	0.000186047	0.00267169	0.64082	2.2414	0	66	SAA1 ICAM1 BIRC3 TNFAIP3 C3 CXCL1 CXCL2 CD83 EFNA1 ADRB2 IFIH1 PODXL IGFBP3 CD82 MICAL2 TAGLN ARHGAP22 LTBP2 KDELR3 IL17RC MYO1B STC2 TSPAN13
REACTOME_INTERLEUKIN_4_AND_INTERLEUKIN_13_SIGNALING	0.000184366	0.00267169	0.634327	2.23812	0	69	IL6 MMP9 SAA1 ICAM1 TNF LIF IL1A IL1B SOCS3 MMP1 LCN2 PTGS2 STAT1 VEGFA ANXA1 MYC MAOA FN1
NEMETH_INFLAMMATORY_RESPONSE_LPS_UP	0.000185943	0.00267169	0.640868	2.237	0	65	TNF LTB TNIP1 IER3 NFKBIA SLPI PTGS2 STAT1 NFKB1 GCH1 GLRX PML GK TAP1 ATF3 TRIM25 IL1RN STK10 MLLT11 MARCKSL1 HCLS1 SAT1 MYO10 PNP MAP2K1 RHOC ADAR
NAGASHIMA_EGF_SIGNALING_UP	0.000189934	0.00267169	0.67846	2.23526	0	48	LIF HBEGF MAFF EDN1 IER3 FOSB NEDD9 FOSL1 EPHA2 DUSP5 DUSP1 ATF3 PLEKHO2 MYC TRIB1 GEM
WORSCHECH_TUMOR_REJECTION_UP	0.000201086	0.00267169	0.814156	2.23343	0	20	IL36G MX1 BCL2A1 IL1A IL1B NFKBIZ IL7R IFITM2 TLX1 STAT2
KEGG_RIG_I_LIKE_RECEPTOR_SIGNALING_PATHWAY	0.000189717	0.00267169	0.67572	2.2322	0	49	TNF IRF7 NFKBIA ISG15 IKBKE IFIH1 DHX58 DDX58 TRAF3 NFKB1 MAPK12 TRAF2 MAPK11 TRIM25 IKBKG
XU_AKT1_TARGETS_6HR	0.000201086	0.00267169	0.812965	2.23016	0	20	IFI6 MX1 OAS3 IFIT1 PLSCR1 ISG15 IFIT3 IFIH1 IFITM2
LIU_TARGETS_OF_VMYB_VS_CMYB_DN	0.000196541	0.00267169	0.747357	2.22609	0	29	CCL20 CSF2 IL6 CSGALNACT1 ADRB2 NRIP3 EHD1 FAM117A TFPI2
PID_IL23_PATHWAY	0.000201613	0.00267169	0.821163	2.22532	0	19	IL6 TNF CXCL1 STAT5A IL1B SOCS3 NFKBIA STAT1 NFKB1
RASHI_NFKB1_TARGETS	0.000202758	0.00267169	0.848992	2.21957	0	16	BIRC3 TNFAIP3 TNIP1 MAP3K8 NFKB2 NFKBIA RELB LCN2 CSF1 IRF1 IFNGR2
CROONQUIST_STROMAL_STIMULATION_UP	0.000193498	0.00267169	0.697011	2.21941	0	41	IL6 CXCL3 CXCL1 CXCL2 IER3 NFKBIA TGM2 LOX FOSB IGFBP3 MICAL2 DUSP1 PPP1R15A
SAGIV_CD24_TARGETS_DN	0.000194818	0.00267169	0.710614	2.21806	0	36	ICAM1 PDGFB RELB N4BP3 ADRB2 BIK PLAU ISG20 DUSP5 PPP1R15A ULBP2 ATF3 OASL NAGK TRIM8 GEM ECM1 RNF25 TUFT1 THBS1 GDF15
VART_KSHV_INFECTION_ANGIOGENIC_MARKERS_UP	0.000183016	0.00267169	0.604435	2.21778	0	87	CXCL5 IL6 CXCL3 MMP9 TNF CXCL6 TNFAIP2 CXCL2 PLAT ITGB3 IL1B PDGFB SH2D2A MMP1 EFNA1 PLAUR PLAU PTGS2 VEGFA F3 VEGFC
ENK_UV_RESPONSE_EPIDERMIS_UP	0.000164096	0.00267169	0.515564	2.21522	0	264	MX1 S100A8 SPRR2A IRF7 RHCG CYP27B1 ADAM8 CHST2 PLSCR1 G0S2 TGM1 IFITM3 ADAP2 BCL3 SERPINB1 S100P CSTB PDSS1 TNC ANGPTL4 SERPINB3 ETS1 ACTN1 KRT17 CSF1 STK25 ANXA3 POLD1 KRT16 FXYD5 ALDH1A3 AMPD3 SRM FUT2 FUT3 TGFA CYB5R2 TUBG1 PDLIM7 ULBP2 HK2 ARNTL2 CARHSP1 XRCC1 LPXN PGF OASL RUVBL2 MRPS7 LIPG UPP1 APEH ENTPD3 SCO2 DRG2 SERPINA1 PREB FKBPL GALE GYS1 OSMR CA2 CCT7 POLR3G SHMT2 HYOU1 PIN4 BTN2A2…
BOYLAN_MULTIPLE_MYELOMA_PCA1_UP	0.000188324	0.00267169	0.665149	2.21496	0	50	MMP9 S100A8 LTB IFITM1 C3 SERPINA3 S100A9 PLSCR1 IFITM3 XDH LRG1 LCN2 ISG20 CSTA FADS3
BROWNE_HCMV_INFECTION_6HR_UP	0.00019581	0.00267169	0.711828	2.20743	0	35	IFI6 MX1 IRF7 HBEGF ISG15 MSLN OASL PNP JMJD6 EIF2AK2
SENGUPTA_EBNA1_ANTICORRELATED	0.000181094	0.00267169	0.592978	2.20522	0	93	TNFSF14 ANXA9 ZFP42 KCNG1 HLA-F PLEKHF1 CTNS PLK3 SLC25A28 FMNL1 RRP1 RASA3 MAP2K3 ZBTB17 SYDE1 NSUN5P1 STK10 TECPR1 ZDHHC14 DNHD1 USP35 MARCH2 SYMPK NSUN5 ZNF710 COTL1 RPS6KA1 ANXA11 TMEM102 CYLD AURKAIP1 HLA-A CISH UBE2O B3GALT4 PPARD WDR81 ARL10 C19orf66 CAMTA2 EFTUD2
FERRARI_RESPONSE_TO_FENRETINIDE_UP	0.000201086	0.00267169	0.803849	2.20516	0	20	CCL20 CXCL3 CXCL2 BMP2 PTGS2 ATF3 IRF1
FOSTER_TOLERANT_MACROPHAGE_UP	0.000182216	0.00267169	0.583527	2.20331	0	104	XAF1 SAA1 CFB IRF7 OAS3 BST2 IFI44 MARCO IRAK3 CDC42EP2 LCN2 LOX SLC25A37 SLAMF9 ZC3H12C STAT1 ASS1 TRAF3 ISG20 PPFIA3 GLRX BTG3 RAB20 SLC16A3 IL1RN MTHFD2 PTGES
MUELLER_METHYLATED_IN_GLIOBLASTOMA	0.000200682	0.00267169	0.77816	2.20107	0	23	CXCL2 TLR2 MMP13 KRT4 IER3 LCN2 S100P CDA KRT17 RUNX3 CLDN4
DAZARD_RESPONSE_TO_UV_SCC_UP	0.000181094	0.00267169	0.58845	2.18839	0	93	CCL20 CSF2 IL6 CXCL3 TNF CXCL1 CXCL2 IL1B KYNU PLSCR1 PTGS2 ANXA3
BERTUCCI_MEDULLARY_VS_DUCTAL_BREAST_CANCER_UP	0.00017094	0.00267169	0.535713	2.18487	0	173	GBP5 ICAM1 BIRC3 TNFAIP2 SOD2 IL32 TLR2 PSMB9 SOCS3 TYMP ADAM8 NFKB2 RELB C1S HSH2D DRAM1 ZFP42 PSMG4 SLC2A6 NFKBIE STAT1 PSMB8 TRAF3 C1RL-AS1 GLRX MICB DTX3L TAP1 RNF207 PCOLCE2 IL15RA CDCP1 PQBP1 LAP3 ARNTL2 PPIF IRF1 ANKRD22 KBTBD8 AIFM2 PUS1 NOP2 NOP16 NFE2L3
KEGG_JAK_STAT_SIGNALING_PATHWAY	0.000181984	0.00267169	0.595089	2.18163	0	86	CSF3 CSF2 IL6 LIF IRF9 STAT5A SOCS3 IL7R SPRY4 STAT1 SPRY3 IFNGR1 IL15RA CBLC IFNAR2 EPOR MYC SPRY2 IFNGR2 PIK3CD OSMR SOCS2 STAT2
SMID_BREAST_CANCER_RELAPSE_IN_BONE_DN	0.000169434	0.00267169	0.523266	2.18114	0	208	CXCL5 CCL20 PDZK1IP1 S100A8 PI3 KRT6B SOD2 IL32 SLC6A14 S100A9 EDN1 LAMP3 KYNU MARCO MSLN SERPINB2 KCNG1 SLC25A37 QPCT RARRES1 KRT23 SLPI PTGS2 EPHX3 SLC43A3 PADI2 FNDC4 HPCAL1 KRT17 GABRP VEGFA KRT16 TUBB2A PDE9A RYR1 RUNX3 GJB3 GBP1 SLC16A3 TTLL4 SMPDL3B NLRP1 KLK10 PDPN ACE2 FERMT1 KLK5
REACTOME_TAK1_ACTIVATES_NFKB_BY_PHOSPHORYLATION_AND_ACTIVATION_OF_IKKS_COMPLEX	0.000196541	0.00267169	0.730714	2.17652	0	29	SAA1 IRAK2 S100A12 NFKB2 NFKBIA NFKB1 NKIRAS1 IKBKG
DAZARD_UV_RESPONSE_CLUSTER_G2	0.000200682	0.00267169	0.768588	2.174	0	23	CCL20 CXCL3 CXCL2 IER3 HLA-F CLDN4 ATF3 CSRP1 ATF4 TSTA3
OLSSON_E2F3_TARGETS_UP	0.000201045	0.00267169	0.78245	2.17176	0	21	CCL20 S100A8 TNFAIP2 NSFL1C
DAZARD_UV_RESPONSE_CLUSTER_G24	0.000201613	0.00267169	0.801171	2.17114	0	19	IFI27 PI3 S100A9 PRSS3 SULT2B1 TUBB2A CLDN4
GRAHAM_CML_DIVIDING_VS_NORMAL_QUIESCENT_DN	0.000185048	0.00267169	0.617186	2.17052	0	68	CXCL3 VNN1 INHBA CXCL6 BIRC3 SOD2 CXCL1 CXCL2 IL1B ADAM8 ADAM28
REACTOME_TNFR2_NON_CANONICAL_NF_KB_PATHWAY	0.000184366	0.00267169	0.602293	2.16962	0	77	TNFSF14 TNF BIRC3 LTB PSMB9 NFKB2 RELB TNFSF15 PSMB8 TRAF3 PSME2 TRAF2 PSMB7 TNFSF12 PSME1 CD40 PSMC3 PSMD2 PSMD8 PSMB10 UBE2M PSMD14 UBC PSMA5 PSMD9 PSMF1 PSMC4 PSMB5 PSMD3 PSMB6 TNFRSF12A PSMD4 PSMA6
REACTOME_TRAF6_MEDIATED_IRF7_ACTIVATION	0.000201735	0.00267169	0.841438	2.1683	0	15	IRF7 IKBKE IFIH1 DDX58 TRAF2 TRIM25
PID_INTEGRIN_A9B1_PATHWAY	0.000202799	0.00267169	0.82124	2.16789	0	17	CSF2 ADAM8 TGM2 TNC PAOX VEGFA VEGFC ADAM12 SAT1 FN1 KCNJ15 SRC RAC1
MARKEY_RB1_ACUTE_LOF_DN	0.000174642	0.00267169	0.542669	2.16744	0	150	BCL2A1 SAA1 IFITM1 IRF7 SOD2 IRF9 PSMB9 SOCS3 ADAM8 IFI35 IL7R ISG15 IFIT3 XDH IFIH1 VAV1 LMO2 BID STAT1 PSMB8 SEMA7A NCF2 ISG20 IGFBP3 GLRX NAMPT TAP1 UBE2L6 LDLR PSME2 UBA7 NDRG2 UCK2 HCLS1 SAT1 ACP2 LGALS3BP PLEKHO1 PNP PCSK5 ARNT ABCG1 DAXX ADAR PSMB10 ZNFX1 PFKL RAC2
REACTOME_TOLL_LIKE_RECEPTOR_TLR1:TLR2_CASCADE	0.000183385	0.00267169	0.594383	2.16703	0	83	SAA1 IRAK2 S100A12 TLR2 MAP3K8 NFKB2 NFKBIA IRAK3 DUSP4 NFKB1 MAPK3 SIGIRR MAPK11 MAP2K3 TNIP2 NKIRAS1 IKBKG PPP2R1A MAP2K1 RPS6KA1 UBC RPS6KA2 MYD88 DUSP7 MAPK7
SENESE_HDAC1_TARGETS_UP	0.000156764	0.00267169	0.485812	2.16674	0	384	CXCL5 CCL20 CSF2 BCL2A1 CXCL3 MMP9 SAA1 PI3 BIRC3 ZC3H12A LTB TNFAIP3 IRAK2 SOD2 C3 TRIML2 MAFF IL1A NFKB2 NFKBIZ NFKBIA ADAMTS6 IL7R KYNU G0S2 BMP2 MMP1 TGM2 SERPINB2 NRIP3 OTUB2 NBPF14 SLC25A37 ZBED2 FOSL1 EIF5A2 PLAU ETS1 SLC39A8 MLKL SLC43A3 NAV3 GCH1 GLRX VEGFA DUSP5 NAMPT SERPINB8 ERRFI1 LAMB3 VEGFC CYB5R2 PPIF LPXN MYC LAMC2 MAOA UPP1 KBTBD8 DUS3L YRDC PNRC2 TRIM8 CD55 TRIB1 MAST4 GEM AGO2…
ZHOU_TNF_SIGNALING_30MIN	0.000190042	0.00267169	0.659748	2.15296	0	46	IFI27 TNFAIP3 CXCL1 NFKBIA PTGS2 TUBA4A TUBB4B DUSP1 PSMB7 ATF4 TRAP1 PPP2R1A MAP2K1 CLIC1 TAGLN2 DDX56 PHB
PID_FRA_PATHWAY	0.000196541	0.00267169	0.722183	2.15111	0	29	IL6 MMP9 LIF IVL MMP1 PLAUR FOSL1 PLAU
MARZEC_IL2_SIGNALING_UP	0.00018305	0.00267169	0.590253	2.14912	0	82	CSF2 TNFSF14 BIRC3 LIF IL1A IER3 BMP2 DUSP4 CSRNP1 TNFRSF10A VEGFA TRIB3 HK2 CTPS1 CDK5R1 UCK2 MYC PUS1 NOP2 PDCD2L SOCS2 PNP PINX1 DHODH PTRH2 PDCD11 DUSP7 CISH FGFR1 TNFRSF12A PHLDA2 STAT3 PHLDA1 HSPA1B MAPKAPK2 CCND3 TGFB1 CDC25A DKC1 GART BCL2L1 DUSP6
BIOCARTA_IL1R_PATHWAY	0.000197472	0.00267169	0.726668	2.14663	0	28	IL6 TNF IRAK2 IL1A IL1B NFKBIA IRAK3 NFKB1 MAP2K3 IL1RN
PID_UPA_UPAR_PATHWAY	0.000400721	0.00428436	0.765799	2.14517	1	22	MMP9 ITGB3 MMP13 PLAUR PLAU ITGA5 FN1
DAUER_STAT3_TARGETS_UP	0.000194704	0.00267169	0.683706	2.14313	0	37	ICAM1 SOD2 C3 SOCS3 BCL3 EFNA1 FOSL1 SERPINB3 SAMD4A DUSP5 LDLR FLNB ATF3 AKAP12 TRIB1 STAT2
XU_HGF_SIGNALING_NOT_VIA_AKT1_48HR_UP	0.000196541	0.00267169	0.703814	2.14124	0	32	CCL20 LTB MMP1 STC1 PLAU ISG20 HPCAL1 ARG2 CDCP1 AKAP12 UPP1 GRK5 UAP1 FYN PCK2 ITPR3
HARRIS_HYPOXIA	0.000186047	0.00267169	0.614328	2.13568	0	64	IL6 MMP13 EDN1 PDGFB STC1 TGM2 PLAUR BIK PTGS2 NFKB1 IGFBP3 VEGFA F3 TAGLN TGFA CD99 HK2 PGF SAT1 HDAC9 ALDOA ENO1 LRP8 PFKL LDHA L1CAM PKM BHLHE40 CA12 PFKP
TARTE_PLASMA_CELL_VS_PLASMABLAST_UP	0.000166611	0.00267169	0.506559	2.13493	0	225	MX1 IFI44L MX2 MMP9 S100A8 CFB SPRR2A BIRC3 TNFAIP3 IFITM1 TNFAIP2 SERPINA3 SERPINB4 S100A9 ADAM8 NFKB2 NFKBIA LGALS9 RELB IFI44 IL7R C1S IFITM3 SPRR1A LCN2 IKBKE S100P CES1 FOSB FEZ1 QPCT HLA-F TNC CSF1 ENO2 DUSP1 FLNB ZNF141 HLA-B STX1A CNTNAP1 SMPDL3B DLG4 ITIH4 LTBP2
KEGG_TOLL_LIKE_RECEPTOR_SIGNALING_PATHWAY	0.000186047	0.00267169	0.609738	2.13268	0	66	IL6 TNF IRF7 TLR2 MAP3K8 IL1B NFKBIA IKBKE STAT1 TRAF3 NFKB1 MAPK12 MAPK3 MAPK11 MAP2K3 TICAM1 IFNAR2 CD40 PIK3CD IKBKG
GERY_CEBP_TARGETS	0.000181324	0.00267169	0.571678	2.13156	0	95	SAA1 S100A8 CXCL6 C3 PLAT HBEGF XDH LCN2 SERPINB2 PLAUR ANGPTL4 EREG WWC1 GCH1 GLRX CD1D DUSP1 PPP1R15A TRIB3 RRAD ATF3 GLA MAFK LSS SAT1
JECHLINGER_EPITHELIAL_TO_MESENCHYMAL_TRANSITION_UP	0.000192271	0.00267169	0.658543	2.12899	0	44	S100A8 INHBA CXCL6 IRF7 MMP13 ISG15 IFITM3 IFIT3 BCL3 SLPI TNC STAT1 SRM MTHFD2 UPP1
VILIMAS_NOTCH1_TARGETS_UP	0.000595356	0.00585232	0.733001	2.12757	2	26	BCL2A1 ICAM1 BIRC3 IRF7 NFKB2 NFKBIA RELB IL7R CD83 CD74
KOBAYASHI_EGFR_SIGNALING_6HR_DN	0.000202799	0.00267169	0.803303	2.12054	0	17	MAFF IER3 G0S2 DUSP4 FOSL1 EPHA2 VEGFA DUSP5 F3 TGFA
REACTOME_TOLL_LIKE_RECEPTOR_9_TLR9_CASCADE	0.000183385	0.00267169	0.581534	2.12019	0	83	SAA1 IRAK2 IRF7 S100A12 MAP3K8 NFKB2 NFKBIA DUSP4 NFKB1 MAPK3 MAPK11 MAP2K3 TICAM1 TNIP2 NKIRAS1 IKBKG PPP2R1A MAP2K1 RPS6KA1 UBC RPS6KA2 MYD88 DUSP7 MAPK7
DORN_ADENOVIRUS_INFECTION_12HR_DN	0.000196696	0.00267169	0.703079	2.11145	0	30	IL6 IER3 NFKBIA KYNU CD83 EFNA1 MAP2K3 MYC
LIU_SMARCA4_TARGETS	0.00019581	0.00267169	0.680372	2.10988	0	35	IFI27 IFITM1 BST2 IL32 LGALS9 PODXL SPRY4 ANGPTL4 CSF1 EGFLAM LRRC61 IFITM2 TAGLN UPP1 LGALS3BP ECM1 TAGLN3 ITPR3
WIELAND_UP_BY_HBV_INFECTION	0.000186047	0.00267169	0.606817	2.10957	0	64	IFI27 SOD2 PSMB9 PARP12 CD83 DRAM1 HLA-F STAT1 ISG20 CD74 UBE2L6 RAB20 PSME2 HLA-B LAP3 GBP1 LPXN PSME1 CTSC PIK3CD COTL1 PSMB10 KPNA2 RAC2
JOHNSTONE_PARVB_TARGETS_2_UP	0.000177557	0.00267169	0.540564	2.10475	0	125	IFI27 TNFAIP3 IFITM1 PLAT IFIT1 ISG15 IFIT3 GRAMD1B SBNO2 EREG WWC1 CD74 FXYD5 UBE2L6 ALDH1A3 PCOLCE2 FST AIF1L HLA-B SMAD3 KCTD13 NCOA7 TFPI2 OAF PLEK2 AKR1B1 OASL EEF1A2 OGDH KRT18 FASN BSG COTL1 IGFBP4 AGPAT2 ECM1 ZNFX1 LSR DLGAP4 ACTG1 HLA-A ACTB TFE3 CLPTM1L PKM WBP2 EEF1A1 GALNT6 BRD9 SLC25A1 S100A11 KRT8 CLPTM1 TGFB1 CFL1 CORO1B BCL2L1 LY6E ARHGDIA TLN1 HGS
PRAMOONJAGO_SOX4_TARGETS_UP	0.000188324	0.00267169	0.630825	2.10066	0	50	TNFAIP3 SOD2 MAFF IL1B IER3 STC1 DUSP4 VEGFA AMPD3 TRIB3 TNIP2 TRIM8 BTG1 STC2 PHF1 MYD88 GRB10 BHLHE40 GDF15 TPBG FGD6 BTN2A1 INSIG2
KEGG_LEISHMANIA_INFECTION	0.000192271	0.00267169	0.64974	2.10053	0	44	TNF C3 TLR2 IL1A IL1B NFKBIA PTGS2 STAT1 NFKB1 NCF2 MAPK12 MAPK3 IFNGR1 MAPK11 MARCKSL1 IFNGR2
RASHI_RESPONSE_TO_IONIZING_RADIATION_6	0.000189934	0.00267169	0.63749	2.10028	0	48	SAA1 S100A8 IFITM1 S100A9 PSMB9 UBD SLPI CCNJ FMNL1
ZHAN_MULTIPLE_MYELOMA_LB_DN	0.000197122	0.00267169	0.684473	2.09739	0	33	IFI27 XAF1 IFI6 MX2 IFI35 ZC3H12C STAT1 USP18
LIEN_BREAST_CARCINOMA_METAPLASTIC_VS_DUCTAL_UP	0.000188501	0.00267169	0.617533	2.09347	0	55	IL6 BCL2A1 ICAM1 SOD2 G0S2 BMP2 ANGPTL4 PCOLCE2 CEBPB ARNTL2 LARP6 MYC UPP1 FERMT1 PLOD2 MSN COL27A1 FAM129B
KAAB_FAILED_HEART_VENTRICLE_DN	0.000197122	0.00267169	0.683191	2.09346	0	33	IFITM1 SERPINA3 ZP3 ISG15 IFITM3 SERPINB1 IFNGR1 IFITM2 PSME2 PQBP1 TMEM147 EBP
NABA_ECM_REGULATORS	0.000181258	0.00267169	0.549206	2.09233	0	111	MMP9 PI3 SERPINA3 PLAT SERPINB4 MMP13 ADAM8 TGM5 ADAMTS6 TGM1 MMP1 SERPINB1 PRSS3 HYAL1 TGM2 SERPINB2 LOX CSTB ADAMTS9 SLPI MMP25 PLAU MMP10 SERPINB3 ADAM28 SERPINB8 ADAMTSL4 CSTA C17orf58 ADAM12 ADAM19 ITIH4 CTSC SERPINA1 HYAL3 FAM20C CTSS PCSK5 PLOD2 SERPINB6
SARRIO_EPITHELIAL_MESENCHYMAL_TRANSITION_DN	0.000176087	0.00267169	0.532244	2.0915	0	133	PDZK1IP1 CXCL3 VNN1 S100A8 CFB BIRC3 TNFAIP3 TNFAIP2 SOD2 SERPINA3 CXCL1 NFKBIA IFI44 KYNU C1S IFITM3 EFNA1 RARRES1 MMP25 SPRR1B ROS1 KRT16 IFNGR1 IFITM2 ERRFI1 POLR3E ATF3 IL1RN THBS3 PLEKHO2 PSME1 MAOA SAT1 BTG1 GEM CA2
PID_AP1_PATHWAY	0.000189717	0.00267169	0.63229	2.08873	0	49	CSF2 IL6 MMP9 EDN1 MMP1 FOSB FOSL1 PLAU ETS1 DUSP1 ATF3 MYC
REACTOME_GAP_JUNCTION_TRAFFICKING_AND_REGULATION	0.000394945	0.00424803	0.706147	2.08601	1	28	TUBA1C TUBB3 TUBA1A GJB2 TUBA1B GJA5 TUBA4A TUBB4B TUBB2A GJB6 GJB4 GJB3 TUBB6 SRC ACTG1 CLTB ACTB DNM2 DAB2
TSAI_RESPONSE_TO_IONIZING_RADIATION	0.000177746	0.00267169	0.536947	2.08405	0	122	CCL20 S100A8 BIRC3 TNFAIP3 IFITM1 HBEGF IRF9 STAT5A NFKB2 NFKBIA ATP12A CD83 PLAU NFKBIE STAT1 NFKB1 IFNGR1 VEGFC ZNF141 PRMT1 SMAD3 SIPA1 MYC BTG1 FN1 CCT7
RODWELL_AGING_KIDNEY_UP	0.000161603	0.00267169	0.476423	2.08339	0	314	BCL2A1 GBP5 CFB INHBA BIRC3 LTB IFITM1 IRAK2 TNFAIP2 CXCL1 IRF9 C15orf48 IL32 PSMB9 SOCS3 TYMP ADAM8 NFKBIZ C1R C1S SAMHD1 PARP12 CORO1A DRAM1 SAMD9L QPCT STOML1 RARRES1 HLA-F ARHGAP25 TUBA1A TNC ARHGAP30 DDX58 CXCL16 PSMB8 RFTN1 ACTN1 PIGR GABRP CD1D DTX3L FXYD5 TAP1 TAGLN PSME2 LYN PPP1R14B RRP12 RUNX3 VEGFC HLA-B VARS LIG3 CARHSP1 IFNAR2 STK10 PARP14 DOK3 PIK3CD HCLS1 SHISA5 RPLP2 FN1 OSMR SYM…
XU_HGF_SIGNALING_NOT_VIA_AKT1_6HR	0.00059654	0.00585232	0.721938	2.07857	2	25	HBEGF PLAUR EHD1 SMTN PLAU ANGPTL4 NAV3 HPCAL1 UPP1 LSS SAT1 TNFRSF10B LSR PFKFB3 PRSS22 PHLDA2
BOSCO_EPITHELIAL_DIFFERENTIATION_MODULE	0.000188715	0.00267169	0.618152	2.07752	0	53	SPRR2A RHCG SLC6A14 MUC21 KRT4 ANXA9 SPRR1A LCN2 SERPINB2 NCCRP1 DUOX2 SPRR1B KRT17 GABRP KRT16 F3 NDRG2 TRIM16
BOQUEST_STEM_CELL_DN	0.000176087	0.00267169	0.526882	2.07043	0	133	CSF3 IFI27 XAF1 IFI44L RND1 BST2 HBEGF G0S2 MMP1 STC1 EFNA1 TGM2 ADRB2 IFIH1 PODXL NEDD9 ADAMTS9 HLA-F LMO2 ISG20 RASIP1 CD74 ANXA3 SEMA6A HLA-B SHB TFPI2 TRIM16 UPP1 MYO10 MAST4 SOCS2 HOXB7 PNP CDC37 ABCG1 C1orf115 TSPAN13 EPHB4 FLI1
LIM_MAMMARY_LUMINAL_PROGENITOR_UP	0.00019581	0.00267169	0.667177	2.06896	0	35	PDZK1IP1 S100A8 C1QTNF1 TNFAIP2 C3 RPS6KL1 XDH QPCT RASAL1 GJB2 PIGR ALDH1A3 DAPP1 CTSC CLDN1 CKMT1B
ENK_UV_RESPONSE_KERATINOCYTE_UP	0.000154154	0.00267169	0.457479	2.06847	0	441	CXCL3 TNFAIP3 CXCL1 CXCL2 HBEGF KRT75 S100A12 MAFF IL1B BPGM IER3 KYNU C1R ISG15 EFNA1 TGM2 SULT2B1 DUSP8 KCNG1 QPCT HLA-F PAX8 MMP10 PSMB8 CDA LAMA2 ISG20 TST DUSP5 TUBB4B BTG3 TUBB2A FMNL1 TAGLN SERPINB8 DUSP1 PPP1R15A KLK11 CLDN4 CEBPB CD99 GJB3 HLA-B RRAD SDC4 ATF3 MAP2K3 CSRP1 EIF3G PSMB7 POLB ALAS1 ASL PPIF TNNT1 AKR1B1 KLK10 SPRY2 PSME1 GLA PLD2 NOP2 ATF4 TUFM BTG1 TRIB1 GEM RECQL4 COPE FA…
WINTER_HYPOXIA_METAGENE	0.000170039	0.00267169	0.497387	2.06584	0	201	IL6 IFI27 ICAM1 TNFAIP3 MMP13 EDN1 PDGFB NFKB2 EFNA1 TGM2 SERPINB2 LOX PLAUR BIK ENO3 PLAU PTGS2 ANGPTL4 ITGA5 ETS1 NFKB1 RRP9 IGFBP3 GLRX VEGFA F3 ALDH1A3 ERRFI1 VEGFC TGFA CD99 HK2 ANXA1 HMOX2 PGF SAT1 BTG1 FN1 KRT18 PNP HDAC9 ALDOA PLOD2 STC2 HYOU1 PFKFB4 FKBP4 ENO1 QSOX1 ANXA2 PFKL LDHA
LEE_LIVER_CANCER_HEPATOBLAST	0.00040347	0.0042965	0.801533	2.06546	1	15	IL6 MMP1 PLAUR TNC PTGS2 F3
PID_IL27_PATHWAY	0.000405515	0.0042965	0.788767	2.06212	1	16	IL6 TNF STAT5A IL1B STAT1
REACTOME_NUCLEOTIDE_BINDING_DOMAIN_LEUCINE_RICH_REPEAT_CONTAINING_RECEPTOR_NLR_SIGNALING_PATHWAYS	0.00038506	0.0042005	0.64026	2.06177	1	43	BIRC3 TNFAIP3 IRAK2 NFKB2 NFKB1 MAPK12 MAPK11 NLRP1 IKBKG HSP90AB1 CYLD UBC PANX1 RELA UBB BCL2L1 IRAK1
SEITZ_NEOPLASTIC_TRANSFORMATION_BY_8P_DELETION_DN	0.000590087	0.00582099	0.686482	2.0616	2	30	CSF3 SAA1 IL1A MMP1 COL8A1 QPCT TGFA HERC2P2 CDH4 FKBP11 PIK3CD
GEISS_RESPONSE_TO_DSRNA_UP	0.000784929	0.00729741	0.66763	2.05981	3	34	TNFAIP3 TNFAIP2 NFKBIA IFIT1 PLAUR GCH1 TAP1 GBP1 ATF3 ANXA1 TFPI2 IRF1 AFAP1 SAT1
REACTOME_NOD1_2_SIGNALING_PATHWAY	0.000586625	0.00580287	0.679149	2.05846	2	31	BIRC3 TNFAIP3 IRAK2 MAPK12 MAPK11 IKBKG CYLD UBC
CHARAFE_BREAST_CANCER_LUMINAL_VS_BASAL_DN	0.000154488	0.00267169	0.457156	2.05613	0	416	IFI27 PDZK1IP1 CXCL3 SAA1 ICAM1 CFB PI3 INHBA BIRC3 TNFAIP3 KRT6B C3 CXCL1 CXCL2 PLAT TLR2 IL1A PSMB9 IFI44 IL7R PLSCR1 C1R C1S IFIT3 SERPINB2 ADRB2 LOX COL8A1 SLC25A37 EVA1C FOSL1 SLPI ZC3H12C PLAU PTGS2 EREG PSMB8 ETS1 EPHA2 ACTN1 KRT17 ANXA3 KRT16 TUBA4A FXYD5 NAMPT BTG3 IFNGR1 F3 ALDH1A3 FST LYN GNA15 FAM83A RUNX3 LAMB3 TGFA CDCP1 GJB3 SH3KBP1 GBP1 SMAD3 ARNTL2 ANXA1 LARP6 AKR1B1 BICC1 KLK10 …
TSUNODA_CISPLATIN_RESISTANCE_DN	0.000385951	0.0042005	0.647117	2.0552	1	40	CFB C3 KYNU C1S S100P PTGS2 ASS1 CD74 B4GALT1 FSTL3 PTGES FN1 IGFBP4 ID1 CRIP1
RASHI_RESPONSE_TO_IONIZING_RADIATION_2	0.000181818	0.00267169	0.547591	2.05318	0	99	ICAM1 BIRC3 TNFAIP3 TNIP1 EDN1 MAP3K8 NFKB2 NFKBIZ NFKBIA RELB PLSCR1 LCN2 TRAF3 CSF1 SLC11A2 TUBB2A TRIB3 ATF3 ANXA1 MGLL IRF1 HIVEP2 LAMC2 IFNGR2 BTG1 SOCS2
SATO_SILENCED_EPIGENETICALLY_IN_PANCREATIC_CANCER	0.000788022	0.00729741	0.699221	2.04998	3	27	CSF3 BST2 IL32 S100P BIK KRT17 HSPA1A
DELYS_THYROID_CANCER_UP	0.000160282	0.00267169	0.464256	2.04673	0	335	PDZK1IP1 BCL2A1 ICAM1 CFB INHBA C3 CXCL2 LIF SLC6A14 TLR2 NRCAM IER3 CHST2 G0S2 MARCO MMP1 PRSS3 LCN2 TGM2 PRDM1 COL8A1 TNFSF15 DUSP4 QPCT NMB SLPI ALOX15B TNC PLAU BID ROR1 EREG STAT1 NCF2 SAMD4A EPHA2 KRT17 ST3GAL5 IGFBP3 DUSP5 FXYD5 PLK3 ALDH1A3 RYR1 LYN LAMB3 TGFA GJB3 TRIM14 DHCR7 SDC4 ANXA1 GPRC5B ADAM12 IL1RN KLK10 MST1R FSTL3 MLLT11 LAMC2 UPP1 FLII NFE2L3 TSTA3 CTSC CD55 KDELR3 ABR SERPIN…
MIKKELSEN_MCV6_LCP_WITH_H3K4ME3	0.000181094	0.00267169	0.549334	2.04292	0	93	CSF3 XAF1 PDZK1IP1 OAS2 ZFP57 IFI35 IL7R MSLN XDH IKBKE ISG20 GLRX USP54 IFITM2 SERPINB8 KLK11 ZNF583 SH3KBP1 ANXA1 GBGT1 TRIM21 ELOVL1 MRPS21 IL17RC LGALS3BP GPSM3 SLC9A3R2 URB2 DAPK3
REACTOME_MYD88_CASCADE_INITIATED_ON_PLASMA_MEMBRANE	0.00018352	0.00267169	0.564726	2.04137	0	78	SAA1 IRAK2 S100A12 MAP3K8 NFKB2 NFKBIA DUSP4 NFKB1 MAPK3 MAPK11 MAP2K3 TNIP2 NKIRAS1 IKBKG PPP2R1A MAP2K1 RPS6KA1 UBC RPS6KA2 MYD88 DUSP7 MAPK7
DORN_ADENOVIRUS_INFECTION_48HR_DN	0.000389408	0.00420359	0.650664	2.03956	1	37	IL6 IER3 NFKBIA CD83 EFNA1 EPHA2 MAP2K3 TRAF4 BCAR3 CYTH1 TNFRSF12A MFAP2
CORRE_MULTIPLE_MYELOMA_UP	0.000386997	0.0042005	0.639932	2.03766	1	41	PLAT C15orf48 MAFF FAM167A IL1B CSGALNACT1 SERPINB2 LMO2 ANGPTL4 GLRX ALDH1A3 NLRP1 ITIH4 SLC25A23
PELLICCIOTTA_HDAC_IN_ANTIGEN_PRESENTATION_DN	0.000379435	0.00415632	0.616717	2.03728	1	49	PSMB9 PSMB8 TAP1 PSME2 HLA-B PDIA5 HMGCS1 PSME1 ATF4 TAP2 PSMC3 PSMD8 PSMB10 PSMD14 PSMF1 HLA-A PSMB5 TAPBP PSMB6 PSMA6 GGA3 TMED4 PSMD7 PSMA7
PID_HIV_NEF_PATHWAY	0.00117925	0.00984848	0.668687	2.03436	5	32	TNF BIRC3 NFKBIA BID NFKB1 TRAF2 DFFB
BIOCARTA_NFKB_PATHWAY	0.000603258	0.00590201	0.740705	2.03194	2	20	TNF TNFAIP3 IL1A NFKBIA NFKB1 IKBKG
LIANG_SILENCED_BY_METHYLATION_UP	0.000801443	0.00739522	0.724808	2.03035	3	22	IFI27 SAA1 C3 STAT1 KRT17 ANXA3 ALDH1A3 LAMC2
WANG_METHYLATED_IN_BREAST_CANCER	0.00157698	0.0124313	0.661778	2.02785	7	33	INHBA HBEGF MAFF FOSL1 EPHA2 KRT17 F3 SERPINB8 DUSP1 TUBB GJB3 UPP1 FYN MYO1B TNFRSF10B THBS1 GDF15
REACTOME_ANTIVIRAL_MECHANISM_BY_IFN_STIMULATED_GENES	0.00018423	0.00267169	0.565017	2.024	0	75	MX1 MX2 OAS3 OAS2 IFIT1 ISG15 DDX58 STAT1 USP18 MAPK3 UBE2L6 FLNB UBA7 TRIM25 OASL SEC13 EIF2AK2 NUP93 KPNA2 UBC EIF4G1
PID_CD40_PATHWAY	0.00118203	0.00984848	0.690145	2.02337	5	27	BIRC3 TNFAIP3 STAT5A NFKBIA TRAF3 NFKB1 TRAF2 MAPK11 MYC CD40
PEDERSEN_METASTASIS_BY_ERBB2_ISOFORM_1	0.000389636	0.00420359	0.648177	2.02317	1	36	LIF HBEGF MAFF SPRY4 DUSP4 FOSL1 EREG EPHA2 DUSP5 PLK3 ERRFI1 PLEK2 TRIB1 GEM
WEINMANN_ADAPTATION_TO_HYPOXIA_DN	0.00157698	0.0124313	0.658781	2.01867	7	33	IL6 SOD2 IL1A NRCAM IER3 MMP1 PLAUR IGFBP3 VEGFC SDC4 TFPI2 SLC16A3 CD55
JACKSON_DNMT1_TARGETS_UP	0.000185632	0.00267169	0.575216	2.01708	0	67	MX1 IRF7 SOCS3 ISG15 IFIT3 SLPI PTGS2 EREG TRAF3 EPHA2 CSF1 IFNGR1 CYP2E1 ETV4 MAP2K3 TRIM25
REACTOME_ACTIVATION_OF_MATRIX_METALLOPROTEINASES	0.00100867	0.00882838	0.782104	2.0154	4	15	MMP9 MMP13 MMP1 MMP25 MMP10
WALLACE_JAK2_TARGETS_UP	0.000804343	0.00740286	0.734143	2.01394	3	20	CSF3 PRSS3 CDC25B MRPL12 FAM50A
TONKS_TARGETS_OF_RUNX1_RUNX1T1_FUSION_MONOCYTE_UP	0.000171321	0.00267169	0.493215	2.01385	0	175	MX1 IFI44L BCL2A1 INHBA LGALS9 IFI44 IFIT1 G0S2 ISG15 MMP1 ADAP2 MMP10 RRP9 USP18 CSF1 TUBB2A ARG2 PPP1R14B FLNB TRIB3 GBP1 TFPI2 CTPS1 TNNT1 TRMU MRPL17 NHP2 SLIRP PUS1 DDR1 NOP14 NEFH PXDN TREM1 PLTP MDH2 NOP56 FAM216A TUBB6 PA2G4 SMARCA4 EBNA1BP2 ARAP3 L1CAM SNRPA1 IFRD2 EIF3B PES1 PSMB5 FGFR1 GDF15 RAD54L2 DDX24 PFKP GTPBP4 MREG GPS2 ECHS1 RAB13 TNPO2 DKC1 NOLC1 DEXI TP53I3 MT2A LY6E DUSP6 MY…
DAZARD_RESPONSE_TO_UV_NHEK_UP	0.000171321	0.00267169	0.492727	2.01279	0	176	CCL20 IL6 CXCL3 TNFAIP3 CXCL1 CXCL2 HBEGF OAS2 S100A9 TYMP IER3 KYNU PRSS3 PRDM1 TUBB3 SULT2B1 QPCT HLA-F PAX8 PTGS2 MMP10 LAMA2 TUBB4B TUBB2A TAGLN DUSP1 PPP1R15A CLDN4 ATF3 CSRP1 EIF3G PPIF KLK13 PMS2P1 ATF4 TSTA3 BTG1 TRIB1 GEM COX17 CHRNB4 PPP2R1A PFN1 PSMD8 PCK2 ANXA2 TAGLN3 YKT6 UBE2M HSP90AB1 CDK16 GUK1 RPSA SFI1 CYBA CLTB TFE3 PKM XBP1 UBE2S PHLDA2 GPI GPS2 PHLDA1 ECHS1 TIMM44 TOM1 RPL37 …
REACTOME_NEGATIVE_REGULATORS_OF_DDX58_IFIH1_SIGNALING	0.00157698	0.0124313	0.656493	2.01165	7	33	TNFAIP3 ISG15 IKBKE IFIH1 DDX58 TRAF3 UBE2L6 UBA7 TRIM25 CYLD UBC
QI_PLASMACYTOMA_UP	0.000173883	0.00267169	0.499969	2.00302	0	153	TNF LTB TNFAIP3 TNFAIP2 ITGB3 PSMB9 PDGFB IFI35 NFKBIA RELB PLSCR1 MARCO TGM2 EHD1 VAV1 NFKBIE PSMB8 SLC43A3 CD82 SLC11A2 IFNGR1 GNA15 RRAD PDLIM7 TJP3 IRF1 TRIM21 EPOR STK10 PTGES DAPP1 CD40 HCLS1 MYO10 BTG1 PLEKHO1 GPSM3 PFN1 CIB1 WTAP RPS6KA1 ANXA11 RAC2 DPP4
TENEDINI_MEGAKARYOCYTE_MARKERS	0.00057759	0.00572937	0.621556	2.00154	2	43	IL6 CXCL1 ITGB3 STAT5A IL1B PDGFB STAT1 VEGFA
ANDERSEN_CHOLANGIOCARCINOMA_CLASS2	0.000175963	0.00267169	0.508909	2.00049	0	134	KRT6B MYEOV C15orf48 SLC6A14 ADAM8 HSH2D DTX2 MSLN FA2H SERPINB2 S100P PLAUR BIK ZBED2 QPCT EPHX3 KRT17 ANXA3 MYH14 USP54 SLC39A4 EPS8L1 GJB4 CBLC LAMB3 CDCP1 CLDN4 GJB3 COL12A1 TJP3 HK2 SLC16A3 PLEK2 SMPDL3B KLK10 ANKRD22 LAMC2 DAPP1 FERMT1 SLC4A11 NFE2L3 CD55 RHBDL2 LIPH HOXB7 CORO2A CKMT1B SCEL
HAN_SATB1_TARGETS_UP	0.000159008	0.00267169	0.452566	2.00039	0	344	IL6 MX1 MX2 PI3 INHBA CXCL1 PLAT OAS3 LIF BST2 IL32 MAFF IL1B IL7R EPB41L3 SAMHD1 MMP1 IFIT3 S100P TNFSF15 NEDD9 BIK QPCT SLPI SLC2A6 PTGS2 MMP10 HYI ISG20 TST GLRX CD82 TMEM132A TUBA4A TAP1 TMEM45B F3 RANGAP1 FST ENO2 SERPINB8 DUSP1 TPCN1 ULBP2 MAPK11 CSTA PSMB7 HMGCS1 ASL FADS3 SQLE HDAC4 TOR1B CDH4 FNDC3B GGT1 MLLT11 EEF1A2 AIFM2 GRK5 CD40 ATP13A2 PIK3CD LSS SCO2 CRY1 OSMR HOXB7 HYAL3 C4orf19 …
JAZAERI_BREAST_CANCER_BRCA1_VS_BRCA2_UP	0.000760167	0.00716242	0.612776	1.99968	3	46	CXCL5 IL1B LOX GCAT MPV17L2 MAP2K3 TUFM FDFT1 PISD HARS TATDN2 PAF1 ENOX2 IL18R1 GNB2 GTPBP1 CTNNBL1 RNF167 NOC2L MPI AKT1 SF3B4 GART ACTR1A SLC9A1
YORDY_RECIPROCAL_REGULATION_BY_ETS1_AND_SP100_DN	0.000769083	0.00718952	0.618268	1.99878	3	44	IFI6 IRF9 SOCS3 SAMD9L VAV1 TNC WNT7A ANGPTL4 BTG3 CYB5R2 PTGES CA2 HSPA1L AHSA1 FKBP4 ZNF578 HSPA8 HADH ZMYND8 AXIN1
HUPER_BREAST_BASAL_VS_LUMINAL_UP	0.000569152	0.0056614	0.603685	1.99423	2	49	S100A8 PI3 RHCG KRT75 S100A9 IL1A IL1B IVL SPRR1A S100P FEZ1 SLPI MMP10 SPRR1B KRT16 CSTA PTGES PDPN
REACTOME_FORMATION_OF_TUBULIN_FOLDING_INTERMEDIATES_BY_CCT_TRIC	0.00081103	0.00744521	0.762074	1.99234	3	16	TUBA1C TUBB3 TUBA1A TUBA1B TUBA4A TUBB4B TUBB2A CCT5 CCT7 TUBB6 CCT3 CCT2 CCT8
AMIT_SERUM_RESPONSE_240_MCF10A	0.000377715	0.00415021	0.593989	1.98979	1	52	KRT6B TLR2 TGM1 SERPINB2 ADRB2 ANGPTL4 ITGA5 CDC42EP1 ALDH1A3 FST TGFA GBP1 TGFB1I1 AKAP12 CLDN1 EHD4 PGBD5 LRRC8B CLTB THBS1 PHLDA2 EMP1 TIMM44 PRKAG2 MRPL33 BCL2L1 KRT6A ABLIM3 PRSS8 B4GALT4 FBXL18
DELPUECH_FOXO3_TARGETS_UP	0.000187477	0.00267169	0.574947	1.98778	0	62	PDZK1IP1 KRT6B EDN1 CORO1A CDC42EP2 S100P PLAUR TST DUSP5 SERPINB8 TGFA CLDN4 KLK10 MARCKSL1 CD55 SAT1 KIF3C HSPA1L
KIM_GLIS2_TARGETS_UP	0.00076643	0.00718352	0.611832	1.98626	3	45	BCL2A1 ICAM1 LTB C3 TLR2 PSMB9 SOCS3 ADAM8 ISG15 IFITM3 ANGPTL4 PSMB8 CD74 IRF1 LTBP2 BOK OSMR
REACTOME_ANTIGEN_PROCESSING_CROSS_PRESENTATION	0.000182882	0.00267169	0.546189	1.98599	0	81	TLR2 PSMB9 HLA-F PSMB8 NCF2 TAP1 PSME2 HLA-B PSMB7 PSME1 IKBKG TAP2 PSMC3 PSMD2 CTSS PSMD8 PSMB10 PSMD14 UBC PSMA5 CYBA PSMD9 PSMF1 MYD88 HLA-A PSMC4 PSMB5 PSMD3 TAPBP PSMB6 PSMD4 PSMA6 TLR4 PSMD7 PSMA7 UBB SEC61A1 PSMD1 IKBKB CALR ITGAV PSMB4 PSMD13 HLA-G PSMB3
SCHLINGEMANN_SKIN_CARCINOGENESIS_TPA_UP	0.00198847	0.0148199	0.68959	1.98543	9	25	S100A8 S100A9 BPIFA1 SLPI GCH1 SRM RRAD ANXA6 PDPN ADAR
JISON_SICKLE_CELL_DISEASE_UP	0.000174734	0.00267169	0.498983	1.98498	0	146	MX1 BST2 ITGB3 PSMB9 TYMP IFI35 IFI44 KYNU IFIT1 MARCO IFIT3 SMOX NFKBIE STAT1 PSMB8 ST3GAL5 ANXA3 MICB TAP1 TUBB2A UBE2L6 PSME2 GBP1 ATF3 ATP1B1 SQLE OASL FN1 COX17 VAMP5 P2RX4 NEK4 PCK2 ANXA2 AKR1A1 CLIC1 TMED1 YWHAH SERPING1 ZNF267 NDUFS2 HLA-A MKNK1 TIMP1 DESI1 UBE2L3 P4HB RAB13 RSU1
REACTOME_OTHER_INTERLEUKIN_SIGNALING	0.000169808	0.00267169	0.479846	1.98401	0	193	CSF3 CSF2 HBEGF IL32 ITGB3 STAT5A PSMB9 PDGFB DUSP4 DUSP8 EREG PSMB8 RASAL1 CSF1 MAPK3 PPP2R5B DUSP5 PSME2 DUSP1 TGFA RASA3 TRIB3 PSMB7 STX1A DLG4 SPRED3 PSME1 FN1 LAMTOR2 PSMC3 PPP2R1A KBTBD7 PSMD2 FYN MAP2K1 RBX1 GAB2 PSMD8 MAP2K2 ARTN PSMB10 NRG1 PSMD14 UBC SRC DUSP16 PSMA5 SHC1 ACTG1 PSMD9 PPP5C PSMF1 ACTB PHB DUSP7 PSMC4 PSMB5 PSMD3 FGFR1 MARK3 PSMB6 PSMD4 PSMA6 SPTBN2 CSK SPTBN1 TYK2 PSMD7 …
BIOCARTA_NTHI_PATHWAY	0.00160836	0.0126508	0.713008	1.97902	7	21	TNF IL1B NFKBIA NFKB1 DUSP1 MAPK11 SMAD3 MAP2K3
MARTENS_TRETINOIN_RESPONSE_UP	0.000164582	0.00267169	0.461942	1.97596	0	254	CCL20 CXCL3 TNFSF14 ICAM1 S100A8 TNFAIP2 RND1 LIF IL32 S100A9 IVL G0S2 ZG16B RASSF10 MSLN LRG1 TGM2 TMEM171 SLC13A5 KLK12 ASB2 ZNF439 SMOX ANGPTL4 MAPK15 EPHA2 HPCAL1 IGFBP3 CSF1 KCTD11 GJA5 STRA6 FXYD5 ENO2 GJB4 RIPK3 LAMB3 PCSK9 RRAD GRIN3B MAPK11 TRIM46 SHB ALAS1 TNNT1 IRF1 TTLL4 ELOF1 KLK10 ZFHX2 TMEM92 PTGES EEF1A2 WDR25 TLX1 SEMA6C RHBDF2 LSS SERPINA1 GEM FAM20C CHRNB4 OPLAH SLC12A7 PXDN CD…
FARMER_BREAST_CANCER_CLUSTER_3	0.00181561	0.0139431	0.765995	1.97389	8	15	PDZK1IP1 KYNU NAMPT CLDN1
FULCHER_INFLAMMATORY_RESPONSE_LECTIN_VS_LPS_UP	0.000153988	0.00267169	0.435434	1.9735	0	451	CXCL5 IL6 CXCL3 INHBA BIRC3 C3 CXCL1 CXCL2 PLAT HBEGF ITGB3 P2RY6 MAFF IL1A EDN1 IL1B ADAM8 LAMP3 IL7R CHST2 SGPP2 MMP1 RHOF TGM2 SERPINB2 PLAUR NRIP3 DUSP4 HCAR3 ALOX15B TNC SMOX PLAU BID MMP10 NFKBIE EREG SEMA7A MFSD2A ACTN1 ST3GAL5 CSF1 CD82 TMEM132A MICAL2 PLK3 F3 TUBB2A TGFA PDLIM7 SH3KBP1 RAB11FIP1 CSRP1 HOPX HMOX2 ATP1B1 ORAI1 ADAM12 IL1RN ADAM19 RILP ARHGAP22 MTHFD2 NHP2 PDPN TMEM206 YRDC…
VANTVEER_BREAST_CANCER_ESR1_DN	0.000166168	0.00267169	0.467299	1.97236	0	228	PDZK1IP1 BCL2A1 TNF TNFAIP3 KRT6B SOD2 P2RY6 LAMP3 CHST2 PLSCR1 MARCO CSTB RARRES1 NMB KRT23 SLC2A6 NFKBIE ASS1 SAMD4A SLC43A3 EPHA2 PLEKHF1 PADI2 GABRP LGALSL KRT16 BTG3 USB1 HDGF IL15RA LYN RRP1 CYB5R2 ATAD3A GBP1 ARNTL2 NCOA7 GPRC5B CTPS1 LPXN IFNAR2 UCK2 TICRR FNDC3B FANCA CTSC GSDMC MYO10
SMID_BREAST_CANCER_BASAL_UP	0.000153398	0.00267169	0.434384	1.97191	0	458	CXCL5 CCL20 PDZK1IP1 BCL2A1 VNN1 ICAM1 S100A8 PI3 KRT6B SOD2 CXCL1 HBEGF SERPINB4 IL32 SLC6A14 S100A9 EDN1 SOCS3 CWH43 KRT4 LAMP3 PLSCR1 MARCO MMP1 MSLN LCN2 HYAL1 SERPINB2 LOX IFIH1 KCNG1 SLC25A37 QPCT RARRES1 KRT23 FOSL1 SLPI SLC2A6 PTGS2 ANGPTL4 SERPINB3 RASAL1 EPHX3 SLC43A3 ISG20 PADI2 FNDC4 ACTN1 KRT17 GABRP LGALSL PML VEGFA ANXA3 CDC42EP1 KRT16 BOP1 FXYD5 TAP1 BTG3 TUBB2A PDE9A PCOLCE2 RYR1…
REACTOME_RHO_GTPASES_ACTIVATE_NADPH_OXIDASES	0.00182519	0.0139566	0.744926	1.96644	8	17	S100A8 S100A9 NCF2 MAPK3 MAPK11 RAC2 CYBA RAC1
PETROVA_ENDOTHELIUM_LYMPHATIC_VS_BLOOD_DN	0.000176491	0.00267169	0.500511	1.96451	0	132	IL6 IFI27 ICAM1 CXCL1 IL32 NRCAM IER3 ISG15 MMP1 TGM2 COL8A1 PLAU ITGA5 ANXA3 TAGLN ENO2 VEGFC SMAD3 ATP1B1 ANXA6 LPXN ARHGAP22 PGF LTBP2 MLLT11 LAMC2 UPP1 CTSC UAP1
REACTOME_RHO_GTPASES_ACTIVATE_IQGAPS	0.00180977	0.0139282	0.716035	1.96426	8	20	TUBA1C TUBB3 TUBA1A TUBA1B TUBA4A TUBB4B TUBB2A TUBB6 ACTG1 ACTB RAC1
STREICHER_LSM1_TARGETS_DN	0.00182519	0.0139566	0.742762	1.96072	8	17	IL6 FZD8 ETS1 TNFRSF10A IL15RA FST ID1 TNFRSF10B ZNF232 DUSP7
AMIT_EGF_RESPONSE_480_MCF10A	0.000773994	0.00721653	0.61536	1.95942	3	41	CYP27B1 SH2D2A RHOF STC1 SMTN NAV3 HPCAL1 VEGFA FST VEGFC TRIB3 PLEK2 LYPD3 GPR153 GIT2 GRB10 PTHLH CHST11 PHLDA2 MREG SSNA1 APIP ODC1
RUTELLA_RESPONSE_TO_HGF_VS_CSF2RB_AND_IL4_UP	0.000161031	0.00267169	0.44734	1.95855	0	316	CXCL5 IFI6 MX2 CXCL3 MMP9 VNN1 SOD2 C3 CXCL1 HBEGF S100A12 CYP27B1 S100A9 IL1A IL1B KYNU PLSCR1 C1S EPB41L3 IRAK3 TGM2 CES1 PID1 NRIP3 NEDD9 RARRES1 LMO2 EREG STAT1 KMO HSD11B1 TRAF3 SLC43A3 SLC11A2 TUBA4A ADAM28 NAMPT IFITM2 RAB20 SIGIRR TMEM51 GNA12 SMAD3 HK2 PDIA5 ALAS1 PPIF AKR1B1 LPXN LTBP2 GLA CD55 SCO2 ABCC3 PNP HDAC9 IDO1 FYN EIF2AK2 DENND3 GRPEL1 TREM1 FKBP4 PLTP
HAN_JNK_SINGALING_DN	0.00218297	0.0159415	0.674756	1.95851	10	26	SAA1 C3 SOCS3 LCN2 HSD11B1 CD74 SLC10A6 IFITM2
RHEIN_ALL_GLUCOCORTICOID_THERAPY_UP	0.000758869	0.00716242	0.592337	1.95675	3	49	S100A8 BIRC3 MAP3K8 G0S2 DUSP4 DUSP5 ADAM28 IFNGR1 CEBPB CSTA GRK5 CD55 C15orf39
RICKMAN_TUMOR_DIFFERENTIATED_WELL_VS_POORLY_DN	0.000159617	0.00267169	0.443132	1.95648	0	342	S100A8 INHBA KRT6B HBEGF IL1A IVL CWH43 IGFL1 CNGB1 MMP1 PRDM1 PLAUR RHOV EHD1 SMTN ZBED2 SLAMF9 MMP10 EREG SPRR1B GJB2 STARD5 KRT17 KCTD11 KRT16 PPP2R5B TUBA4A USB1 GOLGA7B GJB6 FST AFAP1L1 GNA15 FAM83A SEMA4B KLK11 CDCP1 ULBP2 TICAM1 IL36RN HMOX2 CSNK1E CARHSP1 ALAS1 ADAM12 ELOF1 KLHL18 KLK10 PDPN UPP1 MAFK DCBLD1 ARF4 SH3PXD2B GSDMC KDELR3 MAST4 TNFAIP1 GPR157 KCTD5 PNP DNAJB5 MAP7D1 CDC37 BSG…
AMIT_EGF_RESPONSE_120_HELA	0.000188041	0.00267169	0.568741	1.95603	0	60	CXCL1 CXCL2 HBEGF MAFF CDC42EP2 PLAUR DUSP4 FOSL1 EPHA2 F3 TAGLN RUNX3 TGFA MAP2K3 TBL3 SAT1 GEM CLCF1 DAXX EPHB4 TNFRSF10B MVD CYTH1 GDF15 AMOTL2 BDNF
REACTOME_TNFR1_INDUCED_NFKAPPAB_SIGNALING_PATHWAY	0.00216195	0.0158416	0.656561	1.95565	10	29	TNF BIRC3 TNFAIP3 TRAF2 IKBKG SHARPIN CYLD UBC
KEGG_PRION_DISEASES	0.0022115	0.0160543	0.704242	1.95469	10	21	IL6 IL1A IL1B MAPK3 HSPA1A FYN MAP2K1 MAP2K2 STIP1
HONMA_DOCETAXEL_RESISTANCE	0.00235849	0.0170145	0.656086	1.95423	11	29	IFI6 MX1 TUBA1B PPP1R14B TUBB MRPL17 ENO1 CLPTM1L PDCD5 CFL1 APRT DYNLL1 ANAPC7 NDUFS3
LEI_MYB_TARGETS	0.000163881	0.00267169	0.451824	1.95357	0	281	IL6 IFI27 SAA1 S100A8 PI3 IFITM1 TNIP1 SERPINB4 S100A9 IL1B ISG15 MMP1 LCN2 TGM2 SERPINB2 S100P SERPINB3 ISG20 KRT17 CDC25B ANXA3 KRT16 MICB TUBA4A TUBB2A IDI1 IFITM2 CEBPB TUBG1 RRAD E2F4 SMAD3 ANXA1 ALAS1 SLC16A3 IL1RN HSPA1A EBP EPOR MYC LAMC2 MAOA EEF1A2 TSTA3 PUF60 SAT1 FARSA BTG1 FN1 LGALS3BP KRT18 PNP DDR1 DAXX MSN STIP1 NINJ1 ANXA2 TM7SF2 UBE2M PFKL TRIO UBC ITPR3 DPM2 SERPING1 EFNA3 PPIB…
HAHTOLA_CTCL_CUTANEOUS	0.00221194	0.0160543	0.711437	1.95165	10	20	MMP9 G0S2 S100P STAT1 TRIB1
LIU_VAV3_PROSTATE_CARCINOGENESIS_UP	0.000755858	0.0071596	0.584276	1.95131	3	51	BCL2A1 C3 SERPINA3 PLAT TLR2 PSMB9 IFIT3 SERPINB1 TGM2 TNC STAT1 PSMB8 CD74 CD1D TAP1 IRF1 LTBP2 SAT1 FN1 HDAC9 CTSS PLOD2
GRAESSMANN_RESPONSE_TO_MC_AND_SERUM_DEPRIVATION_UP	0.000175285	0.00267169	0.49161	1.9509	0	144	MX1 CFB IRF7 SOD2 C3 BST2 OAS2 IRF9 TLR2 HELZ2 IFI35 IFI44 SAMHD1 ISG15 PARP12 IFIT3 IFIH1 PARP9 NEDD9 TRIB2 STAT1 HSD11B1 CSF1 TUBB4B UBA7 IRF1 TRIM25 CDK5R1 TRIM21 KCTD12 PARP14 TRIM8 TAP2 LGALS3BP HOXB7 MMD EIF2AK2 ADAR PSMB10 PARP3 SLC9A8 PDE7A APOL2 EBNA1BP2 RTP4 PMEPA1 NMNAT1 ACTB IFI27L2 RFXANK PES1 PPP1R10 PTHLH STEAP4 PLEC
DORN_ADENOVIRUS_INFECTION_24HR_DN	0.00115785	0.0097705	0.614094	1.95032	5	40	IL6 NFKB2 IER3 NFKBIA CD83 EFNA1 EPHA2 MAP2K3
KIM_WT1_TARGETS_UP	0.000169808	0.00267169	0.47085	1.94682	0	193	INHBA TNFAIP3 LIF HBEGF MAFF NFKB2 IER3 NFKBIA RELB CD83 PLAUR FOSL1 SLPI NFKBIE EREG SPRR1B TRAF3 ETS1 NFKB1 EPHA2 ACTN1 KRT17 ST3GAL5 CSF1 DUSP5 F3 ENO2 LAMB3 SDC4 SMAD3 SHB MAP2K3 HMGCS1 ATP1B1 SYDE1 MYC SPRY2 AKAP12 IFNGR2 TRIB1 GEM TNFAIP1 CA2 KCTD5 DNAJB5 DAPK3 NFATC1 PLEKHG3 SLC7A1 TRIO MAP3K9 ACTG1 ACTB GRB10 THBS1 BHLHE40 LBH PTHLH FLNC TPBG LPAR1 TNFRSF12A SFN PHLDA2 IL4R
KIM_RESPONSE_TO_TSA_AND_DECITABINE_UP	0.000183385	0.00267169	0.533753	1.94599	0	83	IFI27 IRF7 IZUMO4 RHOF HYAL1 TGM2 S100P BIK NMB KRT23 CDA ISG20 KRT17 LAMB3 CDCP1 ATF3 FADS3 LAMC2 HCLS1 SAT1
KEGG_GRAFT_VERSUS_HOST_DISEASE	0.00242082	0.0173241	0.754073	1.94316	11	15	IL6 TNF IL1A IL1B HLA-F HLA-B
AMIT_SERUM_RESPONSE_120_MCF10A	0.000188041	0.00267169	0.564959	1.94302	0	60	IL36G LIF MAFF EDN1 BMP2 PLAUR NEDD9 GBP1 TRIM21 DAPP1 YRDC CD55 CLCF1 ID1
BOYAULT_LIVER_CANCER_SUBCLASS_G5_DN	0.00200682	0.014868	0.686203	1.94097	9	23	ICAM1 IFI44 BCL3 TGM2 STAT1
WANG_ESOPHAGUS_CANCER_VS_NORMAL_UP	0.000183857	0.00267169	0.536235	1.94057	0	79	MMP9 TNFAIP3 IFITM1 SOCS3 C1R C1S IFITM3 COL9A2 FOSB SMTN TRIB2 IGFBP3 IFNGR1 ARID5A SDC4 ATF3 GPRC5B PARP14 FN1
REACTOME_THE_ROLE_OF_GTSE1_IN_G2_M_PROGRESSION_AFTER_G2_CHECKPOINT	0.000185943	0.00267169	0.555288	1.93828	0	65	PSMB9 TUBA1C TUBB3 TUBA1A PSMB8 TUBA1B TUBA4A TUBB4B TUBB2A PSME2 PSMB7 PSME1 FKBPL PSMC3 PSMD2 PSMD8 PSMB10 TUBB6 PSMD14 HSP90AB1 UBC PSMA5 PSMD9 PSMF1 PSMC4 PSMB5 PSMD3 PSMB6 PSMD4 PSMA6 PSMD7 PSMA7 UBB
BROWNE_HCMV_INFECTION_2HR_UP	0.00262945	0.0184838	0.724382	1.93807	12	18	CXCL3 ICAM1 MAP3K8 NFKBIA GCH1 ATF3 IRF1
REACTOME_ACTIVATION_OF_NF_KAPPAB_IN_B_CELLS	0.000187056	0.00267169	0.558494	1.9362	0	63	PSMB9 NFKBIA NFKBIE PSMB8 NFKB1 PSME2 PSMB7 PSME1 IKBKG PSMC3 PSMD2 PSMD8 PSMB10 PSMD14 UBC PSMA5 PSMD9 PSMF1 PSMC4 PSMB5 PSMD3 MALT1 PSMB6 PSMD4 PSMA6 RELA PSMD7 PSMA7 UBB
PID_REG_GR_PATHWAY	0.000187582	0.00267169	0.560475	1.93457	0	61	CSF2 IL6 ICAM1 STAT5A MMP1 STAT1 NFKB1 KRT17 MAPK3 MAPK11 IRF1 CDK5R1
BAKER_HEMATOPOIESIS_STAT3_TARGETS	0.00283861	0.0197211	0.739385	1.93302	13	16	IL6 MMP9 VEGFA
TAVOR_CEBPA_TARGETS_UP	0.00155794	0.0123631	0.614114	1.93285	7	38	BCL2A1 SOD2 S100A9 HCAR3 BIK GCH1 GBP1 ANXA1 IL1RN AKAP12 EEF1A2 BTG1 TRIB1 CA2 ARHGEF5
GILDEA_METASTASIS	0.00258501	0.0182072	0.670911	1.93165	12	25	IFI27 BST2 DUSP4 TAGLN GBP1 FN1 VAMP5 IGFBP4 RAC2 HNMT SMARCA4
SHIN_B_CELL_LYMPHOMA_CLUSTER_2	0.00321673	0.0217556	0.695847	1.93139	15	21	STAT5A DTX2 PRDM1 FOSB TRAF3 BTG3 MYC FANCA SOCS2 RFNG XBP1
REACTOME_VIF_MEDIATED_DEGRADATION_OF_APOBEC3G	0.000948587	0.00842638	0.584548	1.93102	4	49	PSMB9 APOBEC3G PSMB8 PSME2 PSMB7 PSME1 PSMC3 PSMD2 RBX1 PSMD8 PSMB10 PSMD14 UBC PSMA5 PSMD9 PSMF1 PSMC4 PSMB5 PSMD3 PSMB6 PSMD4 PSMA6 PSMD7 PSMA7 UBB
DEBIASI_APOPTOSIS_BY_REOVIRUS_INFECTION_UP	0.00016442	0.00267169	0.449709	1.93086	0	263	IFI27 IFI6 IFI44L MX2 TNFAIP3 IFITM1 IRF7 CXCL1 CXCL2 BST2 OAS2 IRF9 PSMB9 IFI35 NFKBIA IFI44 PLSCR1 SAMHD1 ISG15 IFITM3 IFIT3 DUSP8 STAT1 ISG20 PML CREB5 TAP1 BTG3 UBE2L6 DUSP1 PPP1R15A TAF5 CEBPB GBP1 ATF3 ANXA1 ZNF239
RICKMAN_TUMOR_DIFFERENTIATED_WELL_VS_MODERATELY_DN	0.00018162	0.00267169	0.521983	1.92676	0	89	PI3 KRT6B IL1A CNGB1 MMP1 CDC42EP2 SPRR1B GJB2 KRT17 KRT16 TUBA4A GOLGA7B AFAP1L1 CDCP1 IL36RN CARHSP1 PLEK2 KLK10 PDPN KLK5 KCTD5 DNAJB5 EHD4 GPR68 TUBB6 NRG1
AMIT_SERUM_RESPONSE_40_MCF10A	0.00315956	0.0214502	0.652149	1.92649	15	28	CXCL3 CXCL2 IL1A FOSB NAMPT DUSP1 ATF3
REACTOME_FCERI_MEDIATED_NF_KB_ACTIVATION	0.000185529	0.00267169	0.54335	1.92644	0	71	PSMB9 NFKBIA PSMB8 NFKB1 CDC34 PSME2 LYN PRKCQ PSMB7 PSME1 IKBKG PSMC3 PSMD2 PSMD8 PSMB10 PSMD14 UBC PSMA5 PSMD9 PSMF1 PSMC4 PSMB5 PSMD3 MALT1 PSMB6 PSMD4 PSMA6 RELA PSMD7 PSMA7 UBB
LU_EZH2_TARGETS_UP	0.000166168	0.00267169	0.455838	1.92398	0	228	IFI27 IRF7 SOD2 BST2 PSMB9 IFI35 IER3 IFIT1 G0S2 ZP3 ISG15 RHOF IFIT3 TLCD1 BIK PSMB8 CYB561D2 ADAP1 MICAL2 UBE2L6 PDXP SIGIRR PPP1R14B SCAND1 WDR74 TRIB3 MAPK11 SDC4 PSMB7 B4GALT1 NUDT1 OASL BOK PFDN6 CDK9 PSMC3 HYAL3 AMDHD2 RPUSD1 SLC25A26 OSBPL5 AHSA1 ARTN PSMB10 PCK2 PFKL SHARPIN TUFT1 TRAPPC5 TMEM216 RGS19 CBY1 CLIC3 S100A6 CCDC107 TCF20 FOXK2 MPG STYXL1 PSMD4 PODXL2 C1orf50 WASH2P SURF2 GAL…
REACTOME_DECTIN_1_MEDIATED_NONCANONICAL_NF_KB_SIGNALING	0.000565931	0.00564508	0.564813	1.92352	2	57	PSMB9 NFKB2 RELB PSMB8 PSME2 PSMB7 PSME1 PSMC3 PSMD2 PSMD8 PSMB10 UBE2M PSMD14 UBC PSMA5 PSMD9 PSMF1 PSMC4 PSMB5 PSMD3 PSMB6 PSMD4 PSMA6 RELA PSMD7 PSMA7 UBB
AMIT_EGF_RESPONSE_40_HELA	0.00194742	0.0146097	0.610469	1.92138	9	38	IL6 IER3 BCL3 PTGS2 DUSP5 LDLR DUSP1 PPP1R15A CEBPB ATF3
HUMMERICH_SKIN_CANCER_PROGRESSION_UP	0.000185632	0.00267169	0.54757	1.92013	0	67	MMP9 SOD2 MMP13 ADAM8 IFITM3 SERPINB1 LCN2 ITGA5 NCF2 KRT16 IL1RN MYC MAOA RHOC ENO1 CYBA S100A6 CCNF TNFRSF12A GLTP IL4R STAT3
REACTOME_CLEC7A_DECTIN_1_SIGNALING	0.00018162	0.00267169	0.518319	1.91943	0	91	PSMB9 IL1B NFKB2 NFKBIA RELB PSMB8 NFKB1 CDC34 PSME2 PSMB7 PSME1 IKBKG PSMC3 PSMD2 NFATC1 PSMD8 PSMB10 UBE2M PSMD14 UBC ITPR3 SRC PSMA5 PSMD9 PSMF1 PSMC4 PSMB5 PSMD3 MALT1 PSMB6 PSMD4 PSMA6 RELA PSMD7 PSMA7 UBB
REACTOME_REGULATION_OF_TNFR1_SIGNALING	0.00293312	0.0201703	0.632572	1.91729	14	31	TNF BIRC3 TNFAIP3 TRAF2 IKBKG SHARPIN CYLD UBC
GENTLES_LEUKEMIC_STEM_CELL_UP	0.00324412	0.0218993	0.73249	1.91499	15	16	VNN1 ICAM1 BIRC3 LTB LGALSL HOPX
PEDRIOLI_MIR31_TARGETS_DN	0.000165207	0.00267169	0.45025	1.9146	0	243	CCL20 MX1 TNFSF14 ICAM1 BIRC3 LTB TNFAIP3 IRAK2 SOD2 CXCL2 IL32 TLR2 NRCAM PLA2G4C NFKB2 NFKBIZ RELB IFIT1 IFIT3 STC1 LRG1 TMEM171 UBD IFIH1 SPRY4 ADAMTS9 SAMD9L EVA1C ENO3 MMP10 NCF2 LAMA2 NACAD GCH1 GLRX ANXA3 FMNL1 AFAP1L1 TRIM14 AIF1L RRAD TFPI2 SLC16A3 SMPDL3B KLHL18 CPNE7 AKAP12 MAFK
AMIT_SERUM_RESPONSE_60_MCF10A	0.000565291	0.00564508	0.566088	1.91365	2	54	CCL20 INHBA ZC3H12A TNFAIP3 HBEGF MAP3K8 TNC PTGS2 EREG DUSP5 NUAK2 TRIB1 FN1
HESS_TARGETS_OF_HOXA9_AND_MEIS1_DN	0.00154024	0.0122772	0.593636	1.91164	7	43	MMP9 TLR2 IL1B PLSCR1 SAMHD1 LCN2 EHD1 ARG2 DUSP1 ANXA1 UPP1 GRK5 CTSS
REACTOME_REGULATION_OF_INSULIN_LIKE_GROWTH_FACTOR_IGF_TRANSPORT_AND_UPTAKE_BY_INSULIN_LIKE_GROWTH_FACTOR_BINDING_PROTEINS_IGFBPS	0.000184604	0.00267169	0.540217	1.91136	0	70	IL6 C3 MMP1 MSLN AMTN TNC IGFBP3 CSF1 TMEM132A MXRA8 GAS6 PCSK9 MATN3 KLK13 FSTL3 SHISA5 SERPINA1 FN1 FAM20C IGFBP4 STC2 QSOX1
REACTOME_G_ALPHA_I_SIGNALLING_EVENTS	0.000175685	0.00267169	0.482046	1.91084	0	143	CXCL5 CCL20 CXCL3 SAA1 CXCL6 C3 CXCL1 CXCL2 CNGB1 HCAR3 CXCL16 CCL28 STRA6 GUCA1B LDLR ADCY4 PRKCQ SDC4 ANXA1
LEE_CALORIE_RESTRICTION_NEOCORTEX_UP	0.0013459	0.010948	0.590506	1.90903	6	44	MAFF NFKBIA RELB SAMHD1 CES1 OSBP2 GAS6 UBA7 ANXA6 THBS3 ATP13A2
MARTIN_VIRAL_GPCR_SIGNALING_UP	0.0011396	0.0096434	0.581767	1.90871	5	47	C3 NFKBIZ C1S EPB41L3 VEGFA FST SEMA4B KLK11 MYC PUS1 OSMR CA2 SOCS2 HOXB7
WESTON_VEGFA_TARGETS	0.000564122	0.00564508	0.554885	1.90838	2	60	IFI27 CXCL1 IL32 C1S MMP1 UBD LMO2 MMP10 IGFBP3 RANGAP1 SDC4 TFPI2 PGF HCLS1 SAT1 GEM KRT18 PNP RBX1 FHL3
REACTOME_METABOLISM_OF_POLYAMINES	0.000565291	0.00564508	0.564065	1.90681	2	54	PSMB9 SMOX PAOX PSMB8 PSME2 SRM PSMB7 PSME1 SAT1 PSMC3 PSMD2 PSMD8 PSMB10 PSMD14 PSMA5 PSMD9 PSMF1 PSMC4 PSMB5 PSMD3 PSMB6 PSMD4 PSMA6 ODC1 PSMD7 PSMA7
MURAKAMI_UV_RESPONSE_6HR_DN	0.00344688	0.0228788	0.728221	1.90383	16	16	IL6 IFI6 NINJ1
DOANE_BREAST_CANCER_ESR1_DN	0.00334382	0.022403	0.63377	1.9033	16	30	S100A8 KRT6B SOD2 MSLN RARRES1 SLPI ASS1 GABRP KRT16 GJB3 ARNTL2 TTLL4 UPP1
WANG_SMARCE1_TARGETS_DN	0.000162338	0.00267169	0.43652	1.90164	0	303	CXCL5 IFI27 MX1 MX2 CXCL3 S100A8 CXCL6 SOD2 CXCL1 CXCL2 OAS3 LIF BST2 C15orf48 PSMB9 KYNU SAMHD1 PARP12 TGM2 CSTB DUSP4 SLC25A37 PSMB8 SLC39A8 EPHA2 TAP1 SRM CDCP1 HLA-B LAP3 ATAD3A HK2 TFPI2 HERC2P2 HMGCS1 ALAS1 PPIF CTPS1 AKR1B1 ADAM12 HSPA1A EBP GLA NOP16 CTSC TRIM8 ETV3 C11orf24 TRIB1 MICA TAP2 LGALS3BP POLR3G DRAP1 GRPEL1 RWDD3 STC2 MRPS17 TSPAN13 NUDC EHD4 SDHB KIAA0895 FAM216A NRG1 ARSJ
NAGASHIMA_NRG1_SIGNALING_UP	0.000174368	0.00267169	0.4745	1.89968	0	152	LIF HBEGF MAFF EDN1 MAP3K8 IER3 PLAUR FOSB DUSP4 DUSP8 NEDD9 FOSL1 SPRR1B EPHA2 ISG20 VEGFA DUSP5 TUBB2A ARG2 LDLR SERPINB8 DUSP1 PPP1R15A CLDN4 CEBPB ATF3 MAP2K3 PWP2 PLEKHO2 MYC LAMC2 YRDC TRIB1 GEM LYPD3 JMJD6 CLCF1 FBXL12 ID1 TNFRSF10B TUBB6 TUFT1 PFKFB3 AEN BHLHE40 GDF15 LAMA3 TGFB2 TNFRSF12A SFN PHLDA2 GTPBP4 JOSD1 HILPDA KBTBD2
DIRMEIER_LMP1_RESPONSE_LATE_UP	0.00112994	0.00962897	0.57016	1.89865	5	50	TNIP1 STAT5A NFKB2 FEZ1 NFKB1 RFTN1 TUBB2A LYN RUNX3 DHCR7 MTHFD2 CD40 PIEZO1 FASN RHOG STIP1 CRIP1 SLC7A1 SQSTM1 GARS IL4R TRAF1
RUTELLA_RESPONSE_TO_CSF2RB_AND_IL4_DN	0.00016581	0.00267169	0.447281	1.89835	0	240	CXCL5 IFI6 MX2 CXCL3 VNN1 SOD2 C3 CXCL1 HBEGF S100A12 S100A9 IL1B PLSCR1 EPB41L3 IRAK3 CES1 PID1 NRIP3 NEDD9 LMO2 EREG STAT1 SLC43A3 TUBA4A ADAM28 NAMPT IFITM2 RAB20 SIGIRR SMAD3 HK2 PDIA5 PPIF AKR1B1 LPXN GLA ICAM3 CD55 SCO2 ABCC3 PNP HDAC9 IDO1 FYN EIF2AK2 DENND3 GRPEL1 RPL22 TREM1 FKBP4 PLTP
FOSTER_TOLERANT_MACROPHAGE_DN	0.000160231	0.00267169	0.428854	1.89078	0	337	IL6 MX1 PDZK1IP1 TNFAIP3 RND1 SERPINA3 HBEGF STAT5A MMP13 EDN1 MAP3K8 IL1B SOCS3 NFKBIZ SAMHD1 ADAP2 CD83 BCL3 GDA TMEM171 DRAM1 PLAUR IFIH1 IL33 PDSS1 TNC SLC2A6 PTGS2 DDX58 CSRNP1 NFKB1 CSF1 PML CREB5 GK DUSP5 NAMPT IL15RA GNA15 ERRFI1 FLNB ARID5A SDC4 HOPX NCOA7 TRIM21 HIVEP2 LIPG PARP14 UPP1 MAFK ARF4 CTSC CD40 RHBDF2 ETV3 MYO10 NOC4L CA2 SOCS2 GRAMD1A ATP10A SLFN5
HAN_JNK_SINGALING_UP	0.00301023	0.020593	0.667796	1.8889	14	23	IRF9 ISG15 IFIT3 LOX TNC DUSP1 PLEKHO1 DUSP16 IFI27L2
CASTELLANO_NRAS_TARGETS_UP	0.0011383	0.0096434	0.569635	1.88175	5	49	VNN1 MMP13 IFI35 PLSCR1 ISG15 LCN2 IFIH1 ERCC5 STAT1 PSMB8 TAP1 TUBB2A IL1RN KCTD12
PID_CERAMIDE_PATHWAY	0.00251548	0.0177877	0.590096	1.87897	12	41	TNF BIRC3 NFKBIA BID NFKB1 MAPK3 TRAF2 MYC MAP2K1 EIF2AK2 MAP2K2
REACTOME_NUCLEOBASE_CATABOLISM	0.00396904	0.0255377	0.646691	1.87705	19	26	TYMP SAMHD1 XDH GDA NUDT1 UPP1 ENTPD3 PNP
REACTOME_REGULATION_OF_RUNX3_EXPRESSION_AND_ACTIVITY	0.000942152	0.00839009	0.555111	1.87654	4	54	PSMB9 PSMB8 PSME2 RUNX3 PSMB7 PSME1 PSMC3 PSMD2 PSMD8 PSMB10 PSMD14 UBC SRC PSMA5 PSMD9 PSMF1 PSMC4 PSMB5 PSMD3 PSMB6 PSMD4 PSMA6 PSMD7 TGFB1 PSMA7 UBB SMURF2 PSMD1 PSMB4 PSMD13 PSMB3 SMURF1 PSMA3 PSME3 PSMB2
HOFFMANN_SMALL_PRE_BII_TO_IMMATURE_B_LYMPHOCYTE_UP	0.00293715	0.0201703	0.60511	1.87649	14	35	ICAM1 LTB CD83 SERPINB1 EHD1 CD74 SDC4 SIPA1 FLII RBMS2 ZFP1 TRAPPC5 SEMA4D
HALMOS_CEBPA_TARGETS_UP	0.00211824	0.0155642	0.584581	1.87378	10	42	CCL20 CXCL3 CXCL2 BMP2 HCAR3 PTGS2 SPDEF IGFBP3 GLRX TLX1 BTG1 UAP1
KEGG_PATHOGENIC_ESCHERICHIA_COLI_INFECTION	0.0019253	0.0144742	0.581333	1.87202	9	43	TUBA1C TUBB3 TUBA1A TUBA1B TUBA4A TUBB4B TUBB2A TUBB ARHGEF2 HCLS1 KRT18 FYN ABL1 CLDN1 TUBB6 ACTG1 ACTB TLR4 ARPC3 CTTN NCL OCLN NCK2
KEGG_NATURAL_KILLER_CELL_MEDIATED_CYTOTOXICITY	0.00036846	0.00406102	0.522536	1.87183	1	75	CSF2 ICAM1 TNF VAV1 RAET1L BID TNFRSF10A MAPK3 MICB IFNGR1 HLA-B ULBP2 IFNAR2 IFNGR2 PIK3CD MICA FYN MAP2K1 NFATC1 MAP2K2 TNFRSF10B RAC2 SHC1 HLA-A
DAZARD_UV_RESPONSE_CLUSTER_G4	0.00506894	0.0317008	0.715402	1.87032	24	16	PRSS3 TUBB3 SULT2B1 MMP10 TUBB4B DUSP1 PPP2R1A PFN1 XBP1 SOX15 APRT ARHGDIA
KEGG_DRUG_METABOLISM_OTHER_ENZYMES	0.0056101	0.0342456	0.666642	1.86741	27	22	TYMP XDH CES1 CDA UCK2 UPP1
RASHI_RESPONSE_TO_IONIZING_RADIATION_1	0.00508408	0.0317051	0.615698	1.86614	25	31	IER3 WNT4 G0S2 ADRB2 HSD11B1 VEGFA DUSP1 SLC23A3 WDR74 ATF3
REACTOME_TNF_SIGNALING	0.00289464	0.0199937	0.587376	1.86547	14	40	TNF BIRC3 TNFAIP3 TRAF2 IKBKG SHARPIN CYLD UBC SMPD2
DAZARD_UV_RESPONSE_CLUSTER_G28	0.00567721	0.0345372	0.712351	1.86234	27	16	CCL20 CXCL3 CXCL2 IER3 PTGS2 ATF3
REACTOME_CROSS_PRESENTATION_OF_SOLUBLE_EXOGENOUS_ANTIGENS_ENDOSOMES	0.00250337	0.0177372	0.58063	1.86112	12	42	PSMB9 PSMB8 PSME2 PSMB7 PSME1 PSMC3 PSMD2 PSMD8 PSMB10 PSMD14 PSMA5 PSMD9 PSMF1 PSMC4 PSMB5 PSMD3 PSMB6 PSMD4 PSMA6 PSMD7 PSMA7
MARTENS_BOUND_BY_PML_RARA_FUSION	0.000160462	0.00267169	0.422817	1.86021	0	328	MX2 MMP9 ICAM1 INHBA ZC3H12A TNFAIP3 TNFAIP2 ADAM8 IZUMO4 IFITM3 BCL3 SERPINB1 FOSB TUBA1C ATG16L2 ASB2 RNF122 LMO2 ARHGAP30 SLC25A19 HPCAL1 CD82 DUSP5 KPTN EFHD2 P2RY2 RAB20 FMNL1 LYN RUNX3 FLNB RASA3 RAB11FIP1 SMAD3 MAP2K3 NUAK2 MGLL LRRC20 B4GALT1 ARHGEF2 IRF1 HDAC4 IFNAR2 UCK2 HIVEP2 PTGES DOK3 UPP1 GRK5 RHBDF2 DRG2 CDK9 PLEKHO1 PMF1 ZNF710 DNAJB12 C15orf39 DENND3 COTL1 CORO2A TOMM40 ID1 FAM2…
PID_TOLL_ENDOGENOUS_PATHWAY	0.00745968	0.042418	0.685907	1.85878	36	19	S100A8 IRAK2 TLR2 S100A9 TICAM1 IKBKG
REACTOME_AUF1_HNRNP_D0_BINDS_AND_DESTABILIZES_MRNA	0.001322	0.0107986	0.554638	1.85796	6	52	PSMB9 PSMB8 PSME2 PSMB7 HSPA1A PSME1 PSMC3 PSMD2 PSMD8 PSMB10 PSMD14 UBC PSMA5 EIF4G1 PSMD9 PSMF1 PSMC4 PSMB5 PSMD3 PSMB6 HSPA8 PSMD4 PSMA6 PSMD7 PSMA7 UBB
DORN_ADENOVIRUS_INFECTION_32HR_DN	0.00448081	0.0283705	0.594718	1.85631	22	36	NFKB2 IER3 NFKBIA CD83 EFNA1 EPHA2 MAP2K3 TRAF4 BCAR3 CYTH1 TNFRSF12A MFAP2
SESTO_RESPONSE_TO_UV_C3	0.0078629	0.044209	0.68435	1.85456	38	19	HBEGF IL1B IER3 PTGS2 DUSP1 ATF3
KEGG_PROTEASOME	0.00289464	0.0199937	0.583393	1.85282	14	40	PSMB9 PSMB8 PSME2 PSMB7 PSME1 PSMC3 PSMD2 PSMD8 PSMB10 PSMD14 PSMA5 PSMF1 PSMC4 PSMB5 PSMD3 PSMB6 PSMD4 PSMA6 PSMD7 PSMA7
REACTOME_COOPERATION_OF_PREFOLDIN_AND_TRIC_CCT_IN_ACTIN_AND_TUBULIN_FOLDING	0.00581979	0.0351649	0.654821	1.8522	28	23	TUBA1C TUBB3 TUBA1A TUBA1B TUBA4A TUBB4B TUBB2A CCT5 PFDN6 PFDN2 CCT7 TUBB6 ACTB CCT3 CCT2 CCT8
SIG_CD40PATHWAYMAP	0.00392465	0.0253668	0.600093	1.85144	19	34	NFKB2 NFKBIA NFKBIE TRAF3 NFKB1 MAPK12 MAPK3 DUSP1 TRAF2 MAPK11 CD40 PIK3CD IKBKG NFKBIL1
SCHMIDT_POR_TARGETS_IN_LIMB_BUD_UP	0.0066119	0.0389622	0.660635	1.85058	32	22	FDPS IDI1 LDLR DHCR7 HMGCS1 SQLE ACLY LSS FDFT1 ACAT2 TM7SF2 MVD
HAMAI_APOPTOSIS_VIA_TRAIL_DN	0.000176523	0.00267169	0.471394	1.84985	0	131	ICAM1 TYMP KYNU ISG15 BCL3 SERPINB1 EFNA1 PLAUR KCNG1 NMB ASB2 ANGPTL4 CDC34 FXYD5 SLC39A4 IFITM2 EPS8L1 POLR3E TRIM46 PYCR1 TNNT1 TRIM16 FSTL3 LIMD2 MAOA ICAM3 GTPBP3 KRT18 SGSH NLE1 SH3D21 PLTP RPS6KA1 TRAF4 PCK2 TAGLN2 TRPM4 ARAP3 DDAH2 SHC1 FZR1 CYBA COL6A1 CISH IMPDH1 PNPLA6 GDF15 PHLDA2 IL4R USE1
LI_INDUCED_T_TO_NATURAL_KILLER_UP	0.000169866	0.00267169	0.445388	1.84939	0	200	TNF IFITM1 IRAK2 SERPINA3 C15orf48 IER3 PLSCR1 IFITM3 RHOF GRAMD1B CSTB TUBA1C SULT2B1 PRELID2 SAMD9L ASB2 B4GALNT2 PDZK1 SLC2A6 HSD11B1 NFKB1 MLKL GLRX DUSP5 SLC39A4 IFITM2 ERRFI1 PDLIM7 HOPX HK2 HMGCS1 ELOVL1 PLEKHO2 BSCL2 UPP1 PIM3 LGALS3BP DENND3 COTL1 SERPINB6 PLTP EHD4 FAM129B MFSD10 ANXA2 GPR68 TUBB6 SH3BGRL3 ARAP3 LGALS1 ITGAE TMEM154 S100A6 CISH IL18R1 PPIB CAPG KLK8 BHLHE40 XBP1 HVCN1 R…
VART_KSHV_INFECTION_ANGIOGENIC_MARKERS_DN	0.000185529	0.00267169	0.520141	1.84809	0	72	CSF3 CXCL5 CXCL1 TYMP C10orf55 TNFSF15 FZD8 WNT7A ANGPTL4 EREG EPHA2 GRB14 VEGFA TGFA LPXN SLC19A1 BTG1
BRUECKNER_TARGETS_OF_MIRLET7A3_DN	0.00055814	0.00563027	0.528368	1.84808	2	66	CXCL5 BCL2A1 CXCL3 CXCL1 RASSF10 ANXA3 FLNB GPRC5B AKR1B1 PTGES DCBLD1 FN1 LGALS3BP
BIOCARTA_KERATINOCYTE_PATHWAY	0.00389484	0.0252422	0.585773	1.84365	19	38	TNF NFKBIA ETS1 NFKB1 MAPK3 TRAF2 PRKCQ MAP2K3 MAP2K1 DAXX
WIERENGA_STAT5A_TARGETS_UP	0.000175685	0.00267169	0.467887	1.84147	0	135	CSF2 LTB LAMP3 IL7R CD83 TGM2 OSBP2 SLC25A37 PLAU ST3GAL5 CTNS DUSP5 ARG2 TRIB3 PCSK9 TRIM46 SLC6A9 PRDM8 FNDC3B MAOA SEMA6C MYO10 BTG1 TRIB1 ST3GAL4 CA2 SOCS2 IGFBP4 ANTXR2 PFKFB4 FAM129B CTXN1 FBXO6 SLC9A7 MTHFD1 NAAA COL6A1 CISH IL18R1 SQSTM1 BHLHE40 NCS1 KRBA1 EMP1 DAB2 IL4R CKAP4 PHLDA1 HILPDA
GRAESSMANN_APOPTOSIS_BY_SERUM_DEPRIVATION_UP	0.000154727	0.00267169	0.410947	1.84035	0	394	MX1 SAA1 CFB CXCL6 IRF7 SOD2 C3 OAS3 BST2 OAS2 IRF9 TLR2 HELZ2 IFI35 IFI44 PLSCR1 SAMHD1 ISG15 PARP12 IFIT3 XDH LRG1 PRDM1 LOX IFIH1 PARP9 NEDD9 TRIB2 STAT1 CXCL16 HSD11B1 SLC10A6 CSF1 ERN1 TUBB4B CHCHD5 SLC39A4 RRP12 CEBPB SLC29A2 GRIN3B WDR4 EXOSC1 UBA7 DFFB LIG3 SLC6A9 ALAS1 PPIF CTPS1 IRF1 TRIM25 CDK5R1 TRIM21 IFNAR2 KCTD12 OASL MYC LTBP2 PARP14 DUS3L SLC35E4 ATF4 IFNGR2 TRIM8 PISD ST3GAL4 TA…
MURATA_VIRULENCE_OF_H_PILORI	0.00709795	0.040948	0.696787	1.83936	34	17	SOD2 S100A9 MMP13 MMP1 GAS6 DPP4 L1CAM COL6A1
KEGG_ANTIGEN_PROCESSING_AND_PRESENTATION	0.00308761	0.0210819	0.578852	1.8384	15	40	HLA-F CD74 TAP1 PSME2 HLA-B HSPA1A PSME1 TAP2 HSPA1L CTSS NFYC HSP90AB1 HLA-A RFXANK TAPBP HSPA8 HSPA1B RFX5 HSP90AA1 CALR CTSB LGMN HLA-G HLA-C PSME3
BROCKE_APOPTOSIS_REVERSED_BY_IL6	0.000360881	0.0039898	0.47906	1.83768	1	116	MX1 ICAM1 HBEGF IRF9 MAFF MAP3K8 SOCS3 SH2D2A PLSCR1 BCL3 POU2F2 PRDM1 SBNO2 STAT1 DUSP5 NAMPT IFNGR1 LDLR GAS6 CEBPB IRF1 HSPA1A
YAO_TEMPORAL_RESPONSE_TO_PROGESTERONE_CLUSTER_5	0.00741334	0.0422218	0.655919	1.83737	36	22	IER3 XDH LCN2 WWC1 ISG20 VEGFA CYP2E1 ATF3
WANG_BARRETTS_ESOPHAGUS_AND_ESOPHAGUS_CANCER_DN	0.00592417	0.0356148	0.621591	1.83622	29	28	KRT4 CSTB SULT2B1 NEDD9 SERPINB3 CDA CSTA ANXA1 ST3GAL4 ECM1 PGD TPD52L2 EMP1 MAFG NFRKB
RUTELLA_RESPONSE_TO_HGF_UP	0.000160462	0.00267169	0.416835	1.83556	0	331	CXCL5 IFI6 CXCL3 MMP9 VNN1 INHBA BIRC3 SOD2 C3 CXCL1 CYP27B1 IL1A IL1B LAMP3 KYNU C1S EPB41L3 TGM2 CES1 TUBA1C NRIP3 RARRES1 STAT1 KMO HSD11B1 TRAF3 SLC43A3 RFTN1 SLC11A2 DUSP5 ADAM28 RAB20 LDLR TMEM51 GNA12 DHCR7 SDC4 CSRP1 HK2 TNIP2 MGLL ALAS1 PPIF AKR1B1 ADAM12 SQLE LPXN ARHGAP22 LTBP2 GLA MAOA
PLASARI_TGFB1_TARGETS_1HR_UP	0.00695963	0.0404111	0.637125	1.83438	34	25	IL6 LIF HBEGF IER3 PTGS2 CSRNP1 NUAK2 CDK5R1
BIOCARTA_MITOCHONDRIA_PATHWAY	0.00910194	0.0499279	0.685216	1.83328	44	18	BIRC3 BIK BID DFFB
BILD_MYC_ONCOGENIC_SIGNATURE	0.000169405	0.00267169	0.443717	1.83319	0	191	TNFAIP2 IRF9 ADAM8 NFKB2 TGM1 SERPINB1 TGM2 OSBP2 SMTN ZBED2 DDX28 TUBA1A PLAU BID RRP9 BOP1 PCOLCE2 EPS8L1 SRM SLC29A2 WDR74 ARNTL2 MEG3 NLRP1 HSPA1A MST1R MYC RPP40 LTBP2 LAMC2 AKAP12 NOP2 EXOSC5 NOP16 SLC19A1 C19orf48 FARSA TRMT1 CCDC86 ABCC3 DHRS1 IPO4 SNHG16 NLE1 DHODH PC PTRH2 NOP56 FLAD1 PLEKHG3 MAP3K6 TTLL12 XPO5 CYTH2 PHF1 PA2G4 DDAH2 KRTAP2-3 PHB MKNK1 PES1 PLEC FGD6 EMP1 ACSS2 DAB2
REACTOME_NEUTROPHIL_DEGRANULATION	0.000159795	0.00267169	0.415436	1.8328	0	340	MMP9 VNN1 S100A8 C3 SERPINA3 CXCL1 BST2 S100A12 TLR2 S100A9 ADAM8 RHOF SERPINB1 LRG1 PRSS3 LCN2 S100P PLAUR CSTB QPCT SLPI MMP25 PLAU SERPINB3 NFKB1 CDA PADI2 PIGR TUBB4B SIRPB1 AMPD3 PTAFR TUBB HLA-B HMOX2 PSMB7 B4GALT1 PTGES2 RAB24 HSPA1A PLEKHO2 STK10 GLA DOK3 CTSC CD55 ACLY APEH SERPINA1 ATAD3B LAMTOR2 PSMC3 CHRNB4 PNP ALDOA PSMD2 CTSS RHOG TMEM63A CPPED1 COTL1 SERPINB6 RAB3A AGPAT2 QSOX1 ANX…
LIN_SILENCED_BY_TUMOR_MICROENVIRONMENT	0.000544959	0.00553962	0.492342	1.83257	2	94	PI3 C15orf48 SLC6A14 IVL IGFL1 KRT4 CRCT1 SPRR1A LCN2 S100P ADAMTS9 RARRES1 KRT23 PTGS2 GABRP ANXA3 DUSP5 MYH14 ALDH1A3 EPS8L1 AIF1L RAB11FIP1 C1orf74 IL1RN KLK10 DAPP1 SLC4A11 GDPD3 RHBDL2 SAMD9 GRHL1
DARWICHE_SQUAMOUS_CELL_CARCINOMA_UP	0.00054605	0.00553962	0.489313	1.83177	2	98	ICAM1 S100A8 LIF S100A9 IL1B SAMHD1 IFITM3 CDC42EP2 SLPI BID CXCL16 RASIP1 RYR1 SRM TGFA CSTA TTLL11 UCK2 NHP2 TRMT1 ID1 ENO1 NEK4 PFKL LDHA
TAVOR_CEBPA_TARGETS_DN	0.00924809	0.0504197	0.659245	1.8298	45	21	IFI27 IFI6 OAS2 ISG15 SERPINB1 AKR1B1 MYC
BROWNE_HCMV_INFECTION_12HR_UP	0.00072648	0.00693314	0.49569	1.82971	3	89	XAF1 IFI44L OAS2 TLR2 IFI44 PLSCR1 BMP2 PML GK TAP1 FUT3 GNA12 DFFB TRIM21 CCDC86 LIN37 NEFH STIP1 KIAA0895
CHIANG_LIVER_CANCER_SUBCLASS_CTNNB1_DN	0.00073006	0.00693363	0.484913	1.8291	3	103	CCL20 MMP9 VNN1 C15orf48 SOCS3 IL7R BMP2 HSD17B2 GDA S100P SLPI CXCL16 WWC1 CDA RFTN1 GCH1 DUSP5 SEMA6A F3
BIOCARTA_DEATH_PATHWAY	0.00669819	0.0392762	0.623639	1.82838	33	27	BIRC3 NFKBIA BID NFKB1 TRAF2 DFFB
SENESE_HDAC3_TARGETS_UP	0.000154991	0.00267169	0.406923	1.82825	0	411	CXCL5 CCL20 CXCL3 MMP9 SAA1 PI3 BIRC3 TNFAIP3 KRT6B SOD2 SERPINB4 IL32 ITGB3 NFKB2 NFKBIZ NFKBIA IL7R KYNU IFIT1 BMP2 MMP1 IFIT3 EFNA1 PRDM1 GPR176 LOX TNFSF15 OTUB2 NBPF14 SLC25A37 FZD8 TUBA1A PLAU ROR1 NAV3 GCH1 EFHD2 NAMPT MICAL2 SH3YL1 ERRFI1 VEGFC CYB5R2 ATF3 ARNTL2 NDRG4 B4GALT1 STX1A ADAM12 LPXN ADAM19 OASL STK10 HIVEP2 LTBP2 DCBLD1 DUS3L CD55 SAT1 BTG1 TRIB1 GEM AGO2 FN1
OSADA_ASCL1_TARGETS_DN	0.00884778	0.0488337	0.666382	1.82805	43	20	BCL2A1 BIRC3 SOCS3 DUSP1
PID_TNF_PATHWAY	0.00269542	0.0189103	0.567514	1.82752	13	43	TNF BIRC3 TNFAIP3 STAT1 NFKB1 TRAF2 MAP2K3 IKBKG CYLD SMPD2 SQSTM1 RFFL MAP4K4 RELA TRAF1
KEGG_CHEMOKINE_SIGNALING_PATHWAY	0.000728067	0.00693314	0.486381	1.82657	3	100	CXCL5 CCL20 CXCL3 CXCL6 CXCL1 CXCL2 NFKBIA VAV1 STAT1 CXCL16 NFKB1 CCL28 MAPK3 LYN ADCY4
PID_SYNDECAN_4_PATHWAY	0.00775502	0.0436801	0.63389	1.82506	38	25	MMP9 TNC ITGA5 ACTN1 SDC4 ADAM12 FN1 THBS1 RAC1 FGFR1 LAMA3 DNM2
SCHAEFFER_PROSTATE_DEVELOPMENT_12HR_DN	0.00944914	0.0511472	0.657102	1.82385	46	21	INHBA PLAT COL8A1 TUBA1B TUBA4A RASA3 PRMT1 IGFBP4 ST3GAL2 TAGLN3 KPNA2 NUAK1
NIKOLSKY_BREAST_CANCER_16Q24_AMPLICON	0.00386997	0.0251724	0.572522	1.82301	19	41	TUBB3 CTU2 DBNDD1 ZNF276 CPNE7 FANCA PIEZO1 GAS8 MVD COX4I1 CYBA BANP DEF8 EMC8 SPATA2L ANKRD11 RNF166 APRT SPG7 CDK10 CENPBD1 ZC3H18 C16orf74 GINS2 MAP1LC3B CBFA2T3 KLHDC4 TCF25 ZNF778 TRAPPC2L
PID_IL12_2PATHWAY	0.00648585	0.0384734	0.611988	1.82288	32	29	STAT5A IL1B NFKB2 RELB STAT1 NFKB1 MAP2K3 HLA-A IL18R1 STAT3 RELA TYK2 MTOR
TAKEDA_TARGETS_OF_NUP98_HOXA9_FUSION_8D_DN	0.00108814	0.00938157	0.481319	1.82082	5	105	CXCL5 CXCL3 MMP9 CXCL1 S100A12 S100A9 IL7R MARCO MMP1 S100P PID1 SLPI HSD11B1 ETS1 CAMK1D NCF2 PADI2 CREB5
LU_TUMOR_ANGIOGENESIS_UP	0.00965018	0.0520556	0.655498	1.8194	47	21	MMP9 EDN1 TYMP STC1 VEGFA
UZONYI_RESPONSE_TO_LEUKOTRIENE_AND_THROMBIN	0.00687893	0.040204	0.6104	1.81815	34	29	CXCL2 HBEGF MAP3K8 KCNJ2 BMP2 NEDD9 PTGS2 F3 DUSP1 ATF3 GEM
WESTON_VEGFA_TARGETS_3HR	0.00386997	0.0251724	0.570628	1.81698	19	41	IFI27 CXCL1 IL32 MMP1 LMO2 MMP10 RANGAP1 TFPI2 PGF HCLS1 SAT1 PNP RBX1
BIOCARTA_TNFR2_PATHWAY	0.00968328	0.0521553	0.704962	1.81661	47	15	TNFAIP3 NFKBIA TRAF3 NFKB1 DUSP1 TRAF2 IKBKG
MORI_LARGE_PRE_BII_LYMPHOCYTE_DN	0.0054549	0.033585	0.581971	1.81652	27	36	BIRC3 LTB SAMHD1 CD83 SERPINB1 CD74 RASA3 UBA7 SIPA1 BTG1 CTSS ALDH2 SEMA4D CAPG
WELCSH_BRCA1_TARGETS_DN	0.000175685	0.00267169	0.461144	1.81493	0	135	KRT6B STC1 CDC25B POLD1 BOP1 DUSP1 SRM PWP2 CTPS1 MOGS MYC SLC19A1 TRAP1 FARSA PIEZO1 FDFT1 FASN PMPCA CDC37 P2RX4 CYC1 CAD FKBP4 AGPAT2 BYSL PPM1F ANXA11 AP3D1 POLRMT SMARCA4 PDCD11 SNRNP70 POLG MTHFD1 SNRPA1 USP5 EIF3B MANF SEC24C VDAC1 CKAP4 EIF2B2 PRRC2A HSPA1B SCAP GTF3C2 NOLC1 ALG3 SKIV2L KAT2A HK1 NSDHL PSMD1 KDM5C HRAS EIF4H SF3B2 DDX11 EDC4 BMS1 AIMP2 EZR SLC29A1 BRD2 HSF1 RRP1B ATIC UBA…
REACTOME_CARBOXYTERMINAL_POST_TRANSLATIONAL_MODIFICATIONS_OF_TUBULIN	0.00881587	0.0487329	0.647716	1.8144	43	22	TUBA1C TUBB3 TUBA1A TUBA1B TUBA4A TUBB4B TUBB2A TTLL11 TTLL4 TTLL12 TUBB6
LENAOUR_DENDRITIC_CELL_MATURATION_UP	0.000551673	0.00558081	0.500056	1.81326	2	80	INHBA BIRC3 CD83 TGM2 RARRES1 TRIB2 HSD11B1 CD74 CSF1 SLC11A2 DUSP5 DUSP1 GAS6 TGFA SHB MGLL ATP1B1 MAOA ARF4 CTSC KIAA0100 LGALS3BP IDO1 MMD ABCG1 SERPINB6 QSOX1 ECM1 DPP4 ACOT7
MUELLER_COMMON_TARGETS_OF_AML_FUSIONS_DN	0.00881587	0.0487329	0.64729	1.8132	43	22	CSF2 IFI44L PLSCR1 UPK2 SDC4 NOP14 PFKFB4 NOP14-AS1 MKNK1 GTPBP1 CACNB1
PID_TCR_CALCIUM_PATHWAY	0.00912594	0.0499541	0.686756	1.81288	44	17	CSF2 FOSL1 PTGS2 NFATC1
GERHOLD_ADIPOGENESIS_DN	0.00320151	0.0216937	0.544142	1.81201	16	50	TNFAIP2 PLAT IER3 G0S2 SAMHD1 XDH TUBA1A BID ANXA3 GAS6 TUBB CCT5 AKR1B1 FN1 CDC37 ECM1 ANXA2
BROWN_MYELOID_CELL_DEVELOPMENT_UP	0.00054605	0.00553962	0.483802	1.81114	2	98	BCL2A1 TNF C3 TLR2 IL1B XDH LCN2 PLAUR EREG ACTN1 GLRX MAPK3 PLK3 CSTA IL1RN TECPR1 UPP1 PSTPIP2 SAT1 CTSS CLDN1 MYO1B ANTXR2 QSOX1
REACTOME_COLLAGEN_DEGRADATION	0.0070395	0.0407424	0.59755	1.81114	35	31	MMP9 MMP13 MMP1 COL9A2 COL8A1 MMP10 COL12A1
FALVELLA_SMOKERS_WITH_LUNG_CANCER	0.000930233	0.00832546	0.520962	1.8111	4	64	CCL20 SOD2 C1S MMP1 STC1 SERPINB2 NAMPT DUSP1
REACTOME_DEGRADATION_OF_DVL	0.00207743	0.0152959	0.539546	1.80741	10	52	PSMB9 PSMB8 PSME2 PSMB7 PSME1 PSMC3 PSMD2 RBX1 PSMD8 PSMB10 PSMD14 UBC PSMA5 PSMD9 PSMF1 PSMC4 PSMB5 PSMD3 PSMB6 PSMD4 PSMA6 PSMD7 PSMA7 UBB
KEGG_APOPTOSIS	0.000923702	0.00828779	0.505014	1.80459	4	74	TNF BIRC3 IRAK2 IL1A IL1B NFKBIA IRAK3 BID NFKB1 TNFRSF10A TRAF2 DFFB PRKAR1B PIK3CD IKBKG
PID_S1P_S1P1_PATHWAY	0.00973236	0.0523407	0.690229	1.80451	47	16	ITGB3 PDGFB PTGS2 VEGFA MAPK3
WOO_LIVER_CANCER_RECURRENCE_UP	0.0010929	0.00938157	0.493109	1.80437	5	85	CXCL6 CXCL1 CSGALNACT1 LAMP3 RHOF COL9A2 LOX PLAUR DUSP4 PLAU IGFBP3 MAPK12 SEMA6A ENO2 HK2 ARHGEF2 GEM DDR1 ALDOA QSOX1 CRIP1 PTMA DBN1 S100A6 PKM FGFR1 TPBG PFKP TGFB2 FGD6 DAB2 JAG1 CCND3 TGFB1
REACTOME_PREFOLDIN_MEDIATED_TRANSFER_OF_SUBSTRATE_TO_CCT_TRIC	0.0102184	0.0538994	0.643506	1.8026	50	22	TUBA1C TUBB3 TUBA1A TUBA4A TUBB4B TUBB2A CCT5 PFDN6 PFDN2 CCT7 TUBB6 ACTB CCT3 CCT2 CCT8
MARSON_FOXP3_TARGETS_UP	0.00284576	0.0197324	0.545572	1.80226	14	49	PDZK1IP1 SAMHD1 CORO1A ENO3 PSMB8 ETS1 STK10 MYO1C PNP ECM1 CRIP1 RAC2 MYH9 S100A6 CAPG HADH CYB5A CD81
PEPPER_CHRONIC_LYMPHOCYTIC_LEUKEMIA_UP	0.00993713	0.0529634	0.682682	1.80213	48	17	S100A8 CXCL2 IL1B EPB41L3 VEGFA CSTA ATP10A
REACTOME_FBXL7_DOWN_REGULATES_AURKA_DURING_MITOTIC_ENTRY_AND_IN_EARLY_MITOSIS	0.00245515	0.0174648	0.537964	1.80211	12	52	PSMB9 PSMB8 PSME2 PSMB7 PSME1 PSMC3 PSMD2 RBX1 PSMD8 PSMB10 PSMD14 UBC PSMA5 PSMD9 PSMF1 PSMC4 PSMB5 PSMD3 PSMB6 PSMD4 PSMA6 PSMD7 PSMA7 UBB PSMD1 FBXL18 PSMB4 PSMD13 PSMB3 CUL1
PID_NFKAPPAB_CANONICAL_PATHWAY	0.0100523	0.0533383	0.649163	1.80181	49	21	TNF TNFAIP3 NFKBIA NFKB1 IKBKG RAN CYLD MALT1 RELA
ZHONG_RESPONSE_TO_AZACITIDINE_AND_TSA_UP	0.000176491	0.00267169	0.458511	1.79966	0	132	IRF7 PARP12 HYAL1 NRIP3 EHD1 ZNF222 GCH1 MICB PLK3 TUBB2A BAIAP3 ENO2 ATF3 MAP2K3 PGF STK10 AKAP12 UPP1 ARF4 PIK3CD HCLS1 KDELR3 PISD MICA ASB6 GAB2 EHD4 DGKZ ECM1 ZMIZ2 NOP14-AS1 YKT6 LSR TRIO CYLD AK1 CLTB CLIC3 PMEPA1 CDKN2D SERPINI1 ZNF571 TIMP1 FLNC
WIEDERSCHAIN_TARGETS_OF_BMI1_AND_PCGF2	0.00340136	0.0226609	0.538549	1.79859	17	51	INHBA PLAT KRT75 EDN1 IL7R PLAUR PODXL FOSL1 MICB MICAL2 ADAM19 MICA
TAKEDA_TARGETS_OF_NUP98_HOXA9_FUSION_10D_DN	0.0009176	0.00825377	0.497513	1.79841	4	78	CXCL5 CXCL3 MMP9 CXCL1 CXCL2 IL7R MMP1 S100P PID1 RARRES1 SLPI PADI2 LGALSL ANXA3 TMEM45B
BURTON_ADIPOGENESIS_PEAK_AT_2HR	0.00626591	0.0373662	0.579929	1.7984	31	35	IL6 IER3 FOSB PTGS2 DUSP1 ERRFI1 PPP1R15A MAP2K3 HK2 MYC
PID_LYSOPHOSPHOLIPID_PATHWAY	0.0018843	0.0142259	0.531938	1.7982	9	54	IL6 MMP9 HBEGF NFKBIA NFKB1 LYN GNA15 ADCY4 GNA12
NAKAYAMA_SOFT_TISSUE_TUMORS_PCA1_UP	0.0070395	0.0407424	0.592968	1.79725	35	31	IFI44L CFB C3 KYNU C1S ISG20 CTSC SERPINA1 PLTP ECM1 S100A6 THBS1 TIMP1 IL4R
MOOTHA_GLUCONEOGENESIS	0.0100523	0.0533383	0.646941	1.79565	49	21	ENO3 BID GK ENO2 ALDOA PC MDH2 ENO1 PCK2 LDHA ME3 GPI PGK1 PFKM TPI1
BIOCARTA_HIVNEF_PATHWAY	0.00245329	0.0174648	0.533561	1.79322	12	53	TNF BIRC3 NFKBIA BID NFKB1 CDK11A TRAF2 DFFB CDK11B
KANG_IMMORTALIZED_BY_TERT_UP	0.00187582	0.0141919	0.519199	1.79209	9	61	ICAM1 C3 PDGFB NRCAM SERPINB2 COL8A1 RARRES1 TNC HPCAL1 ST3GAL5 SLC29A2 TJP3 ZNF460 LAMC2 ACE2
REACTOME_DOWNSTREAM_SIGNALING_EVENTS_OF_B_CELL_RECEPTOR_BCR	0.00129318	0.0105916	0.500995	1.79023	6	74	PSMB9 NFKBIA NFKBIE PSMB8 NFKB1 PSME2 PSMB7 PSME1 IKBKG PSMC3 PSMD2 NFATC1 PSMD8 PSMB10 PSMD14 UBC PSMA5 PSMD9 PSMF1 PSMC4 PSMB5 PSMD3 MALT1 PSMB6 PSMD4 PSMA6 RELA PSMD7 PSMA7 UBB PSMD1 HRAS CARD11 IKBKB PPIA PSMB4 PSMD13 PSMB3 CUL1 NFKBIB
REACTOME_REGULATION_OF_RAS_BY_GAPS	0.00205761	0.0151813	0.515861	1.7884	10	63	PSMB9 PSMB8 RASAL1 PSME2 RASA3 PSMB7 SPRED3 PSME1 PSMC3 KBTBD7 PSMD2 RBX1 PSMD8 PSMB10 PSMD14 UBC PSMA5 PSMD9 PSMF1 PSMC4 PSMB5 PSMD3 PSMB6 PSMD4 PSMA6 PSMD7 PSMA7 UBB
HOEGERKORP_CD44_TARGETS_DIRECT_UP	0.0125405	0.0626321	0.668398	1.78829	61	18	IL6 TYMP ADRB2 STX1A AFAP1
FURUKAWA_DUSP6_TARGETS_PCI35_UP	0.00339943	0.0226609	0.533365	1.7867	17	52	SAA1 IFITM1 C15orf48 IL32 PSMB9 C1S PARP9 DUSP4 HLA-F KRT17 HERC6 MAPK11 CNTNAP1
SATO_SILENCED_BY_DEACETYLATION_IN_PANCREATIC_CANCER	0.00943396	0.0511472	0.599504	1.78569	47	29	WNT4 MMP1 STC1 BIK KLK12 EREG ULBP2 ATF3 TFPI2
REACTOME_NEGATIVE_REGULATION_OF_NOTCH4_SIGNALING	0.00339943	0.0226609	0.532658	1.78433	17	52	PSMB9 PSMB8 PSME2 PSMB7 PSME1 PSMC3 PSMD2 RBX1 PSMD8 PSMB10 PSMD14 UBC PSMA5 PSMD9 PSMF1 PSMC4 PSMB5 PSMD3 PSMB6 PSMD4 PSMA6 PSMD7 AKT1 PSMA7 UBB
TARTE_PLASMA_CELL_VS_B_LYMPHOCYTE_DN	0.0113275	0.0581351	0.624768	1.7833	56	24	LTB CD83 SERPINB1 NFKBIE NFKB1 GCH1 IFNGR1 RHOG MMD GIT2 TGFBR2 IL4R TRIM22 AXIN1 CCND3
PETROVA_PROX1_TARGETS_DN	0.0049818	0.0312105	0.549134	1.78271	25	45	IL6 IL32 NRCAM PLAU ITGA5 ANXA6 LPXN ARHGAP22 LTBP2 MLLT11
ZHANG_GATA6_TARGETS_DN	0.006037	0.0362322	0.566109	1.78176	30	38	RHOF EIF5A2 FDPS IDI1 LDLR AIF1L DHCR7 THBS3 DCBLD1 BSPRY KCNJ15 PARP3 MVD DUSP7 GALNT14 LAMA3 CHST11
REACTOME_ACTIVATED_TAK1_MEDIATES_P38_MAPK_ACTIVATION	0.0120652	0.060854	0.649162	1.78081	59	20	IRAK2 MAPK11 MAP2K3 IKBKG UBC MAPKAPK2 UBB IRAK1
PID_AVB3_OPN_PATHWAY	0.00944138	0.0511472	0.592626	1.77974	47	30	MMP9 ITGB3 NFKBIA PLAU NFKB1 MAPK3
DORSEY_GAB2_TARGETS	0.0124673	0.0624415	0.648472	1.77892	61	20	ITGB3 STC1 PRSS3 ARHGAP25 GK DUSP5 TFPI2 ATP1B1 AKAP12 SMAD7 THBS1 PHLDA2
REACTOME_REGULATED_NECROSIS	0.0135081	0.0664426	0.655446	1.77624	66	19	BIRC3 MLKL TNFRSF10A RIPK3 TRAF2 TNFRSF10B UBC
LIAN_LIPA_TARGETS_6M	0.00983478	0.0526006	0.590819	1.77431	49	30	SAA1 TNFAIP2 S100A9 MMP13 ADAM8 MARCO SEMA7A CSTA
REACTOME_MAPK_FAMILY_SIGNALING_CASCADES	0.000169549	0.00267169	0.42606	1.77366	0	205	CSF2 IL6 HBEGF ITGB3 PSMB9 PDGFB CDC42EP2 DUSP4 DUSP8 MMP10 EREG PSMB8 RASAL1 MAPK3 PPP2R5B DUSP5 PSME2 DUSP1 TGFA RASA3 ETV4 PSMB7 DLG4 SPRED3 MYC PSME1 AGO2 FN1 LAMTOR2 PSMC3 PPP2R1A KBTBD7 PSMD2 FYN MAP2K1 RBX1 CDC42EP5 PSMD8 MAP2K2 ARTN PSMB10 NRG1 PSMD14 UBC SRC DUSP16 PSMA5 SHC1 ACTG1 PSMD9 PPP5C PSMF1 ACTB PHB DUSP7 PSMC4 PSMB5 MAPKAPK5 RAC1 PSMD3 FGFR1 MARK3 PSMB6 PSMD4 PSMA6 SPTBN2 CSK S…
BHAT_ESR1_TARGETS_VIA_AKT1_UP	0.00016818	0.00267169	0.423555	1.7726	0	213	MYEOV IER3 WNT4 SH2D2A PARP12 LRG1 TGM2 PODXL SULT2B1 PDZK1 SBNO2 WWC1 MFSD2A HPCAL1 CDC42EP1 ADAP1 CDC34 EFHD2 SRM RRP12 TMEM51 FLNB ISG20L2 TJP3 ATF3 SHB HK2 B4GALT1 PPIF STX1A HDAC4 KLK10 LETM1 RPP40 PTGES GLA UHRF1 ATRIP TMEM120B FAM207A RECQL4 WDR46 NOP14 THOC5 GAB2 IGFBP4 TOMM40 STC2 MRPS17 NIP7 PTRH2 NUDC FKBP4 AATF FLAD1 SLC10A3 TGIF2 PA2G4 NXT1 ARAP3 ATP6V1C2 MED24 OSGIN1 GNL2 EIF3B BHLH…
BIOCARTA_STRESS_PATHWAY	0.0122416	0.0613972	0.626485	1.77205	60	23	TNF NFKBIA NFKB1 TRAF2 MAP2K3 IKBKG
FEVR_CTNNB1_TARGETS_UP	0.000152045	0.00267169	0.388582	1.77104	0	479	SAA2 S100A8 CXCL6 TNFAIP3 IRF7 C3 OAS2 MAFF SOCS3 TYMP HELZ2 SERHL2 RELB CHST2 G0S2 EPB41L3 SAMHD1 IFIT3 HSD17B2 CORO1A CDC42EP2 SERPINB1 XDH EFNA1 PRSS3 FABP6 SULT2B1 DUSP8 IL33 SMOX MMP10 DHX58 ANGPTL4 STAT1 CXCL16 CSRNP1 SEMA7A USP18 GK SLC11A2 FAM83G TAP1 PDE9A RAB20 IFI27L1 DUSP1 LAMB3 CEBPB PCSK9 ATF3 PYCR1 HMGCS1 IRF1 TRIM25 TRIM16 LETM1 GTPBP2 ITIH4 OASL MST1R GGT1 STK10 TMEM150A ACE2 UPP…
MARTIN_NFKB_TARGETS_UP	0.0144782	0.0699616	0.645112	1.7697	71	20	C3 NFKBIZ C1S VEGFA MYC OSMR CA2
FULCHER_INFLAMMATORY_RESPONSE_LECTIN_VS_LPS_DN	0.000160565	0.00267169	0.402377	1.76954	0	327	IFI27 XAF1 MX1 IFI44L MX2 CFB IFITM1 OAS3 OAS2 MAP3K8 EPSTI1 SOCS3 IFI44 IFIT1 C1S MARCO IFITM3 IFIT3 CES1 IFIH1 APOBEC3G NBPF14 SAMD9L DHX58 DDX58 SLC39A8 SAMD4A ISG20 USP18 GCH1 HERC6 NAMPT CENPL IFITM2 UBE2L6 IL15RA LYN DUSP1 GAS6 TRIM14 GBP1 NCOA7 UBXN2A KCTD12 PARP10 TOR1B OASL DAPP1 CTSC RHBDF2 SAT1 LGALS3BP SPATA24 VAMP5 SLFN5 IDO1 SAMD9 SLC12A7 HS3ST2
MODY_HIPPOCAMPUS_NEONATAL	0.0121296	0.0610931	0.614114	1.76813	60	25	TUBA1A TNC FDPS TUBA1B TUBB VARS CCT5 SQLE FN1 CCT7 FASN TBCA L1CAM ACTG1
YAO_TEMPORAL_RESPONSE_TO_PROGESTERONE_CLUSTER_9	0.00377501	0.02466	0.520887	1.76805	19	56	IRF7 IRF9 PSMB9 ISG15 CD83 PAX8 UPK3B PSMB8 TST NFE2L3 CTSC PFDN2
TONKS_TARGETS_OF_RUNX1_RUNX1T1_FUSION_ERYTHROCYTE_UP	0.00108206	0.00936781	0.466095	1.767	5	106	CXCL5 IFI6 BCL2A1 PLAT TLR2 SOCS3 NRCAM IFI44 IRAK3 STAT1 CD1D MAPK3 TRIB3 ADAMTSL4 TFPI2 TNNT1 IL1RN FNDC3B UPP1 EEF1A2 BTG1 SERPINA1 DDR1 PXDN P2RX4 ID1 TREM1 PLTP ECM1 ANXA2 TUBB6 AMIGO2 ARAP3 PAPSS2
MUNSHI_MULTIPLE_MYELOMA_UP	0.00204651	0.0151306	0.503589	1.7614	10	66	CSF2 IFITM1 NFKBIA RELB ISG20 CSF1 CYB561D2 PSME2 KATNB1 EPOR HCLS1 ABCC3 RAN ANXA2 FKBP2 UBC FZR1 EEF1A1 XBP1 FOXK2 UBE2L3 HAX1 KRT8 CD68
BOYLAN_MULTIPLE_MYELOMA_C_D_DN	0.000175685	0.00267169	0.44425	1.76101	0	143	MMP9 S100A8 LTB IFITM1 C3 SERPINA3 C15orf48 S100A9 PLSCR1 IFITM3 XDH LRG1 LCN2 GRAMD1B PRDM1 GDA SLPI HSD11B1 ISG20 SIRPB1 PRKCQ CSTA FADS3 FNDC3B BSCL2 UPP1
REACTOME_DEGRADATION_OF_AXIN	0.00547997	0.033585	0.526787	1.75931	28	51	PSMB9 PSMB8 PSME2 PSMB7 PSME1 PSMC3 PSMD2 PSMD8 PSMB10 PSMD14 UBC PSMA5 PSMD9 PSMF1 PSMC4 PSMB5 PSMD3 PSMB6 PSMD4 PSMA6 AXIN1 PSMD7 PSMA7 UBB SMURF2 PSMD1
WINTER_HYPOXIA_UP	0.00144901	0.0116626	0.473923	1.75897	7	92	PLAU ANGPTL4 KRT17 KCTD11 VEGFA TUBB4B NTMT1 LDLR B4GALT2 PSMB7 PGF RUVBL2 SLIRP PPP4R1 METTL22 ALDOA PSMD2 RHOC TMEM189 RAN MRPS17 PFKFB4 PLEKHG3 XPO5 LDHA DPM2 MRPL14 CA12 TPBG PVR PPARD TPD52L2 HILPDA RNPS1 PSMA7 MRGBP COL4A5 RNF24 TNS4 C16orf74 PGK1 PGAM1 PYGL TANC2 TPI1 BMS1 MTX1
BERENJENO_TRANSFORMED_BY_RHOA_REVERSIBLY_DN	0.0142742	0.0692571	0.633562	1.75851	70	21	INHBA TNC TAGLN ERRFI1 MYC
KEGG_T_CELL_RECEPTOR_SIGNALING_PATHWAY	0.00221239	0.0160543	0.48812	1.75834	11	77	CSF2 TNF MAP3K8 NFKBIA VAV1 NFKBIE NFKB1 MAPK12 MAPK3 CBLC PRKCQ MAPK11 PIK3CD IKBKG FYN MAP2K1 NFATC1 MAP2K2
REACTOME_CYTOSOLIC_SENSORS_OF_PATHOGEN_ASSOCIATED_DNA	0.00434865	0.0276317	0.51516	1.75794	22	58	IRF7 NFKB2 NFKBIA NFKB1 RIPK3 POLR3E TICAM1 TRIM21 NKIRAS1 IKBKG POLR3G DDX41 UBC CRCP MYD88 DTX4 RELA UBB POLR2H STAT6
REACTOME_ACTIVATION_OF_AMPK_DOWNSTREAM_OF_NMDARS	0.0135848	0.0666362	0.672125	1.75718	66	16	TUBA1C TUBB3 TUBA1A TUBA1B TUBA4A TUBB4B TUBB2A
MIKKELSEN_MEF_LCP_WITH_H3K4ME3	0.00148423	0.0118838	0.494545	1.75341	7	71	XAF1 INHBA ZFP57 IFI35 XDH IKBKE GLRX AMPD3 SERPINB8 ZNF583 SH3KBP1 ANXA1 TRIM21 IL1RN ELOVL1 MRPS21 IL17RC LGALS3BP DDR1 GPSM3 DAPK3 RNF123 ECM1 NYAP1 OSGIN1 COL6A1 CAPG TNKS1BP1 PKIG
MARKEY_RB1_CHRONIC_LOF_DN	0.00241322	0.0173135	0.499357	1.75107	12	67	IL6 MMP13 EDN1 ADAM8 PLSCR1 VAV1 UPK3B LMO2 IGFBP3 GJB3 NDRG4 MLLT11 ZDHHC14 KRT18 CTSS NINJ1 PLD3 RPS6KA2 SQSTM1 HM13 RNF19B TGFB2 ATP6V0B PRDX2 RBP1 SHROOM3
GRAHAM_CML_QUIESCENT_VS_NORMAL_QUIESCENT_DN	0.0127009	0.0631686	0.602948	1.75008	63	26	VNN1 CXCL6 CXCL1 TGFB1I1
GINESTIER_BREAST_CANCER_ZNF217_AMPLIFIED_DN	0.000163881	0.00267169	0.40473	1.74995	0	281	SBNO2 ARHGAP30 CDC42EP1 RNF207 RANGAP1 PDXP RUNX3 TRAF2 PQBP1 MAPK11 ATAD3A NEURL4 VARS TICAM1 KCTD13 CSNK1E B4GALT1 ARHGEF2 TRMU NSUN5P1 MOGS LIMD2 FANCA TECPR1 SLC4A11 PUS1 SEMA6C DRG2 HDAC7 ATAD3B SNAPC4 SYMPK URB2 C17orf51 TMEM63A NFKBIL1 GGA1 WASH3P MAP2K2 DAZAP1 R3HDM4 LPAR2 ZMIZ2 EPN1 ARHGAP17 XPO5 UNC13D SMARCA4 LLGL1 ENGASE SNRNP70 MYO9B ZNF473 HIRA IFRD2 EIF3B ZC3H7B FXR2 SMG9 MRPS25 PP…
REACTOME_REGULATION_OF_APOPTOSIS	0.00583804	0.0352156	0.524315	1.74598	30	50	PSMB9 PSMB8 PSME2 PSMB7 PSME1 PSMC3 PSMD2 PSMD8 PSMB10 PSMD14 UBC PSMA5 PSMD9 PSMF1 PSMC4 PSMB5 PSMD3 PSMB6 PSMD4 PSMA6 PSMD7 PSMA7 UBB
PID_INTEGRIN3_PATHWAY	0.0120458	0.0608424	0.591019	1.74591	60	28	ITGB3 PDGFB PLAUR TNC PLAU VEGFA SDC4 FN1 L1CAM THBS1 TGFBR2 PVR
REACTOME_SIGNALING_BY_GPCR	0.0001638	0.00267169	0.402971	1.74558	0	289	CXCL5 CCL20 CXCL3 SAA1 CXCL6 C3 CXCL1 CXCL2 HBEGF P2RY6 EDN1 WNT4 CNGB1 GPR176 ADRB2 HCAR3 FZD8 NMB VAV1 WNT7A CXCL16 CCL28 STRA6 MAPK3 GUCA1B P2RY2 PTAFR LDLR GNA15 ADCY4 PRKCQ GNA12 SDC4 ANXA1 MGLL ARHGEF2 ARHGEF35 PRKAR1B GRK5 CD55 ABR PPP2R1A GPSM3 DGKD ARHGEF5 RHOC DGKZ HCAR2 RPS6KA1 LTB4R2 LPAR2 GPR68 S1PR3 LRP8 KPNA2 PDE7A TRIO ITPR3 SRC PDE8A ARHGEF16 RTP4 RPS6KA2 RGS19
REACTOME_C_TYPE_LECTIN_RECEPTORS_CLRS	0.00145006	0.0116626	0.457903	1.74449	7	111	MUC21 PSMB9 IL1B NFKB2 NFKBIA RELB PSMB8 NFKB1 CDC34 PSME2 LYN PSMB7 PSME1 ICAM3 IKBKG PSMC3 PSMD2 FYN NFATC1 PSMD8 PSMB10 UBE2M PSMD14 UBC ITPR3 SRC PSMA5 PSMD9 PSMF1 PSMC4 PSMB5 PSMD3 MALT1 PSMB6 PSMD4 PSMA6 RELA PSMD7 PSMA7 RAF1 UBB
REACTOME_INTERLEUKIN_17_SIGNALING	0.00430228	0.0273858	0.502922	1.74354	22	63	IRAK2 MAP3K8 DUSP4 NFKB1 MAPK3 MAPK11 MAP2K3 TNIP2 IKBKG IL17RC PPP2R1A MAP2K1 RPS6KA1 UBC RPS6KA2 DUSP7 MAPK7
LINDGREN_BLADDER_CANCER_CLUSTER_2B	0.000166611	0.00267169	0.413287	1.74183	0	225	BCL2A1 ICAM1 BIRC3 TNFAIP3 IFITM1 SERPINA3 IL32 IL1A SOCS3 NFKBIZ NFKBIA IL7R C1R C1S SAMHD1 IFITM3 PLAUR UBD PODXL ADAMTS9 TNC ARHGAP30 NFKBIE SLC43A3 ISG20 NEURL1B CDC25B GJA5 DUSP5 MICAL2 IFITM2 LIX1L RUNX3 SH3KBP1 CSRP1 HMGCS1 ANXA6 ADAM19 PDPN AKAP12 GRK5 PIK3CD GEM SOCS2 FYN DNAJB5 PXDN COTL1 MSN NFATC1 DHODH SPAG7 TMTC1 CRIP1 YKT6 RAC2 LGALS1 ALDH2 PPP1R18 SERPING1 TPST1
LEE_LIVER_CANCER_E2F1_UP	0.00626781	0.0373662	0.530437	1.7403	32	47	BCL2A1 PLAT IFI44 PLSCR1 XDH LCN2 CSTB KRT23 CD74 USP18 TUBB2A ANXA1
REACTOME_STABILIZATION_OF_P53	0.00528402	0.0327591	0.517311	1.73861	27	53	PSMB9 PSMB8 PSME2 PSMB7 PSME1 PSMC3 PSMD2 PSMD8 PSMB10 PSMD14 UBC PSMA5 PSMD9 PSMF1 PSMC4 PSMB5 PSMD3 PSMB6 PSMD4 PSMA6 PSMD7 PSMA7 UBB
CREIGHTON_AKT1_SIGNALING_VIA_MTOR_DN	0.0160546	0.0756345	0.614651	1.73858	79	23	TUBB4B DHCR7 MRPS7 PPP2R1A ALDOA CIB1 PFKL TNFRSF12A GPI ATP6V0B TOM1 KRT8 GOT1
HOSHIDA_LIVER_CANCER_SUBCLASS_S1	0.00034188	0.00379147	0.425086	1.73852	1	178	BCL2A1 CXCL1 ADAM8 IER3 LGALS9 IL7R CORO1A IKBKE LOX PLAUR TRAF3 CDC25B CD74 TUBA4A DUSP5 IL15RA TAGLN LYN ANXA1 IRF1 MTHFD2 LTBP2 CTSC HCLS1 GEM LGALS3BP PPP4R1 PNP DDR1 ALDOA PSMD2 CTSS PFN1 FHL3 MSN DGKZ QSOX1 PLD3 MAP1B ITPR3 PROCR LGALS1 SRI CYBA EFNB1 COL6A1 CDH11
PID_NFAT_TFPATHWAY	0.0130024	0.0644881	0.592837	1.73808	65	27	CSF2 TNF FOSL1 PTGS2 PRKCQ
LEE_METASTASIS_AND_ALTERNATIVE_SPLICING_UP	0.00565291	0.034448	0.51393	1.73733	29	54	BCL2A1 NRCAM RPS6KL1 BID CAMK1 SMAD3 CSNK1E LGALS3BP PPP2R1A DDR1 LZTR1 LGALS1 L1CAM SHC1 DAP3 ANKS1A HAPLN3 MAP4K4 FAT1
KEGG_BLADDER_CANCER	0.0103213	0.0542021	0.551736	1.73653	52	38	MMP9 TYMP MMP1 VEGFA MAPK3 VEGFC PGF MYC MAP2K1 DAPK3 MAP2K2 E2F1 THBS1
GARGALOVIC_RESPONSE_TO_OXIDIZED_PHOSPHOLIPIDS_MAGENTA_UP	0.0149135	0.0714847	0.60296	1.73601	74	25	MAFF BPGM PTGS2 CSRNP1 ZNF844 PPP1R15A DUSP16 HSPA8 MAFG BTN2A1 FOSL2 KLF6 DNAJA1
NAKAMURA_METASTASIS_MODEL_DN	0.0115528	0.0589759	0.559808	1.73601	58	35	C3 PLAT SERPINB1 OSBP2 PID1 ENKD1 LDLR FAM83A SEMA4B TGFB1I1 PLEK2
REACTOME_ZBP1_DAI_MEDIATED_INDUCTION_OF_TYPE_I_IFNS	0.0169355	0.0789512	0.640391	1.73544	83	19	NFKB2 NFKBIA NFKB1 RIPK3 TICAM1 NKIRAS1 IKBKG MYD88 DTX4 RELA
REACTOME_HEDGEHOG_LIGAND_BIOGENESIS	0.00509626	0.0317051	0.511174	1.73508	26	56	PSMB9 PSMB8 PSME2 PSMB7 PSME1 PSMC3 PSMD2 PSMD8 PSMB10 PSMD14 UBC PSMA5 PSMD9 PSMF1 PSMC4 PSMB5 PSMD3 PSMB6 P4HB PSMD4 PSMA6 VCP PSMD7 PSMA7 UBB SYVN1
PID_SYNDECAN_1_PATHWAY	0.0135613	0.0666128	0.581903	1.73327	68	29	MMP9 MMP1 COL9A2 COL8A1 MAPK3 COL12A1 BSG COL6A1 PPIB
REACTOME_DEFECTIVE_CFTR_CAUSES_CYSTIC_FIBROSIS	0.00508954	0.0317051	0.511247	1.73315	26	55	PSMB9 PSMB8 PSME2 PSMB7 PSME1 PSMC3 PSMD2 PSMD8 PSMB10 PSMD14 UBC PSMA5 PSMD9 PSMF1 PSMC4 PSMB5 PSMD3 PSMB6 PSMD4 PSMA6 VCP PSMD7 PSMA7 UBB
LEE_LIVER_CANCER_MYC_E2F1_UP	0.00984176	0.0526006	0.545585	1.73274	50	40	BCL2A1 ICAM1 PLAT IFI44 PLSCR1 LCN2 CSTB CD74 USP18
REACTOME_INTERLEUKIN_6_FAMILY_SIGNALING	0.0173387	0.0801276	0.638914	1.73143	85	19	IL6 LIF SOCS3 STAT1 OSMR CLCF1
GUTIERREZ_MULTIPLE_MYELOMA_UP	0.014079	0.0686714	0.570605	1.72947	71	31	IFI6 MX1 PSENEN
REACTOME_RUNX1_REGULATES_TRANSCRIPTION_OF_GENES_INVOLVED_IN_DIFFERENTIATION_OF_HSCS	0.00276702	0.0192989	0.484884	1.72922	14	73	PSMB9 LMO2 PSMB8 PSME2 PSMB7 PSME1 PSMC3 PSMD2 ABL1 PSMD8 PSMB10 PSMD14 UBC PSMA5 PSMD9 PSMF1 PSMC4 PSMB5 PSMD3 HIST1H4H PSMB6 PSMD4 PSMA6 HIST1H2BK PSMD7 PSMA7 UBB HIST1H2BG
KIM_BIPOLAR_DISORDER_OLIGODENDROCYTE_DENSITY_CORR_DN	0.0144155	0.069753	0.585026	1.72821	72	28	S100A8 TNF DTX2 COL8A1 SULT2B1 SBNO2 EPHA2 RAPGEF3 MAFK SCEL PFKFB4
DARWICHE_PAPILLOMA_RISK_HIGH_UP	0.00200218	0.0148644	0.46126	1.72676	10	98	ICAM1 S100A8 LIF S100A9 IL1B SAMHD1 IFITM3 SLPI BID SERPINB3 CXCL16 RASIP1 RYR1 SRM TGFA TRAF2 CSTA NHP2 TRMT1 ID1 ENO1 NEK4 PFKL LDHA
REACTOME_SIGNAL_TRANSDUCTION_BY_L1	0.0169903	0.0791034	0.6451	1.72595	83	18	ITGB3 ITGA5 MAPK3 MAP2K1 MAP2K2 L1CAM RAC1 FGFR1 CSNK2B
BERENJENO_TRANSFORMED_BY_RHOA_FOREVER_DN	0.01551	0.0738485	0.599334	1.72557	77	25	HBEGF IER3 PLAUR PTGS2 EREG EPHA2 ANXA3 FLNB AKAP12
TOMIDA_METASTASIS_UP	0.0176317	0.0809337	0.615934	1.72537	87	22	CXCL1 IER3 TUBA4A TUBB PSMD2 HSP90AB1 UBA1 CKAP4 MRPS22 ALG3
HORIUCHI_WTAP_TARGETS_UP	0.000165289	0.00267169	0.404192	1.72429	0	250	CXCL5 CXCL3 ICAM1 CFB CXCL6 BIRC3 TNFAIP3 SOD2 CXCL1 CXCL2 EPSTI1 LAMP3 KCNJ2 IFI44 IL7R CHST2 IFIT3 IFIH1 DUSP4 QPCT SMOX TRIB2 CXCL16 RFTN1 ST3GAL5 CSF1 LGALSL CTNS SLC11A2 DUSP5 SH3YL1 TAGLN TGFA CEBPB SH3KBP1 SDC4 ATF3 NDRG4 TFPI2 WHAMMP3 PLEK2 TRIM16 FNDC3B HIVEP2
SARTIPY_NORMAL_AT_INSULIN_RESISTANCE_UP	0.0157089	0.0743985	0.59858	1.7234	78	25	FOSL1 EREG SLC25A28 TUBB2A PTGES BYSL NOP56 TUBB6 BHLHE40 PHLDA1 MAK16 DUSP6
REACTOME_RECYCLING_PATHWAY_OF_L1	0.0121664	0.0611329	0.55852	1.72318	61	34	TUBA1C TUBB3 TUBA1A TUBA1B TUBA4A TUBB4B TUBB2A MSN RPS6KA1 TUBB6 SRC L1CAM ACTG1 RPS6KA2 ACTB DNM2 NUMB AP2S1
REACTOME_IMMUNOREGULATORY_INTERACTIONS_BETWEEN_A_LYMPHOID_AND_A_NON_LYMPHOID_CELL	0.0126558	0.0630317	0.549396	1.72213	64	37	ICAM1 IFITM1 C3 HLA-F ICAM5 CD1D MICB CD99 HLA-B ICAM3 CD40
HSIAO_LIVER_SPECIFIC_GENES	0.00164414	0.0128473	0.458199	1.72208	8	101	SAA1 CFB C3 SERPINA3 KYNU C1R C1S CES1 ASS1 HSD11B1 TST GCH1 NAMPT BDH1 FST CYP2E1 ALAS1 ASL ITIH4
LEE_METASTASIS_AND_ALTERNATIVE_SPLICING_DN	0.0133151	0.0658561	0.554623	1.71993	67	35	CSF3 HYAL1 GRB14 PCDHGA12 NLRP1
LINDVALL_IMMORTALIZED_BY_TERT_DN	0.00548308	0.033585	0.503491	1.71812	28	58	CFB CXCL1 SLC43A3 ENO2 ADAM12 LTBP2 PTGES PDPN AKAP12 SH3PXD2B NAA10 SAT1 FN1 LGALS3BP PLOD2 CRIP1 SLC7A1 EIF2B3 MAP1B
PID_TXA2PATHWAY	0.0153755	0.073502	0.559562	1.71463	77	33	ICAM1 TGM2 LYN GNA15 PRKCQ GNA12 MAPK11 FYN SRC RAC1
REACTOME_OVARIAN_TUMOR_DOMAIN_PROTEASES	0.0131476	0.0651178	0.555474	1.71378	66	34	TNFAIP3 TNIP1 IFIH1 OTUB2 DDX58 TRAF3 TNIP2 TRIM25 IKBKG UBC OTUD3
REACTOME_GLUCONEOGENESIS	0.0167031	0.0780718	0.594923	1.71287	83	25	ENO3 ENO2 SLC37A1 ALDOA PC MDH2 ENO1 PCK2 GOT2 G6PC3 GPI SLC25A1 GOT1 PGK1 PGAM1 TPI1 SLC25A10 SLC37A2
REACTOME_DEGRADATION_OF_GLI1_BY_THE_PROTEASOME	0.00678605	0.0397262	0.503926	1.70834	35	55	PSMB9 PSMB8 PSME2 PSMB7 PSME1 PSMC3 PSMD2 RBX1 PSMD8 PSMB10 PSMD14 UBC PSMA5 PSMD9 PSMF1 PSMC4 PSMB5 PSMD3 PSMB6 PSMD4 PSMA6 NUMB PSMD7 PSMA7 UBB
REACTOME_RIP_MEDIATED_NFKB_ACTIVATION_VIA_ZBP1	0.020073	0.089489	0.653267	1.70788	98	16	NFKB2 NFKBIA NFKB1 RIPK3 TICAM1 NKIRAS1 IKBKG MYD88 RELA
PARK_TRETINOIN_RESPONSE_AND_PML_RARA_FUSION	0.0195053	0.0873288	0.622256	1.707	96	20	TNFAIP2 IER3 BIK IRF1 UPP1
PID_PTP1B_PATHWAY	0.0148815	0.0714274	0.549596	1.70434	75	35	ITGB3 STAT5A SOCS3 PDGFB CSF1 LYN SPRY2 FYN INSR YBX1 SRC SHC1 STAT3 CSK TYK2 AKT1
MIKKELSEN_MEF_ICP_WITH_H3K27ME3	0.00977199	0.0524748	0.524922	1.70411	50	45	TNF TYMP UPK2 POU2F2 SULT2B1 ALOX15B NCCRP1 TMEM45B RYR1 TJP3 CD40 PIK3CD ENTPD3 CHRNB4 ABCC3 SLFN5 CKMT1B
PID_ATF2_PATHWAY	0.0105749	0.055209	0.52703	1.70382	54	44	IL6 SOCS3 DUSP8 PLAU MAPK3 DUSP5 DUSP1 MAPK11 ATF3 RUVBL2
VALK_AML_CLUSTER_7	0.0207787	0.0916058	0.660925	1.70313	102	15	PDZK1IP1 OSBP2 SLC6A9
SHEPARD_CRUSH_AND_BURN_MUTANT_UP	0.000515375	0.00527337	0.420867	1.70243	2	163	MMP9 S100A8 CYP27B1 BMP2 DUSP4 PDSS1 PTGS2 KRT17 RRP9 BOP1 DUSP5 PLK3 FST CLDN4 CEBPB MRPL12 ATF3 ING5 PTGES2 ELOVL1 ANKRD22 SAT1 DRG2 NOC4L FN1 TRMT1 HSPA1L HTRA2 WDR46 SLC12A7 NLE1 PINX1 NIP7 PTRH2 TSFM ZNF622 PARP3 ABCF2 MRPS26 RRS1 PFKFB3 DDX49 DNAJA3 IMPDH1 PES1 FTSJ1 MARS MANF PHLDA2 EIF6 QARS STARD10 ODC1 MRPL52 FTSJ3 SEC23B EMC8 RCAN1
CHYLA_CBFA2T3_TARGETS_DN	0.000876424	0.00794343	0.428741	1.70141	4	144	MMP9 S100A8 IFITM1 IRF7 C15orf48 S100A9 LCN2 DUSP8 SLC39A8 ISG20 CD82 SLC11A2 PPP2R5B MXD3 SEMA6A BDH1 AMPD3 CLDN4 FHDC1 MGLL CARHSP1 OASL AHCYL2 AIFM2 EMC9 RECQL4
BOQUEST_STEM_CELL_CULTURED_VS_FRESH_UP	0.000163185	0.00267169	0.39257	1.70046	0	286	MX1 MX2 CXCL3 INHBA TNFAIP3 IFITM1 SOD2 RND1 SERPINA3 CXCL1 CXCL2 BST2 HBEGF MAP3K8 NFKBIA IFI44 SAMHD1 BMP2 MMP1 CD83 TGM2 LOX CES1 IFIH1 PODXL IL33 ANGPTL4 SLC43A3 NAMPT MICAL2 IL15RA DUSP1 PPP1R15A TRIB3 FAM117A RRAD ATF3 NDRG2 SLC16A3 IRF1 ADAM12 HSPA1A OASL MTSS1 MYC SPRY2 MAOA ACLY MYO10 TRIB1 GEM FN1
TAVAZOIE_METASTASIS	0.00891671	0.0490625	0.514182	1.69857	46	49	CSF3 KYNU MMP1 SERPINB2 TNC PTGS2 EREG
WANG_HCP_PROSTATE_CANCER	0.00199203	0.0148199	0.456443	1.69746	10	93	BPGM LAMP3 MSLN S100P RARRES1 ASS1 SLC39A8 WWC1 IGFBP3 NAMPT DUSP1 PPP1R15A ATF3 B4GALT1 CD55 FN1 DGKD NEFH SHMT2 SH2D3A STC2 SYT17 CRIP1 E2F1 CD2BP2 TUFT1 B3GAT3 CLIC3 GRB10 AEN FGFR1 FLNC PRDX2 CCNA1 MORC2 UBXN1 EFEMP2 TP53I3 FOSL2 CDK10
PEDERSEN_TARGETS_OF_611CTF_ISOFORM_OF_ERBB2	0.00632558	0.0376478	0.484866	1.69592	33	66	BCL2A1 MMP1 STC1 PLAUR ANGPTL4 ITGA5 ISG20 ACTN1 TGFA HK2 MGLL FSTL3 ANKRD22 PTGES ENTPD3 SH2D3A PLOD2
KOKKINAKIS_METHIONINE_DEPRIVATION_48HR_UP	0.00198484	0.0148199	0.441759	1.69459	10	116	IL6 BIRC3 PLAT IL1A IL1B NFKBIA BMP2 PLAUR PLAU BID EREG TNFRSF10A IGFBP3 BTG3 IFNGR1 IDI1
HORTON_SREBF_TARGETS	0.0206703	0.0913534	0.599054	1.69446	102	23	FDPS IDI1 LDLR PCSK9 HMGCS1 SQLE ACLY LSS FDFT1 FASN TM7SF2 ACSS2 AACS RDH11 INSIG1 ACACA
VERHAAK_GLIOBLASTOMA_MESENCHYMAL	0.00085778	0.00781411	0.416804	1.69312	4	168	TNFAIP3 TLR2 TYMP RELB KYNU DRAM1 LOX PLAUR PLAU ITGA5 NCF2 FXYD5 PLK3 FMNL1 AMPD3 IL15RA GNA15 CDCP1 CEBPB RAB11FIP1 CSTA ANXA1 ASL SLC16A3 ADAM12 FNDC3B LTBP2 DOK3 PDPN CTSC ICAM3 SAT1 SERPINA1 UAP1 VAMP5 CLCF1 RHOG ANXA2 PHF11 SP100 CLIC1 ARSJ RAC2 SLC10A3 MYH9 PROCR LGALS1 SHC1 THBS1 TGFBR2 VDR TIMP1 SEC24D MAN2B1 DAB2 IL4R TRIM22 S100A11 TLR4 LAMB1 RRAS EFEMP2 RAB32 SFT2D2 BDKRB2 P4HA2 STAT6…
TAKEDA_TARGETS_OF_NUP98_HOXA9_FUSION_16D_DN	0.00482375	0.0303803	0.47642	1.69275	25	72	CXCL5 MMP9 CXCL1 KIF21B MMP1 S100P CSTB RARRES1 SLPI ANXA3 SLC11A2 AMPD3
KEGG_SYSTEMIC_LUPUS_ERYTHEMATOSUS	0.0175439	0.0807334	0.551919	1.69121	88	33	TNF C3 C1R C1S ACTN1 TRIM21 CD40 SNRPD3 SNRPD1
REACTOME_REGULATION_OF_PTEN_STABILITY_AND_ACTIVITY	0.00762365	0.0431443	0.484429	1.69094	40	65	PSMB9 PSMB8 PSME2 PSMB7 PSME1 PSMC3 PSMD2 PSMD8 PSMB10 PSMD14 UBC PSMA5 TRIM27 OTUD3 PSMD9 PSMF1 FRK PSMC4 PSMB5 PSMD3 CSNK2B PSMB6 PSMD4 PSMA6 PSMD7 AKT1 PSMA7 UBB
REACTOME_ASSEMBLY_AND_CELL_SURFACE_PRESENTATION_OF_NMDA_RECEPTORS	0.0216995	0.0950962	0.640288	1.69022	106	17	TUBA1C TUBB3 TUBA1A TUBA1B TUBA4A TUBB4B TUBB2A GRIN3B DLG4
GROSS_HYPOXIA_VIA_ELK3_ONLY_UP	0.019261	0.086626	0.567194	1.68945	97	29	IL6 CXCL6 SLPI FST PPP1R15A CEBPB AKAP12 ATF4
WANG_BARRETTS_ESOPHAGUS_AND_ESOPHAGUS_CANCER_UP	0.0219023	0.0954981	0.639547	1.68826	107	17	CXCL3 PSMB8 LAMC2 INSR CRIP1 CYBA GDF15 KRT8 ARPC3
LI_DCP2_BOUND_MRNA	0.00366771	0.0240761	0.462762	1.68716	19	83	BID TST FAHD2A WDR74 TRIB3 MRPL12 HMOX2 EIF3G PI4KAP1 RUVBL2 FLII NAA10 APEH SCO2 PSMC3 DUS1L FAM50A JMJD6 CYC1 MAP2K2 ENO1 NOP56 CHMP2A RPSA SAP30BP PPIB UFC1 EDF1 IDH3G AP2S1 EEF1D APRT MRTO4 ADA PDXK NDUFS7 NDUFS8 MTX1 NME6 NDUFB7 UQCRC1 WDR45 ETFB SRRM2 TRAPPC2L SPEN PITRM1 DCXR
LEE_LIVER_CANCER_MYC_TGFA_UP	0.0115926	0.0589759	0.516903	1.68682	60	46	ICAM1 PLAT PLSCR1 LCN2 CSTB NEDD9 SLPI USP18 BTG3 AKR1B1 MTHFD2 RAD51B ANXA2 SLC13A3 TAGLN2 ACTG1
COLLER_MYC_TARGETS_UP	0.0220588	0.0958298	0.589498	1.68263	110	24	G0S2 ASS1 NAMPT HDGF PPIF TRAP1 GRPEL1 GPI TFRC ODC1 POLR2H NCL
HOFFMANN_LARGE_TO_SMALL_PRE_BII_LYMPHOCYTE_DN	0.0175268	0.0807334	0.53452	1.68234	89	38	BIRC3 IER3 NFKBIZ SAMHD1 BCL3 UBA7 CD55
PAL_PRMT5_TARGETS_DN	0.0238047	0.101319	0.652647	1.6818	117	15	IL1A LCN2 KRT17 MLLT11
SMID_BREAST_CANCER_NORMAL_LIKE_UP	0.000680156	0.00652914	0.40831	1.68172	3	187	IL6 SAA1 BIRC3 LTB C3 CXCL2 SLC6A14 CSGALNACT1 LAMP3 IL7R C1R C1S CORO1A CES1 APOBEC3G IL33 DDX28 ARHGAP25 LAMA2 ISG20 FNDC4 CD74 LGALSL CD1D ADAM28 FMNL1 LYN RUNX3 PRKCQ ARID5A NLRP1 KCTD12 SPRY2 STK10 HIVEP2 CTSC CD40 PIK3CD GEM VAMP5 PLEKHO1 FYN PCSK5 ROBO3 COTL1 ID1 PLTP ST3GAL2 SLC12A4 FLI1 RAC2 POU5F1 DPP4 CYLD
PID_ANGIOPOIETIN_RECEPTOR_PATHWAY	0.0177215	0.0811327	0.533984	1.68065	90	38	TNF STAT5A ITGA5 ETS1 NFKB1 GRB14 MAPK3 PLD2 FN1 FYN
AMIT_EGF_RESPONSE_240_MCF10A	0.0217129	0.0950962	0.604691	1.67838	107	21	BMP2 DUSP4 PLAU MICAL2 TUBB2A PTAFR TGFA AKAP12 GPN2 SOCS2 EHD4 PTHLH TNFRSF12A
AMIT_EGF_RESPONSE_60_HELA	0.0154799	0.0738033	0.527095	1.67836	79	41	TNFAIP2 SOD2 LIF PLSCR1 FOSB VEGFA LDLR RUNX3
SWEET_KRAS_ONCOGENIC_SIGNATURE	0.00538033	0.0332408	0.471867	1.67657	28	72	CSF2 LCN2 GLRX BOP1 ATP1B1 TNNT1 TSTA3 ACLY BTG1 KRT18 CTSS BSG FKBP2 SHC1 RPL8 MANF PHLDA2 PHLDA1 AXIN1 KRT8 CD68 UBXN1 MT2A EEF1D DUSP6 SND1 PSEN1
YAN_ESCAPE_FROM_ANOIKIS	0.024133	0.102229	0.634753	1.67561	118	17	MX1 CFB IRF7 STAT1 NFKB1 IRF1 STAT2 EIF2AK2
LIAN_LIPA_TARGETS_3M	0.0228778	0.0984296	0.592294	1.67534	113	23	SAA1 TNFAIP2 S100A9 MARCO SEMA7A CSTA
MISHRA_CARCINOMA_ASSOCIATED_FIBROBLAST_UP	0.0251419	0.10548	0.639845	1.67279	123	16	MMP9 TNC PLAU KRT17 GEM COL6A1 CA12
BROWNE_HCMV_INFECTION_1HR_UP	0.0191095	0.0861618	0.568797	1.6676	96	27	IL6 CXCL1 CXCL2
POOLA_INVASIVE_BREAST_CANCER_UP	0.00140252	0.011357	0.422897	1.66671	7	136	BCL2A1 MMP9 INHBA LTB IL32 MMP13 LAMP3 LGALS9 MMP1 RHOF HYAL1 S100P PLAUR ARHGAP25 TNC KMO NCF2 ISG20 PIGR CD74 GBP1 HOPX SLC16A3 ADAM12 SQLE LPXN CPNE7 CTSC FKBP11 CD40 HCLS1 KDELR3 FN1 GINS1 CTSS NARS2 CPPED1 GAB2 COTL1
IZADPANAH_STEM_CELL_ADIPOSE_VS_BONE_UP	0.00273324	0.0191006	0.441155	1.66574	14	104	PLAT C15orf48 PSMB9 KYNU SERPINB1 FOSL1 HLA-F ENO3 PSMB8 ETS1 HPCAL1 VEGFA TUBB2A LYN HLA-B SH3KBP1 LAP3 ORAI1 UCK2 MTSS1 UPP1 AIFM2 MARCKSL1 SOCS2 PPP4R1 COTL1 SNX8 PSMB10 SH3TC1 LRP8
MCMURRAY_TP53_HRAS_COOPERATION_RESPONSE_UP	0.026764	0.110746	0.63615	1.66313	131	16	HBEGF SERPINB2 ENO3 SEMA7A OAF
REACTOME_ANTIGEN_PRESENTATION:_FOLDING_ASSEMBLY_AND_PEPTIDE_LOADING_OF_CLASS_I_MHC	0.0224697	0.0971419	0.577489	1.66268	112	25	HLA-F TAP1 HLA-B TAP2 SEC13 HLA-A SEC24A TAPBP SEC24D SEC24C BCAP31 CALR HLA-G
WIERENGA_STAT5A_TARGETS_GROUP2	0.0195151	0.0873288	0.542413	1.66209	98	33	CSF2 LAMP3 IL7R CD83 PLAU PRDM8 CA2 SOCS2 ANTXR2 COL6A1 SQSTM1 BHLHE40 EMP1 CKAP4 TRAF1
GROSS_HYPOXIA_VIA_ELK3_AND_HIF1A_UP	0.00195312	0.0146218	0.426398	1.66023	10	125	RND1 HBEGF EDN1 NFKBIZ NFKBIA SPRY4 DUSP4 NEDD9 TNC SMOX ANGPTL4 CSRNP1 ETS1 KCTD11 VEGFA ENO2 ERRFI1 SDC4 ATF3 HK2 PGF SPRY2 SLC19A1 SAT1 PPP1R3B PIM3
MOOTHA_TCA	0.0282429	0.114219	0.644057	1.65967	139	15	OGDH IDH3B MDH2 SDHB IDH3A IDH3G CS SDHA ACO2
REACTOME_SIGNALING_BY_THE_B_CELL_RECEPTOR_BCR	0.00399855	0.0256813	0.444476	1.65936	21	96	PSMB9 NFKBIA VAV1 NFKBIE PSMB8 NFKB1 PSME2 LYN SH3KBP1 PSMB7 ORAI1 PSME1 DAPP1 PIK3CD IKBKG PSMC3 PSMD2 FYN NFATC1 PSMD8 PSMB10 PSMD14 UBC ITPR3 PSMA5 PSMD9 PSMF1 PSMC4 PSMB5 PSMD3 MALT1 PSMB6 PSMD4 PSMA6 RELA PSMD7 PSMA7 UBB
REACTOME_SCF_SKP2_MEDIATED_DEGRADATION_OF_P27_P21	0.00979284	0.0525079	0.483578	1.65762	51	59	PSMB9 PSMB8 PSME2 PSMB7 PSME1 PSMC3 PSMD2 PSMD8 PSMB10 PSMD14 CKS1B UBC PSMA5 PSMD9 PSMF1 PSMC4 PSMB5 PSMD3 PSMB6 PSMD4 PSMA6 CCNA1 PSMD7 PSMA7 UBB
HUPER_BREAST_BASAL_VS_LUMINAL_DN	0.0110036	0.056967	0.501468	1.65657	57	49	TNFAIP2 IL32 PSMB9 LCN2 BIK HLA-F PSMB8 GABRP IGFBP3 ENO2 FUT3 CLDN4 HLA-B
FRIDMAN_SENESCENCE_UP	0.00761092	0.0431406	0.471825	1.65452	40	67	TNFAIP3 IRF7 TNFAIP2 ISG15 MMP1 SERPINB2 STAT1 IGFBP3 F3 ALDH1A3 MAP2K3 TGFB1I1 RABGGTA FN1 IGFBP4 NRG1 GUK1 CLTB THBS1 CDKN2D RAC1 SOD1 RAB13 S100A11 OPTN HPS5 RRAS
WILENSKY_RESPONSE_TO_DARAPLADIB	0.0292516	0.117105	0.641805	1.65386	144	15	MMP9 IL1A PLAUR PTAFR CTSS SLC27A4
BIOCARTA_FMLP_PATHWAY	0.0218676	0.0954636	0.564008	1.65356	110	27	NFKBIA CAMK1 NFKB1 NCF2 MAPK3 GNA15 MAP2K3 MAP2K1 NFATC1 MAP2K2 RAC1 RELA RAF1 NFATC4 HRAS
SASSON_RESPONSE_TO_FORSKOLIN_UP	0.00793797	0.0443607	0.467246	1.65318	42	70	TNFAIP3 HSD11B1 GK PPP2R5B TUBB2A DUSP1 DHCR7 TFPI2 GPRC5B PPFIA4 UPP1 GRK5 CD55 ACP2 PSMC3 PPP2R1A JMJD6 MAP2K1 ARHGEF5 DDX41 STIP1 CDK16 SMARCA4
GAL_LEUKEMIC_STEM_CELL_DN	0.00140252	0.011357	0.419454	1.65314	7	136	MMP9 S100A8 CXCL1 S100A12 TLR2 S100A9 IL1B TYMP G0S2 SAMHD1 ADAP2 PRDM1 S100P HCAR3 NCF2 CD1D RRAD CSTA NDRG2 IL1RN LETM1 MOGS
REACTOME_MAP3K8_TPL2_DEPENDENT_MAPK1_3_ACTIVATION	0.027575	0.113184	0.632254	1.65294	135	16	MAP3K8 NFKB1 TNIP2 IKBKG MAP2K1 UBC
VECCHI_GASTRIC_CANCER_EARLY_UP	0.000157431	0.00267169	0.372025	1.65268	0	364	CXCL5 IFI6 PDZK1IP1 CXCL3 PI3 INHBA IFITM1 SOD2 CXCL1 LIF MYEOV ZNF792 ISG15 IFITM3 LCN2 RARRES1 FOSL1 PDSS1 BID ASS1 PSMB8 CDC25B PRELID1 CDC34 TUBA4A UBE2T TMEM45B SLC39A4 IFITM2 IL15RA SFR1 SEMA4B CEP72 PRMT1 VARS KLK10 RUVBL2 LAMC2 UHRF1 UPP1 FERMT1 AIFM2 SLC4A11 NOP16 BOK PIEZO1 AGO2 GINS1 PFDN2 FAM50A KRT18 HMGB3 NSUN5 IDH3B NUP93 CLDN1 CYC1 RP9 MRPS17 AATF RNF123 ENO1 BYSL NOP56 CRIP1 LRP8…
GESERICK_TERT_TARGETS_DN	0.0279862	0.113825	0.625378	1.65086	137	17	HBEGF IER3 NFKBIZ FOSB ERRFI1
PID_GMCSF_PATHWAY	0.0220299	0.0958207	0.549618	1.65058	111	30	CSF2 STAT5A STAT1 MAPK3 LYN MAP2K1 GAB2 MAP2K2 SHC1 CISH
MOREIRA_RESPONSE_TO_TSA_UP	0.027027	0.111576	0.578011	1.64984	135	24	CD82 ENO2 HSPA1A MYC IGFBP4 FKBP4 BYSL HSP90AB1 PA2G4 YWHAH EIF6 HSPA1B TGFB1 USF2 PSMB4 BAK1 TP53
VERRECCHIA_RESPONSE_TO_TGFB1_C2	0.0279805	0.113825	0.63089	1.64937	137	16	ICAM1 MARCKSL1 FN1 RHOG RHOC CYTH2 COL6A1 TIMP1 JUP ARHGDIA
REACTOME_DOWNSTREAM_TCR_SIGNALING	0.00718497	0.0413165	0.459984	1.64775	38	75	PSMB9 NFKBIA PSMB8 NFKB1 CDC34 PSME2 PRKCQ PSMB7 PSME1 IKBKG PSMC3 PSMD2 PSMD8 PSMB10 PSMD14 UBC PSMA5 PSMD9 PSMF1 PSMC4 PSMB5 PSMD3 MALT1 PSMB6 PSMD4 PSMA6 RELA PSMD7 PSMA7 UBB
KEGG_VIRAL_MYOCARDITIS	0.0210913	0.0928695	0.517426	1.64758	108	41	ICAM1 HLA-F BID LAMA2 MYH14 HLA-B CD40 CD55 FYN ABL1 RAC2 MYH9 EIF4G1 ACTG1 HLA-A ACTB RAC1
CERIBELLI_GENES_INACTIVE_AND_BOUND_BY_NFY	0.0281833	0.114173	0.629942	1.6469	138	16	MX1 NEFH
KEGG_COMPLEMENT_AND_COAGULATION_CASCADES	0.0242593	0.102642	0.571985	1.64683	121	25	CFB C3 PLAT C1R C1S PLAUR PLAU F3 CD55 SERPINA1
REACTOME_DISEASES_OF_IMMUNE_SYSTEM	0.0277104	0.113479	0.615272	1.64615	136	18	TLR2 NFKB2 NFKBIA TRAF3 NFKB1 TICAM1 IKBKG UNC93B1 MYD88 RELA TLR4
SCIBETTA_KDM5B_TARGETS_UP	0.0279126	0.113825	0.6144	1.64382	137	18	EHD1 SMOX POLB SAT1 CLCF1 CD2BP2
KEGG_AMYOTROPHIC_LATERAL_SCLEROSIS_ALS	0.0229885	0.0986682	0.526639	1.64381	117	36	TNF BID MAPK12 MAPK11 MAP2K3 TOMM40L NEFH DAXX TOMM40
REACTOME_MITOCHONDRIAL_TRANSLATION	0.00435888	0.0276475	0.443779	1.64339	23	91	MRPL12 MRPL17 MRPS7 MRPL54 TUFM MRPS21 MRPS34 GADD45GIP1 MRRF MRPS2 MRPL18 MRPS17 TSFM MRPL46 MRPS26 MRPL32 AURKAIP1 MRPL14 DAP3 MRPS25 MRPL16 MRPL28 MRPS22 MRPS9 MRPL52 MRPL27 CHCHD1 MRPL4 MRPL38 MRPL33 MRPL37 MTRF1L MRPL2 MRPL9 MRPS5 MRPL24 MRPL47 MRPS6 MRPL15 MRPS23 MRPS28 ERAL1 MRPL20
REACTOME_CHOLESTEROL_BIOSYNTHESIS	0.0276498	0.113361	0.58617	1.64199	137	22	FDPS IDI1 DHCR7 HMGCS1 SQLE EBP LSS FDFT1 ACAT2 TM7SF2 MVD
LI_LUNG_CANCER	0.022391	0.0970366	0.523584	1.64122	114	37	CSF2 NFKB1 KRT17 CDC25B IGFBP3 TUBB ZBTB17 EEF1A2 KRT18 LGALS1 RAC1 PSMB6 P4HB KRT8
TIAN_TNF_SIGNALING_NOT_VIA_NFKB	0.0298054	0.118789	0.627144	1.63958	146	16	IER3 FOSB PPP1R15A HSPA1A PTGES TPTEP1
ROZANOV_MMP14_TARGETS_UP	0.000851789	0.00779933	0.399123	1.63924	4	182	CCL20 MX1 IFITM1 TRIML2 IL32 TLR2 ZG16B CD83 FEZ1 SMOX HSD11B1 NCF2 GJB2 ISG20 IFITM2 RAB20 TAGLN FST ENO2 ERRFI1 CDCP1 HLA-B NDRG4 LPXN NFE2L3 PIK3CD HCLS1 FN1 PNKD LGALS3BP WDR46 MOCOS SLC12A7 TMEM74B PXDN PLOD2
REACTOME_INTERLEUKIN_20_FAMILY_SIGNALING	0.0296086	0.118137	0.620909	1.63906	145	17	STAT5A SOCS3 STAT1 STAT2 STAT3 TYK2 JAK1
SHAFFER_IRF4_TARGETS_IN_PLASMA_CELL_VS_MATURE_B_LYMPHOCYTE	0.0126248	0.0629655	0.48469	1.63848	66	54	TNFAIP3 PRDM1 VEGFA DUSP5 NAMPT LDLR PCYT1B ATF3 UCK2 ATF4 FKBP11 C11orf24 UAP1 DNAJB5 BSPRY SLC12A4 AGPAT2 TUFT1
REACTOME_G_ALPHA_Q_SIGNALLING_EVENTS	0.00695589	0.0404111	0.448918	1.63451	37	82	SAA1 HBEGF P2RY6 EDN1 NMB MAPK3 P2RY2 PTAFR GNA15 PRKCQ ANXA1 MGLL GRK5 DGKD DGKZ RPS6KA1 LTB4R2 LPAR2 GPR68 TRIO ITPR3 RPS6KA2 RGS19 MAPK7 GNB2
NOJIMA_SFRP2_TARGETS_UP	0.0284181	0.114668	0.572541	1.63423	142	24	TNFAIP3 CSF1 PPP1R15A TRIB3 HSPA1A CD40 BTG1 IKBKG DEDD2
HUANG_DASATINIB_RESISTANCE_UP	0.00942176	0.0511472	0.4551	1.63404	50	76	PSMB9 IFIT3 SAMD9L PLAU ITGA5 PSMB8 EPHA2 FXYD5 F3 IL15RA LYN LAMB3 SH3KBP1 ANXA1 LARP6 KCTD12 UPP1 MYO10 OSMR MAP7D1 COTL1 MSN ANTXR2 RAC2 ELK3 PPP1R18
CADWELL_ATG16L1_TARGETS_UP	0.0224458	0.0971419	0.513012	1.63352	115	41	VNN1 C1QTNF1 SOCS3 ISG15 RHOV PDZK1 CYP2E1 GGT1 GSDMC UPK1B PC HSPA12A
STEARMAN_TUMOR_FIELD_EFFECT_UP	0.0310282	0.121894	0.618504	1.63271	152	17	SOCS3 LRG1 LCN2 CSTB ITIH4 SAT1 CTSS PLD3
SASSON_RESPONSE_TO_GONADOTROPHINS_UP	0.0107328	0.0557886	0.463982	1.63173	57	68	TNFAIP3 HSD11B1 STK25 GK PPP2R5B DUSP1 DHCR7 TFPI2 GPRC5B PPFIA4 UPP1 GRK5 CD55 ACP2 PSMC3 PPP2R1A JMJD6 MAP2K1 ARHGEF5 DDX41 STIP1 CDK16
PID_CD8_TCR_DOWNSTREAM_PATHWAY	0.0240516	0.102126	0.538013	1.63069	122	31	TNF FOSL1 MAPK3 PRKCQ IFNAR2 MAP2K1 NFATC1 MAP2K2 HLA-A
KIM_WT1_TARGETS_12HR_DN	0.00102372	0.00891632	0.396937	1.63042	5	183	BCL2A1 INHBA SOD2 PLSCR1 NEDD9 ETS1 NFKB1 RFTN1 TUBB2A DUSP1 POLR3E RBFA ARNTL2 CDK5R1 PLEK2 MYC LAMC2 PUS1 NOP16 FXN PFDN2 TNFAIP1 C11orf68 ASB1 RHOG PLOD2 SMAD7 NOP56 SRSF7 YY1AP1 SDHB LRP8 NRG1 HNRNPAB RRS1 TUFT1 AMIGO2 ELK3 MTAP PMEPA1 DUSP7 THBS1 TGFBR2 AEN ARFRP1 WNT5B BDNF STEAP1 MANF
GALLUZZI_PREVENT_MITOCHONDIAL_PERMEABILIZATION	0.03125	0.122362	0.601234	1.62932	154	19	SOD2 ATP12A HK2 VDAC1 BCL2L1 BAD GPX4 VDAC2 BAK1
SMIRNOV_CIRCULATING_ENDOTHELIOCYTES_IN_CANCER_UP	0.00360685	0.0237517	0.425669	1.62781	19	113	CCL20 HBEGF MAFF TLR2 IER3 MARCO ADAP2 IRAK3 SERPINB2 DUSP4 PLAU NCF2 CDA IGFBP3 VEGFA CD1D P2RY2 IFNGR1 GNA15 CEBPB PDLIM7 DHCR7 PTGES MARCKSL1 IFNGR2 GAB2 ABCG1 SGSH KCNJ15 SMAD7 QSOX1 NRG1 HNMT PFKFB3 SHC1 THBS1 MAPK7
KASLER_HDAC7_TARGETS_1_UP	0.00174034	0.0134228	0.408324	1.62746	9	147	ITGB3 STAT5A BPGM CHST2 ASB2 ENO3 RASAL1 CTU2 RFTN1 ST3GAL5 ANKRD39 RBFA VARS DFFB B4GALT1 ARHGEF2 MTSS1 AKAP12 PIK3CD GPN2 SHISA5 FARSA TRIB1 ASB6 MRPS2 FASN DAPK3 TOMM40 TMEM189 DGKZ RPS6KA1 RHOBTB2 ELK3 SEMA4D PPP5C C2CD2L ABHD8 AEN PIAS4 GLTP STAT3 SLC35A4 SBF1 PICK1 CLPTM1 TGFB1 B4GALT3 SYVN1 AP1M1 RAB1B POLDIP2 MIER2 FBXL6 PEX6 TDP1 LMAN2 SSR2 SGSM3 ARHGAP27 DAD1
HOFMANN_MYELODYSPLASTIC_SYNDROM_LOW_RISK_DN	0.027242	0.112075	0.56505	1.62686	136	25	IER3 TUBB2A PSMD8 STIP1 ANXA2 UBE2M POU5F1 GDF15 CKAP4 KRT8 MALL CDK2AP2 HRAS GPRC5A PSMD13 ILF3 DUSP14
ALFANO_MYC_TARGETS	0.00118866	0.00984848	0.393344	1.62636	6	193	STC1 TGM2 PLAUR EHD1 SMTN SLPI PLAU CD1D PCYT1B GAS6 RRP12 RUNX3 PPP1R15A DHCR7 SDC4 CSRP1 PYCR1 ANXA1 PDIA5 TGFB1I1 MGLL ATP1B1 PPIF IRF1 UCK2 KCTD12 MYC AKAP12 TUFM TRAP1 KIF3C FARSA HSPA1L HMGB3 PNP FYN CELSR3 TATDN2 TOMM40 FKBP4 DNAJC11 AATF QSOX1 NOP56 ABCF2 FAM216A TTLL12 SNRPD1 MAP1B EBNA1BP2 PDCD11 CLCN2 MMP17 IMPDH1 PES1 EEF1A1 DESI1 MYL12A PLEC TGFB2 EMP1 DAB2 PHLDA1 TARBP1 SURF2 RBP1 R…
LEE_LIVER_CANCER_ACOX1_UP	0.0173258	0.0801276	0.488346	1.6262	91	50	PLAT EDN1 PLSCR1 SPRR1A LCN2 CSTB QPCT KRT23 SLPI CD74
HADDAD_T_LYMPHOCYTE_AND_NK_PROGENITOR_DN	0.0236967	0.101128	0.550235	1.62543	119	28	S100A8 TNF LTB IL7R G0S2 TRIB2 CSTA
REACTOME_EXTRACELLULAR_MATRIX_ORGANIZATION	0.0015448	0.0122861	0.400436	1.62512	8	167	MMP9 ICAM1 ITGB3 MMP13 PDGFB ADAM8 BMP2 MMP1 COL9A2 LOX COL8A1 ADAMTS9 MMP25 TNC MMP10 ITGA5 ICAM5 LAMA2 ACTN1 PCOLCE2 LAMB3 SDC4 COL12A1 MATN3 CAPN14 ADAM12 ADAM19 LTBP2 LAMC2 CAPN10 CAPN12 ICAM3 FN1 DDR1 CTSS PXDN PLOD2 BSG COL27A1
OISHI_CHOLANGIOMA_STEM_CELL_LIKE_DN	0.00118866	0.00984848	0.393039	1.62509	6	193	IFI27 MX2 ADAM8 RHOF IRAK3 CDC42EP2 SERPINB1 PRSS3 QPCT RARRES1 PTGS2 SEMA7A CDA EPHA2 CD82 MAPK3 EFHD2 IFNGR1 BDH1 MXRA8 TAGLN FUT2 GNA15 VEGFC HOPX HK2 TGFB1I1 CNTNAP1 SMPDL3B MTHFD2 SIPA1 SLC44A4 MARCKSL1 IFNGR2 GEM FAM214B TSPAN13 PLTP CIB1 ECM1 RPS6KA1 PCK2 ARHGAP17 PROCR ELK3 TWF2 ALDH2 PAPSS2 EFNB1 CLIC3 MYD88
SHEN_SMARCA2_TARGETS_DN	0.00617508	0.0369367	0.438616	1.62428	33	91	TNF TNFAIP2 IVL PDGFB UPK2 POU2F2 IKBKE OSBP2 KMO ICOSLG CD82 FUT2 FUT3 E2F4 CDK5R1 IL1RN CPNE7 TLX1 ETV3 CLCF1 C15orf39 NFATC1 TREM1 ENOX2 PADI1
DORMOY_ELAVL1_TARGETS	0.0359088	0.135264	0.629879	1.62313	177	15	IL6 PDCD1LG2 ACTB
GRAESSMANN_RESPONSE_TO_MC_AND_SERUM_DEPRIVATION_DN	0.0133953	0.065979	0.466752	1.62264	71	64	SERPINB1 VEGFA EFHD2 THSD1 IL15RA ENO2 PDLIM7 RAPGEF3 UBXN2A PPFIA4 KDELR3 GYS1 KLK9 CRB3 CDC37 PORCN HID1 MED24 NAAA MKNK1 PVR PLAGL2 TXNDC11
REACTOME_UCH_PROTEINASES	0.00861911	0.0478676	0.444839	1.62182	46	83	PSMB9 PSMB8 PSME2 PSMB7 PSME1 INO80C PSMC3 TFPT PSMD2 PSMD8 ADRM1 SMAD7 PSMB10 PSMD14 UBC PSMA5 PSMD9 PSMF1 ACTB PSMC4 TGFBR2 PSMB5 PSMD3 FOXK2 PSMB6 PSMD4 PSMA6 NFRKB RUVBL1 PSMD7 TGFB1 PSMA7 UBB
SENGUPTA_NASOPHARYNGEAL_CARCINOMA_DN	0.00118584	0.00984848	0.392421	1.62126	6	191	PDZK1IP1 SAA1 CFB PI3 CXCL1 SERPINB4 S100A9 KRT4 ATP12A LRG1 LCN2 S100P CES1 RHOV CSTB EVA1C SLPI TUBA1A SERPINB3 ASS1 PIGR DNAH5 TUBB4B TMEM45B TUBB2A FUT2 RRAD TJP3 KATNB1 MGLL FAM174B TTC9 SLC44A4 CD55 B9D1 PSENEN
LOPEZ_TRANSLATION_VIA_FN1_SIGNALING	0.0254204	0.10642	0.534709	1.62067	129	31	SOCS2 HOXB7 DAPK3 PTMA SNRPD1 TRIO PPP5C THBS1 SH3GLB2 TGFBR2 GTF2F1 PTBP1 EIF3D ARHGDIA
PID_CASPASE_PATHWAY	0.0201188	0.0895813	0.498965	1.61985	104	45	TNF BIRC3 BID TRAF2 DFFB KRT18
MANALO_HYPOXIA_UP	0.00188971	0.0142366	0.400171	1.61871	10	163	INHBA TNFAIP3 MAFF EDN1 PDGFB IER3 N4BP3 STC1 LOX NEDD9 MTHFD2L ANGPTL4 TRIB2 GABRP IGFBP3 GJA5 VEGFA ENO2 GAS6 VEGFC HLA-B PGF FNDC3B MTSS1 EPOR HIVEP2 AFAP1 GRK5 MAST4 PLEKHO1 INSR PLOD2 PGM3 STC2 TNFRSF10B TRIO DLGAP4 ALDH2 RPS6KA2 NUAK1 SEC24A BHLHE40 TCF7L1 B3GALT4
BRACHAT_RESPONSE_TO_METHOTREXATE_DN	0.0323625	0.125343	0.60501	1.61869	159	18	IFITM1 STAT5A IFITM3 ENO3 HMGCS1
KIM_HYPOXIA	0.0323625	0.125343	0.604575	1.61753	159	18	ANGPTL4 IGFBP3 VEGFA F3 AMPD3 ENO2 GYS1 ALDOA LDHA PFKP
POOLA_INVASIVE_BREAST_CANCER_DN	0.0102771	0.0540495	0.447469	1.61751	55	78	SAA1 KRT6B SERPINA3 PLAT BST2 STC1 SLC25A37 PDZK1 EREG KRT17 FLNB LAMB3 SDC4 KLK10 SYMPK GOLGA2P5 ARHGEF5 STC2 SYT17
REACTOME_RAF_INDEPENDENT_MAPK1_3_ACTIVATION	0.0327704	0.126117	0.582213	1.61599	162	21	IL6 DUSP4 DUSP8 MAPK3 DUSP5 DUSP1 MAP2K1 MAP2K2 DUSP16 DUSP7
LINDGREN_BLADDER_CANCER_HIGH_RECURRENCE	0.0258956	0.108145	0.515232	1.61504	132	37	BIRC3 IL32 IL7R MICAL2 CSRP1 NDRG2 ANXA6 ADAM19 ICAM3 MOB3A FYN MSN CRIP1 LGALS1 PELO
ROY_WOUND_BLOOD_VESSEL_UP	0.0266301	0.110448	0.520127	1.61295	135	35	XAF1 MMP1 STC1 HYAL1 PLAU GNA12 GBP1 ANXA6
REACTOME_DEGRADATION_OF_THE_EXTRACELLULAR_MATRIX	0.0111317	0.0575273	0.453855	1.61257	59	72	MMP9 MMP13 ADAM8 MMP1 COL9A2 COL8A1 ADAMTS9 MMP25 MMP10 LAMB3 COL12A1 CAPN14 LAMC2 CAPN10 CAPN12 FN1 CTSS BSG
NIKOLSKY_BREAST_CANCER_17Q11_Q21_AMPLICON	0.0112463	0.0578683	0.446723	1.60922	60	77	CSF3 KRT24 TLCD1 KRT23
MEISSNER_NPC_ICP_WITH_H3K4ME3	0.0364964	0.136756	0.61473	1.60713	179	16	TLR2 STOML1 RAB13 MPI NOSIP PPP2R3C RTTN
YAO_TEMPORAL_RESPONSE_TO_PROGESTERONE_CLUSTER_17	0.00240137	0.0172889	0.396021	1.60628	13	166	BPGM IFI35 PRELID1 SLC39A4 TUBB TGFB1I1 PSMB7 HMGCS1 MRPS7 SLIRP ARF4 MARCKSL1 NAA10 PUF60 SERPINA1 DOHH COPE TNFAIP1 MRPS34 MRPL18 SRSF9 DRAP1 GRPEL1 CLPB PC PSMD8 DDX54 MDH2 WTAP CMPK1 SDHB PSMD14 CKS1B TWF2 DLGAP4 AURKAIP1 DPP3 ACTB UFC1 MRPL16 UBA1 CSNK2B ADSL PSMB6 UBE2S ERCC3 CYB5R1 CENPB MRPS22 MAPKAPK2 RUVBL1 NDUFS6 AKT1 PSMA7 LYPLA1 HSD17B4 NDUFS3 SLC25A39 CKB MRPL2 KRTCAP2 EIF4A3 TALDO1…
KEGG_FC_EPSILON_RI_SIGNALING_PATHWAY	0.0181166	0.0824133	0.477923	1.60623	95	53	CSF2 TNF VAV1 MAPK12 MAPK3 LYN MAPK11 MAP2K3 PIK3CD FYN MAP2K1 GAB2 MAP2K2 RAC2
NIKOLSKY_BREAST_CANCER_16P13_AMPLICON	0.0119904	0.0606484	0.450253	1.60571	64	73	IL32 ZG16B MSLN MMP25 UNKL BAIAP3 TBL3 KCTD5 HAGH MRPS34 SLC9A3R2 RPUSD1 PRSS21 SNRNP25 LUC7L C16orf91 FBXL16 PRSS22 MPG NTHL1 TNFRSF12A MRPL28 AXIN1 TMEM8A RHBDF1 ZNF213 SPSB3 TSC2 RAB11FIP3 ZNF598 NME4 TRAF7 PAQR4 RPS2 JMJD8
MARCHINI_TRABECTEDIN_RESISTANCE_UP	0.0349919	0.131949	0.599387	1.60365	172	18	IFI6 IFIT1 AKAP12
GROSS_HYPOXIA_VIA_ELK3_ONLY_DN	0.0272096	0.112071	0.504673	1.60281	140	40	CSF3 LMO2 CDC25B SIPA1 TRIM8 ST3GAL4 FASN PXDN DOK4 EIF2AK2 ABCG1 IGFBP4
SMID_BREAST_CANCER_ERBB2_UP	0.00657654	0.0388822	0.426393	1.60255	35	101	S100A8 KRT24 S100A9 SERHL2 KYNU FA2H BIK SLPI GCAT KMO ASS1 LDLR SLC37A1 FUT3 GGT1 ACE2 SLC44A4 KIAA0100 ABCC3 FASN TRAF4 TM7SF2 UBE2M TRPM4 MED24 PAPSS2 EFNA3 CLIC3 SQSTM1 PPP1R10 PSMD3 GALNT6 P4HB SEC24D
KIM_ALL_DISORDERS_DURATION_CORR_DN	0.00478978	0.0302196	0.41027	1.59972	26	126	STOML1 FNDC4 MAPK3 TUBA4A HDGF EIF3G TMEM147 AKR1B1 RUVBL2 VPS28 MARCKSL1 TUFM PUF60 TRAP1 CCT7 NUP93 DHPS SPAG7 AHSA1 NUDC AKR1A1 CHMP2A ACOT7 COX4I1 DHX30 GDI1 PES1 ACD PSMB5 NIPSNAP1 DTX4 NTHL1 EIF6 HAX1 ATP6V0B RNH1 ECI1 RNPS1 SNRPA PMM1 NELFE ACTR1A AMPD2 SAC3D1 RAP1GAP2 BCAP31 CKB CREB3 STX7 HRAS TALDO1 GABBR1 PARP1 NDUFS7 RBM10 SFXN3 SF3B2 TPI1 PEF1 PPIA GPX1 NDUFS8 EXOC3
YAMASHITA_METHYLATED_IN_PROSTATE_CANCER	0.0302673	0.119961	0.537029	1.5996	153	29	S100A8 MMP13 G0S2 IFITM2 TAGLN GAS6 CSTA PTGES
LEIN_MEDULLA_MARKERS	0.0190602	0.086048	0.475937	1.59955	100	53	SERPINA3 SERPINB1 FZD8 EIF5A2 LDLR SLC6A9 MYC PPP2R2B LRRC27 ENTPD3 MARCH2 CHRNB4 ANXA2 NRG1 UFC1 ABHD8 MAFG CCT8 PCSK6
BOHN_PRIMARY_IMMUNODEFICIENCY_SYNDROM_DN	0.0290284	0.116604	0.541432	1.59943	146	28	LTB PLSCR1 NEDD9 KMO DUSP1
CHEN_LUNG_CANCER_SURVIVAL	0.0368664	0.137565	0.570678	1.59859	183	22	SOD2 ANXA1 PDIA5 SERPINA1 ENO1 ACTG1 ACTB PKM P4HB KRT8 PGK1 PGAM1
KEGG_CITRATE_CYCLE_TCA_CYCLE	0.0299448	0.119156	0.544834	1.59735	151	27	ACLY OGDH IDH3B PC MDH2 PCK2 SDHB PDHA1 IDH3A IDH3G CS ACO1 SDHA ACO2
JEON_SMAD6_TARGETS_UP	0.0371934	0.138352	0.575482	1.5973	184	21	UBD PSMB8 RFTN1 CSF1 LAMC2 TRIB1 QSOX1 NRG1 TRIO THBS1 TGFB2
REACTOME_INTEGRIN_CELL_SURFACE_INTERACTIONS	0.0267616	0.110746	0.495662	1.59614	138	43	ICAM1 ITGB3 COL9A2 COL8A1 TNC ITGA5 ICAM5 ICAM3 FN1 BSG ITGAE COL6A1 THBS1
SESTO_RESPONSE_TO_UV_C0	0.0073006	0.0418414	0.42302	1.59564	39	103	SAA1 CXCL1 SERPINB4 BPGM NFKBIA TUBA1A TAP1 ANXA1 TFPI2 PPIF IL1RN HSPA1A PNP HARS CDC37 QSOX1 WTAP TRAF4 LSR KPNA2 YWHAH
AMIT_SERUM_RESPONSE_480_MCF10A	0.0305539	0.120561	0.519367	1.59147	154	33	SPRR2A SPRR1A S100P FOSL1 SPRR1B PVR SSNA1 CYB5R1 APIP SIGMAR1 MRGBP KRT6A MALL
BEIER_GLIOMA_STEM_CELL_DN	0.0217309	0.0950962	0.476233	1.59048	114	51	HBEGF FAM167A NFKBIZ BMP2 CD74 IGFBP3 SLC11A2 MGLL GPN2 BTN2A2 FBXO6 HNMT PORCN DDAH2
JAEGER_METASTASIS_DN	0.00102128	0.00891632	0.382552	1.59021	5	203	PDZK1IP1 S100A8 PI3 KRT6B SERPINB4 S100A9 IVL CWH43 NRCAM SPRR1A PRSS3 S100P HCAR3 ZBED2 QPCT KRT23 SLPI SPRR1B SERPINB3 ASS1 EPHX3 CDA KRT17 KRT16 TUBA4A STAP2 FST GNA15 LAMB3 KLK11 GJB3 CSTA HOPX KLK10 MST1R KRT31 LAMC2 FERMT1 BTG1 MAST4 CA2 ABCC3 LYPD3
KEGG_PATHWAYS_IN_CANCER	0.000990262	0.00870992	0.373095	1.58938	5	247	IL6 MMP9 BIRC3 STAT5A PDGFB NFKB2 NFKBIA WNT4 BMP2 MMP1 FZD8 NKX3-1 PAX8 PTGS2 BID WNT7A STAT1 TRAF3 ETS1 NFKB1 LAMA2 PML VEGFA MAPK3 CBLC LAMB3 VEGFC TGFA TRAF2 SMAD3 PGF MYC LAMC2 PIK3CD FN1 IKBKG MAP2K1 RBX1 ABL1 ARNT DAPK3 MAP2K2 TRAF4 HSP90AB1 E2F1 RAC2 CKS1B TGFBR2 RAC1 TCF7L1 FGFR1 WNT5B PPARD LAMA3 TGFB2 PIAS4 STK36 STAT3 AXIN1 RELA TRAF1 TPM3 LAMB1 CCNA1 TGFB1 AKT1 MTOR RAF1 JUP
ZHONG_SECRETOME_OF_LUNG_CANCER_AND_MACROPHAGE	0.0176327	0.0809337	0.460053	1.58794	93	61	CFB MSLN PRSS3 FDPS CDC25B SDC4 PSMB7 FN1 LGALS3BP IGFBP4 MDH2 ENO1 ANXA2 AKR1A1 GOT2 LDHA HSP90AB1 ACTB CANT1 PPIB PSMB5 TUT1 PSMB6 PSMA6 CD81 PSMA7 GOT1
KEGG_HYPERTROPHIC_CARDIOMYOPATHY_HCM	0.0280715	0.114043	0.49109	1.58763	145	44	IL6 TNF ITGB3 ITGA5 LAMA2
BARRIER_CANCER_RELAPSE_NORMAL_SAMPLE_DN	0.0311269	0.122147	0.541401	1.58728	157	27	STK25 PPP1R15A HSPA1A ATG4B CPSF1 INTS1 TYK2 SPG7 CDK10 CNPY3 ZFP36L1 SPTAN1 SUPT5H PSD4 AKAP17A VPS37C ALG13 BCR CSNK1G2 JUN RHOT2 NSMF TBC1D2B
SCHLOSSER_MYC_AND_SERUM_RESPONSE_SYNERGY	0.031668	0.123592	0.528504	1.58717	160	30	DDX28 SRM MRPL12 PYCR1 FARSA TOMM40 ARFIP2 TAGLN2 ZNF22 SGTA SNRPA CXorf40A FPGS LARP1 POLR2I NME4 ARMC6 NDUFS5 SMG7 MTA1 NCLN
PID_SYNDECAN_2_PATHWAY	0.0320362	0.12462	0.532841	1.58713	162	29	CSF2 ITGA5 MAPK3 FN1
MATZUK_IMPLANTATION_AND_UTERINE	0.0437765	0.156326	0.615788	1.58682	216	15	CYP27B1 PAX8 PTGS2 WNT7A CSF1 FKBP4 OVOL1 CENPB
GRUETZMANN_PANCREATIC_CANCER_UP	0.000161655	0.00267169	0.364553	1.5865	0	296	IFI44L MX2 MMP9 BIRC3 TNFAIP3 PLAT BST2 KYNU LCN2 S100P PLAUR CSTB SLPI TUBA1A PLAU PTGS2 STAT1 ISG20 GK DUSP5 TAP1 IFITM2 AMPD3 TUBB GBP1 SMAD3 ANXA1 POLB CTPS1 ARHGEF2 IL1RN AKAP12 CTSC PUF60 CD55 SERPINA1 GEM FN1 PPP2R1A PNP FYN DGKD PXDN PFN1 RHOG PLOD2 MMD EIF2AK2 NUP93 ABCG1 MSN ENO1 FLAD1 ECM1 MFSD10 PSMD14 LDHA CLIC1 CKS1B MYH9 ITPR3 PSMA5 YWHAH SRI CYTH1 SHC1 PHB GDI1 PKM LAMA3 MYL12A PL…
ZHAN_EARLY_DIFFERENTIATION_GENES_DN	0.0325044	0.12562	0.511592	1.58648	165	35	TNF LTB ETS1 CD1D RUNX3 GBP1 MYC RHOG
VERRECCHIA_DELAYED_RESPONSE_TO_TGFB1	0.0325044	0.12562	0.511573	1.58643	165	35	ITGB3 MMP1 COL8A1 TNC ITGA5 EPHA2 DDR1 IGFBP4 EPHB4 MMP17 THBS1 RAC1 ILK LAMB1
BIOCARTA_BIOPEPTIDES_PATHWAY	0.0367647	0.137329	0.555667	1.58606	184	24	STAT5A STAT1 MAPK3 FYN MAP2K1 MAP2K2 SHC1 STAT3 RAF1 HRAS JAK2 PTK2B GRB2 CALM3 GNA11
DIRMEIER_LMP1_RESPONSE_LATE_DN	0.0373609	0.13883	0.554953	1.58403	187	24	IFITM1 PSMB9 ISG15 HPCAL1 BTG1 UBC RPS11
REACTOME_HSP90_CHAPERONE_CYCLE_FOR_STEROID_HORMONE_RECEPTORS_SHR	0.0286869	0.115622	0.491674	1.5833	148	43	TUBA1C TUBB3 TUBA1A TUBA1B TUBA4A TUBB4B TUBB2A HSPA1A HSPA1L FKBP4 STIP1 DYNC1I2 TUBB6 HSP90AB1 HSPA8 HSPA1B DYNLL1 ACTR1A DYNC1H1 DNAJA1 HSP90AA1 CAPZB DNAJA4 DCTN1 DYNC1LI1
HAN_SATB1_TARGETS_DN	0.000324044	0.00360486	0.362521	1.58213	1	307	IL6 CFB PI3 INHBA CXCL1 PLAT LIF BST2 IL32 PSMB9 IL1B IL7R G0S2 ZG16B IFIT3 LOX S100P TNFSF15 NEDD9 QPCT TNC PLAU MMP10 WNT7A SPDEF TMEM132A CDK11A MXRA8 DUSP1 LAMB3 CLDN4 CSTA TFPI2 FAM174B LARP6 SQLE LAMC2 NOP16 LSS SAT1 MYO10 MAST4 FN1 OSMR SOCS2 FAM20C C4orf19 PANK4 ABL1 DENND3 DDX41 IGFBP4 UIMC1 PC TSPAN13
REACTOME_G1_S_DNA_DAMAGE_CHECKPOINTS	0.0178605	0.0815597	0.45492	1.58151	95	64	PSMB9 PSMB8 PSME2 PSMB7 PSME1 PSMC3 PSMD2 PSMD8 PSMB10 PSMD14 UBC PSMA5 PSMD9 PSMF1 PSMC4 PSMB5 PSMD3 PSMB6 PSMD4 PSMA6 CCNA1 PSMD7 PSMA7 CDC25A UBB
ZHAN_MULTIPLE_MYELOMA_SPIKED	0.0447852	0.158344	0.613696	1.58143	221	15	IFI27 LTB IFIT3 LGALS3BP
REACTOME_INTERLEUKIN_2_FAMILY_SIGNALING	0.0327804	0.126117	0.535244	1.58115	165	28	CSF2 STAT5A LGALS9 STAT1 IL15RA PIK3CD GAB2
KIM_WT1_TARGETS_8HR_UP	0.0033182	0.0222731	0.395765	1.5807	18	150	BCL2A1 HBEGF MAFF RHOF PLAUR PODXL FOSL1 EREG ACTN1 CSF1 GLRX TUBA4A BTG3 ENO2 LYN LAMB3 ULBP2 MAP2K3 TGFB1I1 ADAM19 HSPA1A PIK3CD TRIB1 GEM PLEKHO1 DNAJB5 DOK4 SLC7A1 PA2G4 DUSP7 GRB10 GTPBP1 CA12 FGFR1 PTHLH TPBG B4GALT6 PLEC SFN PHLDA2 EMP1 DAB2 IL4R HSPA1B PEG3
REACTOME_REGULATION_OF_MRNA_STABILITY_BY_PROTEINS_THAT_BIND_AU_RICH_ELEMENTS	0.011347	0.0581351	0.433073	1.58058	61	84	PSMB9 PSMB8 PSME2 MAPK11 EXOSC1 PSMB7 HSPA1A PSME1 EXOSC5 PSMC3 PSMD2 PSMD8 PSMB10 PSMD14 UBC PSMA5 EIF4G1 PSMD9 PSMF1 PSMC4 PSMB5 PSMD3 PSMB6 HSPA8 PSMD4 PSMA6 MAPKAPK2 PSMD7 AKT1 PSMA7 UBB PSMD1 EXOSC3 ZFP36L1 ZFP36 PSMB4 PSMD13 PSMB3 EXOSC7 EXOSC9 PSMA3 PSME3 DCP1A PSMB2 PRKCD
GUO_TARGETS_OF_IRS1_AND_IRS2	0.0163265	0.0767132	0.445756	1.58042	87	71	RND1 IFI35 BCL3 FDPS GCH1 GK CDC34 TUBB4B TUBB CEBPB PCSK9 DHCR7 CTPS1 SQLE MOGS LSS PPP1R3B FDFT1 INSR ACAT2 BYSL
BROWNE_HCMV_INFECTION_4HR_UP	0.0343407	0.130319	0.512208	1.58029	174	34	SOD2 IFIT1 ISG15 IFIT3 LCN2 PTGS2 GPRC5B OASL POLG2
KAMIKUBO_MYELOID_CEBPA_NETWORK	0.0451886	0.159455	0.613232	1.58023	223	15	S100A8 S100A9 SERPINB1 LCN2 GLRX ANXA1 LGALS1 PGD ALDH2
KHETCHOUMIAN_TRIM24_TARGETS_UP	0.0340931	0.129794	0.505813	1.57881	174	36	ICAM1 HBEGF TGM2 STAT1 SAMD4A KRT18 LGALS1 TGFBR2 EMP1 RBP1 TGFB1
WAMUNYOKOLI_OVARIAN_CANCER_LMP_UP	0.0013245	0.0107986	0.371132	1.57835	7	244	IFI27 TNIP1 IER3 SGPP2 SERPINB1 FA2H TUBA4A EFHD2 FUT2 FLNB MPST MROH1 TJP3 ARRDC2 UBA7 TNIP2 MGLL ALAS1 FAM174B ATP1B1 TTC22 EBP TSTA3 MYO10 FDFT1 DOHH GALE ABCC3 C4orf19 CRB3 TMEM63A DOK4 CDC42EP5 TOMM40 BSPRY CIB1 QSOX1 EPHB4 RPS6KA1 TRAF4 PSMB10 ARRDC1 RRBP1 TTLL12 LRRC8B LLGL2 TRAPPC5 SMARCA4 EIF4G1 AURKAIP1 MRPL14 FRK S100A6 ACTB CANT1 CCNDBP1 CCDC107 CLPTM1L ELL3 NDUFAF2 EHF PET100 HM13 SF…
BIOCARTA_EPO_PATHWAY	0.0436893	0.15619	0.589812	1.57803	215	18	STAT5A MAPK3 EPOR MAP2K1 SHC1 RAF1 FOS HRAS JAK2 GRB2 JUN
BIOCARTA_SPRY_PATHWAY	0.0413625	0.150566	0.603577	1.57797	203	16	SPRY4 SPRY3 MAPK3 SPRY2 MAP2K1 SHC1 RAF1 HRAS
HUTTMANN_B_CLL_POOR_SURVIVAL_UP	0.00187234	0.0141919	0.379146	1.57606	10	203	MX1 IRF7 ADAMTS6 IFI44 FA2H PRSS3 BPIFA1 NMB NCF2 HPCAL1 DUSP5 L1TD1 PPP1R15A ARID5A ANXA1 FAM174B SLC16A3 CDK11B PPP2R2B AKAP12 ABR MAST4 CRY1 COPE OGDH PNP CDC37 DAPK3 KIAA0895 SH3TC1 TM7SF2 CRIP1 RRBP1 NRG1 RFNG MGAT4B FZR1 XAB2 SNRNP70 MYO9B ATP11A RFXANK ZDHHC11 CAPG SH3GLB2 FGFR1 TIMP1 DNM2 MAN2B1 GGA3 B3GALNT1 SLC25A1 RNH1 NAGLU MYO5C ST6GALNAC4 PRRC2A RNF41 GUSBP11 S100A11 MAPKAPK2 MAD1L1…
BROWNE_HCMV_INFECTION_8HR_UP	0.0157029	0.0743985	0.438452	1.57426	84	76	MX2 ICAM1 SOD2 OAS2 SAMHD1 DUSP8 ISG20 PCDHGA12 GK
RODWELL_AGING_KIDNEY_NO_BLOOD_UP	0.00491918	0.0309268	0.397009	1.57375	27	143	CFB INHBA CXCL6 C3 CXCL2 SOCS3 NFKBIZ C1R C1S DRAM1 RARRES1 TNC RFTN1 PIGR GABRP CDC42EP1 TAGLN PPP1R14B VEGFC VARS ANXA1 MGLL FN1 OSMR SYMPK ABCC3 PXDN CLDN1 COL27A1 ANTXR2 AATF ANXA2 ITPR3 MTHFD1L SERPING1 SMPD2 DPP3 B3GAT3 IFI27L2 NUAK1 CDH11 RPL35 TIMP1 TPBG CYFIP1 P4HB PLOD3 CKAP4
AIYAR_COBRA1_TARGETS_UP	0.036303	0.136343	0.508349	1.56839	184	34	S100A8 IFITM1 SERPINA3 ASS1 TRIB3
REACTOME_KERATAN_SULFATE_BIOSYNTHESIS	0.0450122	0.15899	0.599727	1.5679	221	16	CHST2 B4GALT2 B4GALT1 ST3GAL4 ST3GAL2 ST3GAL3 B4GALT6 B3GNT3 B4GALT3 B4GALT4
REACTOME_PCP_CE_PATHWAY	0.014644	0.0705717	0.430525	1.56755	79	82	PSMB9 WNT4 FZD8 ROR1 PSMB8 PSME2 PSMB7 PSME1 PSMC3 PSMD2 PFN1 PSMD8 PSMB10 PSMD14 RAC2 UBC PSMA5 PSMD9 CLTB PSMF1 PSMC4 PSMB5 RAC1 PSMD3 WNT5B PSMB6 PSMD4 PSMA6 PSMD7 PSMA7 UBB AP2S1
SCHLOSSER_MYC_TARGETS_AND_SERUM_RESPONSE_DN	0.0281102	0.11407	0.477711	1.56731	147	47	HDGF TRIM14 PDIA5 MYC RPP40 NOP14 RAN BYSL LDHA RRS1 PA2G4 EBNA1BP2 FTSJ1 ODC1 DKC1 IRAK1 PMM2 NCL RSL1D1 PRDX4 ADCY3 FABP5 EXOSC7 CUL1 SRRM2
BLUM_RESPONSE_TO_SALIRASIB_UP	0.00165728	0.0128935	0.370202	1.56652	9	233	IL6 CXCL3 TNFAIP3 MAFF NFKBIA RELB MMP1 FOSL1 MMP10 ISG20 PPP2R5B NAMPT FST SERPINB8 PPP1R15A TRIB3 CSTA ATF3 ARHGEF2 GTPBP2 MTHFD2 VPS28 ARF4 ATF4 CD55 COPG1 BTG1 PFDN2 GALE SHMT2 ROBO3 STC2 HYOU1 PSMD8 SLC35A2 QSOX1 NINJ1 YKT6 TNFRSF10B DAP3 PJA1 PPP1R11 DNAJA3 SQSTM1 SARS ZFPL1 TIMP1 MARS P4HB GARS MAFG TIMM44 RELA TOM1 GOT1 UBXN1 BCL2L1 SKIV2L YIF1A RAB32 DPAGT1 TBL1X PSEN1 BACH1 RAD23A ENTPD…
PID_EPO_PATHWAY	0.0361635	0.13608	0.525791	1.56613	183	29	STAT5A SOCS3 STAT1 NFKB1 LYN EPOR
PROVENZANI_METASTASIS_DN	0.00691612	0.0403553	0.401266	1.56608	38	127	SAA1 TNFAIP2 TNIP1 PSMB9 IFITM3 LCN2 TGM2 KRT23 TRIB2 IGFBP3 TUBB2A IFITM2 PRMT1 SDC4 ANXA6 TNNT1 LAMC2 NFE2L3
KRIEG_KDM3A_TARGETS_NOT_HYPOXIA	0.00392827	0.0253668	0.384589	1.56553	22	170	SAA2 SAA1 TNFSF14 PLA2G4C IFI35 LGALS9 IFI44 IFIT3 EHD1 STOML1 DHX58 STAT1 ACTN1 ALDH1A3 PSME2 ANKRD39 RRAD WDR4 GBP1 IRF1 LAMC2 UPP1 PDCD2L CCDC28B CD40 PUF60 PFDN6 SEC13 TSPAN13 SRSF7 PSMB10 PHF11 EIF2B3 EML2 FANCL ACOT7 SRI TMEM216
VARELA_ZMPSTE24_TARGETS_DN	0.0429253	0.154601	0.548256	1.56491	215	24	VNN1 G0S2 PDZK1 CD1D IDI1
REACTOME_CELLULAR_RESPONSE_TO_HYPOXIA	0.0202339	0.0898697	0.445797	1.56325	108	67	PSMB9 PSMB8 VEGFA PSME2 PSMB7 PSME1 PSMC3 PSMD2 RBX1 ARNT PSMD8 PSMB10 PSMD14 UBC PSMA5 PSMD9 PSMF1 PSMC4 PSMB5 PSMD3 PSMB6 PSMD4 PSMA6 PSMD7 PSMA7 UBB
EBAUER_TARGETS_OF_PAX3_FOXO1_FUSION_UP	0.00830025	0.0461685	0.407474	1.56307	45	116	TNFAIP2 LIF HBEGF IL32 ADAM8 C1R EPB41L3 ISG15 CDC42EP2 SERPINB1 TGM2 SPDEF ADAP1 EPS8L1 TAGLN PRKCQ VARS MTSS1 STK10 MYO10 ARMC9
JAATINEN_HEMATOPOIETIC_STEM_CELL_DN	0.0116364	0.0591088	0.416524	1.56175	63	99	MMP9 S100A8 TNFAIP3 S100A12 S100A9 BPGM IL7R SAMHD1 SERPINB2 SLC25A37 QPCT CXCL16 ETS1 NCF2 ISG20 CD1D TUBB2A CSTA CDK5R1 IL1RN KCTD12 UPP1 SERPINA1 MARCH2 SLFN5 PNP PCSK5 COTL1 SGSH
NICK_RESPONSE_TO_PROC_TREATMENT_DN	0.0435215	0.155883	0.546836	1.56086	218	24	ICAM1 MAFF NFYC
WATANABE_COLON_CANCER_MSI_VS_MSS_UP	0.0446804	0.158287	0.556053	1.55763	222	22	IFI6 DUSP4 NCF2
DANG_REGULATED_BY_MYC_DN	0.00270682	0.018953	0.375408	1.55637	15	196	CFB INHBA IRF7 HBEGF EDN1 PDGFB IFI35 IER3 IFIT1 SERPINB1 LOX PLAUR CSTB ARHGAP25 VEGFA MAPK3 F3 DUSP1 ERRFI1 PPP1R15A PDLIM7 PYCR1 VARS ANXA6 MYC HIVEP2 AKAP12 ARF4
REACTOME_APC_C:CDH1_MEDIATED_DEGRADATION_OF_CDC20_AND_OTHER_APC_C:CDH1_TARGETED_PROTEINS_IN_LATE_MITOSIS_EARLY_G1	0.0204646	0.0906688	0.440065	1.5527	110	69	PSMB9 PSMB8 PSME2 PSMB7 PSME1 PSMC3 PSMD2 PSMD8 PSMB10 PSMD14 UBC PSMA5 FZR1 PSMD9 PSMF1 PSMC4 PSMB5 PSMD3 PSMB6 PSMD4 PSMA6 AURKB PSMD7 PSMA7 UBB ANAPC7
REACTOME_CYCLIN_A:CDK2_ASSOCIATED_EVENTS_AT_S_PHASE_ENTRY	0.0166881	0.0780718	0.425392	1.55092	90	83	PSMB9 PSMB8 CDC25B PSME2 E2F4 PSMB7 MYC PSME1 PSMC3 LIN37 PSMD2 PSMD8 PSMB10 PSMD14 E2F1 CKS1B UBC PSMA5 FZR1 PSMD9 PSMF1 PSMC4 PSMB5 PSMD3 PSMB6 PSMD4 PSMA6 CCNA1 PSMD7 AKT1 PSMA7 CDC25A UBB
SWEET_LUNG_CANCER_KRAS_UP	0.000315756	0.00353469	0.349767	1.54953	1	350	CSF2 MX1 BCL2A1 MARCO LRG1 LCN2 ZFP42 CSTB SLPI ROS1 GJB2 ACTN1 CD74 IGFBP3 GCH1 PRELID1 GLRX BTG3 F3 ARG2 PPP1R14B ERRFI1 LAMB3 GJB3 FAM117A LAP3 HK2 TNNT1 ELOVL1 ITIH4 PSME1 LAMC2 ACE2 NAGK TSTA3 CTSC ACLY SAT1 BTG1 PISD ST3GAL4 PFDN2 TNFAIP1 SOCS2 KRT18 HMGB3 MRPS34 CTSS FASN CRB3 BSG COTL1 CKMT1B FKBP4 KCNJ15 ENO1 NEK4 LAS1L RRBP1 PFKL FKBP2 LDHA PLD3 PIP4K2C CLIC1 ZFP1 AK1 RFK EIF4G1 SHC1 CY…
PARENT_MTOR_SIGNALING_DN	0.0404818	0.148572	0.524439	1.54923	204	28	CXCL3 PDGFB NRCAM BMP2 EREG VEGFA ADAM19 POLR3G FHL3 MPRIP ENGASE
HELLER_HDAC_TARGETS_SILENCED_BY_METHYLATION_UP	0.000324044	0.00360486	0.354856	1.54868	1	307	IFI27 IFI6 BIRC3 C3 IER3 LAMP3 IFIT1 IZUMO4 C1S UBD TUBB3 NEDD9 BIK TUBA1A STAT1 TST IGFBP3 MICAL2 TUBB2A ALDH1A3 ARG2 BAIAP3 DUSP1 FLNB TUBG1 RRAD ULBP2 SDC4 CSTA TFPI2 KATNB1 ATP1B1 SLC16A3 HSPA1A PGF KCTD12 AKAP12 MARCKSL1 ATP13A2 PIK3CD SAT1 BTG1 FN1 ARMC9 KRT18 ASMTL NUP93 COTL1 CDK18 ID1 ABTB2 TSPAN13 WASF1 PGBD5 RRBP1 TUBB6 DBN1 TUFT1 ACOT7 ALDH2 PFKFB3 DDAH2 L1CAM RPS6KA2 MYO9B SQSTM1 ZSW…
RICKMAN_HEAD_AND_NECK_CANCER_E	0.0320151	0.12462	0.464384	1.54641	169	50	VNN1 KRT24 KRT4 MSLN GDA CES1 RARRES1 ALOX15B DUOX2 EPHX3 TMEM45B CYP2E1 IL1RN CRNN KLK13 KRT31 SOCS2 UPK1B SCEL
REACTOME_NCAM_SIGNALING_FOR_NEURITE_OUT_GROWTH	0.0430425	0.154716	0.519039	1.54602	218	29	COL9A2 MAPK3 FYN ARTN SRC COL6A1 FGFR1 CACNB1 SPTBN2 SPTBN1 COL4A5 COL4A1 HRAS SPTAN1 PTK2 GRB2 COL5A2
PID_IL1_PATHWAY	0.0422895	0.153005	0.514771	1.54593	214	30	IL1A IL1B IRAK3 NFKB1 IL1RN IKBKG MYD88 SQSTM1 RELA
RODRIGUES_NTN1_TARGETS_DN	0.0101047	0.0534747	0.402868	1.54541	55	116	IRF9 IER3 RHOF MSLN PRSS3 GDA TNFSF15 EREG VEGFA MYH14 IFNGR1 SIGIRR FLNB CLDN4 SHB PGF EPOR DAPP1 FN1 KRT18 RBMS2 DGKD CDK18 ID1 RRBP1 PAPSS2 CANT1 TGFBR2 VDR BOLA1 SEMA4G NAGLU
REACTOME_L1CAM_INTERACTIONS	0.0178374	0.0815589	0.426018	1.54479	96	80	ITGB3 NRCAM TUBA1C TUBB3 TUBA1A ITGA5 TUBA1B MAPK3 TUBA4A TUBB4B TUBB2A CNTNAP1 DLG4 MAP2K1 MSN MAP2K2 RPS6KA1 TUBB6 SRC L1CAM ACTG1 RPS6KA2 ACTB RAC1 FGFR1 CSNK2B DNM2 HSPA8 NUMB SPTBN2 SPTBN1 LAMB1
BIOCARTA_IL2_PATHWAY	0.053336	0.179248	0.584541	1.54306	262	17	STAT5A MAPK3 MAP2K1 SHC1 RAF1 JAK1 FOS HRAS GRB2 JUN
NATSUME_RESPONSE_TO_INTERFERON_BETA_UP	0.0279351	0.113825	0.45438	1.54231	147	56	TNFSF14 IFITM3 BCL3 ENO3 STAT1 NFKB1 GRB14 IGFBP3 IL15RA HLA-B ETV4 IRF1 TLX1
TONKS_TARGETS_OF_RUNX1_RUNX1T1_FUSION_HSC_DN	0.013348	0.0659275	0.409521	1.54196	72	102	BIRC3 LTB S100A9 IL7R SMOX CAMK1 SLC43A3 ACTN1 CSF1 CD82 TUBA4A MICAL2 RUNX3 TPCN1 CSTA SLC16A3 IL1RN STK10 CD55 NEFH C15orf39 IGFBP4 RPS6KA1 TRAF4 SH3BGRL3 LGALS1 CRCP CAPG
DOUGLAS_BMI1_TARGETS_DN	0.000984413	0.00867985	0.357093	1.54156	5	276	IFI6 MRGPRX3 ICAM1 BIRC3 TNFAIP3 OAS3 BST2 IRF9 IL32 PSMB9 NFKB2 BPGM IFI35 NFKBIZ IL7R IFIT1 IFIT3 DHX58 STAT1 UNKL SLC39A8 MIF4GD HERC6 STRA6
KEGG_TYPE_I_DIABETES_MELLITUS	0.0511731	0.174037	0.575824	1.54061	252	18	TNF IL1A IL1B HLA-F HLA-B
TRAYNOR_RETT_SYNDROM_UP	0.0417652	0.151723	0.525334	1.54017	211	27	IL6 IFI44 C1R MMP1 BID MMP10 STAT1
GARGALOVIC_RESPONSE_TO_OXIDIZED_PHOSPHOLIPIDS_GREY_UP	0.0539444	0.180539	0.583403	1.54005	265	17	IRAK2 ADAMTS9 NAV3 DUSP5 WHAMMP3 TRIM16
REACTOME_DEUBIQUITINATION	0.00216486	0.0158416	0.3652	1.5396	12	226	BIRC3 TNFAIP3 TNIP1 PSMB9 NFKBIA ADRB2 IFIH1 OTUB2 IL33 DDX58 PSMB8 TRAF3 USP18 PSME2 TRAF2 SMAD3 TNIP2 PSMB7 POLB TRIM25 MYC PSME1 INO80C IKBKG PSMC3 TFPT PSMD2 UIMC1 PTRH2 PSMD8 ADRM1 SMAD7 RNF123 PSMB10 PSMD14 CYLD UBC PSMA5 OTUD3 PSMD9 PSMF1 ACTB PSMC4 USP5 TGFBR2 PSMB5 PSMD3 FOXO4 FOXK2 PSMB6 VDAC1 PSMD4 PSMA6 NFRKB JOSD1 AXIN1 HIST1H2BK RUVBL1 VCP CCNA1 PSMD7 TGFB1 PSMA7 CDC25A
REACTOME_TCR_SIGNALING	0.0155564	0.0739704	0.419479	1.53914	84	87	PSMB9 NFKBIA PSMB8 NFKB1 CDC34 PSME2 PRKCQ PSMB7 PSME1 IKBKG PSMC3 PSMD2 PSMD8 PSMB10 PSMD14 UBC PSMA5 PSMD9 PSMF1 PSMC4 PSMB5 PSMD3 MALT1 PSMB6 PSMD4 PSMA6 RELA CSK PSMD7 PSMA7 CD101 UBB
REACTOME_PROTEIN_FOLDING	0.0219679	0.0956674	0.434764	1.53826	118	70	TUBA1C TUBB3 TUBA1A TUBA1B TUBA4A TUBB4B TUBB2A KIFC3 CCT5 WRAP53 PFDN6 PFDN2 CCT7 HDAC3 FBXW5 NOP56 TBCA TUBB6 FBXO6 ACTB GNB2 CSNK2B STAT3 CCT3 CCT2 CCT8
ABBUD_LIF_SIGNALING_1_UP	0.0429472	0.154601	0.5246	1.53802	217	27	SOCS3 BCL3 LRG1 LCN2 PSMB8 CEBPB RASA3 IRF1 UPP1
MATTIOLI_MGUS_VS_PCL	0.0173865	0.0802161	0.421064	1.53675	94	84	S100A8 KIF21B CORO1A TUBA1A CD74 RRP9 TUBA1B TUBB PPP1R15A GGT1 PFN1 RAN CAD ENO1 AP3D1 CKS1B SMARCA4 LPCAT4 PSMC4 EEF1A1 UBA1 PSMD4 CCT3 TBRG4 GUSBP11 RUVBL1
REACTOME_HEDGEHOG_OFF_STATE	0.0156734	0.0743985	0.411036	1.53648	85	97	PSMB9 TUBA1C TUBB3 TUBA1A PSMB8 TUBA1B TUBA4A TUBB4B TUBB2A PSME2 ADCY4 PSMB7 PRKAR1B PSME1 PSMC3 PSMD2 RBX1 PSMD8 GPR161 PSMB10 TUBB6 PSMD14 UBC PSMA5 PSMD9 PSMF1 PSMC4 PSMB5 PSMD3 PSMB6 PSMD4 PSMA6 IFT122 NUMB PSMD7 PSMA7 UBB
CHIARADONNA_NEOPLASTIC_TRANSFORMATION_CDC25_UP	0.015758	0.0745186	0.413818	1.53589	86	92	IL6 SAA1 CXCL6 C3 PLSCR1 XDH TNC CSF1 ENO2 ERRFI1 CEBPB LTBP2 PDPN NOC4L OSMR
REACTOME_UB_SPECIFIC_PROCESSING_PROTEASES	0.0056926	0.0345719	0.380837	1.53587	32	160	BIRC3 PSMB9 NFKBIA ADRB2 IFIH1 IL33 DDX58 PSMB8 USP18 PSME2 TRAF2 SMAD3 PSMB7 POLB MYC PSME1 IKBKG PSMC3 PSMD2 PTRH2 PSMD8 ADRM1 SMAD7 RNF123 PSMB10 PSMD14 CYLD UBC PSMA5 PSMD9 PSMF1 PSMC4 USP5 PSMB5 PSMD3 FOXO4 PSMB6 VDAC1 PSMD4 PSMA6 AXIN1 HIST1H2BK RUVBL1 CCNA1 PSMD7 PSMA7 CDC25A UBB HIST1H2BG USP20 HGS SMURF2 KAT2A PSMD1 TRRAP
NAKAMURA_TUMOR_ZONE_PERIPHERAL_VS_CENTRAL_UP	0.00165317	0.0128896	0.360932	1.53568	9	245	PGLYRP4 INHBA MYEOV IGFL1 IL7R PODXL TUBA1C ZBED2 TUBA1A ETS1 NEURL1B TUBA1B ANXA3 BOP1 TUBA4A TUBB4B F3 TUBB2A FST KIFC3 PSME2 ANKRD39 TUBG1 COL12A1 TFPI2 CTPS1 ADAM19 MLLT11 LAMC2 AKAP12 FERMT1 PUS1 NOP2 PUF60 FN1 IKBKG COX17 PNP PSMD2 SMIM12 AATF FLI1 LRP8 PSMD14 KPNA2 NPLOC4 MAP1B HNRNPAB TUFT1 MYH9 AMIGO2 ACOT7 EBNA1BP2 ARAP3 KNSTRN AURKAIP1 PMEPA1 PHB THBS1 CDH11 CMTM3 UBE2L3 LAMA3 BDNF PEL…
REACTOME_INTERLEUKIN_3_INTERLEUKIN_5_AND_GM_CSF_SIGNALING	0.0408879	0.149448	0.489095	1.53311	209	37	CSF2 STAT5A VAV1 LYN PIK3CD FYN GAB2 UBC SHC1
ABE_VEGFA_TARGETS_2HR	0.0485186	0.16805	0.531962	1.5316	243	25	HBEGF SERPINB2 PTGS2 LDLR UPP1 DAPK3
GAJATE_RESPONSE_TO_TRABECTEDIN_UP	0.0288625	0.116198	0.449662	1.53136	152	57	IL6 TNFAIP3 C1R ISG15 S100P TUBA1A DUSP5 ATF3 ANXA1 OASL
KAYO_AGING_MUSCLE_UP	0.00890052	0.049049	0.387385	1.53022	50	137	CXCL5 INHBA SPRR2A SERPINA3 ITGB3 CD83 PRSS3 CSF1 B4GALT1 STX1A SQLE HSPA1A PMS2P1 CDH4 LTBP2 GLA TSTA3 ETV3 HCLS1
GARGALOVIC_RESPONSE_TO_OXIDIZED_PHOSPHOLIPIDS_BLUE_UP	0.0115803	0.0589759	0.394685	1.5289	64	121	CXCL3 INHBA HBEGF RELB PLAUR FOSL1 MTHFD2L ZC3H12C ZNF222 F3 ATF3 HSPA1A GLA KBTBD8 MAFK AIFM2 YRDC TRIB1 AGO2 DEDD2 KCTD5 PNP JMJD6
PARK_APL_PATHOGENESIS_DN	0.0428349	0.154601	0.487333	1.52759	219	37	IL32 CORO1A SERPINB2 S100P CES1 SMOX NFKBIE
MOREAUX_MULTIPLE_MYELOMA_BY_TACI_UP	0.00389105	0.0252422	0.368401	1.52732	22	196	TNF CXCL1 S100A12 PDGFB FA2H POU2F2 BPIFA1 PLAUR DUSP8 BIK RNF122 HYI ROS1 PPFIA3 PML STRA6 MXRA8 GNA15 PQBP1 GJB3 RAB11FIP1 MAP2K3 B4GALT1 SYDE1 KLK13 OASL MTSS1 LTBP2 PTGES EEF1A2 PIK3CD MAST4 MOB3A DDR1 RHPN1 DNAJB5 HS3ST2 TMEM63A PIN4 DDX54 NOP56 EPHB4 NRG1 PHF1 ARHGEF16 DDAH2 TMPRSS11D TMEM246 ACTB GRB10 NUAK1 IMPDH1 VDR LBH TUT1 ARFRP1
PID_BCR_5PATHWAY	0.0339687	0.129596	0.454334	1.52695	179	53	BCL2A1 NFKBIA POU2F2 ETS1 NFKB1 MAPK3 LYN DAPP1 IKBKG MAP2K1 NFATC1 SHC1 RAC1 MALT1 RELA CSK AKT1 RAF1
WIERENGA_STAT5A_TARGETS_GROUP1	0.0165937	0.077764	0.413275	1.52658	90	90	LTB TGM2 OSBP2 SLC25A37 ST3GAL5 CTNS DUSP5 TRIB3 PCSK9 TRIM46 SLC6A9 FNDC3B SEMA6C MYO10 ST3GAL4 IGFBP4 PFKFB4 FAM129B CTXN1 FBXO6 SLC9A7 MTHFD1 NAAA CISH NCS1 KRBA1 DAB2 IL4R PHLDA1 HILPDA
YAO_TEMPORAL_RESPONSE_TO_PROGESTERONE_CLUSTER_6	0.0345609	0.130877	0.455625	1.52629	182	52	SAA1 C3 IFIT3 EFNA1 IFIH1 LIPE GJB2 F3 SDC4 CD55 BTG1 KRT18
TURASHVILI_BREAST_DUCTAL_CARCINOMA_VS_DUCTAL_NORMAL_DN	0.00915654	0.049997	0.388195	1.52545	51	133	PDZK1IP1 SAA1 KRT6B SOD2 MAFF FOSB SLC25A37 RARRES1 KRT23 TNC PDZK1 CCL28 PIGR KRT17 GABRP KRT16 MIR205 ALDH1A3 TAGLN DUSP1 LAMB3 TGFA CYB5R2 RRAD ATF3 NCOA7 ANXA1 TFPI2 NDRG2
LI_AMPLIFIED_IN_LUNG_CANCER	0.00659951	0.0389535	0.378815	1.52056	37	156	MSLN LCN2 S100P CSTB PLAU STAT1 IGFBP3 VEGFA HDGF CLDN4 CCT5 ATP1B1 EEF1A2 MARCKSL1 TSTA3 TUFM LGALS3BP ABCC3 ALDOA RAN HYOU1 PSMD8 ENO1 TRAF4 AKR1A1 LDHA PGD SPINT1 RPL35 RPL8 PKM XBP1 TIMP1 PFKP P4HB SFN PHLDA2 GPI CKAP4 HAX1 CCT3 RPL37 ODC1 JUP EEF1D YIF1A APRT TRIM28 MALL SDHA CDK2AP2 CRABP2 PTPRF ST5 TALDO1 NME4 PRDX4 COX6A1 CALR RPS2
REACTOME_FC_EPSILON_RECEPTOR_FCERI_SIGNALING	0.0138539	0.0678632	0.396942	1.51982	76	114	PSMB9 NFKBIA VAV1 PSMB8 NFKB1 MAPK3 CDC34 PSME2 LYN PRKCQ PSMB7 PSME1 IKBKG PSMC3 PSMD2 FYN GAB2 NFATC1 PSMD8 PSMB10 PSMD14 UBC ITPR3 PSMA5 SHC1 PSMD9 PSMF1 PSMC4 PSMB5 RAC1 PSMD3 MALT1 PSMB6 PSMD4 PSMA6 RELA PSMD7 PSMA7 UBB
PID_HIF1_TFPATHWAY	0.037037	0.138058	0.45488	1.51917	195	51	EDN1 ETS1 VEGFA SMAD3 HK2 HDAC7 ALDOA ARNT ENO1 PFKL LDHA PFKFB3 PKM BHLHE40 TFRC AKT1 FURIN HK1 PGK1 FOS NT5E
HELLER_HDAC_TARGETS_UP	0.00314361	0.0213826	0.358219	1.51896	18	237	IFI6 BIRC3 LAMP3 IFIT1 ISG15 UBD NEDD9 TUBA1A STAT1 TST CDC34 SLC25A28 TUBB2A IDI1 ARG2 BAIAP3 PDLIM7 SDC4 KATNB1 SLC16A3 MAOA AKAP12 MARCKSL1 ATP13A2 PIK3CD SAT1 FN1 ARMC9 FAM20C ASMTL CDC37 HDAC3 COTL1 DAPK3 TSPAN13 ATG4B WASF1 DBN1 PLD3 LLGL2 TOP3B TUFT1 STARD3 SFI1 DDAH2 L1CAM SNRNP70 MYO9B CDKN2D ZSWIM8 DOCK6 SERPINI1 CCNF PPARD PLEC HIST1H4H DNM2 PRDX2 SBF1 IFT122 MAPKAPK2 CLPTM1 TYK2 ZER1 …
MILI_PSEUDOPODIA_CHEMOTAXIS_DN	0.000935308	0.00834996	0.340272	1.5171	5	374	PLAT TLR2 SOCS3 NFKBIZ C1R C1S MSLN ADRB2 LOX FOSB SBNO2 ITGA5 SLC11A2 F3 LDLR DUSP1 FLNB ADAMTSL4 PDIA5 HMGCS1 GPRC5B FADS3 IGSF8 ELOVL1 THBS3 TOR1B MOGS GLA NAGK DCBLD1 SLC19A1 PUF60 ACLY BTG1 MAST4 GPR108 FN1 PIM3 ARMC9 TAP2 ATP10A GALNT18 DDR1 RBX1 CLCF1 P2RX4 ITPRIP SLC12A4 SLC35A2 QSOX1 EPHB4 ECM1 MFSD10 ARHGAP17 RRBP1 PFKL PLD3 CLIC1 PDE7A SLC10A3 FIBP SRI SFI1 RUSC2 DHX30 POLG THBS1 ZSWIM…
REACTOME_REGULATION_OF_RUNX2_EXPRESSION_AND_ACTIVITY	0.0278914	0.113825	0.434351	1.51614	149	65	PSMB9 BMP2 STAT1 PSMB8 PSME2 PSMB7 PSME1 PSMC3 PSMD2 RBX1 PSMD8 PSMB10 PSMD14 UBC PSMA5 PSMD9 PSMF1 PSMC4 PSMB5 PSMD3 PSMB6 PSMD4 PSMA6 PSMD7 PSMA7 UBB
JAZAG_TGFB1_SIGNALING_VIA_SMAD4_UP	0.0260918	0.108721	0.4307	1.51468	140	68	PDZK1IP1 IFI35 ERCC5 STK25 NAMPT HAS3 KLK11 HDAC4 CELSR3 ARHGEF5 DAXX ENO1 LPAR2 PTMA ACTB FXR2 PKIG TOM1 PEG3 MRPL4 NOSIP CBX2 TP53I11 CDK20 SRCAP CNPY3
NAKAMURA_METASTASIS_MODEL_UP	0.0487045	0.168228	0.485174	1.51439	249	36	FOSL1 DUSP5 TUBB2A GJB3 SLC16A3 GRK5 HCLS1 HOXB7 HTRA2 TUBB6 CMTM3 ACD DDX24 TOR4A MALL PGK1 FKBP10
SCHEIDEREIT_IKK_INTERACTING_PROTEINS	0.0399247	0.14698	0.454667	1.51405	211	50	TNFAIP3 IRF7 MAP3K8 VAV1 STAP2 TRAF2 FANCA EIF2AK2 CDC37 RPS6KA1 E2F1 CYLD SRC TRIM27 NLRP2 DNAJA3
SCIAN_INVERSED_TARGETS_OF_TP53_AND_TP73_DN	0.050511	0.172773	0.508245	1.51387	256	29	NFKB2 RELB ACTN1 ATF3 IFNGR2 BTG1 BHLHE40 RELA TRAF1 DNAJB6 PREP
JI_RESPONSE_TO_FSH_UP	0.0333899	0.127798	0.444481	1.51372	176	57	IFITM1 PSMB9 IFI35 C1R ISG15 FDPS IDI1 SQLE EBP FDFT1 FASN PAF1 TM7SF2
BROWNE_HCMV_INFECTION_30MIN_UP	0.0518125	0.17571	0.515611	1.51167	262	27	IFI27 SOCS3 LCN2 DUSP1 IFNAR2 TSFM COL6A1 THBS1
SCHEIDEREIT_IKK_TARGETS	0.0683881	0.210893	0.586366	1.511	338	15	NFKB2 NFKBIA NFKB1 CYLD RELA NFKBID
BIOCARTA_IL6_PATHWAY	0.0587053	0.19058	0.544341	1.51087	291	21	IL6 MAPK3 CEBPB MAP2K1 SHC1 STAT3 RAF1 JAK1 FOS HRAS
REACTOME_NUCLEAR_SIGNALING_BY_ERBB4	0.0587053	0.19058	0.544234	1.51057	291	21	HBEGF STAT5A EREG ADAP1 PSENEN NRG1 SRC
REACTOME_NEGATIVE_REGULATION_OF_MAPK_PATHWAY	0.0467381	0.16379	0.479736	1.50991	239	38	DUSP4 DUSP8 MAPK3 PPP2R5B DUSP5 DUSP1 PPP2R1A MAP2K1 MAP2K2 UBC DUSP16 PPP5C DUSP7 MARK3 RAF1 UBB DUSP6
REACTOME_UPTAKE_AND_ACTIONS_OF_BACTERIAL_TOXINS	0.0611301	0.196486	0.550377	1.50982	303	20	HBEGF MAP2K3 STX1A MAP2K1 ANTXR2 MAP2K2 HSP90AB1
NIKOLSKY_BREAST_CANCER_7P22_AMPLICON	0.0520833	0.17596	0.506666	1.50916	264	29	ADAP1 GNA12 NUDT1 MAFK FAM20C SNX8 SLC29A4 ACTB EIF3B INTS1 PSMG3 MAD1L1 FBXL18 WIPI2 SUN1 TNRC18 GET4
SAKAI_TUMOR_INFILTRATING_MONOCYTES_UP	0.0587057	0.19058	0.538454	1.50833	292	22	ITGB3 TGM2 FLNB NPHP4 HDAC7 PFN1 NRG1
RUTELLA_RESPONSE_TO_HGF_DN	0.00545145	0.033585	0.367226	1.50824	31	182	MX2 HBEGF S100A12 S100A9 ADAM8 PLSCR1 IRAK3 CD83 PID1 NEDD9 LMO2 EREG TUBA4A NAMPT IFITM2 SIGIRR GAS6 RUNX3 RAB11FIP1 SMAD3 PDIA5 CSNK1E ADAM19 DAPP1 MARCKSL1 ICAM3 CD55 SCO2 BTG1 PNP HDAC9 FYN EIF2AK2 DENND3 GRPEL1 RPL22 TREM1 MAP3K6 PPM1F CRIP1 NRG1 MPRIP NEK3 CYTH1 HDDC2
FONTAINE_FOLLICULAR_THYROID_ADENOMA_DN	0.0404155	0.148481	0.449802	1.50678	213	52	S100A12 SPDEF FAM117A MYC PTGES HCLS1 CLDN1 SCEL ECM1 KPNA2 DPP4 RGS19 S100A6 LPAR1 VDAC1 GPI PICK1 PCSK6 CCND3 CLDN7
URS_ADIPOCYTE_DIFFERENTIATION_DN	0.0591064	0.191359	0.537743	1.50634	294	22	MMP9 ZNF169 LOX E2F4 FN1 PPP2R1A TMEM179B OSGIN1 COL6A1 PPARD
REACTOME_IKK_COMPLEX_RECRUITMENT_MEDIATED_BY_RIP1	0.0641181	0.202804	0.562785	1.50572	316	18	BIRC3 RIPK3 TICAM1 IKBKG UBC TLR4 UBB
CERVERA_SDHB_TARGETS_1_UP	0.0308837	0.121577	0.430387	1.50537	165	66	INHBA EDN1 DUSP4 FEZ1 TUBA1A NEURL1B RFTN1 KRT17 RAB20 EPS8L1 TNNT1 SMPDL3B LAMC2 PIK3CD KIF3C SOCS2 LIPH PCSK5 KRT80 GPR68 MAP1B ATP6V1C2 S100A6 DYRK4 VDR PTHLH
PID_IL2_1PATHWAY	0.0469141	0.164245	0.465324	1.50433	243	44	STAT5A SOCS3 STAT1 MAPK3 MAPK11 MYC SOCS2 FYN MAP2K1 GAB2 MAP2K2 SHC1 CISH STAT3 MAPKAPK2 RAF1 JAK1 FOS HRAS
GALE_APL_WITH_FLT3_MUTATED_DN	0.0704055	0.215378	0.583062	1.50249	348	15	ST3GAL5 PQBP1 HLA-B OASL DRAP1 P4HB ARF1 BAD HLA-G NDUFB7 GPR137
REACTOME_NUCLEOTIDE_SALVAGE	0.0643145	0.203066	0.554371	1.50233	318	19	TYMP CDA AMPD3 UCK2 UPP1 PNP APRT AMPD2 ADA
REACTOME_CDK_MEDIATED_PHOSPHORYLATION_AND_REMOVAL_OF_CDC6	0.0291298	0.116805	0.425741	1.50216	157	69	PSMB9 PSMB8 PSME2 PSMB7 PSME1 PSMC3 PSMD2 PSMD8 PSMB10 PSMD14 UBC PSMA5 FZR1 PSMD9 PSMF1 PSMC4 PSMB5 PSMD3 PSMB6 PSMD4 PSMA6 CCNA1 PSMD7 PSMA7 UBB ANAPC7
ZHONG_SECRETOME_OF_LUNG_CANCER_AND_FIBROBLAST	0.0193149	0.086759	0.397695	1.50164	105	104	CFB MSLN PRSS3 ENO3 ACTN1 LAP3 SDC4 AKR1B1 EEF1A2 FN1 LGALS3BP PNP SERPINB6 MSN DNPEP MDH2 ENO1 QSOX1 ECM1 LDHA HSP90AB1 PSMA5 YWHAH WDR1 ACTB CANT1 CAPG PKM PSMB5 PSMB6 P4HB GPI VCP CD81 PSMA7 GOT1
ABE_VEGFA_TARGETS_30MIN	0.0704055	0.215378	0.582359	1.50068	348	15	HBEGF PTGS2 DUSP5 VARS TRIB1
REACTOME_GASTRIN_CREB_SIGNALLING_PATHWAY_VIA_PKC_AND_MAPK	0.070809	0.21575	0.582084	1.49997	350	15	HBEGF MAPK3 RPS6KA1 RPS6KA2 MAPK7
REACTOME_COLLAGEN_FORMATION	0.0430658	0.154716	0.454005	1.49978	226	49	MMP9 MMP13 COL9A2 LOX COL8A1 PCOLCE2 LAMB3 COL12A1 LAMC2 CTSS PXDN PLOD2 COL27A1 COL6A1 PPIB LAMA3 PLEC P4HB PLOD3 LOXL2
KEGG_MAPK_SIGNALING_PATHWAY	0.00717949	0.0413165	0.366169	1.49756	41	178	TNF IL1A MAP3K8 IL1B PDGFB NFKB2 RELB DUSP4 DUSP8 NFKB1 CDC25B MAPK12 MAPK3 DUSP5 DUSP1 FLNB TRAF2 GNA12 MAPK11 MAP2K3 HSPA1A MYC ATF4 IKBKG HSPA1L MAP2K1 DAXX MAP2K2 RPS6KA1 MAP3K6 RAC2 DUSP16 RPS6KA2 PPP5C DUSP7 MKNK1 MAPK7 TGFBR2 MAPKAPK5 RAC1 FGFR1 FLNC CACNB1 TGFB2 BDNF HSPA8 MAP4K4 RELA HSPA1B MAPKAPK2 TGFB1 AKT1 MAPK8IP2 RAF1 RRAS
FERNANDEZ_BOUND_BY_MYC	0.00945378	0.0511472	0.376827	1.49703	53	145	ICAM1 PI3 LTB CXCL2 BCL3 CSTB EIF5A2 ISG20 AMPD3 POLB ARF4 ATF4 FXN SLC19A1 SLC9A3R2 INSR BSG RPL22 MSN ENO1 AKR1A1 PTMA E2F1 ALDH2 ACTG1 PHB IFRD2 CLCN6 TGFB2 NTHL1 HSPA8 TFRC PDHA1 GALT TGFB1 HMGN2 DKC1 FPGS
WILSON_PROTEASES_AT_TUMOR_BONE_INTERFACE_UP	0.0667476	0.207399	0.55946	1.49683	329	18	MMP9 MMP13 SERPINB6 SERPING1
CREIGHTON_AKT1_SIGNALING_VIA_MTOR_UP	0.0569026	0.186593	0.493742	1.4965	290	31	BIK CDC34 SLC37A1 TJP3 KCTD5 DDR1 PMPCA BSG UBE2M CDK16 HNRNPAB ARHGEF16 SPINT1 AKT1 CORO1B
REACTOME_BINDING_AND_UPTAKE_OF_LIGANDS_BY_SCAVENGER_RECEPTORS	0.0673291	0.208528	0.566721	1.49601	331	17	SAA1 MARCO HYOU1
SUH_COEXPRESSED_WITH_ID1_AND_ID2_UP	0.0720194	0.217766	0.580488	1.49585	356	15	PLAU RAB20 ID1 S100A6 SQSTM1 BHLHE40
REACTOME_ASSEMBLY_OF_THE_PRE_REPLICATIVE_COMPLEX	0.0344186	0.130476	0.430267	1.4958	184	64	PSMB9 PSMB8 PSME2 PSMB7 PSME1 PSMC3 PSMD2 PSMD8 PSMB10 PSMD14 E2F1 UBC PSMA5 PSMD9 PSMF1 PSMC4 PSMB5 PSMD3 PSMB6 PSMD4 PSMA6 PSMD7 PSMA7 UBB
REACTOME_EGFR_DOWNREGULATION	0.0557526	0.184185	0.510088	1.49548	282	27	HBEGF EREG TGFA SH3KBP1 SPRY2 EPN1 UBC
SESTO_RESPONSE_TO_UV_C4	0.0651518	0.204484	0.545026	1.49514	323	20	IVL ISG15 ATP12A ALDH1A3 GGT1 SRSF9 MPRIP
DACOSTA_UV_RESPONSE_VIA_ERCC3_TTD_UP	0.0434044	0.15562	0.44461	1.49427	229	53	STAT1 GCH1 STK25 PDLIM7 PPIF TRIM25 TRIM21 PGF EPOR SAT1 BSG FKBP2 PLD3 CDK16 MVD THBS1 PVR UBA1 MRPL28 AAMP CBX2 ERCC2 FLNA BAD COX6A1 CALR
CHIARADONNA_NEOPLASTIC_TRANSFORMATION_KRAS_DN	0.0183071	0.0831295	0.392194	1.49415	100	111	SOCS3 IFI35 SAMHD1 ISG15 MSLN SLPI ENO3 ST3GAL5 TUBB2A DUSP1 ATF3 NDRG4 STK10 AKAP12 GRK5 VAMP5 PNP DDR1 RBMS2 PLTP LLGL2 GUK1 SRI PAPSS2 ATP11A GRB10 VDR TCF7L1 PFKP AMOTL2 MAN2B1 SHROOM3 SPTBN1 CALML4 JUP SLC4A3 RAB11FIP5 FSTL1
REACTOME_NUCLEAR_EVENTS_KINASE_AND_TRANSCRIPTION_FACTOR_ACTIVATION	0.0590575	0.191359	0.518903	1.494	296	25	DUSP4 MAPK3 MAPK11 PPP2R1A RPS6KA1 RPS6KA2 DUSP7 MAPK7 MAPKAPK2 DUSP6
CONRAD_STEM_CELL	0.0592563	0.191497	0.518572	1.49305	297	25	CXCL5 ZFP42 TTLL4 MYC PHC1 POU5F1
CAVARD_LIVER_CANCER_MALIGNANT_VS_BENIGN	0.0659562	0.205882	0.54393	1.49213	327	20	CES1 UBD CD74 FST DPP4 ACTB
KONDO_EZH2_TARGETS	0.0109432	0.0567997	0.372002	1.4915	62	154	CXCL5 CCL20 IFI6 BCL2A1 EDN1 MAP3K8 C1S MMP1 IFIT3 HSD17B2 COL8A1 SPRY4 SERPINB3 SAMD4A IGFBP3
BURTON_ADIPOGENESIS_4	0.0521807	0.176122	0.475806	1.49145	267	37	ANGPTL4 NHP2 ST3GAL4 DAXX IGFBP4 FKBP4 EPHB4 ABCF2 LDHA COL6A1 SNRPA1 PPM1G CCT3 EMC8 IDH3A NSUN2 POLE4 ENTPD6
MORI_IMMATURE_B_LYMPHOCYTE_UP	0.0561224	0.185054	0.482817	1.48962	285	34	BIRC3 SAMHD1 CD83 TRAF3 CD74 PML LYN BTG1 CTSS
KOKKINAKIS_METHIONINE_DEPRIVATION_96HR_DN	0.0320796	0.124653	0.422131	1.48943	173	69	BIRC3 IRF7 IL1B NFKBIA PLAU CDA EBP MYC UPP1 PNP MAP3K9 RTP4 MTAP CANT1 IFRD2 MPG TNFRSF12A
LEE_LIVER_CANCER_CIPROFIBRATE_UP	0.05026	0.172079	0.464358	1.48843	260	42	VNN1 PLAT S100A9 SPRR1A LCN2 TGM2 QPCT KRT23
REACTOME_TRANSCRIPTIONAL_REGULATION_BY_RUNX1	0.0121718	0.0611329	0.371146	1.48692	69	153	CSF2 PSMB9 SOCS3 LMO2 PSMB8 PML PSME2 PRKCQ PRMT1 PSMB7 PSME1 AGO2 PSMC3 PSMD2 ABL1 PHC1 PSMD8 PSMB10 PSMD14 UBC SMARCA4 SRC PSMA5 PSMD9 PSMF1 THBS1 PSMC4 PSMB5 PSMD3 CSNK2B HIST1H4H PSMB6 PSMD4 PSMA6 AXIN1 HIST1H2BK PSMD7 CCND3 PSMA7 UBB SMARCB1 HIST1H2BG PHC2 CBX2
LEE_LIVER_CANCER_DENA_UP	0.0508377	0.173392	0.46382	1.4867	263	42	BCL2A1 PLAT S100A9 LCN2 ANXA1 KDELR3 CTSS ID1 RAD51B ANXA2 TAGLN2
KEGG_EPITHELIAL_CELL_SIGNALING_IN_HELICOBACTER_PYLORI_INFECTION	0.041313	0.150566	0.436504	1.48655	218	57	CXCL1 HBEGF NFKBIA NFKB1 MAPK12 LYN MAPK11 IKBKG SRC ATP6V1C2 RAC1 ATP6V0B RELA CSK
BHAT_ESR1_TARGETS_NOT_VIA_AKT1_UP	0.0115937	0.0589759	0.369152	1.4864	66	159	MYEOV SH2D2A LRG1 TGM2 SULT2B1 PDZK1 SMOX SLC25A19 WWC1 MFSD2A TSEN54 P2RY2 SRM RRP12 TMEM51 FLNB ISG20L2 TJP3 SHB HK2 B4GALT1 CDK5R1 KLK10 LETM1 RPP40 PTGES UHRF1 SNAPC4 RPUSD1 WDR46 THOC5 GAB2 IGFBP4 GINS3 STC2 NIP7 FKBP4 PGBD5 GPR68 TGIF2 NXT1 ATP6V1C2 MED24 OSGIN1 GNL2 FRK CISH BHLHE40 NCS1 XBP1 CA12 AUNIP PHLDA2 MREG ARHGEF18 AXIN1 GPRIN1
YAGI_AML_WITH_T_9_11_TRANSLOCATION	0.0236149	0.100993	0.399332	1.48637	129	94	IFI44L MX2 TGM5 IFI35 MSLN FEZ1 RYR1 CYP2E1 FLNB WHAMMP3 GLA ZBTB25
GAZDA_DIAMOND_BLACKFAN_ANEMIA_PROGENITOR_UP	0.0592491	0.191497	0.490306	1.48609	302	31	IRF9 MAFF CD83 NAMPT DHRS1
SA_CASPASE_CASCADE	0.0738037	0.221473	0.568341	1.48585	363	16	BIRC3 DFFB
CHARAFE_BREAST_CANCER_LUMINAL_VS_MESENCHYMAL_DN	0.0012405	0.0102306	0.332016	1.48585	7	393	IL6 INHBA TNFAIP3 IRAK2 CXCL2 PLAT PSMB9 SOCS3 IL7R CHST2 G0S2 C1S SERPINB1 GPR176 SLC25A37 FOSL1 EIF5A2 ZC3H12C PLAU PTGS2 TRAF3 ETS1 EPHA2 NAV3 RFTN1 ACTN1 FXYD5 FAM57A LIX1L FST LYN TUBB CD99 SH3KBP1 SMAD3 ARNTL2 ANXA1 TGFB1I1 GPRC5B SYDE1 LARP6 AKR1B1 BICC1 KCTD12 WRAP53 SPRY2 STK10 LTBP2 AKAP12 UPP1 GRK5 CTSC IFNGR2 PIK3CD KIF3C TAP2 OSMR FAM20C PPP4R1 ASB1 PXDN MAP7D1 MSN ANTXR2 ITPRIP GPR1…
CLASPER_LYMPHATIC_VESSELS_DURING_METASTASIS_DN	0.0614436	0.196962	0.515993	1.48562	308	25	CXCL6 LOX LAMA2 PCOLCE2 LTBP2 S1PR3 COL6A1 CDH11 ROBO1 TIMP1 LPAR1
ALCALA_APOPTOSIS	0.0326531	0.125922	0.418116	1.48243	175	71	MX1 IL32 CD74 RIPK3 CCT5 ELOVL1 SYMPK RAC2 CYTH2 COX4I1 HLA-A EEF1A1 PFKP HSPA8 VDAC1 GPI AAAS CHMP7
ROSS_AML_WITH_CBFB_MYH11_FUSION	0.0583726	0.190364	0.487248	1.48237	296	32	S100A8 TNFAIP2 S100A9 QPCT HPCAL1 KCTD12 CTSS
SHIN_B_CELL_LYMPHOMA_CLUSTER_8	0.0652218	0.204484	0.523728	1.4814	324	23	ICAM1 NFKBIA STAT1 MAPK3 LYN MAFK SMAD7
JAIN_NFKB_SIGNALING	0.0375814	0.139504	0.423221	1.4803	201	66	PLA2G4C PLAU VEGFA HK2 TICAM1 LIG3 MYC PRR3 CTSC TRMT1 TAP2 CA2 SYMPK LAS1L TM7SF2 HDDC2 TPD52L2 CLUH NOC2L ALG3 APRT LMAN2 ARMC6 BCAT2 ARSB DCTN1 JAK2 SLC29A1 SMG7
HONRADO_BREAST_CANCER_BRCA1_VS_BRCA2	0.0728047	0.219397	0.560761	1.48028	358	17	IFI27 EREG
BOYLAN_MULTIPLE_MYELOMA_D_DN	0.0485676	0.168057	0.448049	1.4801	255	49	IL7R BCL3 DRAM1 NFKBIE ST3GAL5 SLC37A1 CSRP1 ATP10A KRT18 ABTB2 LGALS1 ATP11A S100A6 IFI27L2 ABHD8
WALLACE_PROSTATE_CANCER_UP	0.0730178	0.219669	0.553092	1.47979	360	18	BDH1 LIG3 MYC TSTA3 UAP1 FASN EIF3I GDF15 ODC1 PRSS8
MULLIGHAN_NPM1_SIGNATURE_3_DN	0.0189633	0.0858022	0.384899	1.47718	104	117	IFITM1 SOCS3 EHD1 ITGA5 HPCAL1 RRP9 DUSP5 FXYD5 LDLR RYR1 GJB3 KATNB1 TUFM ACLY SIPA1L1 VAMP5 PLEKHO1 ATP10A DGKD DENND3 ABCG1 ADAR NFYC BTN2A2 FLAD1 PLEKHG3 PPM1F LDHA TRPM4 PES1 TGFBR2 FGFR1 UBE2L3 PSMA6 EIF6 GPI FAM171A1 QARS PCSK6 SPTBN2 LTBP4 EEF1D EIF3D CS
WIERENGA_PML_INTERACTOME	0.0582165	0.190202	0.471233	1.47712	298	37	TUBB3 TUBA1A DNAH5 CTPS1 FER1L6 ARF4 NUP93 CAD ABCF2 ACTG1 EEF1A1 PLEC RPS18 POLDIP2 OAT KARS YTHDF2 ZYX RPS27 HNRNPF EMD RPN1 EEF1G CALU MCM7 RPL3
KOKKINAKIS_METHIONINE_DEPRIVATION_96HR_UP	0.024114	0.102229	0.393003	1.47705	131	101	IL6 PLAT IL1A BMP2 PLAUR BID EREG TNFRSF10A CDC25B IGFBP3 BTG3 IFNGR1 IDI1 POLB FDFT1 ABL1 IGFBP4 SMAD7 TNFRSF10B SHC1 POLG MYD88 FGFR1 TIMP1 MARS TGFB2
BIOCARTA_ETS_PATHWAY	0.0772506	0.227797	0.56496	1.47701	380	16	ETS1 CSF1 E2F4 ETV3 E2F1 DDX20 FOS HRAS SIN3B JUN SIN3A
REACTOME_TRNA_AMINOACYLATION	0.0543731	0.181461	0.463672	1.47641	280	41	VARS FARSA PARS2 HARS NARS2 MARS2 SARS MARS GARS QARS CARS WARS2 WARS KARS AIMP2 SARS2 PPA1 AARS2 TARS HARS2 IARS TARS2 AARS LARS2 RARS YARS
DIAZ_CHRONIC_MEYLOGENOUS_LEUKEMIA_DN	0.0347056	0.131286	0.417259	1.47632	187	70	S100A8 IRF7 OAS2 TLR2 S100A9 IL7R EPB41L3 ADAP2 ISG20 FLNB HLA-B CSTA
MIKKELSEN_MEF_HCP_WITH_H3K27ME3	0.0238914	0.101567	0.389113	1.47609	131	108	MMP9 RHCG CYP27B1 CWH43 WNT4 ATP12A TMEM171 PAX8 WNT7A RASAL1 EPHX3 PADI2 GOLGA7B GJB6 CBLC CDCP1 GRIN3B TTC22 PRDM8 CPNE7 LAMC2 EEF1A2 TLX1 PIK3CD LYPD3 HS3ST2 CRB3
PID_EPHRINB_REV_PATHWAY	0.0739919	0.221852	0.544614	1.47588	366	19	ITGB3 LYN FYN EPHB4 SRC EFNB1 RAC1
BROWNE_HCMV_INFECTION_10HR_UP	0.0332096	0.12731	0.415308	1.47561	178	72	IL6 IFI6 FOSB NCF2 RRAD GBP1
SHEDDEN_LUNG_CANCER_GOOD_SURVIVAL_A12	0.0128227	0.0636857	0.366969	1.47516	73	157	SAA1 CFB SOD2 SERPINB4 CHST2 IRAK3 CDC42EP2 PRDM1 PAOX SERPINB3 ISG20 RRP9 ZSWIM8-AS1 PCYT1B CYP2E1 TTLL4 DLG4 IFNAR2 ZBTB25 FKBP11 ICAM3
AMIT_DELAYED_EARLY_GENES	0.0744337	0.222739	0.551277	1.47493	367	18	MAFF FOSL1 ATF3 ID1 BHLHE40 FOSL2 ZFP36L1 KLF6 ZFP36
RIGGINS_TAMOXIFEN_RESISTANCE_DN	0.0101079	0.0534747	0.361003	1.4747	58	176	IFI27 IFI6 S100A8 SERPINA3 IRF9 NRCAM ISG15 IFITM3 STC1 IFIH1 NEDD9 NBPF14 STAT1 ANXA3 NAMPT IFITM2 UBE2L6 LAP3 HMGCS1
BIOCARTA_PPARA_PATHWAY	0.0566147	0.18599	0.459645	1.47332	293	42	TNF STAT5A NFKBIA PTGS2 MAPK3 DUSP1 HSPA1A PRKAR1B MYC
BIOCARTA_MAPK_PATHWAY	0.0322995	0.125343	0.407526	1.47313	175	78	MAP3K8 NFKBIA STAT1 NFKB1 MAPK12 MAPK3 TRAF2 MAPK11 MAP2K3 MYC MAP2K1 DAXX MAP2K2 RPS6KA1 MAP3K6 MAP3K9 SHC1 RPS6KA2 MKNK1 MAPK7 MAPKAPK5 RAC1 TGFB2 MAP4K4 RELA MAPKAPK2 TGFB1 RAF1 MAP3K10 MAP2K5
JIANG_HYPOXIA_CANCER	0.0500756	0.171612	0.44096	1.47267	264	51	ISG15 TGM2 PDZK1 CDC25B TMEM51 ATP1B1 FN1 MRPS34 SRSF9 PGM3 RPL22 GOT2 SH3BGRL3 ITGAE PLOD3 HAX1 TGIF1 AUP1 MRTO4 ARPC3 E4F1 TIMM21 PRMT5
REACTOME_SIGNALING_BY_PDGF	0.0553406	0.183152	0.462371	1.47227	285	41	PLAT STAT5A PDGFB COL9A2 STAT1 THBS3 SRC COL6A1 THBS1 STAT3 COL4A5 STAT6 FURIN GRB7 COL4A1 HRAS NCK2
WU_CELL_MIGRATION	0.0111569	0.0575466	0.36273	1.4721	64	167	TNFAIP2 CXCL1 BST2 IL1A KYNU TGM2 S100P CSTB PODXL NEDD9 FOSL1 SLPI PTGS2 CDA KRT17 IGFBP3 TUBA4A SH3YL1 CLDN4 GJB3 TFPI2 BICC1 PTGES MAOA AKAP12 EEF1A2 FKBP11 CD55 FN1 KRT18 FYN MSN TSPAN13 TUBB6 RAC2 MAP1B S100A6 SPINT1 CDH3 THBS1 CAPG ZNF22 GALNT14 EHF DTX4 LAMA3 LPAR1 SFN
SANA_RESPONSE_TO_IFNG_DN	0.034311	0.130319	0.412527	1.47117	185	73	INHBA MMP10 TUBA4A MICAL2 HDGF PRMT1 CCT5 PIM3 RHOC COTL1 RAN HSP90AB1 PA2G4 LGALS1 RPSA XAB2 FGFR1 DAB2 CCT3 TFRC PRKAG2 ODC1 ILF2 OAT SSR2 MGST3 SMYD2 H2AFZ KDELR2 APLN
PID_IL4_2PATHWAY	0.0620717	0.198619	0.474009	1.46994	316	35	ITGB3 STAT5A SOCS3 ETS1 PIGR CEBPB PARP14
BOSCO_TH1_CYTOTOXIC_MODULE	0.0613318	0.19678	0.468837	1.46961	314	37	ISG15 SMOX USP18 HERC6 IL15RA FUT2 GAS6 RUNX3 PRKCQ ADAM19 ANKRD22 RHBDF2 PLEKHO1 IDO1
SHETH_LIVER_CANCER_VS_TXNIP_LOSS_PAM2	0.0193743	0.0869168	0.378563	1.46931	108	122	VNN1 IER3 PLSCR1 ANXA9 BTG3 TMEM45B SLC39A4 TUBB2A TAGLN TRIB3 ATF3 AKR1B1 SMPDL3B IL1RN DLG4 UPP1 FKBP11 CD40 PNPLA3 FMNL3 VAMP5 DDR1 CLCF1 RHOC SLC12A4 ANXA2 TAGLN2 LGALS1 HID1 TWF2 PFKFB3 MYO9B TGFBR2 B4GALT6 MAP4K4 RBP1 PEG3 S100A11 TOR4A
TOOKER_GEMCITABINE_RESISTANCE_UP	0.0367347	0.137329	0.414336	1.46902	197	71	IFI6 IRF9 ISG15 ASS1 WDR74 ANXA1 TRIM21 ELOVL1 MRPL17 SAT1 KIAA0100 ARFIP2 AATF
REACTOME_COPI_MEDIATED_ANTEROGRADE_TRANSPORT	0.0304189	0.120162	0.401316	1.46849	166	85	TUBA1C TUBB3 TUBA1A TUBA1B TUBA4A TUBB4B TUBB2A ARF4 CD55 COPG1 KDELR3 COPE ARFGAP1 DYNC1I2 YKT6 TUBB6 GORASP1 SPTBN2 COG8 SPTBN1 RAB1B DYNLL1 ACTR1A DYNC1H1 ARF1 BET1 GOLGA2 KDELR2 SPTAN1 CAPZB NAPA GBF1 DCTN1 DYNC1LI1
REACTOME_NON_INTEGRIN_MEMBRANE_ECM_INTERACTIONS	0.054732	0.181981	0.449855	1.46802	287	46	ITGB3 PDGFB TNC LAMA2 ACTN1 LAMB3 SDC4 LAMC2 FN1 DDR1
REACTOME_DOWNREGULATION_OF_ERBB2_SIGNALING	0.0744018	0.222739	0.535052	1.46778	369	20	HBEGF EREG NRG1 UBC RNF41 AKT1 PTPN18 UBB
GAUSSMANN_MLL_AF4_FUSION_TARGETS_F_UP	0.0189817	0.0858022	0.376414	1.46771	106	126	C1QTNF1 PLAT MAP3K8 PDGFB NFKBIZ IFI44 PLSCR1 ISG15 SERPINB1 DRAM1 LOX IFIH1 FEZ1 CDA ST3GAL5 MAPK12 FST GAS6 GJB3 RRAD ADAMTSL4 NDRG4 LTBP2 PSTPIP2 OSMR LGALS3BP
RUTELLA_RESPONSE_TO_CSF2RB_AND_IL4_UP	0.00428548	0.0273276	0.340448	1.4672	25	273	MMP9 INHBA BIRC3 CYP27B1 IL1A ADAM8 LAMP3 KYNU C1S CD83 TGM2 TUBA1C RARRES1 KMO HSD11B1 TRAF3 RFTN1 SLC11A2 DUSP5 LDLR GAS6 TMEM51 RUNX3 GNA12 DHCR7 SDC4 RAB11FIP1 CSRP1 TNIP2 CSNK1E MGLL ALAS1 ADAM12 SQLE ADAM19 ARHGAP22 LTBP2 DAPP1 MAOA MARCKSL1 BTG1 LYPD3 ASMTL ABCG1 REPIN1 ANXA2 MAP3K6 CRIP1 GOT2 EIF2B3 DOCK4 NEK3 TPST1 CYTH1 NDUFS2 ANXA2P2 SQSTM1 ELL3 VDR PSMB5 ROBO1 PVR WNT5B PPARD LPAR1 MR…
PID_IL6_7_PATHWAY	0.0586646	0.19058	0.461804	1.46666	303	40	IL6 SOCS3 VAV1 STAT1 CEBPB MAPK11 IRF1 MYC
REACTOME_CYTOSOLIC_TRNA_AMINOACYLATION	0.0718443	0.21742	0.518462	1.4665	357	23	VARS FARSA HARS SARS MARS GARS QARS CARS WARS KARS AIMP2 PPA1 TARS IARS AARS RARS YARS
VERHAAK_AML_WITH_NPM1_MUTATED_DN	0.0149956	0.0717821	0.366858	1.46418	85	149	MX1 IFI44L MMP9 IFITM1 CSGALNACT1 BPGM IFI44 MSLN LCN2 S100P TRIB2 ASS1 ISG20 VEGFA BAIAP3 CYP2E1 RUNX3 FLNB HOPX TGFB1I1 MEG3
REACTOME_PURINE_CATABOLISM	0.0831306	0.239789	0.560018	1.46409	409	16	XDH GDA NUDT1 PNP NT5E NUDT5 GPX1 DNPH1
KEGG_GLYCOSPHINGOLIPID_BIOSYNTHESIS_LACTO_AND_NEOLACTO_SERIES	0.0794971	0.232311	0.55457	1.46394	391	17	FUT2 B4GALT2 FUT3 B4GALT1 ST3GAL4 ST3GAL3 B3GNT3 B4GALT3 B4GALT4
NOUSHMEHR_GBM_SILENCED_BY_METHYLATION	0.0640723	0.202804	0.481007	1.46338	325	32	MMP9 BIRC3 G0S2 RARRES1 GJB2 F3 PDPN
REACTOME_GROWTH_HORMONE_RECEPTOR_SIGNALING	0.0794903	0.232311	0.546614	1.46246	392	18	STAT5A SOCS3 STAT1 MAPK3 LYN SOCS2
HOSHIDA_LIVER_CANCER_LATE_RECURRENCE_UP	0.0583365	0.190364	0.453946	1.4618	302	43	TNFAIP3 PSMB9 POU2F2 UBD STAT1 CD74 SH3YL1 ANXA1
PID_S1P_S1P3_PATHWAY	0.0736504	0.221199	0.516439	1.46078	366	23	ITGB3 PDGFB VEGFA MAPK3 GNA15 GNA12 S1PR3 SRC RAC1
GENTILE_UV_HIGH_DOSE_UP	0.0859692	0.246188	0.558614	1.46042	423	16	HBEGF ISG15 PRSS3 RRAD ATF3 FSTL3 SAT1
PID_IFNG_PATHWAY	0.0648743	0.203932	0.467873	1.46038	332	36	IRF9 IL1B STAT1 MAPK3 IFNGR1 CEBPB IRF1 PTGES2 MAP2K1 SMAD7 PIAS4 STAT3 AKT1 MTOR
COULOUARN_TEMPORAL_TGFB1_SIGNATURE_DN	0.028324	0.114417	0.384796	1.45936	156	107	NFKBIA RELB TGM1 SPRR1A SLC25A37 DDX28 ZSWIM4 CDA GJB2 FDPS IGFBP3 GK ARID3A UBE2L6 LDLR ERRFI1 TRIB3 DHCR7 HMGCS1 ALAS1 DUS1L ABCC3 DHRS1 IGFBP4 C1orf115
SWEET_LUNG_CANCER_KRAS_DN	0.0073114	0.0418414	0.345696	1.4591	43	228	S100A8 LTB C3 SERPINA3 S100A9 EDN1 IL1B KRT4 BPGM NFKBIA G0S2 IFITM3 MSLN IFIT3 ADRB2 LOX CES1 IFIH1 UPK3B LMO2 TUBA1A HSD11B1 ETS1 SEMA7A LAMA2 RASIP1 VEGFA TAGLN DUSP1 CYP2E1 HOPX NDRG2 KCTD12 PTGES AKAP12 GRK5 RABGGTA CA2 FYN MAP7D1 MYO1B SCEL ANTXR2 TSPAN13 PLTP
CHEN_LVAD_SUPPORT_OF_FAILING_HEART_DN	0.0771388	0.227655	0.520781	1.45882	384	22	S100A8 IFIT1 G0S2 PLAU RRAD
AMIT_EGF_RESPONSE_240_HELA	0.0537229	0.179967	0.430279	1.45867	284	55	IL7R BCL3 EHD1 GJB3 SDC4 SHB SYDE1 LETM1 AKAP12 CD55 FARSA FHL3 LRP8 YKT6 DLGAP4 THBS1 TUBGCP2
REACTOME_SIGNALING_BY_SCF_KIT	0.0644214	0.203223	0.470235	1.45823	328	35	MMP9 STAT5A VAV1 STAT1 LYN FYN GAB2 SRC GRB10 RAC1 STAT3
LU_IL4_SIGNALING	0.0446512	0.158287	0.419254	1.45752	239	64	IL6 TNFAIP3 NFKBIZ ZBED2 KMO SLC39A8 NCF2 VEGFC MGLL MARCKSL1
OKAWA_NEUROBLASTOMA_1P36_31_DELETION	0.0813107	0.23645	0.544382	1.45648	401	18	RNF207 NPHP4 THAP3 RPL22 GPR153 DNAJC11 ACOT7
HOLLERN_SQUAMOUS_BREAST_TUMOR	0.034293	0.130319	0.39937	1.45605	186	83	KRT6B KRT75 CWH43 N4BP3 BMP2 TGM1 ATP12A HYAL1 SERPINB2 KRT17 KRT16 GJB6 SERPINB8 GJB4 SLC23A3 CSTA HOPX IL36RN CTPS1 NFE2L3 ID1 SCEL KRT80 PADI1
REACTOME_ASSEMBLY_OF_COLLAGEN_FIBRILS_AND_OTHER_MULTIMERIC_STRUCTURES	0.0658484	0.205849	0.466198	1.45516	337	36	MMP9 MMP13 COL9A2 LOX COL8A1 LAMB3 COL12A1 LAMC2 CTSS PXDN COL27A1
PID_ERBB4_PATHWAY	0.0686467	0.211508	0.484471	1.45494	348	30	HBEGF STAT5A EREG MAPK3 DLG4 PIK3CD FYN NRG1 SHC1
ZHANG_RESPONSE_TO_CANTHARIDIN_DN	0.0482086	0.167319	0.421397	1.45452	256	61	TUBG1 CTPS1 RUVBL2 MYC NOP16 TRAP1 FARSA RHOC NOP56 PFKL SNRPD1 EML2 PA2G4 RPSA COX4I1 MTHFD1 SNRPA1 EIF3B IDH3A SNRPA FANCG RPS14 EEF1D NDUFS3 POLR2H ERCC2 PGAM1
REACTOME_SENESCENCE_ASSOCIATED_SECRETORY_PHENOTYPE_SASP	0.0475122	0.165821	0.419207	1.45332	253	63	IL6 IL1A NFKB1 MAPK3 CEBPB RPS6KA1 UBC FZR1 RPS6KA2 MAPK7 CDKN2D HIST1H4H STAT3 RELA HIST1H2BK CCNA1 UBB HIST1H2BG ANAPC7
LEE_AGING_CEREBELLUM_DN	0.0629694	0.200057	0.453059	1.45221	326	42	CSF2 NFKB2 TNC UBA7 FARSA PISD SMARCA4 CLIC3 THBS1 CD320 MTOR DHX38 ACTR1A
ZHAN_MULTIPLE_MYELOMA_LB_UP	0.0695841	0.213658	0.47365	1.45138	352	33	EDN1 IZUMO4 COL9A2 BIK NAMPT FLNB MAST4 KIAA0895
JOHNSTONE_PARVB_TARGETS_3_UP	0.00249688	0.0177264	0.325403	1.45083	15	375	ICAM1 IFITM1 IRAK2 TNFAIP2 C3 LIF TNIP1 PSMB9 HELZ2 IFI35 NFKBIA C1S SAMHD1 IFITM3 PARP12 CDC42EP2 BCL3 TGM2 CSTB EHD1 NBPF14 HLA-F PLAU HPCAL1 CSF1 DUSP5 FXYD5 EFHD2 MICAL2 LDLR ENO2 SFR1 ERRFI1 FLNB SEMA4B CDCP1 CLDN4 CEBPB SLC29A2 HLA-B SMAD3 MAP2K3 ANXA1 LIPG FLII GRK5 TRIM8 CD55 ACLY KIAA0100 BTG1 TRIB1 FN1 OSMR LGALS3BP MYO1C ABCC3 ARFGAP1 CTSS C15orf39 KRT80 UNC93B1 R3HDM4 TM7SF2 FAM219A P…
PID_TCPTP_PATHWAY	0.0677966	0.209431	0.464739	1.4506	347	36	STAT5A PDGFB STAT1 CSF1 VEGFA PIK3CD INSR EIF2AK2 KPNA2 SRC SHC1
DARWICHE_SKIN_TUMOR_PROMOTER_UP	0.0336895	0.128807	0.390631	1.44983	185	92	ICAM1 S100A8 LIF S100A9 IFITM3 SLPI CXCL16 RYR1 SRM TGFA TRAF2 TTLL11 NHP2 TRMT1 ID1 ENO1 PFKL LDHA
REACTOME_MITOCHONDRIAL_PROTEIN_IMPORT	0.0519947	0.17596	0.424684	1.4492	274	58	CHCHD5 NDUFB8 CHCHD4 FXN TIMM22 COX17 COA4 PMPCA GRPEL1 CYC1 TOMM40 GRPEL2 VDAC1 TIMM44 TIMM8B IDH3G CS ACO2 BCS1L TIMM21 CHCHD10 TIMM9 MTX1 HSCB PITRM1 TIMM17A TOMM5 TIMM13 MTX2 CHCHD2 SLC25A13 TIMM10 TIMM23 COA6 COX19 TOMM7
MCBRYAN_PUBERTAL_BREAST_6_7WK_DN	0.0506472	0.173073	0.41952	1.44804	269	61	S100A8 SERPINA3 BPGM IFIT3 IL33 SLPI TNC F3 TAGLN CISD1
HUANG_GATA2_TARGETS_UP	0.0314431	0.122983	0.387576	1.44694	172	96	PSMB9 IRAK3 SLC2A6 PSMB8 ARID3A IFITM2 SCAND1 TPCN1 FAM117A SH3KBP1 LPXN KCTD12 DOK3 IFNGR2 SAT1 GDPD3 BTG1 TAP2 SIPA1L1 RHOG ANXA2 SH3BGRL3 LGALS1 SQSTM1 TGFBR2 PLEC TGIF1 STARD10 CALML4 MYL12B SFT2D2
SESTO_RESPONSE_TO_UV_C6	0.0689252	0.212183	0.461402	1.4463	353	37	MMP9 TNC FDPS STK25 CD99 ATF4 GALE CKS1B TPBG RBP1 CYB5A HMGN2 RRAS SND1 ACO2
WOOD_EBV_EBNA1_TARGETS_DN	0.065372	0.204775	0.446558	1.44367	339	44	S100A8 P2RY6 EPB41L3 ADAP2 S100P PTGS2 PSMB8 IDI1
NABA_ECM_AFFILIATED	0.054049	0.18072	0.421151	1.44363	286	59	C1QTNF1 MUC21 LGALS9 ANXA9 SEMA7A LGALSL ANXA3 SEMA6A SEMA4B SDC4 ANXA1 ANXA6 SEMA6C ANXA2 ANXA11 LGALS1 SEMA4D
KEGG_STEROID_BIOSYNTHESIS	0.093605	0.259804	0.560082	1.44327	463	15	CYP27B1 DHCR7 SQLE EBP LSS FDFT1 TM7SF2
PECE_MAMMARY_STEM_CELL_UP	0.0259233	0.108145	0.370211	1.44146	145	125	KRT6B SERPINA3 SOCS3 CSTB KRT17 KRT16 TUBA4A TUBB4B TUBB2A LAMB3 RPLP2 LAMTOR2 DDR1 RPS26 RPL22 EHD4 TBCA RPL18A PTMA TRAPPC5 SMARCA4 AK1 RPSA COX4I1 ACTG1 CLTB DUSP7 RPL8 PET100 DDX24 MARS IL4R PRDX2 TIMM8B RPL7A KRT8 EDF1 MT2A RPS14 EEF1D RPL36AL RPS18 DYNLL1
REACTOME_HEDGEHOG_ON_STATE	0.0439682	0.156854	0.402889	1.43967	237	74	PSMB9 PSMB8 PSME2 EVC2 PSMB7 PSME1 PSMC3 PSMD2 RBX1 PSMD8 GPR161 PSMB10 PSMD14 GAS8 UBC PSMA5 PSMD9 PSMF1 PSMC4 PSMB5 PSMD3 PSMB6 PSMD4 PSMA6 NUMB PSMD7 PSMA7 UBB
HAHTOLA_SEZARY_SYNDROM_UP	0.0455972	0.160421	0.406898	1.43966	246	70	MMP9 S100A12 CSGALNACT1 S100P CES1 SLC25A37 STAT1 CD55 TRIB1 PNP THOC5
BIOCARTA_TNFR1_PATHWAY	0.074489	0.222739	0.482554	1.43734	378	29	TNF TRAF2 DFFB
BRUINS_UVC_RESPONSE_VIA_TP53_GROUP_B	0.00312012	0.0212633	0.321993	1.43637	19	376	IL6 INHBA LIF HBEGF KRT4 NFKB2 NFKBIZ XDH LCN2 BPIFA1 SERPINB2 DRAM1 ADRB2 PLAUR FOSB ERCC5 ENO3 PTGS2 EREG ETS1 SEMA7A EPHA2 FNDC4 GRB14 SLC10A6 ANXA3 BTG3 PLK3 F3 ARG2 IL15RA MXRA8 RYR1 DUSP1 LAMB3 TJP3 MAP2K3 ANXA1 NDRG4 NUAK2 TNFSF12 ELOVL1 MAFK LRRC27 SAT1 SHISA5 C11orf24 TAP2 UBE3D CELSR3 C15orf39 FHL3 P2RX4 PGM3 ACAD8 OSBPL5 SMIM12 TSPAN13 NFYC SLC12A4 SLC35A2 SNRPD3 ZNF688 QSOX1 NINJ1 TRI…
REACTOME_DEGRADATION_OF_BETA_CATENIN_BY_THE_DESTRUCTION_COMPLEX	0.0436947	0.15619	0.398545	1.43567	236	77	PSMB9 PSMB8 PPP2R5B PSME2 PSMB7 MYC PSME1 PSMC3 PPP2R1A PSMD2 RBX1 PSMD8 PSMB10 PSMD14 UBC PSMA5 PSMD9 PSMF1 PSMC4 PSMB5 TCF7L1 PSMD3 PSMB6 PSMD4 PSMA6 AXIN1 PSMD7 PSMA7 UBB
VANHARANTA_UTERINE_FIBROID_DN	0.0672543	0.208477	0.441663	1.43382	350	45	BIRC3 MAFF C1R C1S NAMPT ATF3 HSPA1A HIVEP2 TRIB1
ONO_AML1_TARGETS_DN	0.0938958	0.259921	0.54247	1.432	462	17	SOCS3 RUNX3 SOCS2 IGFBP4 ITGAE IL4R CD81
RICKMAN_METASTASIS_DN	0.0091347	0.0499541	0.339238	1.43176	54	227	IFITM1 PSMB9 TYMP HELZ2 RHOF RHOV PAX8 PTGS2 SPRR1B KRT17 PML MAPK12 TAP1 MIR205 AMPD3 PTAFR GNA15 CDCP1 GJB3 ADAMTSL4 MAPK11 GBP1 NUAK2 SLC16A3 NLRP1 SLC19A1 FARSA SCO2 MOB3A TAP2 SPATA24 OGDH C15orf39 RHOG BSG DAPK3 CKMT1B MAP2K2 R3HDM4 AP3D1 TAGLN2 SH3BGRL3 TUFT1 GUK1 FZR1 CLK3 S100A6 MYD88 DUSP7 TBC1D10A CAPG SH3GLB2 PKM GTPBP1 RNF19B DNM2 SFN TNPO2 RNH1 ST6GALNAC4 CENPT NAV1 STARD10 S100A11 …
MOOTHA_MITOCHONDRIA	0.00296181	0.0203006	0.321122	1.43172	18	374	BCL2A1 SOD2 CYP27B1 TYMP SLC25A37 BIK VAV1 DDX28 SBNO2 BID TST SLC25A28 BDH1 ARG2 NDUFB8 CYP2E1 MPST MRPL12 SHB PYCR1 ALAS1 MRPL17 MTHFD2 MRPS7 POLG2 MAOA GCDH FXN TUFM CD40 FARSA TIMM22 CRY1 ABCB8 COX17 SLC25A23 HTRA2 MRPS34 MRPS2 MRPL18 SHMT2 IDH3B ACAD8 CKMT1B CYC1 TOMM40 DHODH RAN MRPS17 PC CAD TSFM PIN4 MDH2 PCK2 SDHB MRPL46 GOT2 ABCF2 POLRMT FIBP ALDH2 ATPAF2 COX4I1 CYBA POLG CLN3 MTHFD1 ND…
CHARAFE_BREAST_CANCER_BASAL_VS_MESENCHYMAL_UP	0.032013	0.12462	0.37511	1.43162	176	112	PDZK1IP1 S100A8 SERPINA3 LCN2 S100P FOSB TLCD1 SLPI KRT16 SLC11A2 MIR205 SH3YL1 CBLC GJB3
LIM_MAMMARY_STEM_CELL_DN	0.00394695	0.0254415	0.322968	1.43153	24	354	PDZK1IP1 TNF TNFAIP2 STAT5A IFI35 KYNU BCL3 TGM2 PODXL SULT2B1 BIK ZSWIM4 DHX58 PSMB8 SPDEF MIF4GD GJB2 ISG20 C11orf71 TST GABRP DTX3L MYH14 STAP2 CHCHD5 BDH1 ALDH1A3 SIGIRR CBLC SLC37A1 TPCN1 KLK11 DHCR7 RAB11FIP1 TJP3 ALKBH6 POLB ATP1B1 ORAI1 NUDT1 PSME1 DAPP1 SLC44A4 IFNGR2 MRPS21 GALE CA2 LGALS3BP TMPRSS13 LIPH KRT18 HAGH PI4K2B OPLAH LYPD3 IDO1 CREB3L4 GRHL1 CRB3 CLDN1 CORO2A P2RX4 RPL22 SNX…
NGO_MALIGNANT_GLIOMA_1P_LOH	0.100262	0.272251	0.555305	1.43096	496	15	ENO1 ANXA2 RPSA P4HB ECHS1 TPM3 PGK1 VIM PARK7 STMN1 GAPDH TPM4
YANG_BCL3_TARGETS_UP	0.0110073	0.056967	0.339468	1.42996	65	224	IL6 MX1 TNF IRF7 PLAT MMP13 PSMB9 EDN1 IFI35 C1R EPB41L3 IFIT3 SERPINB1 SERPINB2 KRT23 ENO3 ENKD1 LIPE DHX58 ANGPTL4 DDX58 PSMB8 GCH1 HERC6 GLRX DTX3L TAP1 UBE2T UBE2L6 UBA7 FADS3 TNNT1 OASL PARP14 AKAP12 LRRC27 CTSC CD55
MENSE_HYPOXIA_UP	0.0396667	0.146333	0.385273	1.42995	218	92	SOD2 MAFF LOX ANGPTL4 VEGFA NAMPT ENO2 PPP1R15A CEBPB ATF3 HK2 LARP6 PPFIA4 ZBTB25 OSMR JMJD6 PLOD2 LCORL CLPB STC2 PFKFB4 PFKFB3 CLK3 SERGEF BHLHE40 ERICH1 GPI HILPDA INSIG2 ANG
ZHAN_V1_LATE_DIFFERENTIATION_GENES_UP	0.0801812	0.233737	0.487314	1.42871	406	27	BIRC3 TNFAIP3 AMPD3 B4GALT1 IFNGR2
REACTOME_SPRY_REGULATION_OF_FGF_SIGNALING	0.0999594	0.27207	0.546254	1.42811	492	16	MAPK3 SPRY2 PPP2R1A UBC SRC MKNK1 UBB
BHATI_G2M_ARREST_BY_2METHOXYESTRADIOL_DN	0.0420382	0.15225	0.38949	1.42789	230	86	CCL20 IL1A P2RY2 AMPD3 TRIB3 PYCR1 LARP6 LENG1 MTHFD2 ATF4
REACTOME_P75NTR_SIGNALS_VIA_NF_KB	0.102078	0.275179	0.554061	1.42775	505	15	NFKBIA NFKB1 UBC MYD88 SQSTM1 RELA UBB IRAK1 IKBKB
KEGG_TGF_BETA_SIGNALING_PATHWAY	0.0620989	0.198619	0.42057	1.42755	328	56	TNF INHBA BMP2 MAPK3 FST E2F4 SMAD3 THBS3 MYC PPP2R1A RBX1 ID1 SMAD7
VANLOO_SP3_TARGETS_DN	0.0595104	0.192096	0.416369	1.42724	315	59	PDZK1IP1 MARCO GCAT CAMK1 GLRX CD82 FUOM RPP40 MAOA CHCHD4 LIPH P2RX4 SERPINB6 MFSD10
CHIARADONNA_NEOPLASTIC_TRANSFORMATION_KRAS_CDC25_DN	0.0729448	0.219634	0.449124	1.42639	377	40	SAA1 CXCL6 C3 LOX SLPI TNC PTGS2 BTG3 CEBPB LTBP2 OSMR DDR1
PICCALUGA_ANGIOIMMUNOBLASTIC_LYMPHOMA_UP	0.0277532	0.113524	0.364101	1.42576	156	129	IFI27 MMP9 CFB C3 PLA2G4C C1R C1S IRAK3 ADAMTS9 SAMD9L IL33 TNC TAGLN COL12A1 GPRC5B PGF KCTD12 PDPN NAGK CTSC FN1 OSMR ABCC3
REACTOME_AXON_GUIDANCE	0.00371402	0.0243354	0.317217	1.42571	23	412	MMP9 RND1 ITGB3 PSMB9 NRCAM EFNA1 COL9A2 TUBA1C TUBB3 TUBA1A ITGA5 PSMB8 SEMA7A EPHA2 TUBA1B MAPK12 MAPK3 TUBA4A MYH14 SEMA6A TUBB4B TUBB2A PSME2 LYN PRKCQ PDLIM7 SH3KBP1 MAPK11 PSMB7 CDK5R1 CNTNAP1 DLG4 PSME1 PIK3CD MYO10 RPLP2 PSENEN PSMC3 PSMD2 FYN RPS26 MAP2K1 RBX1 ABL1 PFN1 DOK4 GAB2 RHOC ROBO3 RPL22 MSN FARP2 PSMD8 MAP2K2 EPHB4 ARTN RPS6KA1 PSMB10 RPL18A TUBB6 PSMD14 HSP90AB1 TRIO UBC MYH9 …
REACTOME_INTERLEUKIN_12_FAMILY_SIGNALING	0.0733359	0.22044	0.447372	1.42451	378	41	SOD2 SERPINB2 STAT1 PSME2 MSN ANXA2 MTAP SNRPA1 P4HB SOD1 STAT3 TYK2 CFL1 JAK1 ARF1 TALDO1 PPIA AIP PITPNA JAK2
BOYAULT_LIVER_CANCER_SUBCLASS_G56_DN	0.1047	0.279019	0.552516	1.42377	518	15	MAFF IER3 TRIB1 LGALS3BP AGPAT2 QSOX1 BHLHE40 IL4R HPS5
PEDERSEN_METASTASIS_BY_ERBB2_ISOFORM_4	0.0445626	0.158287	0.390396	1.42333	242	83	MYEOV TUBA1A ASS1 ST3GAL5 TUBA4A TMEM45B FAM83A ULBP2 COL12A1 ANXA1 SLC16A3 IGSF8 MLLT11 LAMC2 ZBTB25 MAOA TTC9 SAT1 FN1 CA2 ABCC3 ARSJ DOCK4 SHC1 CCNYL1 S100A6 PRSS22 TIMP1 STEAP4 PHLDA2 EMP1
ZHANG_TARGETS_OF_EWSR1_FLI1_FUSION	0.0527286	0.177636	0.403395	1.42332	285	69	IFITM1 G0S2 CES1 PPFIA3 RUNX3 CEBPB CD99 CSRP1 CSNK1E MYC GRK5 MYO10 UAP1 STARD13 GPSM3 IGFBP4
ZIRN_TRETINOIN_RESPONSE_WT1_UP	0.100183	0.272251	0.538782	1.42226	493	17	PLAUR RARRES1 IGFBP3 SMAD3 AKAP12 COTL1 SNX8
REACTOME_HOST_INTERACTIONS_OF_HIV_FACTORS	0.0338251	0.129187	0.37136	1.42188	187	114	PSMB9 APOBEC3G PSMB8 RANGAP1 PSME2 PSMB7 PSME1 CDK9 PSMC3 PSMD2 FYN SEC13 RBX1 NUP93 RAN PSMD8 PSMB10 PSMD14 UBC PSMA5 PSMD9 PSMF1 HLA-A PSMC4 PSMB5 RAC1 PSMD3 PSMB6 PSMD4 PSMA6 AAAS PSMD7 PSMA7 UBB AP2S1 AP1M1 SEH1L ARF1 PSMD1 NUP62 POM121 PPIA AP1M2 PSMB4 PSMD13 PSMB3 NUP85 AP1B1 PSMA3 RANBP1 PSME3 BANF1
SPIELMAN_LYMPHOBLAST_EUROPEAN_VS_ASIAN_UP	0.00353955	0.0234191	0.315078	1.42156	22	429	LTB ZP3 CSTB STOML1 ERCC5 ENO3 LMO2 TUBA1A SLC2A6 FDPS CD74 MAPK12 ARID3A IFNGR1 TUBB2A NDUFB8 PSME2 RRP1 SCAND1 B4GALT2 TUBB MPST TAF5 PQBP1 CEBPB DHCR7 HK2 CSNK1E HMGCS1 B4GALT1 XRCC1 NUDT1 HSPA1A IFNAR2 CDK11B EBP FANCA DAPP1 MARCKSL1 ICAM3 LSS COPG1 FARSA RPLP2 RECQL4 GALE DUS1L STAT2 HAGH HMGB3 PMF1 DNAJB5 PFN1 TOMM40 MAP2K2 PIN4 TTF2 DAZAP1 LUC7L YBX1 PCK2 TBCA AKR1A1 PTMA FKBP2 SNRPD1 POLR…
CHEN_HOXA5_TARGETS_9HR_UP	0.0133717	0.0659535	0.342499	1.42074	78	197	BIRC3 TNFAIP3 IRF7 LIF MAFF NFKBIA RELB FOSB DUSP8 NEDD9 MTHFD2L PTGS2 NFKBIE ZNF222 VEGFA CREB5 DUSP5 F3 THSD1 CEBPB ATF3 PNRC2 SAT1 GEM CRY1
REACTOME_MAPK6_MAPK4_SIGNALING	0.0452962	0.159519	0.389542	1.42022	246	83	PSMB9 CDC42EP2 MMP10 PSMB8 PSME2 ETV4 PSMB7 MYC PSME1 AGO2 PSMC3 PSMD2 CDC42EP5 PSMD8 PSMB10 PSMD14 UBC PSMA5 PSMD9 PSMF1 PSMC4 PSMB5 MAPKAPK5 RAC1 PSMD3 PSMB6 PSMD4 PSMA6 PSMD7 CCND3 PSMA7 UBB
MCBRYAN_PUBERTAL_TGFB1_TARGETS_UP	0.0244202	0.103201	0.358115	1.41957	138	143	PLAT BPGM IER3 G0S2 TGM2 COL8A1 EHD1 TNC ETS1 VEGFA TUBA4A F3 TAGLN LIPG MARCKSL1 FN1 SOCS2 KRT18 PLOD2 COTL1 CDC42EP5 CYC1 ECM1 CLIC1 DUSP16 CYTH1 S100A6 GRB10 CDH11 CAPG BHLHE40 FOXA1
KAAB_FAILED_HEART_ATRIUM_DN	0.0293131	0.11722	0.361871	1.41951	165	130	IFITM1 SERPINA3 ZP3 IFITM3 PODXL ACTN1 IFNGR1 HDGF TAGLN MPST TMEM147 TNFAIP1 OSMR MAP2K1 RAN ADRM1 LDHA EIF3I LAGE3 SRI PSMD9 ACTB ZNF22 TGFBR2 TM9SF1 PSMB5 SDF2 STAT3 RBP1 OPTN
PID_P38_ALPHA_BETA_PATHWAY	0.0898251	0.251923	0.497272	1.41938	451	24	DUSP8 LYN DUSP1 MAPK11 MAP2K3 FYN SRC DUSP16 RAC1
MEISSNER_BRAIN_HCP_WITH_H3K27ME3	0.0565581	0.185975	0.405587	1.41862	303	66	TNFAIP2 RHCG BCL3 TMEM171 B4GALNT2 ALDH1A3 CBLC CDCP1 PCSK9 GRIN3B LTBP2 TLX1 MARCKSL1 HOXB7 KRT18 CRB3 NAGS TRPV4 SPINT1 GRB10 OVOL1
BIOCARTA_HER2_PATHWAY	0.0969234	0.266286	0.516619	1.41721	481	20	IL6 MAPK3 MAP2K1 SHC1 STAT3 RAF1
CHO_NR4A1_TARGETS	0.0956976	0.264297	0.510352	1.41653	475	21	BIRC3 PPP1R15A ATF3 ATF4 GRPEL2
PID_ARF_3PATHWAY	0.101335	0.273934	0.529378	1.41634	500	18	PLD2 ARFGAP1 ARFIP2 CYTH2 CLTB RAC1 GGA3 ARF1 GBF1 GOSR2
KIM_LIVER_CANCER_POOR_SURVIVAL_UP	0.0981855	0.268675	0.522374	1.41561	486	19	IGFBP3 F3 CTSC ALDOA PLOD2 PFKFB3 PKM LAMB1
HOFMANN_MYELODYSPLASTIC_SYNDROM_RISK_UP	0.101537	0.274273	0.529106	1.41561	501	18	IER3 STIP1 GDF15 TOM1 MALL CDK2AP2 HRAS GPRC5A
HOUSTIS_ROS	0.0860849	0.246321	0.475026	1.41492	437	29	SOD2 XDH GLRX SDC4 HMOX2 SOD1 PRDX2 TXNRD2 MT2A FTL PRDX4 GPX1 GPX4 SCAF4
HUANG_FOXA2_TARGETS_UP	0.0816526	0.236873	0.45573	1.41325	416	35	TNFAIP3 MAFF LAMP3 RELB FST TFPI2 FN1 SOCS2 PCK2 NRG1
HUANG_FOXA2_TARGETS_DN	0.0864294	0.246624	0.466181	1.41297	441	31	CXCL2 PLAT TGM2 PLAUR TNC SCEL COL6A1 CLIC3 CDH3 GALNT6 LOXL2
MEISSNER_NPC_HCP_WITH_H3K27ME3	0.102751	0.27591	0.528045	1.41277	507	18	ATP12A B4GALNT2 SIGIRR SCNN1G HOXB7 CRB3 CYP2S1
PID_ARF6_PATHWAY	0.089481	0.251579	0.490495	1.41221	449	25	ITGB3 EFNA1 ADRB2 EPHA2 ADAP1 GNA15
SMITH_TERT_TARGETS_UP	0.027079	0.111662	0.357026	1.41191	154	140	CXCL2 ADAM8 BMP2 TNC PTGS2 NFKB1 EPHA2 GK MICB DUSP1 ATF3 PYCR1 MTHFD2 CD55 BCL7B SHMT2 CYC1 ENOX2 HYOU1 WASF1 SMAD7 GPKOW NEK3 PSMD9 GNL2 PPP1R11 SNRPA1 DYRK4 GTF2E2 XBP1 MARS UBE2S PSMD4 JOSD1 TGIF1 PRRC2A ETV6 CLPP CCNA1 PSMD7 ZNF274 GOT1 ILF2 NELFE ALKBH1
REACTOME_ER_TO_GOLGI_ANTEROGRADE_TRANSPORT	0.0328448	0.126117	0.359691	1.41096	185	130	TUBA1C TUBB3 TUBA1A TUBA1B TUBA4A TUBB4B TUBB2A TGFA ARF4 CTSC CD55 COPG1 KDELR3 SERPINA1 PREB COPE ARFGAP1 SEC13 DYNC1I2 YKT6 TUBB6 TRAPPC5 SEC24A SEC24D GORASP1 SEC24C PPP6R1 SPTBN2 COG8 SPTBN1 TRAPPC10 RAB1B DYNLL1 ACTR1A DYNC1H1 LMAN2 ARF1 BET1 GOLGA2 KDELR2 SPTAN1 CTSZ CAPZB NAPA GBF1 DCTN1 DYNC1LI1
REACTOME_ASYMMETRIC_LOCALIZATION_OF_PCP_PROTEINS	0.0647834	0.203932	0.41144	1.41035	343	59	PSMB9 FZD8 PSMB8 PSME2 PSMB7 PSME1 PSMC3 PSMD2 PSMD8 PSMB10 PSMD14 UBC PSMA5 PSMD9 PSMF1 PSMC4 PSMB5 PSMD3 PSMB6 PSMD4 PSMA6 PSMD7 PSMA7 UBB
REACTOME_ABC_TRANSPORTER_DISORDERS	0.0628046	0.199711	0.407866	1.41013	334	62	PSMB9 PSMB8 PSME2 PSMB7 PSME1 PSMC3 PSMD2 PSMD8 PSMB10 PSMD14 UBC PSMA5 PSMD9 PSMF1 PSMC4 PSMB5 PSMD3 PSMB6 PSMD4 PSMA6 VCP PSMD7 PSMA7 UBB
SAKAI_CHRONIC_HEPATITIS_VS_LIVER_CANCER_DN	0.100945	0.273709	0.513948	1.40989	501	20	STAT5A SOCS3 STAT1 CEBPB ARID5A
HOLLERN_SOLID_NODULAR_BREAST_TUMOR_DN	0.0949921	0.262552	0.493765	1.40937	477	24	ICAM1 IFITM1 BMP2 ADAMTS9 RYR1 PDPN
REACTOME_JNK_C_JUN_KINASES_PHOSPHORYLATION_AND_ACTIVATION_MEDIATED_BY_ACTIVATED_HUMAN_TAK1	0.101749	0.274639	0.513452	1.40853	505	20	IRAK2 IKBKG UBC UBB IRAK1
ACOSTA_PROLIFERATION_INDEPENDENT_MYC_TARGETS_DN	0.050754	0.173272	0.388436	1.40851	275	80	STAT5A ADAM8 KYNU LMO2 AMPD3 ADAMTSL4 ARHGEF2 TNNT1 EPOR MYC KRT18 RHOG ARHGEF5 RHOC ID1 ST3GAL2 RAC2 SLC10A3 SHC1 GTF2F1 SEC24D STAT3 RAB13 S100A11 KRT8 TOR4A BCL2L1 PEX6 POLD4 SLC48A1 CAPN1 KLF6
GAVIN_FOXP3_TARGETS_CLUSTER_P2	0.0758766	0.225659	0.433856	1.40847	395	45	CCL20 SERPINB1 PADI2 BICC1 PSTPIP2 BTG1 SLFN5
PURBEY_TARGETS_OF_CTBP1_NOT_SATB1_UP	0.0140987	0.0686714	0.335579	1.40792	83	218	MMP9 SAA1 CXCL6 CXCL1 IER3 ATP12A PRSS3 SMTN LIPE CAMK1 CXCL16 KMO RFTN1 EVC2 PQBP1 HK2 PPIF PPFIA4 TRMU ACLY HDAC7 ASB6 SNAPC4 STAT2 ATP10A MRPS34 ARFGAP1 INSR ABL1 PFN1 SNX8 PTRH2 SYT17 KCNJ15 KPNA2 PORCN EBNA1BP2 GOLGA3 CHCHD6 GEMIN8 ATP11A IL18R1 KLK8 ACD ARFRP1 GDF15 MARK3 RNF4 SLC35E1 PDCD5 RNF114 PRKAG2 PPP6R1 PAPPA IMMP2L LTBP4 GALK2 POLR2J3
BURTON_ADIPOGENESIS_1	0.090891	0.25377	0.484863	1.40733	457	26	IL6 MAFF IER3 VEGFA ERRFI1 CEBPB
HOSHIDA_LIVER_CANCER_SUBCLASS_S3	0.0237032	0.101128	0.346198	1.40635	137	169	CFB SOD2 SERPINA3 CXCL2 IL32 NFKBIA IFIT1 C1R C1S ISG15 CES1 CSTB SLPI KMO ASS1 TST GCH1 BDH1 SHB HMOX2 ALAS1 ASL ANXA6 ITIH4 FANCA MAOA ICAM3 DRG2 CA2 SLC9A3R2 INSR PCK2 SDHB GOT2 NRG1 FKBP2 ALDH2 PAPSS2 SERPING1 MTHFD1
HU_GENOTOXIC_DAMAGE_24HR	0.0887097	0.250269	0.467906	1.40519	450	30	ISG15 TUBB2A MTHFD2 ATF4 HMGB3 DDR1 NABP1 ALDH18A1 DNAJA1 EEF2 UBAP2L SERPINB9 BANF1 RPL10A EIF4EBP1 RPL3 IARS HERPUD1 WDR83OS
REACTOME_SYNDECAN_INTERACTIONS	0.097933	0.268189	0.496699	1.40494	487	23	ITGB3 TNC ACTN1 SDC4 FN1
STONER_ESOPHAGEAL_CARCINOGENESIS_UP	0.0875222	0.248641	0.458424	1.40472	443	33	ADAMTS6 SH2D2A PPP1R15A TGFA PCSK9 MAP2K3 GPN2 BLOC1S4 PVR PSMA6 FTSJ3 SPSB3 CTTN
HOSHIDA_LIVER_CANCER_SURVIVAL_UP	0.070688	0.21575	0.414324	1.40458	374	55	PSMB9 NFKB2 IER3 SERPINB2 PODXL ANXA3 DUSP5 SERPINB8 ANXA1 TGFB1I1 DDR1 HDAC9 SP100 LPAR2 SLC7A1 TRIO
BRACHAT_RESPONSE_TO_CAMPTOTHECIN_DN	0.0867347	0.24719	0.455246	1.40455	441	34	IFITM1 STAT5A IFITM3 ENO3 TUBB HMGCS1 ENO1 SWI5 GPI SLC25A1 RSU1
WILCOX_RESPONSE_TO_PROGESTERONE_DN	0.0779746	0.229175	0.436166	1.40455	404	43	INHBA PLAU IGFBP3 MICAL2 PDLIM7 CSTA PIEZO1 FN1 NEFH L1CAM COL6A1 THBS1 CUX2 PLEC BDNF LOXL2 PRRC2A
REACTOME_SHC1_EVENTS_IN_ERBB2_SIGNALING	0.111719	0.292485	0.537067	1.40409	550	16	HBEGF EREG NRG1 SHC1
HERNANDEZ_MITOTIC_ARREST_BY_DOCETAXEL_2_UP	0.0782972	0.229368	0.430098	1.40354	411	46	SOD2 PLAT IL32 PLAU CSF1 ETV4 MARCKSL1 C11orf68
GINESTIER_BREAST_CANCER_20Q13_AMPLIFICATION_DN	0.0269237	0.111279	0.349952	1.4031	154	154	TNFAIP2 TNIP1 PODXL SBNO2 PML CCNJ DHX37 GTPBP2 NSUN5P1 LIMD2 DNHD1 SNAPC4 NSUN5 DGKZ DAZAP1 RPS6KA1 PHF11 ZMIZ2 ARHGAP17 XPO5 ASMTL-AS1 FANCL ITPR3 ZNF142 EIF4G1 ENGASE CYTH1 MYO9B CLK3 CCDC77 BAG6 FBXL19 PPARD CSNK2B TAPBP XPO6 DNM2 ANKLE2 BTN2A1 PRRC2A PTBP1 RNPS1 TYW5 CALML4 GRIPAP1 LARP1 TLN1 FURIN PGS1 MAD2L1BP NUP62 TRRAP FBXL18 RBM26 EHBP1L1 SRSF2 GBA2 QSOX2
PID_NFKAPPAB_ATYPICAL_PATHWAY	0.116805	0.301162	0.544312	1.40263	578	15	NFKBIA BCL3 NFKB1 SRC CSNK2B RELA
BROWNE_HCMV_INFECTION_24HR_UP	0.041267	0.150566	0.369605	1.40209	227	108	IFI6 ICAM1 CXCL2 NFKBIA CD83 BID ALDH1A3 EEF1A2 AGO2 GRPEL1 TOMM40 FKBP4 TSFM LRP8 TGIF2 MAP3K9 CLTB SNRPA1 BHLHE40 FOXA1 PSMD3 PPM1G GORASP1 PCGF3 CLPTM1 SEC23B TAF5L SS18L1 PARP2 MED22
REACTOME_ORC1_REMOVAL_FROM_CHROMATIN	0.0612509	0.196697	0.398452	1.40127	330	68	PSMB9 PSMB8 PSME2 PSMB7 PSME1 PSMC3 PSMD2 RBX1 PSMD8 PSMB10 PSMD14 UBC PSMA5 PSMD9 PSMF1 PSMC4 PSMB5 PSMD3 PSMB6 PSMD4 PSMA6 CCNA1 PSMD7 PSMA7 UBB
REACTOME_SEMA4D_INDUCED_CELL_MIGRATION_AND_GROWTH_CONE_COLLAPSE	0.106855	0.284124	0.517068	1.40123	529	19	RND1 MYH14 RHOC MYH9 SEMA4D
PID_ER_NONGENOMIC_PATHWAY	0.0926867	0.258171	0.461749	1.39953	473	31	MMP9 HBEGF GNA15 MAPK11 MSN SRC SHC1
RIZKI_TUMOR_INVASIVENESS_3D_DN	0.0206133	0.0912144	0.340751	1.3995	120	182	OAS3 IL32 LAMP3 BMP2 CD83 IKBKE DUSP4 RARRES1 LMO2 ENKD1 HPCAL1 POMZP3 ADAP1 IFNGR1 BDH1 UBE2L6 PRMT1 RRAD PWP2 UBA7 ZBTB17 FADS3 SLC16A3 HSPA1A PSME1 PIK3CD IDO1 RPP38 FASN PRSS21 PLTP SLC12A4 MYH9 LAGE3 AK1 MTHFD1 YWHAG HM13 MANF SEC24C VDAC1 DAB2 SSNA1 QARS MBTPS1 JAG1 CD81 PTBP1 TYK2
ACEVEDO_NORMAL_TISSUE_ADJACENT_TO_LIVER_TUMOR_DN	0.0111677	0.0575466	0.323889	1.39797	67	277	RND1 CAMK1 NFKB1 CDA SAMD4A TST TUBB4B EFHD2 PCOLCE2 LDLR FST NDUFB8 PPP1R15A FUOM SDC4 TNIP2 PSMB7 HMGCS1 OAF ATP1B1 PLEK2 NUDT14 MAOA VPS28 ICAM3 TRIM8 BOK TRIB1 CDK9 KCTD5 HAGH DHRS1 PNP FASN MOCOS SHMT2 ARNT IGFBP4 ACAT2 SNRNP25 FKBP4 NFYC AGPAT2 NINJ1 SDHB TM7SF2 PPM1F GOT2 MRPS26 NSFL1C ZNF511 ACTG1 PSMF1 MGRN1 WBP2 MEA1 FOXO4 DESI1 CPSF1 MANF EMP1 HADH PCBP2 SOD1 SLC25A1 QARS STARD10 CLPP …
WANG_BARRETTS_ESOPHAGUS_UP	0.0878115	0.248869	0.445955	1.39788	450	37	LGALS9 WNT4 MSLN HSD17B2 S100P ISG20 GLRX LYN CA2 PFN1 QSOX1 COL6A1 PRSS22 PLEC
MOREAUX_B_LYMPHOCYTE_MATURATION_BY_TACI_UP	0.0751085	0.224258	0.415869	1.39767	397	53	CXCL1 PDGFB POU2F2 PLAUR HYI PPFIA3 RAB11FIP1 MAP2K3 B4GALT1 PIK3CD MOB3A DDR1 RHPN1 HS3ST2 EPHB4 PHF1
REACTOME_ABC_FAMILY_PROTEINS_MEDIATED_TRANSPORT	0.0550475	0.182351	0.384174	1.39689	300	81	PSMB9 PSMB8 PSME2 PSMB7 PSME1 ABCB8 PSMC3 ABCC3 PSMD2 ABCG1 PSMD8 PSMB10 PSMD14 UBC PSMA5 PSMD9 PSMF1 PSMC4 PSMB5 PSMD3 ABCF1 PSMB6 PSMD4 PSMA6 VCP ABCA10 PSMD7 PSMA7 UBB ABCB10
MULLIGHAN_NPM1_MUTATED_SIGNATURE_2_DN	0.0726689	0.219173	0.411233	1.39585	384	56	EHD1 RRP9 FXYD5 LDLR GAS6 STK10 TUFM ACLY ALDOA DGKD C15orf39 ABCG1 ADAR BTN2A2 PPM1F LDHA WDR1 PES1 UBE2L3 EIF6 GPI QARS LTBP4 EEF1D EIF3D
REACTOME_BETA_CATENIN_INDEPENDENT_WNT_SIGNALING	0.0417416	0.151723	0.364424	1.39532	231	114	PSMB9 WNT4 FZD8 ROR1 PSMB8 PSME2 PSMB7 MYC PSME1 AGO2 PSMC3 PSMD2 PFN1 NFATC1 PSMD8 PSMB10 PSMD14 RAC2 UBC ITPR3 PSMA5 PSMD9 CLTB PSMF1 PSMC4 GNB2 PSMB5 RAC1 TCF7L1 PSMD3 WNT5B PSMB6 PSMD4 PSMA6 PSMD7 PSMA7 UBB AP2S1
KIM_TIAL1_TARGETS	0.0969267	0.266286	0.475855	1.39511	491	27	CSTB BDH1 TGFB1I1 SHMT2 SNRPD3 MVD COX4I1 ADSL MAD1L1 NOP10 NSMCE1
BIOCARTA_CASPASE_PATHWAY	0.107782	0.285951	0.508385	1.39463	535	20	BIRC3 DFFB
REACTOME_TICAM1_RIP1_MEDIATED_IKK_COMPLEX_RECRUITMENT	0.111448	0.292204	0.520939	1.39376	550	18	BIRC3 RIPK3 TICAM1 IKBKG UBC
RAMPON_ENRICHED_LEARNING_ENVIRONMENT_LATE_UP	0.111448	0.292204	0.520858	1.39355	550	18	CORO1A DLG4 DNPEP TBCA XBP1 CLPP CTTN MAP4 PSMB3 USP21 CALM3
RICKMAN_HEAD_AND_NECK_CANCER_A	0.090148	0.25209	0.444522	1.39339	462	37	CXCL5 NRCAM FABP6 COL9A2 GABRP PCOLCE2
KEGG_AMINOACYL_TRNA_BIOSYNTHESIS	0.0857198	0.245671	0.437485	1.39303	442	41	VARS FARSA PARS2 HARS NARS2 PSTK MARS2 SARS MARS GARS QARS CARS WARS2 WARS KARS TARSL2 SARS2 AARS2 TARS HARS2 IARS TARS2 AARS LARS2 RARS YARS
KEGG_GALACTOSE_METABOLISM	0.110484	0.291602	0.513942	1.39276	547	19	B4GALT2 HK2 B4GALT1 AKR1B1 GLA GALE PFKL PFKP GALT GALK2 HK1 PFKM
HSIAO_HOUSEKEEPING_GENES	0.00756144	0.0429283	0.313332	1.39077	47	359	IFITM1 SERPINA3 NFKBIA IFITM3 CSTB ISG20 RFTN1 CD74 DUSP1 HLA-B PSME1 ARF4 ATF4 RPLP2 ALDOA PSMD2 FYN RPS26 PFN1 DHPS SERPINB6 MSN PSMD8 FKBP4 ENO1 YBX1 TRAF4 ANXA2 RPL18A ANXA11 PTMA LDHA HSP90AB1 CLIC1 TAGLN2 UBC MPRIP MYH9 LGALS1 YWHAH RPSA COX4I1 ACTG1 SNRNP70 HLA-A ACTB SQSTM1 RPL35 RPL8 RPS11 PSMB5 SARS RAC1 EEF1A1 RPS15A XBP1 UBA1 CSNK2B PSMB6 GPS2 PCBP2 SOD1 STAT3 ECHS1 JOSD1 QARS RPL7A I…
WEST_ADRENOCORTICAL_TUMOR_DN	0.00789391	0.044209	0.313654	1.39025	49	354	ICAM1 C1QTNF1 C3 PLAT MAFF IFI35 IER3 WNT4 KYNU G0S2 C1R C1S PODXL FOSB PID1 SMTN IL33 RARRES1 RNF122 ARHGAP25 GCAT CAMK1 HYI LAMA2 EPHA2 RASIP1 CSF1 SEMA6A MICAL2 SLC25A28 IFITM2 AMPD3 TAGLN DUSP1 MPST RBFA CSRP1 HOPX NDRG2 ALAS1 SYDE1 LARP6 IRF1 AKR1B1 HDAC4 PLEKHO2 FERMT1 KLK5 CD55 GEM ST3GAL4 ARMC9 PLEKHO1 ATP10A DHRS1 OPLAH EIF2B4 DNAJB12 ASMTL ROBO3 ABCG1 IGFBP4
FONTAINE_FOLLICULAR_THYROID_ADENOMA_UP	0.0716435	0.217245	0.404011	1.38949	380	60	PAX8 MAPK15 SH3RF2 SEMA4B SLC29A2 UBA7 FAM174B CRLF3 ARMCX4 LGALS3BP HDAC9 TOMM40 ID1 RAD51B EIF4G1 RPS6KA2 FBXL16 DDX56 SWI5 BAG6 PPARD ECI1 GALT AMPD2 NR6A1 LRP5 PLXNB2 ARIH2 SETD5 FGFRL1 CTBP2 PTK2 CABIN1
KEGG_CYSTEINE_AND_METHIONINE_METABOLISM	0.104928	0.279418	0.486741	1.38933	527	24	SRM MPST AHCYL2 GOT2 LDHA MTAP DNMT3B APIP GOT1 ENOPH1 DNMT1
PAPASPYRIDONOS_UNSTABLE_ATEROSCLEROTIC_PLAQUE_UP	0.0880418	0.249126	0.436318	1.38932	454	41	SOD2 CXCL2 IFIT3 RARRES1 SLC39A8 SAT1 GALE CTSS
BONOME_OVARIAN_CANCER_POOR_SURVIVAL_DN	0.117802	0.303296	0.531086	1.38845	580	16	PAOX BOP1 LPAR2 ACOT7 MTAP EHMT2 CLN6 ASPSCR1 SRRT PRKD3 HNRNPU GRK6
FARMER_BREAST_CANCER_APOCRINE_VS_LUMINAL	0.014876	0.0714274	0.325267	1.38759	89	250	PDZK1IP1 S100A8 PI3 BST2 S100A9 CSGALNACT1 IFI35 SERHL2 KYNU ANXA9 HSD17B2 CES1 CSTB SLPI KMO ASS1 VEGFA MICB TUBA4A NAMPT ALDH1A3 ENO2 DHCR7 SMAD3 HMGCS1 GPRC5B PPIF OASL GGT1 POLG2 MAOA ACE2 TSTA3 MYO10 FDFT1 GALE PNP FASN EIF2AK2 CLDN1 ACAD8 IGFBP4
BOQUEST_STEM_CELL_UP	0.0315606	0.123307	0.347323	1.38621	180	149	CFB INHBA C3 SERPINA3 LIF C1R C1S LOX CES1 PID1 FEZ1 TNC ROR1 LAMA2 IGFBP3 F3 PCOLCE2 MXRA8 FST CEBPB MEG3 BICC1 HDAC4 LTBP2
GARGALOVIC_RESPONSE_TO_OXIDIZED_PHOSPHOLIPIDS_BLACK_UP	0.0993312	0.270979	0.461579	1.38619	504	30	CDC42EP2 SPRY4 GCH1 ERRFI1 TRIB3 SQLE CD55
BIOCARTA_PTDINS_PATHWAY	0.108395	0.287364	0.494592	1.38546	540	22	LYN ARHGEF2 PFKL RAC1 PFKP JAG1 AKT1 GSK3A ARF1 PFKM BAD
DACOSTA_UV_RESPONSE_VIA_ERCC3_UP	0.0119184	0.0603695	0.319664	1.38507	72	287	IFIT1 ISG15 EFNA1 HLA-F GCAT NFKBIE TST GCH1 STK25 CDC34 MICB TUBA4A TUBB2A IFITM2 PQBP1 PDLIM7 ATF3 GPRC5B ALAS1 ASL PPIF IRF1 TRIM25 TRIM21 HSPA1A PGF PLEKHO2 NSUN5P1 THAP3 EPOR MLLT11 GSTT2 NOP2 ICAM3 SAT1 SCO2 BTG1 PSMC3 PNP ALDOA LIN37 SHMT2 BSG DAXX PSMD8 PLTP AGPAT2 PSMB10 TM7SF2 YKT6 PLD3 EIF3I E2F1 TMED1 CDK16 MVD CLCN2 CLTB CLK3 HLA-A THBS1 SQSTM1 C2CD2L ZFPL1 MEA1 RPS15A TPBG SDF2 PVR …
MOOTHA_PGC	0.00772505	0.04358	0.31187	1.38444	48	363	INHBA SOD2 TYMP LCN2 BID GCH1 GLRX VEGFA GK CDC34 RANGAP1 CISD1 DUSP1 MAP2K3 NDRG4 PSMB7 NDRG2 CARHSP1 ALAS1 ATP1B1 PTGES2 UCK2 GTPBP2 MTHFD2 NECAP2 RUVBL2 CRLF3 UPP1 EEF1A2 GCDH PUS1 TUFM SAT1 GYS1 CA2 PLEKHO1 HMGB3 MRPS34 MRPS2 JMJD6 SLC12A7 MRPL18 MAP2K1 BSG GRPEL1 CYC1 TOMM40 CDK18 FAM214B MRPS17 NFYC MDH2 ENO1 NINJ1 PSMB10 ISCA1 SDHB MRPL46 LDHA UBC AK1 SRC ACOT7 PSMA5 GUK1 TWF2 AURKAIP1 SPI…
REACTOME_PROGRAMMED_CELL_DEATH	0.0309135	0.121577	0.344766	1.38389	177	156	BIRC3 PSMB9 BID PSMB8 MLKL TNFRSF10A MAPK3 RIPK3 PSME2 TRAF2 PRKCQ TICAM1 DFFB PSMB7 PSME1 PSMC3 PSMD2 DAPK3 PSMD8 PSMB10 TNFRSF10B PSMD14 E2F1 UBC PSMA5 YWHAH PSMD9 YWHAG PSMF1 PSMC4 PSMB5 PSMD3 DBNL PLEC PSMB6 SFN PSMD4 PSMA6 STAT3 APIP TLR4 PSMD7 AKT1 PSMA7 UBB BCL2L1 DYNLL1 BCAP31 TP53BP2 OCLN PSMD1 HIST1H1C SPTAN1 BAD VIM PSMB4 PSMD13 PSMB3 CFLAR CARD8 BAK1 CASP6 BBC3 PTK2 TP53
RIGGI_EWING_SARCOMA_PROGENITOR_UP	0.0140218	0.0685408	0.32334	1.38373	84	257	MMP9 ICAM1 IFITM1 BST2 HBEGF C15orf48 MMP13 NRCAM PLA2G4C IFI44 G0S2 MMP1 HSD17B2 CES1 PODXL TNFSF15 FZD8 EVA1C LMO2 TNC PTGS2 TRIB2 KMO SLC39A8 PADI2 KRT17 PPFIA3 GCH1 DUSP5 EFHD2 LINC00839 LAMB3 TGFA FADS3 TNNT1 SCNN1G PGF CDH4 UPP1 KBTBD8 GRK5 MARCKSL1 ENTPD3 MYO10
PLASARI_TGFB1_SIGNALING_VIA_NFIC_1HR_UP	0.120032	0.306826	0.529145	1.38338	591	16	IFITM1 IDI1 TATDN2 FLI1
CROMER_METASTASIS_DN	0.0667904	0.207399	0.389143	1.38264	359	72	DTX2 PRSS3 SMTN TUBA4A FLNB GJB3 SDC4 TICAM1 TRIM16 KLK10 NOP2 NOP16 MAST4 ALDOA PSMD8 FLAD1 TNFRSF10B UBE2M TTLL12 PA2G4 DUSP7 TPBG PFKP PLEC PHLDA2
STOSSI_RESPONSE_TO_ESTRADIOL	0.110375	0.291531	0.48836	1.38136	549	23	BIRC3 HYAL1 PDZK1 PTGS2 GRK5
WU_HBX_TARGETS_2_UP	0.115222	0.299025	0.503326	1.38075	572	20	CXCL1 GLRX STK25 MAP2K3 UCK2 HSPA1L PPP5C TGFB2
REACTOME_EPH_EPHRIN_MEDIATED_REPULSION_OF_CELLS	0.0935932	0.259804	0.434731	1.38068	484	40	MMP9 EFNA1 EPHA2 LYN PSENEN FYN EPHB4 SRC EFNA3 ACTG1 CLTB EFNB1 ACTB RAC1
REACTOME_CITRIC_ACID_CYCLE_TCA_CYCLE	0.1112	0.292204	0.492629	1.37996	554	22	OGDH IDH3B MDH2 SDHB ME3 IDH3A IDH3G CS SDHA ACO2 DLST
KEGG_GAP_JUNCTION	0.0804901	0.234254	0.407029	1.37985	426	55	PDGFB TUBA1C TUBB3 TUBA1A TUBA1B MAPK3 TUBA4A TUBB4B TUBB2A ADCY4 TUBB MAP2K1 MAP2K2 TUBB6 ITPR3 SRC MAPK7
SHIPP_DLBCL_VS_FOLLICULAR_LYMPHOMA_UP	0.090104	0.25209	0.428486	1.37982	467	43	BCL2A1 PSME2 CCT5 MTHFD2 TRAP1 SAT1 ALDOA ENO1 LDHA HSP90AB1 KPNA2 PKM PFKP P4HB CCT3 TFRC
REACTOME_SEMA4D_IN_SEMAPHORIN_SIGNALING	0.111178	0.292204	0.487712	1.37952	553	23	RND1 MYH14 RHOC MYH9 SEMA4D RAC1 RRAS MYL12B MYL6
NIKOLSKY_BREAST_CANCER_5P15_AMPLICON	0.122871	0.311662	0.527559	1.37923	605	16	CEP72 SLC12A7 ZDHHC11 CLPTM1L BRD9 NDUFS6 SDHA C5orf38 EXOC3 MRPL36 TPPP PDCD6 TRIP13
ZHENG_FOXP3_TARGETS_UP	0.117339	0.302321	0.508775	1.37876	581	19	MAP3K8 PRDM1 IFNGR1
SANSOM_APC_TARGETS_DN	0.0225424	0.0973383	0.332682	1.37796	132	195	CYP27B1 CHST2 CORO1A XDH IKBKE SULT2B1 VAV1 ERCC5 PAX8 SLPI ICAM5 CD82 SLC11A2 MYH14 PDE9A ARG2 FMNL1 ATP1B1 ANXA6 IRF1 CNTNAP1 SIPA1 GGT1 STK10 UPP1 PIK3CD NKIRAS1 ABR ST3GAL4 VAMP5 OGDH PLEKHO1 ABCC3 HAGH DHRS1 IDO1 GPSM3 MOCOS PCSK5 RHOC PC PLTP SLC27A4 RAC2 ITGAE PAPSS2 CLCN2 SMPD2 RFXANK CDKN2D GDI1 ABHD8 VDR WBP2 CYP2S1 GPR89A SYNPO ATP6V0B CNTROB NUMB CYB5A CCNA1 TGFB1 ACAA1 LTBP4 DGAT1
ZWANG_CLASS_1_TRANSIENTLY_INDUCED_BY_EGF	0.00807955	0.0450797	0.30708	1.37711	51	404	LIF SERPINB4 TLR2 PDCD1LG2 ADAMTS6 HSH2D PARP12 SERPINB2 ADRB2 SPRY4 DUSP4 NEDD9 EHD1 FOSL1 SLPI EIF5A2 TNC SMOX PLAU ANGPTL4 DDX58 EREG SEMA7A VEGFA KRT16 FAM83G PLK3 LDLR FST ENO2 SERPINB8 L1TD1 LYN LAMB3 VEGFC TGFA CDCP1 SDC4 GBP1 SMAD3 SHB MAP2K3 CSRP1 GPRC5B ARHGEF2 IRF1 SDR16C5 TRIM16 MYC SPRY2 LIPG PARP14 LAMC2 AKAP12 STK40 SAT1 BTG1 AGO2 PIM3 TNFAIP1 SOCS2 DGKD SLC12A7 DAPK3 ID1 EHD4 KCNJ…
WOOD_EBV_EBNA1_TARGETS_UP	0.054787	0.181995	0.367585	1.37608	300	98	ICAM1 C3 C1S PODXL TUBA1A STAT1 ASS1 SLC29A2 ANXA6 TRIM16 HSPA1A UCK2 MYC EEF1A2 CTSC LGALS3BP FASN NEFH HYOU1
LEE_LIVER_CANCER_MYC_DN	0.102201	0.275234	0.452243	1.37587	519	32	SERPINA3 KYNU G0S2 RARRES1 RBFA KLK5
FLECHNER_PBL_KIDNEY_TRANSPLANT_OK_VS_DONOR_DN	0.100331	0.272251	0.44056	1.37513	514	36	IL1B PAX8 LYN SQLE ABL1 FLI1 MKNK1 PPP1R10
GROSS_HYPOXIA_VIA_HIF1A_UP	0.0768372	0.22714	0.393072	1.37485	412	66	TLR2 CSF1 NDUFB8 SRM EXOSC1 CTPS1 TRIM21 ELOVL1 MOGS SLC19A1 SHMT2 LZTR1 NOP56 SRSF7 KPNA2 MGAT4B AKAP8 PSMB5 CCT3 TFRC
CERVERA_SDHB_TARGETS_2	0.0752212	0.224407	0.389581	1.37458	407	69	CXCL5 CFB CSGALNACT1 CREB5 MICB MICAL2 PCOLCE2 DUSP1 GPRC5B FSTL3 LTBP2
KEGG_SMALL_CELL_LUNG_CANCER	0.0707556	0.21575	0.384664	1.37454	382	74	BIRC3 NFKBIA PTGS2 TRAF3 NFKB1 LAMA2 LAMB3 TRAF2 MYC LAMC2 PIK3CD FN1 IKBKG TRAF4 E2F1 CKS1B LAMA3 PIAS4 RELA TRAF1 LAMB1 AKT1
REACTOME_REGULATION_OF_CHOLESTEROL_BIOSYNTHESIS_BY_SREBP_SREBF	0.0834747	0.240588	0.406555	1.37435	442	54	HELZ2 FDPS IDI1 DHCR7 HMGCS1 SQLE LSS FDFT1 FASN RAN NFYC TM7SF2 MVD SEC24A SEC24D SEC24C MBTPS1 INSIG2 SCAP
SIG_PIP3_SIGNALING_IN_CARDIAC_MYOCTES	0.0826727	0.239242	0.404212	1.37202	437	56	IFI27 CREB5 EBP MYC PIK3CD RPS6KA1 YWHAH SHC1 RPS6KA2 YWHAG SFN AKT1 GSK3A MTOR NOLC1 BCL2L1 TSC2 CREB3 PARD3 PAK4 BAD
REACTOME_KERATAN_SULFATE_KERATIN_METABOLISM	0.114206	0.297251	0.489788	1.372	569	22	CHST2 B4GALT2 B4GALT1 ST3GAL4 ST3GAL2 ST3GAL3 B4GALT6 B3GNT3 B4GALT3 GLB1L B4GALT4 HEXA
REACTOME_INTEGRIN_SIGNALING	0.121573	0.309141	0.506269	1.37197	602	19	ITGB3 RAPGEF3 FN1 SRC SHC1 CSK AKT1 TLN1
MYLLYKANGAS_AMPLIFICATION_HOT_SPOT_23	0.129157	0.323435	0.524219	1.3705	636	16	BIRC3 FLI1 PCSK7
COULOUARN_TEMPORAL_TGFB1_SIGNATURE_UP	0.054423	0.181461	0.364828	1.37008	298	100	CXCL1 PLAT CRCT1 IER3 BCL3 IKBKE DUSP4 GJA5 IFNGR1 IDI1 CLDN4 PDLIM7 CSNK1E TFPI2 SQLE
COLINA_TARGETS_OF_4EBP1_AND_4EBP2	0.0141192	0.0686714	0.3172	1.36964	85	278	CXCL6 C3 BST2 IRF9 PSMB9 IFI35 IFI44 PLSCR1 C1R C1S ISG15 IFITM3 PARP12 LCN2 TGM2 PAX8 ENO3 BID CAMK1 STAT1 PSMB8 NFKB1 CDC25B NAMPT UBE2T IFNGR1 F3 FST ENO2 RIPK3 SDC4 ATAD3A PWP2 ATP1B1 SLC16A3 TRIM25 BICC1 SMPDL3B IL1RN LTBP2 GLA PDPN AKAP12 PNRC2 GRK5 SHISA5 FMNL3 LGALS3BP VAMP5 DHRS1 PNP ASF1B
SCHLOSSER_SERUM_RESPONSE_UP	0.0601995	0.194018	0.367221	1.36922	331	95	LTB POU2F2 GRAMD1B ARHGAP25 WNT7A CD99 IRF1 SIPA1 ICAM3 GPSM3 RHOG CYBA MYO9B PPP1R11 CAPG GNB2 FGFR1 UBA1 TAPBP MAP4K4 STAT3 RELA S100A11 CSK TYK2 SCAP PI4KB CDK10 ADA STAT6 CRABP2 ERCC2 FLNA SPTAN1 CHD8 HTT PTK2B CBFA2T3 BRD2 CDKL1 PPP4C CSNK1G2 CNOT3 PITPNM1 ARPC4 ATP6V0D1 MAP3K7 DEPDC5
ICHIBA_GRAFT_VERSUS_HOST_DISEASE_35D_DN	0.111332	0.292204	0.471165	1.36758	560	26	VNN1 CES1 PDZK1
GAUSSMANN_MLL_AF4_FUSION_TARGETS_B_UP	0.136575	0.335355	0.53018	1.36622	676	15	PARP12 WNK3 RUNX3 ADAM12 BTG1
MARIADASON_RESPONSE_TO_CURCUMIN_SULINDAC_5	0.11641	0.300577	0.48748	1.36554	580	22	IFIT1 ATF4 AGO2 STC2 CKS1B BCL2L12 PSMB5 XBP1 PCBP2
KEGG_LEUKOCYTE_TRANSENDOTHELIAL_MIGRATION	0.079646	0.232556	0.386889	1.36508	431	69	MMP9 ICAM1 VAV1 NCF2 ACTN1 MAPK12 CLDN4 CD99 MAPK11 RAPGEF3 SIPA1 PIK3CD CLDN1 MSN RAC2 ACTG1 CYBA ACTB RAC1 MYL12A
REACTOME_ACTIVATION_OF_GENE_EXPRESSION_BY_SREBF_SREBP	0.0996517	0.271439	0.428683	1.365	514	41	HELZ2 FDPS IDI1 DHCR7 HMGCS1 SQLE LSS FDFT1 FASN NFYC TM7SF2 MVD
CAIRO_LIVER_DEVELOPMENT_DN	0.051681	0.17543	0.353834	1.36488	288	119	S100A8 C3 S100A9 HSD17B2 LCN2 CES1 GCAT ISG20 TST CTNS BDH1 SLC39A4 ANXA1 PDIA5 HMGCS1 IL1RN ITIH4 EBP GCDH SLC44A4 FKBP11 KDELR3 SERPINA1 FN1 HAGH UPK1B CLDN1
REACTOME_SIGNALING_BY_ERBB4	0.101312	0.273934	0.429689	1.36467	524	40	HBEGF STAT5A EREG ADAP1 DLG4 PSENEN NRG1 UBC SRC SHC1
WONG_ADULT_TISSUE_STEM_MODULE	0.00739734	0.0421979	0.29802	1.36363	48	499	CSF2 IL6 VNN1 ICAM1 LTB IRF7 SERPINA3 HBEGF IL1B SOCS3 NRCAM IER3 NFKBIZ NFKBIA RELB IFI44 C1R ISG15 IFITM3 TGM2 ADRB2 IFIH1 FOSB DUSP4 DUSP8 NEDD9 NKX3-1 LMO2 TNC GCAT PTGS2 SLC39A8 LAMA2 ACTN1 PIGR IGFBP3 GCH1 LGALSL CD1D BTG3 IFNGR1 F3 THSD1 RAB20 AMPD3 TAGLN DUSP1 ERRFI1 FLNB PPP1R15A CEBPB PRKCQ TRIB3 RRAD ATF3 NDRG2 GPRC5B SORCS2 STK10 LTBP2 DAPP1 SLC35E4 MARCKSL1 CD40 KDELR3 ARMCX4 GEM FN1…
NIKOLSKY_BREAST_CANCER_1Q21_AMPLICON	0.109756	0.290633	0.453945	1.36326	557	30	EFNA1 FDPS TRIM46 THBS3 FLAD1 CKS1B EFNA3 SHC1 EFNA4 FAM189B RUSC1 MRPL9 KRTCAP2 OAZ3 MTX1
REACTOME_ACTIVATION_OF_NMDA_RECEPTORS_AND_POSTSYNAPTIC_EVENTS	0.0895184	0.251579	0.406916	1.36311	473	52	TUBA1C TUBB3 TUBA1A CAMK1 TUBA1B MAPK3 TUBA4A TUBB4B TUBB2A GRIN3B DLG4 PRKAR1B RPS6KA1 PPM1F TUBB6 NRG1 KPNA2 SRC RPS6KA2
MORI_PRE_BI_LYMPHOCYTE_DN	0.0873915	0.248467	0.401427	1.36257	462	56	BIRC3 NFKBIZ SAMHD1 TRAF3 NFKB1 CD74 LYN PNRC2 SAT1 BTG1
PID_A6B1_A6B4_INTEGRIN_PATHWAY	0.10129	0.273934	0.424915	1.362	525	42	IL1A LAMA2 LAMB3 MST1R LAMC2 YWHAH SHC1 YWHAG RAC1 LAMA3 SFN LAMB1 AKT1
BASSO_B_LYMPHOCYTE_NETWORK	0.0489448	0.168283	0.34886	1.36155	275	127	IFITM1 LGALS9 QPCT TUBG1 MRPL12 PSMB7 ANXA6 CTPS1 UCK2 PMS2P1 RUVBL2 EPOR NOP16 SAT1 PSMD2 RPS26 CYC1 TOMM40 AHSA1 BYSL SP100 CRIP1 PSMD14 MAP1B CYLD HNRNPAB EBNA1BP2 LGALS1 EIF4G1 HDDC2 PES1 BHLHE40 PSMB5 DESI1 MYL12A UBE2S GARS
MOOTHA_HUMAN_MITODB_6_2002	0.011335	0.0581351	0.306391	1.36111	71	364	BCL2A1 SOD2 CYP27B1 SLC25A37 GCAT SBNO2 BID TST SLC25A28 BDH1 ARG2 NDUFB8 MPST MRPL12 PYCR1 ALAS1 PPIF HSPA1A MRPL17 MTHFD2 MRPS7 POLG2 MAOA GCDH FXN TUFM TRAP1 HCLS1 FARSA RPLP2 TIMM22 CRY1 ABCB8 COX17 OGDH HSPA1L MRPS34 MRPS2 MRPL18 SHMT2 IDH3B ACAD8 CKMT1B CYC1 TOMM40 DHODH MRPS17 PC TSFM PIN4 MDH2 PCK2 SDHB NRF1 MRPL46 GOT2 ABCF2 POLRMT FIBP ALDH2 COX4I1 CYBA POLG CLN3 MTHFD1 NDUFS2 DAP3 ME3 …
LU_TUMOR_VASCULATURE_UP	0.126659	0.319194	0.489838	1.35959	629	21	MMP9 ISG15 ADAP2 STC1 HOPX ADAM12
REACTOME_GLUCOSE_METABOLISM	0.0762978	0.226295	0.380293	1.35892	412	74	BPGM ENO3 ENO2 SLC37A1 HK2 PPP2R1A ALDOA SEC13 NUP93 PC PFKFB4 MDH2 ENO1 PCK2 GOT2 PFKL PFKFB3 ADPGK G6PC3 PKM PFKP GPI SLC25A1 AAAS GOT1 SEH1L HK1 PGK1 NUP62 PGAM1 POM121 PFKM
KEGG_TYPE_II_DIABETES_MELLITUS	0.115896	0.299761	0.468111	1.35871	583	26	TNF SOCS3 MAPK3 HK2 PIK3CD SOCS2 INSR
TSENG_ADIPOGENIC_POTENTIAL_UP	0.131452	0.327142	0.501337	1.3586	651	19	BPGM MAPK12 GJB3 TRIB3 UCK2 MTHFD2
VALK_AML_CLUSTER_11	0.115174	0.299025	0.448187	1.35843	588	31	IFITM1 KYNU ASS1 ST3GAL5 VEGFA FYN ALDH2 DUSP7 CISH DAB2 MYO5C
ZHONG_SECRETOME_OF_LUNG_CANCER_AND_ENDOTHELIUM	0.0965661	0.265873	0.410831	1.35715	508	49	CFB TUBA1C ANXA3 TUBB SDC4 EEF1A2 FN1 LGALS3BP SERPINB6 IGFBP4 MDH2 ENO1 LDHA YWHAG ACTB PPIB
LIN_APC_TARGETS	0.0863106	0.246624	0.394599	1.35712	458	60	IFITM1 TGM2 ETS1 HDGF CD99 GNA12 PFN1 HDAC3 L1CAM TPRA1 UBA1 SCAP ALG3 LY6E RAB1B ARHGDIA SEC61A1 BCAP31 CAPN1 PRKCSH GIPC1 SLC35B2 FLOT2 MMP14 EIF5A MTA1 CYB5R3 GET4 HNRNPA0 FBRS DEPDC5 NSMF POLR2A PKP3
MARTINEZ_RESPONSE_TO_TRABECTEDIN_UP	0.0911149	0.253998	0.398494	1.3571	482	57	CXCL3 IFITM1 IFITM3 IFITM2 ATF3 ANXA1 SAT1 CDC37 HDAC3 YBX1 GUK1 ITGAE
FAELT_B_CLL_WITH_VH3_21_UP	0.104207	0.278535	0.427038	1.35625	539	40	SBNO2 GNA12 E2F4 TOMM40 FAM214B YKT6 TOP3B CDK16 SRC EIF4G1 MYO9B PPP5C VDAC1 CLUH PRRC2A VCP SLC7A6 KDM5C PRKCSH CALR ARHGEF1 ZBTB48 BCR CNOT3 HMGA1
HOLLMANN_APOPTOSIS_VIA_CD40_DN	0.0263202	0.109545	0.323018	1.35542	156	217	MX2 IFITM1 PSMB9 PARP12 SERPINB1 IFIH1 HLA-F STAT1 PSMB8 ST3GAL5 SLC39A4 UBE2L6 NDUFB8 HLA-B CYB5R2 ZNF239 FAM174B SLC16A3 NUDT1 CDH4 FNDC3B PSME1 TSTA3 CTSC TIMM22 TAP2 LGALS3BP HOXB7 HDAC9 ABL1 GAB2 DNPEP NINJ1 ANXA2 PPM1F RPH3AL RRBP1 RTP4 NEK3 MYD88 NLRP2 ANXA2P2 ZNF22 RPL8 PKIG B3GALNT1 TRIM22 GUSBP11 S100A11 ARMCX6 ACOT9 SPTBN1 ZNF274 PNMA1 NOSIP SAV1 E2F6 EEF1D RPL36AL
BURTON_ADIPOGENESIS_PEAK_AT_16HR	0.10746	0.285309	0.42793	1.35517	555	39	SAA1 SERPINA3 ASS1 POLD1 ASF1B MRPL18 ECM1 ABCF2 IFRD2 ABCF1
ELVIDGE_HIF1A_AND_HIF2A_TARGETS_UP	0.110657	0.291842	0.434139	1.35509	567	36	CORO1A GCH1 SRM RRP12 RPP40 CCDC86 SOCS2 FLAD1 ABCF2 RRS1 RFK AUNIP CCND3 IDH3A SLC35B1 SLC35C1 ADAT1
REACTOME_SIGNALING_BY_RECEPTOR_TYROSINE_KINASES	0.0118334	0.0600242	0.305793	1.35479	74	351	MMP9 PLAT HBEGF ITGB3 STAT5A PDGFB SH2D2A COL9A2 DUSP4 VAV1 EREG STAT1 NCF2 LAMA2 VEGFA MAPK12 ADAP1 MAPK3 LYN LAMB3 VEGFC TGFA TRIB3 SH3KBP1 MAPK11 SHB CDK5R1 ADAM12 DLG4 PGF THBS3 MST1R SPRY2 LAMC2 FN1 PSENEN MLST8 PPP2R1A FYN INSR PCSK5 GAB2 COL27A1 WASF1 RPS6KA1 EPN1 NRG1 UBC ITPR3 SRC ATP6V1C2 SHC1 ACTG1 CYBA RPS6KA2 COL6A1 SPINT1 ACTB DUSP7 MKNK1 GRB10 THBS1 MAPK7 RAC1 FGFR1 LAMA3 GTF2F1 CY…
REACTOME_THE_PHOTOTRANSDUCTION_CASCADE	0.140916	0.341856	0.516144	1.34939	694	16	CNGB1 GUCA1B PRKCQ
RHODES_CANCER_META_SIGNATURE	0.0892256	0.251281	0.389222	1.34936	476	63	MMP9 PSME2 TUBB CCT5 MTHFD2 TSTA3 IFNGR2 ACLY TRAF4 PTMA LDHA KPNA2 SMARCA4 PSMC4 UBE2S MANF TGIF1
BIOCARTA_GLEEVEC_PATHWAY	0.130034	0.324495	0.481124	1.34774	648	22	STAT5A STAT1 MAPK3 MYC MAP2K1 AKT1 RAF1 FOS HRAS BAD JAK2 GRB2 BCR JUN
KEGG_CELL_ADHESION_MOLECULES_CAMS	0.0937795	0.259804	0.394503	1.34621	495	58	ICAM1 PDCD1LG2 NRCAM HLA-F ICOSLG CLDN4 CD99 HLA-B SDC4 CNTNAP1 CDH4 ICAM3 CD40
AZARE_NEOPLASTIC_TRANSFORMATION_BY_STAT3_DN	0.147468	0.352246	0.522177	1.34559	730	15	CCL20 CDA PTGES
DORN_ADENOVIRUS_INFECTION_12HR_UP	0.128577	0.323117	0.471114	1.34472	646	24	NFKB2 IFIT1 DDX58 EPHA2 ATF4 BCAR3 CYTH1 MFAP2 HIST1H2BK
VERRECCHIA_RESPONSE_TO_TGFB1_C5	0.139516	0.340077	0.49596	1.34403	691	19	ITGB3 ITGA5 EPHA2 DDR1
BREUHAHN_GROWTH_FACTOR_SIGNALING_IN_LIVER_CANCER	0.140372	0.340999	0.502327	1.34397	693	18	HBEGF TGFA SMAD7 TGFBR2 AXIN1 TGFB1
REACTOME_SIGNALING_BY_NOTCH4	0.0816553	0.236873	0.374236	1.3437	441	76	PSMB9 PSMB8 PSME2 SMAD3 PSMB7 PSME1 PSENEN PSMC3 PSMD2 RBX1 PSMD8 PSMB10 PSMD14 UBC PSMA5 PSMD9 PSMF1 PSMC4 PSMB5 PSMD3 PSMB6 PSMD4 PSMA6 JAG1 PSMD7 AKT1 PSMA7 UBB PSEN1 KAT2A PSMD1 PSEN2
PID_P53_DOWNSTREAM_PATHWAY	0.0595494	0.192096	0.348311	1.34357	332	119	BCL2A1 LIF PRDM1 BID TNFRSF10A EPHA2 IGFBP3 CD82 PML DUSP5 TAP1 ARID3A PLK3 DUSP1 TGFA PRMT1 ATF3
LEONARD_HYPOXIA	0.113259	0.295001	0.423691	1.34175	585	39	PDGFB EFNA1 VEGFA F3 DUSP1 TGFA SLC16A3 ALDOA JMJD6 STC2 PFKFB4 BHLHE40 PFKP PHC2 FOSL2 P4HA2
DARWICHE_PAPILLOMA_RISK_LOW_UP	0.0658879	0.205849	0.355651	1.34152	360	103	S100A8 LIF S100A9 IL1B IFITM3 SLPI SERPINB3 RYR1 SRM TGFA TRAF2 CSTA UCK2 NHP2 ARMC9 ID1 ENO1 NEK4 PFKL LDHA PMEPA1 CHST11 SFN PDCD5 JAG1 S100A11 ACOT9 EEF1D LY6E DYNLL1 FTL SLC35B1 NCL PGK1 PGAM1 PRRC1 HEXA H2AFZ
REACTOME_TRANSPORT_OF_BILE_SALTS_AND_ORGANIC_ACIDS_METAL_IONS_AND_AMINE_COMPOUNDS	0.109791	0.290633	0.413177	1.34134	572	45	RHCG SLC6A14 SLC13A5 SLC39A8 SLC10A6 SLC11A2 SLC39A4 SLC6A9 SLC16A3 SLC44A4
REACTOME_CELLULAR_RESPONSES_TO_STRESS	0.0172662	0.0800747	0.303947	1.34073	107	338	IL6 SOD2 IL1A PSMB9 TUBA1C TUBB3 TUBA1A PSMB8 ETS1 NFKB1 NCF2 TUBA1B VEGFA MAPK3 TUBA4A TUBB4B TUBB2A PSME2 CEBPB MAPK11 MAP2K3 PSMB7 HSPA1A PSME1 PSMC3 DEDD2 MLST8 HSPA1L PSMD2 MRPL18 SEC13 RBX1 ARNT NUP93 ID1 PHC1 PSMD8 FKBP4 HSPA12A STIP1 RPS6KA1 PSMB10 DYNC1I2 TUBB6 PSMD14 HSP90AB1 E2F1 UBC PSMA5 FZR1 CYBA RPS6KA2 PSMD9 PSMF1 HIRA MAPK7 PSMC4 CDKN2D ACD PSMB5 MAPKAPK5 PSMD3 EEF1A1 HIST1H4H PS…
CEBALLOS_TARGETS_OF_TP53_AND_MYC_DN	0.128949	0.323435	0.45272	1.33737	652	28	HBEGF KIF21B PLAUR IGFBP3 VARS
KANG_IMMORTALIZED_BY_TERT_DN	0.112631	0.294113	0.407459	1.33682	592	47	MMP9 TNFAIP3 MMP1 ALDH1A3 ZNF141 TFPI2 MGLL ADAM19 PPP2R2B
CHIARADONNA_NEOPLASTIC_TRANSFORMATION_CDC25_DN	0.0621275	0.198619	0.348209	1.33638	343	117	MSLN ADRB2 NEDD9 ENO3 DUSP1 TRIB3 CSRP1 NDRG4 CARHSP1 ARHGEF2 LAMC2 AKAP12 SLC35E4 ACP2 PNKD MYO1C VAMP5 RBMS2 SERPINB6 IGFBP4 PLTP ANXA11 CLIC1 ACOT7 GUK1 SRI ALDH2 PAPSS2 CAPG KLK8 ABHD8 BHLHE40 MEA1 DAB2 CYB5R1 ATP6V0B
ROYLANCE_BREAST_CANCER_16Q_COPY_NUMBER_UP	0.112671	0.294113	0.413341	1.33628	585	44	CNGB1 DBNDD1 KIFC3 NDRG4 KATNB1 ZNF276 FANCA DOK4 GINS3 GOT2 GAS8 CPNE2 AFG3L1P DEF8 PSMD7 CIAPIN1
BIOCARTA_ERK_PATHWAY	0.133454	0.330092	0.47233	1.33601	664	23	MAPK3 MYC MAP2K1 MAP2K2 RPS6KA1 DPM2 SHC1 MKNK1 STAT3 RAF1 HRAS
FONTAINE_PAPILLARY_THYROID_CARCINOMA_UP	0.110351	0.291531	0.405237	1.3351	580	48	SLPI TMEM45B ETV4 HCLS1 LGALS3BP KRT18 ABCC3 CLDN1 SCEL ECM1 KPNA2 DPP4 RPS6KA2 S100A6 CDH3 CCND3 ILF2 SNRPG CTTN
REACTOME_EPH_EPHRIN_SIGNALING	0.086828	0.247259	0.37181	1.33499	469	76	MMP9 EFNA1 EPHA2 MYH14 LYN PSENEN FYN EPHB4 MYH9 SRC EFNA3 ACTG1 CLTB EFNB1 ARHGEF28 ACTB RAC1 MYL12A EFNA4 CFL1 AP2S1 MYL12B ARPC3 PSEN1 MYL6 HRAS NCK2 PSEN2
MITSIADES_RESPONSE_TO_APLIDIN_UP	0.0171897	0.0799277	0.300953	1.33492	108	356	ICAM1 IFITM1 IRF7 HBEGF MAFF PDGFB NFKBIA CHST2 SH2D2A IFIT1 PLSCR1 ZP3 IFITM3 BCL3 FOSB FOSL1 KMO ISG20 ZNF222 ST3GAL5 PPP2R5B DUSP5 NAMPT BTG3 IDI1 ARG2 LDLR DUSP1 PPP1R15A CEBPB SMAD3 MAP2K3 NUAK2 POLB IRF1 NLRP1 OASL PMS2P1 GLA ARF4 TRIB1 GEM PFDN2 CTSS JMJD6 DENND3 ABCG1 PGM3 NAT9 SLC35A2 YY1AP1 SPATA2 PHF1 TUFT1 SRC ELK3 PDE8A PFKFB3 RPS6KA2 CLK3 CCNDBP1 SQSTM1 PPP1R10 VDR GTPBP1 ZNF571 DDX…
PID_SHP2_PATHWAY	0.117897	0.303322	0.42148	1.33475	609	39	IL6 PDGFB STAT1 VEGFA IFNGR1 MAP2K1 GAB2 MAP2K2
REACTOME_DEATH_RECEPTOR_SIGNALLING	0.0641162	0.202804	0.343238	1.33453	361	123	TNF BIRC3 TNFAIP3 NFKBIA VAV1 NFKB1 TNFRSF10A TRAF2 ARHGEF2 ARHGEF35 ABR IKBKG PSENEN ARHGEF5 HDAC3 AATF TNFRSF10B TRIO SHARPIN CYLD UBC ARHGEF16 SMPD2 MYD88 SQSTM1 RAC1
BRUINS_UVC_RESPONSE_VIA_TP53_GROUP_A	0.0105327	0.0550694	0.293073	1.33391	68	474	IFI44L PDZK1IP1 CFB SERPINA3 MMP13 TEPP MAP3K8 IER3 KCNJ2 KYNU G0S2 IFITM3 PRSS3 PRELID2 ADAMTS9 ATG16L2 TMEM88 ASB2 FOSL1 SLPI TNC ITGA5 UNKL MLKL RASIP1 PPFIA3 FAHD2A KRT16 MXD3 BDH1 SLC39A4 UBE2L6 DBNDD1 RYR1 SIGIRR CLDN4 CEBPB PRKCQ TRIB3 SH3KBP1 DHCR7 RAB11FIP1 CSTA ATF3 CSRP1 RNF208 MATN3 FADS3 TNNT1 BICC1 LPXN UCK2 C19orf44 ANKRD22 LIPG PPP2R2B TMEM150A GLA MAOA ACE2 EEF1A2 TTC9 SLIRP SLC4…
REACTOME_SIGNALING_BY_HEDGEHOG	0.0625778	0.199345	0.343	1.33348	351	124	PSMB9 TUBA1C TUBB3 TUBA1A PSMB8 TUBA1B TUBA4A TUBB4B TUBB2A PSME2 ADCY4 EVC2 PSMB7 PRKAR1B PSME1 PSMC3 PSMD2 RBX1 PSMD8 GPR161 PSMB10 TUBB6 PSMD14 GAS8 UBC PSMA5 PSMD9 PSMF1 PSMC4 PSMB5 PSMD3 PSMB6 P4HB PSMD4 PSMA6 IFT122 NUMB VCP PSMD7 PSMA7 UBB SYVN1
GYORFFY_MITOXANTRONE_RESISTANCE	0.13104	0.32668	0.462985	1.333	658	25	TNFAIP3 MAFF LAMA2 IFNGR1
WANG_RESPONSE_TO_BEXAROTENE_DN	0.14644	0.352147	0.498203	1.33293	723	18	SERPINA3 MMP1 LYN HYAL3
SCHUHMACHER_MYC_TARGETS_UP	0.0851259	0.244557	0.368206	1.33249	462	79	BOP1 NAMPT SRM PYCR1 VARS ZNF239 CTPS1 TBL3 UCK2 MYC FXN CTSC TRAP1 FASN NEFH DHODH CAD FKBP4 LRP8 LDHA RRS1 EBNA1BP2 MTHFD1
CEBALLOS_TARGETS_OF_TP53_AND_MYC_UP	0.146169	0.351969	0.491689	1.33246	724	19	FOSB MTHFD2 MYC CD55 UAP1 SRSF7 NEK3
FARDIN_HYPOXIA_11	0.129057	0.323435	0.439389	1.33176	659	31	TNIP1 ANGPTL4 IGFBP3 VEGFA BTG1 PFKFB4
MEISSNER_NPC_HCP_WITH_H3_UNMETHYLATED	0.0291439	0.116805	0.313823	1.33102	175	238	BIRC3 TNFAIP2 RHCG STAT5A CWH43 RASSF10 IRAK3 CD83 BCL3 TMEM171 GPR176 KCNG1 MMP25 CXCL16 ASS1 SLC39A8 FAM83G OLFM2 GJB6 AFAP1L1 CBLC CDCP1 PCSK9 GRIN3B NDRG2 TTC22 FADS3 LARP6 SLC16A3 TRIM25 PRKAR1B FSTL3 CPNE7 PARP14 LAMC2 EEF1A2 PPP1R3B C17orf97 OSMR VAMP5 KRT18 MEX3A MOCOS HS3ST2 PPM1J CDK18 C1orf115 BSPRY SH3D21 NIPAL4 HSPA12A ARTN LTB4R2 S1PR3 ANXA11 SLC13A3
BIOCARTA_TPO_PATHWAY	0.142771	0.345417	0.485177	1.33096	709	20	STAT5A STAT1 MAPK3 MAP2K1 SHC1 STAT3 RAF1 FOS HRAS JAK2 GRB2 JUN RASA1
ROY_WOUND_BLOOD_VESSEL_DN	0.147379	0.352246	0.491039	1.3307	730	19	SLC6A14 S100P GABRP ATP1B1
ROVERSI_GLIOMA_COPY_NUMBER_UP	0.097456	0.267293	0.383659	1.33008	520	63	RELB BCL3 FOSB CEACAM19 NAMPT CBLC NSUN5P1 ACP2 PSMC3 GEMIN7 TOMM40 TSPAN13 DGKZ ABCF2 UBE2M GALNT6 ZNF584 PRKAG2 SIPA1L3 CLPTM1 TRIM28 ERCC2 SLC35C1 ZNF408 PTPRJ ERCC1 PEX16
INGRAM_SHH_TARGETS_DN	0.115926	0.299761	0.407549	1.32996	609	46	C3 DRAM1 SLPI TUBA1A ANGPTL4 EREG GLRX GAS6 GNA12 IL1RN MRPL54 CDC37 DAXX
QI_PLASMACYTOMA_DN	0.0899686	0.251983	0.370368	1.32981	486	76	SLPI IGFBP3 VEGFA MYH14 UBE2T ETV4 CSNK1E MYC LAMC2 EEF1A2 RABGGTA TRIB1 STAT2 LYPD3 BSG IPO4 FARP2 LZTR1 ARFIP2 RNF25 XBP1 TIMP1 PVR P4HB MFAP2 TBRG4 LAMB1 FSTL1 MYBBP1A P4HA2 SEC61A1 SND1 KAT2A
BOCHKIS_FOXA2_TARGETS	0.023794	0.101319	0.306313	1.32906	145	292	IL6 SAA1 SERPINA3 C1R ISG15 LRG1 EFNA1 CES1 GCAT ZSWIM4 STARD5 TST PIGR CD82 GK UBE2L6 LDLR LYN CYP2E1 EVC2 KLK11 DHCR7 VARS ALKBH6 KATNB1 NDRG2 ZBTB17 KLHL18 PSME1 MAFK PLD2 ATF4 TSTA3 TRAP1 COPG1 EMC9 SERPINA1 FDFT1 PFDN2 GYS1 STAT2 COA4 HSPA1L HAGH DHRS1 STARD13 MRPS2 WDR46 PLOD2 IGFBP4 QSOX1 PLEKHG3 PSMB10 PA2G4 HIVEP1 IFI27L2 CISH ABHD8 PES1 VDR KIF9 TEX261 HM13 RNF4 TTC7A PANX1 MAFG LRRK1 P…
TURASHVILI_BREAST_DUCTAL_CARCINOMA_VS_LOBULAR_NORMAL_DN	0.125389	0.316442	0.423743	1.32826	643	37	SAA1 FOSB PDZK1 PIGR KRT17 GABRP MIR205 TAGLN CYB5R2 ATF3 ANXA1 MAOA
REACTOME_INTERLEUKIN_12_SIGNALING	0.123904	0.313358	0.425182	1.32713	635	36	SOD2 SERPINB2 PSME2 MSN ANXA2 MTAP SNRPA1 P4HB SOD1 TYK2 CFL1 JAK1 ARF1 TALDO1 PPIA AIP PITPNA JAK2
BANDRES_RESPONSE_TO_CARMUSTIN_MGMT_24HR_DN	0.140653	0.34145	0.473722	1.327	701	22	ICAM5 ACTN1 IKBKG HAGH PFN1 ARTN GTF2F1 HADH TRAF1 GOLGA2 TSPAN4
REACTOME_TRANSCRIPTIONAL_REGULATION_BY_RUNX2	0.076361	0.226295	0.352589	1.32516	417	101	MMP13 PSMB9 BMP2 STAT1 ITGA5 PSMB8 MAPK3 PSME2 PSMB7 HDAC4 PSME1 PSMC3 PSMD2 RBX1 ABL1 HDAC3 PSMD8 PSMB10 PSMD14 UBC SRC PSMA5 PSMD9 PSMF1 PSMC4 PSMB5 PSMD3 PSMB6 PSMD4 PSMA6 PSMD7 AKT1 PSMA7 UBB
REACTOME_METABOLISM_OF_NUCLEOTIDES	0.0882677	0.249568	0.365432	1.3251	479	80	TYMP SAMHD1 XDH GDA CDA GLRX AMPD3 CTPS1 NUDT1 UCK2 UPP1 ENTPD3 PNP DHODH CAD CMPK1 AK1 GUK1 IMPDH1 ADSL DCTPP1 GART APRT AMPD2 ADA ENTPD6 NT5E NME4 AK2 NUDT5 GPX1
CHENG_IMPRINTED_BY_ESTRADIOL	0.0903392	0.252427	0.367818	1.32498	489	77	IRAK2 C22orf23 FZD8 SLC25A19 PDE9A RUNX3 TP53RK MRPS2 LCMT1 MAP2K2 YBX1 TMEM102 PAPSS2 WDR1 CLK3 DDX56 CLUH ZNF420 MAD1L1 TOR4A SPTBN1
SAFFORD_T_LYMPHOCYTE_ANERGY	0.105898	0.281789	0.391876	1.32473	561	54	IER3 CSF1 GCH1 MYH14 KIFC3 TP53RK MICA MARCH2 MYO1C DDR1 FYN MMD NFATC1 PFKP ETV6 HSPA1B JUP DUSP6 MYO1E FURIN ZFP36L1 OAZ3 ZNF629 NR4A2
NAKAYAMA_SOFT_TISSUE_TUMORS_PCA2_DN	0.131093	0.32668	0.435063	1.3236	666	32	IFI44L BST2 G0S2 CES1 FOSB DUSP4 LIPE ANGPTL4 RAPGEF3 TFPI2 MAOA
REACTOME_METABOLISM_OF_STEROIDS	0.0745375	0.222739	0.349608	1.32256	410	105	CYP27B1 HELZ2 HSD17B2 FABP6 HSD11B1 STARD5 FDPS IDI1 DHCR7 HMGCS1 AKR1B1 SQLE EBP LSS FDFT1 ABCC3 FASN ACAT2 RAN NFYC TM7SF2 OSBPL2 STARD3 MVD SEC24A VDR PIAS4 SEC24D SEC24C MBTPS1 INSIG2
KEGG_INTESTINAL_IMMUNE_NETWORK_FOR_IGA_PRODUCTION	0.160381	0.368073	0.505515	1.3216	790	16	IL6 ICOSLG CCL28 PIGR IL15RA CD40
FAELT_B_CLL_WITH_VH_REARRANGEMENTS_UP	0.129868	0.324306	0.421585	1.32149	666	37	HLA-F TUBA1A MTSS1 RHOC DUSP7 CDKN2D FOXO4 ARFRP1 YIF1A TBL1X SRSF2 GABBR1 ING1 JAK2 DENND4B CBFA2T3 SUN1
MARSON_FOXP3_TARGETS_STIMULATED_UP	0.160381	0.368073	0.505401	1.3213	790	16	TNFSF14 ANXA1 LPXN CDYL2
NATSUME_RESPONSE_TO_INTERFERON_BETA_DN	0.119977	0.306826	0.408631	1.32105	623	44	NFKBIA TRAF3 GAS6 SLIRP ANXA2 E2F1 LGALS1 SHC1 COX4I1 VDR SOD1 TP53I3 FTL CAPN1 COX6A1 RPS2 COX6C HINT1 GSTP1 CD63 SEC61B PRDX1 MMP2 TNFRSF25 GAPDH
PID_VEGFR1_2_PATHWAY	0.102983	0.276007	0.38267	1.32084	548	61	ITGB3 SH2D2A VEGFA MAPK3 MAPK11 SHB MAP2K3 FYN MAP2K1 MAP2K2 HSP90AB1 SRC GRB10 DNM2 MAPKAPK2 AKT1 RAF1 HGS ARF1 NCK2 HSP90AA1 PTPRJ ITGAV PTK2B PTK2 GRB2 NCK1
SERVITJA_ISLET_HNF1A_TARGETS_UP	0.0879041	0.248934	0.357448	1.31943	483	89	TNFAIP2 C1S IFITM3 SERPINB1 TGM2 ASS1 CSF1 IFITM2 FST ATF3 SMAD3 ANXA1 NDRG2 FADS3 AKAP12 CTSC ABCC3 OPLAH RHOC MSN ANXA2 PARP3 PROCR ACOT7 LGALS1 CYBA COL6A1 CDH11 CAPG
REACTOME_HEMOSTASIS	0.0195986	0.0875928	0.296339	1.31923	124	369	SERPINA3 PLAT ITGB3 MAFF PDGFB KIF21B MMP1 SERPINB2 PLAUR TUBA1C TUBB3 EHD1 VAV1 TUBA1A PLAU ITGA5 TNFRSF10A ACTN1 CD74 GRB14 TUBA1B VEGFA MAPK3 PPP2R5B TUBA4A TUBB4B F3 TUBB2A PDE9A SERPINB8 LYN GAS6 GNA15 VEGFC CD99 PRKCQ GNA12 SDC4 RAPGEF3 MGLL ATP1B1 SLC16A3 IRF1 ORAI1 GTPBP2 PRKAR1B ITIH4 PDPN MAFK KIF3C SERPINA1 FN1 LGALS3BP PPP2R1A ALDOA FYN DGKD ABL1 PFN1 RHOG BSG P2RX4 SERPINB6 TREM1 DGK…
BORLAK_LIVER_CANCER_EGF_UP	0.121515	0.309141	0.407933	1.3188	631	44	LTB PLSCR1 BTG3 TGFA ATF3 CA2 KRT18 DDR1 RHOC SERPINB6 ID1 ANXA2 TWF2 TGIF1 RBP1 S100A11 KRT8 ACOT9
VANASSE_BCL2_TARGETS_UP	0.152624	0.3582	0.48066	1.31857	758	20	CFB PRDM1 SLPI IL1RN MAP3K6 SERPING1
SWEET_KRAS_TARGETS_DN	0.122957	0.311662	0.403784	1.31767	646	46	CXCL5 DUSP4 FOSL1 UPP1 SLC9A3R2 BYSL LRP8 PTMA EBNA1BP2 MLX
DANG_REGULATED_BY_MYC_UP	0.103068	0.276007	0.380017	1.31745	550	63	RRP9 SRM TRAF2 VARS ZNF239 TBL3 UCK2 RUVBL2 UAP1 CLPB SNRPD3 SRSF7 SNRNP70 VDAC1 TFRC TARBP1 EFTUD2 SURF6 TDP1 VRK1 SRSF2
GNATENKO_PLATELET_SIGNATURE	0.133846	0.330771	0.429511	1.31613	678	33	TUBA4A CD99 PTMA TOP3B TAGLN2 UBC YWHAH ACTB PKM MYL12A CFL1 RGS10 DYNLL1 TLN1 RNF24 MYL6 FLNA GPX1
BRUINS_UVC_RESPONSE_VIA_TP53_GROUP_C	0.112535	0.294113	0.388111	1.31572	596	55	CXCL6 SOCS3 LENG9 PDZK1 SLC16A13 GCH1 SDC4 EIF3G GEM
REACTOME_PTEN_REGULATION	0.0699276	0.214529	0.335064	1.31436	395	130	PSMB9 PSMB8 PML MAPK3 PSME2 PSMB7 PSME1 HDAC7 AGO2 LAMTOR2 PSMC3 MLST8 PSMD2 HDAC3 PHC1 PSMD8 PSMB10 PSMD14 UBC PSMA5 TRIM27 OTUD3 PSMD9 PSMF1 FRK PSMC4 PSMB5 PSMD3 CSNK2B PSMB6 MAF1 PSMD4 PSMA6 PSMD7 AKT1 PSMA7 MTOR UBB PPARG PHC2 CBX2
YAGI_AML_RELAPSE_PROGNOSIS	0.13903	0.339123	0.433495	1.3139	710	31	TYMP NFKBIA PGD VDAC1 ATP6V0B CD68 RAB32 POLR2H KAT2A LUZP1 CLIP2
PID_NECTIN_PATHWAY	0.141579	0.342997	0.456167	1.31338	711	25	ITGB3 PDGFB CLDN1 FARP2 SRC RAC1 PVR
GAUSSMANN_MLL_AF4_FUSION_TARGETS_G_DN	0.1471	0.352246	0.464039	1.31256	732	23	WNT4 WDR62 GCH1 SERPINB8 ING5 AKR1B1 PCK2 RPS6KA2
MIKKELSEN_NPC_LCP_WITH_H3K4ME3	0.139851	0.340195	0.436987	1.31233	710	30	TGM5 MMP1 GLRX AMPD3 SERPINB8 TRIM21 MRPS21 DDR1 GPSM3 DAPK3
REACTOME_SIGNALING_BY_NOTCH	0.0576725	0.188598	0.323287	1.31202	335	167	PSMB9 DTX2 STAT1 PSMB8 WWC1 NEURL1B PSME2 SMAD3 PSMB7 B4GALT1 HDAC4 MYC PSME1 ST3GAL4 HDAC7 AGO2 PSENEN PSMC3 HDAC9 PSMD2 RBX1 HDAC3 PSMD8 ST3GAL3 YBX1 PSMB10 PSMD14 E2F1 UBC RFNG PSMA5 PSMD9 PSMF1 PSMC4 PSMB5 PSMD3 DTX4 HIST1H4H PSMB6 PSMD4 PSMA6 JAG1 HIST1H2BK NUMB PSMD7 AKT1 PSMA7 UBB HIST1H2BG HDAC6 ATP2A1 TBL1X PSEN1 TNRC6C FURIN KAT2A
JIANG_HYPOXIA_NORMAL	0.0541738	0.180968	0.319409	1.31185	317	182	SOD2 NFKBIA CORO1A TGM2 LOX FEZ1 ANGPTL4 IGFBP3 CDC34 IFNGR1 RAB20 ENO2 DUSP1 PPP1R15A DHCR7 NDRG2 LARP6 ARHGEF2 SQLE GTPBP2 AKAP12 UPP1 FASN PLOD2 DDX41 STC2 ADAR AGPAT2 PSMB10 LSR CD2BP2 DPP4 SAP30BP HLA-A GRB10 MAPK7 PPP1R11 SERGEF UBE2O CA12 P4HB SLC35E1 RNF114 HILPDA
SMITH_TERT_TARGETS_DN	0.096359	0.265713	0.361264	1.30999	523	80	SAA1 KYNU FOSB TUBB3 ARHGAP25 TST PML IDI1 TAGLN IL1RN PGF GRK5 ACLY ABR PNP SERPINB6 POU5F1 L1CAM SERPING1
REACTOME_COPI_DEPENDENT_GOLGI_TO_ER_RETROGRADE_TRAFFIC	0.0965428	0.265873	0.361101	1.30939	524	80	KIF21B TUBA1C TUBB3 TUBA1A TUBA1B TUBA4A TUBB4B TUBB2A ARF4 COPG1 KDELR3 KIF3C COPE ARFGAP1 KLC2 TUBB6
BROWNE_HCMV_INFECTION_20HR_UP	0.0549413	0.182168	0.318025	1.30835	322	184	XAF1 OAS2 NFKB2 CHST2 LCN2 DUSP8 WWC1 NACAD PCDHGA12 PML VEGFA CDC34 PPP2R5B TUBA4A LYN RUNX3 DFFB ALAS1 TRMU TRIM21 DOHH CA2 TAF6L BCL7B PGM3 NFATC1 ARFIP2 UBE2M ZNF267 DUSP7 YLPM1 FXR2 USP6NL RNF19B PLAGL2 UBE2S PCGF3 CLUH TFRC RELA EFNA4 AKAP8L CCND3 CHMP7
NUNODA_RESPONSE_TO_DASATINIB_IMATINIB_UP	0.146327	0.352112	0.44259	1.30744	740	28	NFKBIA NFKB1 CDC25B E2F4 CDK5R1 MYC CDK9
PID_ARF6_DOWNSTREAM_PATHWAY	0.171676	0.386056	0.506974	1.30642	850	15	PLAUR MAPK3 PLD2 RAC1 ARF1 RAB11FIP3
REACTOME_KINESINS	0.131579	0.327206	0.41024	1.30628	679	41	KIF21B TUBA1C TUBB3 TUBA1A TUBA1B TUBA4A TUBB4B TUBB2A KIF3C KLC2 TUBB6
MEISSNER_ES_ICP_WITH_H3K4ME3	0.158085	0.366571	0.466081	1.30559	788	22	TLR2 STOML1 RNF208 RAB13 MPI NOSIP PPP2R3C RTTN CAPN1
MCBRYAN_PUBERTAL_TGFB1_TARGETS_DN	0.129718	0.324254	0.402134	1.30549	676	45	TNFAIP2 SOD2 NFKB2 IFIT3 BCL3 LCN2 SLPI
REACTOME_INTERLEUKIN_RECEPTOR_SHC_SIGNALING	0.167106	0.378639	0.494272	1.30477	823	17	CSF2 PIK3CD GAB2 SHC1
APRELIKOVA_BRCA1_TARGETS	0.132486	0.328319	0.406869	1.30415	687	42	TUBA1A ANXA3 TAGLN CA2 GOT2 SARS FGFR1 DDX24 SFN PEG3 NUMB KRT8 ARF1 CKB WARS FGFBP1 SPTAN1 DNAJA1 HSP90AA1 VIM
PID_HDAC_CLASSI_PATHWAY	0.116021	0.299791	0.378698	1.30243	616	60	TNF NFKBIA NFKB1 RANGAP1 HDAC4 HDAC7 HDAC9 HDAC3 RAN SMAD7
VECCHI_GASTRIC_CANCER_ADVANCED_VS_EARLY_UP	0.0839211	0.241485	0.341248	1.30239	463	112	IL6 INHBA SOD2 TLR2 LOX COL8A1 RARRES1 PLAU LAMA2 IGFBP3 TMEM132A COL12A1 ADAM12 LTBP2
ZHAN_MULTIPLE_MYELOMA_CD1_VS_CD2_UP	0.132209	0.328317	0.401095	1.30212	689	45	KIF21B G0S2 CORO1A ASB2 ASS1 IFI27L1 CEBPB TRIB3 MTHFD2 STC2 PCK2 MAP1B TPBG HADH RBP1
WESTON_VEGFA_TARGETS_12HR	0.174904	0.391588	0.505236	1.30194	866	15	UBD IGFBP3 SDC4 TFPI2 SAT1 GEM
RADMACHER_AML_PROGNOSIS	0.119871	0.306826	0.381502	1.30184	633	58	IFI27 LCN2 TGM2 S100P NFKB1 ISG20 TUBB2A
SMIRNOV_RESPONSE_TO_IR_2HR_UP	0.132459	0.328319	0.39891	1.30177	696	46	IER3 CD83 HCAR3 FOSL1 PPP1R15A RRAD RAB11FIP1 ATF3
JAZAG_TGFB1_SIGNALING_VIA_SMAD4_DN	0.136029	0.334316	0.40856	1.30093	702	41	LIF BMP2 POU2F2 CDRT1 TNFRSF10A TUBA1B CLDN4 SHISA5 CDK18 BYSL NRG1 MAPK7 RBMX2 PHLDA1 CYB5A
MEDINA_SMARCA4_TARGETS	0.149371	0.353898	0.436668	1.30067	759	29	NFKB2 CEBPB HDAC4 CTSS SMARCA4 CDH11 CDKN2D ST6GALNAC4 STARD10 DYNC1H1 C19orf12 RASSF1 NADSYN1
REACTOME_TRANSLOCATION_OF_SLC2A4_GLUT4_TO_THE_PLASMA_MEMBRANE	0.120339	0.30717	0.379184	1.29978	638	59	TUBA1C TUBB3 TUBA1A TUBA1B TUBA4A TUBB4B TUBB2A MYO1C TUBB6 MYH9 YWHAH ACTG1 YWHAG ACTB RAC1 SFN RAB13 PRKAG2 AKT1 TBC1D1
GOLUB_ALL_VS_AML_UP	0.164053	0.373963	0.468223	1.2996	815	21	IL7R DHPS SMARCA4 ZNF22 GTF2E2 PSMA6 CCND3 DYNLL1 ADA MYL6B
GYORFFY_DOXORUBICIN_RESISTANCE	0.153021	0.35879	0.455281	1.29953	769	24	P2RY6 TYMP BMP2 GJA5
REACTOME_MAP2K_AND_MAPK_ACTIVATION	0.147406	0.352246	0.426416	1.2973	749	32	ITGB3 MAPK3 FN1 LAMTOR2 MAP2K1 MAP2K2 SRC ACTG1 ACTB MARK3 CSK RAF1 TLN1 HRAS WDR83 CNKSR1
TOMIDA_METASTASIS_DN	0.177728	0.395463	0.503355	1.29709	880	15	GLRX ENO2 SAT1 KRT18 SARS GARS
REACTOME_PLATELET_AGGREGATION_PLUG_FORMATION	0.16851	0.380854	0.472728	1.29681	837	20	ITGB3 RAPGEF3 FN1 SRC SHC1 CSK AKT1 TLN1
TAKEDA_TARGETS_OF_NUP98_HOXA9_FUSION_6HR_DN	0.151533	0.356707	0.43528	1.29653	770	29	INHBA IRAK2 SLC25A37 TRIB2 TPT1-AS1 CORO2A NINJ1
HOWLIN_PUBERTAL_MAMMARY_GLAND	0.14863	0.353367	0.422838	1.29568	753	33	TNF S100A9 MARCO HSD11B1 IDI1 LIMD2
REACTOME_DOWNSTREAM_SIGNAL_TRANSDUCTION	0.150512	0.355476	0.441912	1.2956	763	27	STAT5A PDGFB STAT1 SRC STAT3 STAT6 GRB7 HRAS NCK2
REACTOME_HSF1_ACTIVATION	0.151103	0.3564	0.441746	1.29511	766	27	HSPA1A DEDD2 HSPA1L MRPL18 FKBP4 HSP90AB1 EEF1A1 HSPA1B VCP UBB HDAC6 DNAJB6 HSP90AA1
PID_FCER1_PATHWAY	0.13664	0.335355	0.39659	1.2942	718	46	VAV1 NFKB1 MAPK3 LYN DUSP1 PLD2 HCLS1 IKBKG FYN MAP2K1 GAB2 MAP2K2 SHC1 RELA AKT1 RAF1
MORI_MATURE_B_LYMPHOCYTE_UP	0.119115	0.305135	0.374935	1.29415	634	61	MAP3K8 SAMHD1 CD83 ADRB2 ETS1 CD74 IFNGR1 RASA3 VPS28 PISD CTSS MAP2K1 OSBPL5
CHIARETTI_T_ALL_REFRACTORY_TO_THERAPY	0.170968	0.384947	0.477311	1.29349	847	19	MX1 FGFR1 PRDX2
BIOCARTA_IL2RB_PATHWAY	0.154088	0.36011	0.434223	1.29338	783	29	STAT5A SOCS3 MAPK3 MYC E2F1 SHC1 AKT1 RAF1 JAK1 FOS HRAS BAD PPIA CFLAR GRB2
SMID_BREAST_CANCER_RELAPSE_IN_BONE_UP	0.134283	0.331621	0.392486	1.29309	706	48	RND1 ANXA9 DUSP4 SPDEF RAPGEF3 TFPI2 MATN3 GSTT2 SLC44A4 MAST4
FUJII_YBX1_TARGETS_UP	0.147567	0.352246	0.418989	1.29269	751	34	MX2 CFB SERHL2 LGALS9 TRIB2
REACTOME_EPHA_MEDIATED_GROWTH_CONE_COLLAPSE	0.172129	0.386345	0.471102	1.29235	855	20	EFNA1 EPHA2 MYH14 LYN FYN MYH9 SRC EFNA3 EFNA4 MYL12B MYL6
CAFFAREL_RESPONSE_TO_THC_DN	0.153831	0.359748	0.437232	1.29161	778	28	SERPINB2 TUBA1A TUBB DHCR7 PPIF EBP UHRF1 PNP
BOYLAN_MULTIPLE_MYELOMA_C_UP	0.148032	0.352415	0.416339	1.2911	755	35	ASB2 ANGPTL4 ETS1 MARCKSL1 CAD PPM1F DPP4 STX2 MTOR DHX38
ZHU_SKIL_TARGETS_UP	0.184587	0.402173	0.499877	1.28813	914	15	PLAU VEGFA PPP1R15A FN1 HYOU1
TONKS_TARGETS_OF_RUNX1_RUNX1T1_FUSION_SUSTAINDED_IN_ERYTHROCYTE_UP	0.149333	0.353898	0.417434	1.28789	760	34	PLAT NRCAM IL1RN DDR1 P2RX4 ID1 ECM1 ANXA2 AMIGO2 GDF15 EMP1
BERENJENO_TRANSFORMED_BY_RHOA_UP	0.019805	0.0884046	0.282637	1.28788	129	480	SAA1 INHBA CXCL6 TNFAIP3 SOD2 HBEGF BPGM IER3 NFKBIZ NFKBIA PLSCR1 MSLN PLAUR COL8A1 FOSL1 TNC PTGS2 EREG TRAF3 EPHA2 ACTN1 VEGFA ANXA3 POLD1 GK BOP1 SLC11A2 CDC34 UBE2T BTG3 RANGAP1 TAGLN CISD1 DUSP1 SRM PPP1R14B RRP12 ERRFI1 FLNB TUBG1 MRPL12 HK2 VARS CTPS1 ADAM12 TBL3 UCK2 MTHFD2 RUVBL2 MYC HIVEP2 NHP2 LAMC2 UHRF1 SLC35E4 PFDN6 CCT7 COX17 HMGB3 PMF1 ASF1B HARS MRPL18 NUP93 MSN TOMM40 GRPEL2 FK…
KEGG_FRUCTOSE_AND_MANNOSE_METABOLISM	0.157372	0.365633	0.44342	1.28704	792	26	HK2 AKR1B1 TSTA3 ALDOA GMPPB GMPPA PFKFB4 PFKL PFKFB3 PFKP MPI PMM1 HK1 PMM2 PFKM TPI1
REN_ALVEOLAR_RHABDOMYOSARCOMA_DN	0.0294622	0.117684	0.288551	1.2865	188	374	INHBA PLAT C1S DRAM1 GPR176 LOX PLAUR CSTB COL8A1 EHD1 FEZ1 SMTN QPCT PLAU ITGA5 RFTN1 ACTN1 IGFBP3 GLRX FXYD5 DUSP1 GAS6 VEGFC SMAD3 ANXA1 TGFB1I1 TFPI2 B4GALT1 UCK2 ELOVL1 FNDC3B NECAP2 FSTL3 EBP PTGES ARF4 FKBP11 KDELR3 FN1 UAP1 OSMR LGALS3BP ATP10A DOK4 RHOC MYO1B MSN SMAD7 SLC35A2 QSOX1 ECM1 ANXA2 YKT6 RRBP1 NRG1 CLIC1 ARSJ TAGLN2 SH3BGRL3 SLC10A3 MYH9 LRRC59 ELK3 PAPSS2 TPST1 PSMD9 CLTB COL…
MIKKELSEN_IPS_LCP_WITH_H3K4ME3	0.111375	0.292204	0.353618	1.28579	608	81	XAF1 OAS3 TNIP1 ZFP57 IFI35 GLRX STRA6 SLC39A4 IFITM2 FUT2 ZNF583 TRIM21 ELOVL1 MRPS21 IL17RC GPSM3 DAPK3 NYAP1 UNC13D SYNE4 RINL CAPG HVCN1 TNKS1BP1
LAMB_CCND1_TARGETS	0.182113	0.399955	0.48707	1.28576	897	17	EFNA1 SMAD3 HSPA1A LGALS3BP RPS6KA1 AXIN1 HSPA1B TGFB1 HEXA GNAI2 HSPG2
STEARMAN_LUNG_CANCER_EARLY_VS_LATE_DN	0.150984	0.356354	0.411833	1.28546	774	36	SOCS3 LRG1 LCN2 CSTB GJA5 SEMA6A TBL3 SAT1 AGO2 CTSS COTL1 PLD3
REACTOME_CD209_DC_SIGN_SIGNALING	0.183533	0.401398	0.486543	1.28436	904	17	RELB NFKB1 LYN ICAM3 FYN RELA RAF1
BURTON_ADIPOGENESIS_PEAK_AT_8HR	0.152669	0.3582	0.416055	1.28364	777	34	SAMHD1 FOSL1 EREG ITGA5 TUBB2A CEBPB UAP1 NOP56
GENTILE_UV_LOW_DOSE_UP	0.164547	0.374743	0.449627	1.28339	827	24	ISG15 SMOX TAP1 HSPA1A CCDC86 EFNB1 GDF15 HSPA1B
LEE_AGING_MUSCLE_DN	0.159159	0.368073	0.442134	1.28331	801	26	WNT4 PSMB8 TST ADAM28 CDK11B FDFT1 PSMC3
BIOCARTA_NFAT_PATHWAY	0.153454	0.359333	0.415369	1.28152	781	34	HBEGF EDN1 CAMK1 MAPK3 PRKAR1B MAP2K1 NFATC1
MA_MYELOID_DIFFERENTIATION_DN	0.16015	0.368073	0.433808	1.2815	810	28	HBEGF SERPINB2 CES1 ZBTB17 EIF2AK2 PSMC4 PPM1G XBP1
ZHANG_BREAST_CANCER_PROGENITORS_DN	0.0986735	0.269597	0.337135	1.28004	542	109	TNFAIP2 SOCS3 NFKBIZ ANXA9 STC1 SPRY4 CXCL16 SEMA7A CSF1 KLHL25 STAP2
REACTOME_TRANSLATION	0.047658	0.166036	0.296096	1.27947	290	279	MRPL12 VARS EIF3G MRPL17 MRPS7 MRPL54 EEF1A2 TUFM APEH FARSA RPLP2 MRPS21 PARS2 MRPS34 GADD45GIP1 HARS MRRF MRPS2 RPS26 NARS2 MRPL18 EIF2B4 RPL22 MRPS17 TSFM MRPL46 RPL18A MRPS26 EIF2B3 EIF3I MRPL32 RPSA EIF4G1 AURKAIP1 MARS2 MRPL14 DAP3 RPL35 RPL8 EIF3B RPS11 MRPS25 SARS EEF1A1 RPS15A MRPL16 MARS GARS MRPL28 EIF2B2 QARS MRPS22 MRPS9 RPL37 RPL7A MRPL52 MRPL27 CHCHD1 MRPL4 MRPL38 RPS14 MRPL33 EEF1…
PID_P38_MK2_PATHWAY	0.180242	0.398632	0.471823	1.27862	893	19	CDC25B MAPK11 YWHAH YWHAG SFN MAPKAPK2 RAF1 TSC2
BENPORATH_ES_2	0.162532	0.371815	0.440458	1.27845	818	26	EPHX3 RRP9 DBNDD1 L1TD1 ETV4 PWP2 POU5F1 AEN CDC25A
VALK_AML_CLUSTER_5	0.180444	0.398632	0.471631	1.2781	894	19	TYMP EPB41L3 CAMK1 EFHD2 SIRPB1 PTAFR IFNGR2
LINDSTEDT_DENDRITIC_CELL_MATURATION_D	0.151328	0.35646	0.39645	1.27666	785	43	P2RY6 PRSS3 ITGA5 NCF2 ACTN1 CD99 ANXA1 RBMS2 QSOX1 NAAA MKNK1
FARMER_BREAST_CANCER_BASAL_VS_LULMINAL	0.0488845	0.168283	0.296939	1.27639	297	265	CXCL5 BCL2A1 PI3 KRT6B SOD2 RND1 CHST2 MARCO ANXA9 RARRES1 PDSS1 PDZK1 SPDEF SLC43A3 GABRP KRT16 BTG3 LYN CEBPB FAM174B TTLL4 MTHFD2 MYC SLC44A4 NFE2L3 MYO10 KRT18 FASN IGFBP4 MSN TSPAN13 GPR161 YBX1 TM7SF2 CRIP1 CHMP2A TUBB6 SNRPD1
WANG_CISPLATIN_RESPONSE_AND_XPC_DN	0.0703962	0.215378	0.309854	1.2762	413	187	BPGM G0S2 CDC42EP2 ATG16L2 STOML1 STAT1 CDA CSF1 IFNGR1 VEGFC CEBPB EIF3G TFPI2 FADS3 ARHGEF2 CNTNAP1 ITIH4 INPP5E MLLT11 IFNGR2 ACP2 BTG1 PNP NOP14 MYO1B HSPA12A SLC12A4 SMAD7 WTAP FLI1 SDHB PHF11 SP100 TNFRSF10B NRG1 RAC2 TWF2 SERPING1 CYBA CLK3 LPCAT4 NUAK1 RFXANK SSNA1 HAX1 RNH1 TGIF1 RNF41 TOM1
CHOW_RASSF1_TARGETS_DN	0.1641	0.373963	0.431912	1.2759	830	28	BST2 BCL3 RUNX3 PYCR1 NINJ1 SNRPD1 PPIB P4HB RNF114 OPTN EEF1D LY6E
ADDYA_ERYTHROID_DIFFERENTIATION_BY_HEMIN	0.137977	0.337476	0.375679	1.27517	730	56	CXCL2 IER3 LMO2 SLC43A3 CEBPB ATF3 NLRP1 ICAM3 SOCS2 NEFH
GARGALOVIC_RESPONSE_TO_OXIDIZED_PHOSPHOLIPIDS_GREEN_UP	0.165112	0.375449	0.439291	1.27506	831	26	SOCS3 TMEM171 TNFRSF10A IDI1 LDLR GEM HDAC9 STIP1
MIKKELSEN_MCV6_ICP_WITH_H3K27ME3	0.182258	0.400027	0.470451	1.27491	903	19	TNF CORO1A POU2F2 ASB2 CD40 PIK3CD CHRNB4
BORCZUK_MALIGNANT_MESOTHELIOMA_DN	0.147198	0.352246	0.386888	1.27464	774	48	IL7R ANXA9 ERCC5 RAPGEF3 MEG3 B4GALT1 SAT1 MAST4 TAP2 DENND3 FKBP2 TRAF1 PCSK7 ATP2A1 STS CTTN HEXA C11orf80
REACTOME_GENE_AND_PROTEIN_EXPRESSION_BY_JAK_STAT_SIGNALING_AFTER_INTERLEUKIN_12_STIMULATION	0.162691	0.371939	0.420416	1.27426	831	31	SOD2 SERPINB2 PSME2 MSN ANXA2 MTAP SNRPA1 SOD1 CFL1 ARF1 TALDO1 PPIA AIP PITPNA
REACTOME_CLASS_I_MHC_MEDIATED_ANTIGEN_PROCESSING_PRESENTATION	0.0466623	0.163685	0.291804	1.27351	287	307	TLR2 PSMB9 SOCS3 ASB2 HLA-F UNKL PSMB8 NCF2 HERC6 KLHL25 CDC34 DTX3L TAP1 UBE2L6 PSME2 FBXL15 HLA-B UBA7 PSMB7 TRIM21 PSME1 KBTBD8 ASB6 IKBKG TAP2 PSMC3 KBTBD7 UBE3D PSMD2 ASB1 CTSS UBE2W SEC13 RBX1 FBXL12 FBXW5 PSMD8 RNF123 PSMB10 TRIM39 TRIM11 RNF25 UBE2M PSMD14 FBXO6 UBC PSMA5 FZR1 CYBA PSMD9 PJA1 PSMF1 FBXL16 MYD88 HLA-A PSMC4 MGRN1 HECTD3 SEC24A FBXO21 CCNF PSMB5 UBE2O PSMD3 FBXL19 UBE2L3 RN…
BROWNE_HCMV_INFECTION_18HR_DN	0.102853	0.275949	0.335337	1.27322	565	109	TNIP1 HSD17B2 CDC42EP2 GPR176 DUSP1 GAS6 TGFB1I1 ASL ADAM12 THBS3 PMS2P1 MYC GSTT2 PDPN VAMP5 OPLAH FYN DENND3 ID1 ZNF688 PSMB10 ANXA2 RAC2 SRI RPS6KA2 COL6A1 LPCAT4 THBS1 YLPM1 VDR ZFPL1 CA12 ETV6 RRAS MAP2K5 APRT DHRS12 POLD4 RAD23A FAH EXT1
MULLIGHAN_MLL_SIGNATURE_1_DN	0.0823186	0.23841	0.314027	1.27281	479	165	IFITM1 CXCL2 STAT5A IFI44 IFIT1 BTG3 BAIAP3 FUT2 CYP2E1 CD99 PRKCQ FAM117A PYCR1 TGFB1I1 KATNB1 ATP1B1 SYDE1 TRIM16 PGF RPP40 MAST4 FDFT1 GTPBP3 TRMT1 SIPA1L1 KRT18 SLC9A3R2 MRPS2 ADRM1 WASF1 SLC12A4 SLC13A3 SLC7A1
WU_HBX_TARGETS_3_UP	0.192214	0.411756	0.486581	1.2721	947	16	IFITM1 IFNAR2 MYC
ABRAHAM_ALPC_VS_MULTIPLE_MYELOMA_UP	0.185401	0.403208	0.463434	1.27131	921	20	NFKB1 CDC25B IGFBP3 MAPK12 SERPINA1
OUELLET_CULTURED_OVARIAN_CANCER_INVASIVE_VS_LMP_UP	0.131462	0.327142	0.364034	1.27069	706	65	BIRC3 DUSP4 ANXA3 ATP1B1 FLII GALE HOXB7 KRT18 MMD PROCR SRI CAPG MARK3 PSMD4 QARS KRT8 LAMB1 UBB HSD17B4
KEGG_B_CELL_RECEPTOR_SIGNALING_PATHWAY	0.136888	0.335502	0.372345	1.27059	723	58	IFITM1 NFKBIA VAV1 NFKBIE NFKB1 MAPK3 LYN DAPP1 PIK3CD IKBKG MAP2K1 NFATC1 MAP2K2 RAC2 RAC1 MALT1 RELA CD81 AKT1 RAF1
MEISSNER_NPC_HCP_WITH_H3K4ME2	0.0562169	0.185194	0.298616	1.2693	339	242	LIF ITGB3 N4BP3 EPB41L3 PARP12 RHOF ADAP2 FA2H GDA ADRB2 LOX OSBP2 SNX22 NRIP3 NMB NKX3-1 SLC2A6 RASAL1 MLKL MFSD2A RFTN1 ALDH1A3 GOLGA7B FMNL1 GAS6 SLC37A1 HAS3 SEMA4B CEBPB TRIM14 RRAD FHDC1 ADAMTSL4 CSRP1 PRDM8 PGF AIFM2 PLD2 NFE2L3 ABR MYO1C SLC9A3R2 SLC12A7 PEAR1 GPR153 MARCH9 ANXA2 LSR LLGL2 TAGLN2 CLMP ITPR3 PDE8A SEMA4D TRIM65
SHAFFER_IRF4_MULTIPLE_MYELOMA_PROGRAM	0.165037	0.375449	0.41876	1.26924	843	31	TNFAIP3 PRDM1 ISG20 DUSP5 MYC C11orf24 UAP1
OUYANG_PROSTATE_CANCER_PROGRESSION_DN	0.193875	0.413825	0.480654	1.26882	955	17	MAPK3 GNA12 TRIB3 MAP2K3 ARF4 ARFIP2
KASLER_HDAC7_TARGETS_2_DN	0.175477	0.392378	0.4443	1.26818	882	24	IFITM1 NFKBIA VEGFA SEMA6A PYCR1
MCCABE_HOXC6_TARGETS_CANCER_DN	0.189423	0.407979	0.462217	1.26798	941	20	IGFBP3 CHCHD5 ERRFI1 PIEZO1 MRPL52 PSEN1 MKKS AP1M2 SRP14 PAWR
REACTOME_IRE1ALPHA_ACTIVATES_CHAPERONES	0.155585	0.36266	0.390498	1.26772	811	45	ERN1 PPP2R5B HDGF PDIA5 ZBTB17 KDELR3 PREB ARFGAP1 TATDN2 HYOU1 SHC1 XBP1 GSK3A SYVN1 YIF1A TLN1 DDX11 DNAJB11 DCTN1 ACADVL GOSR2
NGUYEN_NOTCH1_TARGETS_DN	0.129134	0.323435	0.352993	1.26742	698	76	PSMB9 ERCC5 PTGS2 ASS1 HPCAL1 F3 CYP2E1 PPIF MTHFD2 MYC NOP2 HTRA2 DAXX STC2 SLC12A4 CLIC1 TRIO EEF1A1 XBP1 ADSL GARS
KENNY_CTNNB1_TARGETS_UP	0.159451	0.368073	0.399866	1.2663	824	39	S100A8 TNFAIP2 UPP1 CTSC SRSF7 EBNA1BP2 LOXL2 HILPDA
PID_ENDOTHELIN_PATHWAY	0.157277	0.365633	0.391608	1.26602	817	44	EDN1 MMP1 MAPK3 GNA15 ADCY4 PRKCQ GNA12 MAP2K1 MAP2K2 SRC RAC1 AKT1 RAF1 SLC9A1 FOS HRAS ADCY3 GNAI2 JAK2 PTK2B
SCHUETZ_BREAST_CANCER_DUCTAL_INVASIVE_UP	0.0724343	0.21865	0.304997	1.266	426	199	INHBA MMP13 PSMB9 KCNJ2 C1R C1S MMP1 IRAK3 TGM2 LOX PLAUR LMO2 PLAU ROR1 SAMD4A CD74 IGFBP3 GLRX FXYD5 MICAL2 MXRA8 LYN GBP1 ANXA1 TGFB1I1 SLC16A3 AKR1B1 BICC1 ADAM12 LPXN ADAM19 KCTD12 GRK5 FKBP11 CD55 HCLS1 GEM FN1
GAVIN_FOXP3_TARGETS_CLUSTER_P3	0.107325	0.285162	0.335218	1.26574	588	104	CFB POU2F2 PRDM1 BIK ALOX15B GJB2 CD74 BAIAP3 CDCP1 SDC4 DHX37 SORCS2 GGT1 ARMCX4 UAP1 PNKD HDAC9 DGKD PEAR1 IGFBP4 PDE7A ITGAE SFI1 S100A6 IL18R1
WANG_TUMOR_INVASIVENESS_UP	0.04755	0.165821	0.288241	1.26544	294	323	IFITM1 STAT5A KRT4 NFKBIA IL7R IFITM3 EHD1 FZD8 STAT1 TUBA1B TUBB4B IFITM2 NDUFB8 TUBB RASA3 HMGCS1 CCT5 NHP2 TSTA3 PIK3CD RPLP2 FN1 PNP FASN RBX1 PMPCA PAF1 ACAT2 ANTXR2 PC FKBP4 SLC12A4 ENO1 STIP1 DAZAP1 SRSF7 ANXA2 AKR1A1 TUBB6 EIF2B3 KPNA2 CKS1B HNRNPAB EIF4G1 COX4I1 ACTG1 NDUFS2 DPP3 YWHAG S100A6 RPL35 RPL8 PKM EIF3B ABHD8 RPS11 NCS1 PSMD3 RPS15A ABCF1 SKI DAB2 SSNA1 CCT3 CCT2 SHROOM3 NDUFS6…
DACOSTA_ERCC3_ALLELE_XPCS_VS_TTD_UP	0.196067	0.417753	0.483902	1.2651	966	16	EPB41L3 TGM2 KCNG1 NMB ISG20
REACTOME_TRANSPORT_TO_THE_GOLGI_AND_SUBSEQUENT_MODIFICATION	0.0869414	0.247385	0.315182	1.26271	499	153	TUBA1C TUBB3 TUBA1A TUBA1B TUBA4A TUBB4B TUBB2A B4GALT2 FUT3 TGFA B4GALT1 ARF4 CTSC CD55 COPG1 KDELR3 SERPINA1 PREB ST3GAL4 COPE ARFGAP1 SEC13 DYNC1I2 YKT6 TUBB6 MGAT4B TRAPPC5 SEC24A B4GALT6 SEC24D GORASP1 SEC24C PPP6R1 SPTBN2 COG8 SPTBN1 B4GALT3 TRAPPC10 RAB1B DYNLL1 ACTR1A DYNC1H1 LMAN2 ARF1 BET1 B4GALT4 GOLGA2 KDELR2 SPTAN1 CTSZ CAPZB NAPA GBF1 DCTN1 DYNC1LI1
LEE_NEURAL_CREST_STEM_CELL_DN	0.135807	0.333999	0.35511	1.26172	731	72	MAFF EFNA1 EPHA2 NAV3 IGFBP3 CD82 CREB5 BTG3 F3 GAS6 HLA-B NUAK2 SPRY2 PSTPIP2 SAT1 CA2
YAO_TEMPORAL_RESPONSE_TO_PROGESTERONE_CLUSTER_14	0.10255	0.27591	0.324452	1.26148	578	123	TUBA1A PADI2 CISD1 PPP1R14B WDR74 PRMT1 MRPL12 VARS TMEM147 NHP2 FKBP11 HTRA2 SEC13 IPO4 DDX41 GGA1 SNRPD3 YKT6 UBE2M TUBB6 SMARCA4 EBNA1BP2 EIF4G1 RGS19 SNRPA1 CLPTM1L PKM PES1 PSMB5 CCT3 CCT8 ODC1 NUBP1 DCTPP1 EFTUD2 NSUN2 CS ARHGDIA IRAK1 SEC61A1 GPS1 SND1 TBCB LMAN2 GORASP2 SSR2 PSMD1 PREP PRRC1 PDIA4 SMYD2 C6orf136 UBFD1
MACLACHLAN_BRCA1_TARGETS_DN	0.20073	0.424286	0.482029	1.2602	989	16	KRT4 COL8A1 ACTB GRB10 COL16A1 BAK1 GRB2 ZYX
BRUECKNER_TARGETS_OF_MIRLET7A3_UP	0.131838	0.327623	0.340395	1.25737	722	90	EFNA1 RHOV SULT2B1 EVA1C KMO WWC1 GLRX DUSP5 ERRFI1 LAMB3 ETV4 POLB AKAP12 FERMT1 CD55 SAT1 BTG1
BIOCARTA_EGF_PATHWAY	0.18274	0.400101	0.436694	1.25731	918	25	STAT5A STAT1 MAPK3 MAP2K1 SHC1 STAT3 RAF1 JAK1 FOS HRAS
BIOCARTA_PDGF_PATHWAY	0.18274	0.400101	0.43664	1.25715	918	25	STAT5A STAT1 MAPK3 MAP2K1 SHC1 STAT3 RAF1 JAK1 FOS HRAS
HOEGERKORP_CD44_TARGETS_TEMPORAL_DN	0.202758	0.426008	0.480707	1.25674	999	16	MX2 FXN EFNA3 USP6NL
MISHRA_CARCINOMA_ASSOCIATED_FIBROBLAST_DN	0.194758	0.415461	0.463246	1.25538	965	19	C1S HSPA1A CD55 KRT18 BDNF MAN2B1 KRT8 JUP FTL
NADERI_BREAST_CANCER_PROGNOSIS_UP	0.17134	0.385541	0.400476	1.25532	879	37	FA2H RASIP1 POLD1 UBE2T CTPS1 EBP UHRF1 PSMD2 SHMT2 PSMD14 SMARCA4
REACTOME_SEMAPHORIN_INTERACTIONS	0.157974	0.366571	0.375564	1.25427	835	51	RND1 SEMA7A MYH14 SEMA6A CDK5R1 FYN RHOC FARP2 HSP90AB1 MYH9 SEMA4D RAC1 RRAS CFL1 MYL12B SEMA4A TLN1
MIYAGAWA_TARGETS_OF_EWSR1_ETS_FUSIONS_DN	0.0910184	0.253927	0.309754	1.25418	529	164	IL6 LIF MAFF STC1 PRDM1 TMEM171 COL8A1 PID1 EIF5A2 PLAU EREG ASS1 ACTRT3 SEMA7A MFSD2A RFTN1 ACTN1 IGFBP3 MICAL2 F3 ALDH1A3 FST ZNF239 ADAM12 ADAM19
CHUANG_OXIDATIVE_STRESS_RESPONSE_UP	0.181385	0.399585	0.431862	1.2535	913	26	LIF EDN1 TPTEP1 PSMD3 GDF15 HSPA1B
BANDRES_RESPONSE_TO_CARMUSTIN_MGMT_48HR_DN	0.135489	0.333446	0.33832	1.25286	745	91	IER3 PAX8 ALOX15B ACTN1 KRT17 BAIAP3 LAMB3 CEBPB TUBG1 ZBTB17 KRT31 IKBKG HAGH FYN ASMTL SHMT2 PFN1 ARTN YWHAH MVD MYD88 PPM1G GTF2F1 HADH EIF6 TRAF1 MAD1L1 CD68 HMGN2
DUNNE_TARGETS_OF_AML1_MTG8_FUSION_UP	0.182576	0.400101	0.431531	1.25254	919	26	S100A8 ATG16L2 ICAM3 BTG1 ACOT7 CMTM3
MIYAGAWA_TARGETS_OF_EWSR1_ETS_FUSIONS_UP	0.0852542	0.244729	0.303076	1.25177	502	190	ICAM1 IFITM1 G0S2 HSD17B2 TGM2 CES1 PODXL FZD8 EVA1C ZC3H12C KMO EPHA2 PADI2 NEURL1B ST3GAL5 GCH1 EFHD2 UBE2L6 ADCY4 CD99 SH3KBP1 RAB11FIP1 ARRDC2 OAF TNNT1 PGF KCTD12 EPOR GRK5 TRIB1 KRT18 HMGB3 FYN DGKD CPPED1 CLDN1 P2RX4 CDC42EP5 TSPAN13 FLI1 TAGLN3 DPP4 EFNB1 CDH11 TMEM164 CMTM3 USP6NL LBH AP4B1 FGFR1 NTNG1 RNF19B STEAP1
LU_TUMOR_ENDOTHELIAL_MARKERS_UP	0.200647	0.424286	0.467807	1.25161	991	18	MMP9 ADAP2 STC1 HOPX ADAM12
KRIGE_AMINO_ACID_DEPRIVATION	0.187115	0.405207	0.434525	1.25106	940	25	ASS1 VEGFA PPP1R15A CEBPB TRIB3 ATF3 FYN STC2 SARS MARS
LEE_LIVER_CANCER_SURVIVAL_UP	0.135249	0.333085	0.340779	1.25038	738	87	S100A8 ZP3 ANXA9 HYAL1 CES1 UNKL WNK3 BDH1 MORN1 NDRG2 ALAS1 MTSS1 HAGH C17orf51 INSR C1orf115 PC MRPL46 SERPING1 NDUFS2 CUX2 ECHS1 ATG16L1 STARD10 PCSK6
BIOCARTA_TCR_PATHWAY	0.178768	0.396349	0.405191	1.25012	910	34	NFKBIA VAV1 NFKB1 MAPK3 FYN MAP2K1 NFATC1 SHC1 RAC1 RELA RAF1 NFATC4 FOS HRAS
REACTOME_REGULATION_OF_EXPRESSION_OF_SLITS_AND_ROBOS	0.0990896	0.270527	0.312609	1.24931	565	151	PSMB9 PSMB8 PSME2 PSMB7 PSME1 RPLP2 PSMC3 PSMD2 RPS26 RBX1 ROBO3 RPL22 PSMD8 PSMB10 RPL18A PSMD14 UBC PSMA5 RPSA EIF4G1 PSMD9 PSMF1 PSMC4 ZSWIM8 RPL35 RPL8 RPS11 PSMB5 ROBO1 PSMD3 RPS15A PSMB6 PSMD4 PSMA6 RPL37 RPL7A RNPS1 PSMD7 PSMA7 UBB RPS14 RPL36AL RPS18 COL4A5 RPL24 PSMD1 EIF4A3 RPL12 RBM8A RPS2 CASC3 RPS15 PSMB4 PSMD13 RPS7 PSMB3
BREDEMEYER_RAG_SIGNALING_NOT_VIA_ATM_UP	0.167341	0.378931	0.389704	1.24913	868	42	XAF1 MAFF PRELID2 AHCYL2
ZHANG_PROLIFERATING_VS_QUIESCENT	0.167726	0.379562	0.389046	1.24702	870	42	CXCL2 ITGB3 PLAUR ITGA5 MARCKSL1 PTMA GPI SKI PRDX2 RELA DYNLL1 DAD1 HSP90AA1 GPX1 ITGAV NDUFB7 GRB2 GSTP1 JUN
WENG_POR_TARGETS_LIVER_UP	0.187736	0.406059	0.429416	1.2464	945	26	FDPS LGALSL IDI1 HMGCS1 SQLE ANTXR2 LGALS1 ACTG1 CSAD
PID_PDGFRB_PATHWAY	0.115586	0.299751	0.32469	1.24611	639	117	ITGB3 STAT5A PDGFB STAT1 MAPK3 TAGLN LYN SIPA1 MYC PPP2R2B PIK3CD PPP2R1A SLC9A3R2 FYN MAP2K1 ABL1 EIF2AK2 MAP2K2 SRC YWHAH DOCK4 SHC1 YWHAG GRB10 USP6NL RAC1 DNM2 SFN STAT3
SESTO_RESPONSE_TO_UV_C2	0.165314	0.375532	0.370716	1.24592	875	53	SLC6A14 PLSCR1 DUSP4 ANXA3 F3 CTPS1 TSTA3 IFNGR2
OLSSON_E2F3_TARGETS_DN	0.184982	0.402579	0.411011	1.24575	945	31	INHBA CXCL1 NFKBIA FST TAF6L KRT80 PTMA
REACTOME_ESTROGEN_DEPENDENT_NUCLEAR_EVENTS_DOWNSTREAM_OF_ESR_MEMBRANE_SIGNALING	0.204664	0.428655	0.448761	1.24558	1017	21	HBEGF EREG MAPK3 TGFA
LIU_LIVER_CANCER	0.200761	0.424286	0.444375	1.24479	1001	22	NMB C1orf74 FADS3 SERPINA1 DDX31 FBXL6 PPP1R32 AIMP2 USP21 SZT2 ZYX FHL1
BOYAULT_LIVER_CANCER_SUBCLASS_G6_DN	0.207524	0.431357	0.465199	1.24463	1025	18	RFTN1 LDLR SDC4 AGO2 SYT17 RRBP1 LSR
PETRETTO_HEART_MASS_QTL_CIS_DN	0.2037	0.427387	0.453522	1.24412	1012	20	IRAK2 PWP2 SERPINB6 HYOU1 ISCA1 NDUFAF1 REXO4
SHAFFER_IRF4_TARGETS_IN_MYELOMA_VS_MATURE_B_LYMPHOCYTE	0.141217	0.342353	0.337826	1.24345	774	88	TNFAIP3 PRDM1 ISG20 DUSP5 NAMPT LDLR ATF3 UCK2 MYC ATF4 FKBP11 C11orf24 UAP1 PNP BSPRY LDHA TUFT1
PODAR_RESPONSE_TO_ADAPHOSTIN_UP	0.118084	0.303365	0.317481	1.2432	667	129	MAFF TUBA1A NCF2 ISG20 IGFBP3 GLRX VEGFA DUSP5 IFNGR1 TUBB2A DUSP1 PPP1R15A CEBPB TRIB3 ATF3 ANXA1 NLRP1 HSPA1A GTPBP2 GLA ATF4 CD55 SAT1 TRIB1 FYN GAB2
FERRANDO_T_ALL_WITH_MLL_ENL_FUSION_UP	0.151328	0.35646	0.358596	1.24319	808	63	TNFAIP3 IL32 PRSS3 TUBA1A IFITM2 PRKAR1B CDH4 BTG1 GPSM3 PXDN HYOU1 FKBP2 GDI1 PLEC VDAC1 STAT3 PRDX2 RELA MAD1L1 SPTBN1
YAO_TEMPORAL_RESPONSE_TO_PROGESTERONE_CLUSTER_11	0.144975	0.349566	0.341107	1.24197	791	82	LGALSL BOP1 TUBB2A SRM PUS1 DUS1L GMPPB CAD BYSL NOP56 STIP1 KPNA2 RRS1 PA2G4 LRRC59 ACOT7 PELO FOXK2 MARS MANF SYNPO TFRC MAK16 FTSJ3 SEC23B MRTO4 SLC35B1 SRSF2 RANGRF DNAJB11 USP39 BMS1 METTL1 CRELD2 LTV1 PSME3 SRRT DDX51 HOMER2 TSR1
STEGER_ADIPOGENESIS_DN	0.212895	0.438437	0.474469	1.24043	1049	16	PLAT LOX PDPN CMTM3 RBP1 FSTL1 WNT5A
REACTOME_COPI_INDEPENDENT_GOLGI_TO_ER_RETROGRADE_TRAFFIC	0.174536	0.391008	0.38914	1.23909	901	41	TUBA1C TUBB3 TUBA1A TUBA1B TUBA4A TUBB4B TUBB2A
ROESSLER_LIVER_CANCER_METASTASIS_UP	0.145615	0.350871	0.342369	1.23899	791	79	MMP9 CES1 STOML1 ENO3 NFKB1 RFTN1 ENO2 PRR3 PLD2 TRAP1 GYS1 SERPINB6 RAB3A MAP3K6
OKUMURA_INFLAMMATORY_RESPONSE_LPS	0.118951	0.304935	0.314952	1.23806	675	134	BIRC3 TNFAIP3 TNIP1 STAT5A RELB FA2H TRAF3 ADAP1 SLC11A2 ARG2 SDC4 SMAD3 TNIP2 PPIF LETM1 MAOA NOP16 MARCKSL1 NFE2L3 MAST4
NIKOLSKY_BREAST_CANCER_17Q21_Q25_AMPLICON	0.0885434	0.250149	0.296585	1.23759	523	209	C1QTNF1 SOCS3 KCNJ2 B4GALNT2 SLC25A19 MIF4GD ERN1 TSEN54 FAM117A MRPL12 SLC16A3 TRIM25 C17orf58 EME1 MRPS7 POLG2 LIMD2 TMEM92 LGALS3BP DUS1L HOXB7 ABCC3 FASN MMD NAT9 PTRH2 NPLOC4 LLGL2 RFNG UNC13D LRRC59 HID1 ENGASE CYTH1 TRIM65 ACTG1 SAP30BP SNF8 ARL16 CANT1 PHB WBP2 FOXK2 GGA3 LRRC37A3 ABCA10 FTSJ3 MRPL27 MRPL38 ARHGDIA STRADA HGS SLC35B1 GPS1 TNRC6C SMURF2 PGS1 METTL2A SMG8 MKS1 CHMP6 ALYREF
COLIN_PILOCYTIC_ASTROCYTOMA_VS_GLIOBLASTOMA_UP	0.2115	0.436066	0.445881	1.23758	1051	21	SOD2 SERPINA3 GPRC5B
SANSOM_APC_TARGETS_REQUIRE_MYC	0.093173	0.259128	0.29953	1.23749	549	191	NFKB2 WDR62 STOML1 BID DHX58 RRP9 NTMT1 TUBB2A SRM PPP1R14B ANKRD39 SLC29A2 WDR4 VARS EXOSC1 FADS3 TP53RK MYC NHP2 DUS3L ATRIP DRG2 TRIB1 GTPBP3 CCDC86 CCT7 TFPT PMF1 NSUN5 SHMT2 CAD NOP56 NRF1 LRP8 GAS8 TGIF2 DDX49 HIRA MAPK7 PTHLH TNFRSF12A GORASP1 MAP4K4 TXNRD2 AAAS SIGMAR1 POMT1 EMC8 PMM1 NOLC1 ZNF213 MRPL38 USP20 MYBBP1A MED22 SETD4 RAD23A KAT2A TTC27 TMEM141 PDXK METTL2A GINS2 ADAT1 MVK SAP…
REACTOME_CARGO_CONCENTRATION_IN_THE_ER	0.199841	0.42352	0.429595	1.23687	1004	25	TGFA CTSC SERPINA1 PREB SEC24A SEC24D SEC24C LMAN2 CTSZ GOSR2 SEC22B FOLR1 SEC23A
DARWICHE_PAPILLOMA_RISK_LOW_DN	0.129412	0.323847	0.326034	1.2368	714	108	BCL2A1 ICAM1 SAMHD1 CDC42EP2 BID CXCL16 RASIP1 CHCHD5 TTLL11 TTC9 TRMT1 GADD45GIP1 DOK4
COLDREN_GEFITINIB_RESISTANCE_UP	0.15603	0.363459	0.348803	1.23668	840	71	NFKBIZ WDR62 QPCT PRELID1 LIX1L PPIF CTPS1 MLLT11 NAA10 TRMT1 ITPRIP SLC7A1 UBE2M MAP1B POLRMT RFK PDCD11 CSGALNACT2 PDHA1 GOT1 ACTR1A TBL1X TAMM41 PARVB SLC39A14
KUMAR_PATHOGEN_LOAD_BY_MACROPHAGES	0.0971749	0.266727	0.301506	1.23538	570	179	CXCL5 S100A8 KRT6B MAFF LGALS9 PARP12 RAET1L CSRNP1 TNFRSF10A TAP1 ZNF599 RPP40 TMEM206 KBTBD8 STK40 UAP1 PARS2 GALE ACAT2 ABTB2 GMPPA PFKFB4 GGA1 HCAR2 CHMP2A PTMA GUK1 MARS2 STIL FBXL16 TMEM246
KYNG_RESPONSE_TO_H2O2_VIA_ERCC6_UP	0.188646	0.407042	0.402866	1.23448	956	33	BCL2A1 S100P VARS
STEIN_ESRRA_TARGETS_RESPONSIVE_TO_ESTROGEN_UP	0.201034	0.424286	0.428712	1.23433	1010	25	IER3 SLC39A8 GLA CA2 DNAJC11 TNFRSF10B FRK PHB CA12
MONNIER_POSTRADIATION_TUMOR_ESCAPE_UP	0.0664958	0.206843	0.279279	1.23132	414	337	CXCL6 TNFAIP2 RND1 XDH FOSL1 NFKBIE EREG ASS1 ETS1 SAMD4A BOP1 SLC11A2 FAM83G SRM RRP12 TRAF2 MAP2K3 PWP2 ATP1B1 PPIF AKR1B1 LETM1 OASL PDPN DUS3L PRR3 SLC19A1 MARCKSL1 MYO10 AGO2 MLST8 LYPD3 WDR46 URB2 MMD IPO4 PC ITPRIP FKBP4 RWDD4 DDX54 NOP56 MFSD10 TRAF4 PPM1F ANXA11 XPO5 NPLOC4 ZNF335 SLC10A3 PA2G4 SMARCA4 LRRC59 AK1 PGD EIF4G1 PDCD11 MTHFD1 MYD88 IL18R1 RBM19 PNPLA6 EIF3B AEN PPP1R10 NCS1 T…
PIONTEK_PKD1_TARGETS_UP	0.210579	0.435424	0.439306	1.23059	1050	22	CYP27B1 GK ARG2 ERRFI1 PIM3 SLC13A3
BENPORATH_MYC_TARGETS_WITH_EBOX	0.102704	0.27591	0.298436	1.22917	603	187	ICAM1 BCL3 CSTB FOSL1 EIF5A2 ISG20 AMPD3 SRM POLB EBP GLA EEF1A2 NOP2 ARF4 ATF4 FXN SLC19A1 SLC9A3R2 FASN INSR RHOG BSG HDAC3 RPL22 MSN SMAD7 ENO1 AKR1A1 PTMA HSP90AB1 E2F1 GAS8 BCL2L12 ALDH2 ACTG1 ACTB PHB SQSTM1 IFRD2 CLCN6 NTHL1 HSPA8 TFRC PDHA1 GALT SIGMAR1 TGFB1 HMGN2 DKC1 SURF6 FPGS NSUN2 CDK10 AMPD2 STAT6 TSC2 ACO2 FAH NCL ARF1
KEGG_GLYCOLYSIS_GLUCONEOGENESIS	0.181695	0.399774	0.38578	1.22839	938	41	BPGM ENO3 ALDH1A3 ENO2 HK2 ALDOA ENO1 PCK2 AKR1A1 PFKL LDHA ALDH2 PKM PFKP ACSS2 GPI PDHA1 HK1 PGK1 PGAM1 PFKM TPI1
MARTIN_INTERACT_WITH_HDAC	0.19248	0.411831	0.393338	1.22774	987	36	NFKBIA CAMK1 ACTN1 MAPK3 RUNX3 KPNA2 RFXANK ETV6 CAMTA2
ENK_UV_RESPONSE_EPIDERMIS_DN	0.0510173	0.173673	0.27156	1.22756	330	438	CCL20 IL36G TNFAIP3 CXCL2 CYP27B1 PSMB9 MAP3K8 IVL WNT4 ADAP2 ANXA9 CD83 BCL3 PLAUR FOSB SULT2B1 DUSP8 FOSL1 TUBA1A PLAU PTGS2 ASS1 HSD11B1 EPHA2 ISG20 KRT17 IGFBP3 GLRX VEGFA KRT16 NAMPT F3 RRP1 GAS6 GNA15 TGFA GJB3 FAM117A ATF3 SHB MAP2K3 HK2 ANXA1 PWP2 SLC6A9 CTPS1 TRIM16 HSPA1A UCK2 SPRY2 CRLF3 HIVEP2 EEF1A2 CD55 LSS ABR TRIB1 UAP1 CRY1 ABCC3 PNP FYN INSR SH2D3A GAB2 CLDN1 DAPK3 NFATC1 SCEL
HILLION_HMGA1B_TARGETS	0.181544	0.399687	0.36524	1.22752	961	53	CSF2 PLAUR ANXA1 ID1 AKR1A1 PTMA HSP90AB1 COX4I1 RPS11 PSMB6 PSMA6 SOD1 STAT3 VCP CCND3
REACTOME_TRANSCRIPTIONAL_REGULATION_BY_RUNX3	0.153832	0.359748	0.331383	1.22717	846	91	PSMB9 PSMB8 PSME2 RUNX3 SMAD3 PSMB7 HDAC4 MYC PSME1 PSMC3 PSMD2 PSMD8 PSMB10 PSMD14 UBC SRC PSMA5 PSMD9 PSMF1 PSMC4 PSMB5 TCF7L1 PSMD3 PSMB6 PSMD4 PSMA6 JAG1 PSMD7 TGFB1 PSMA7 UBB SMURF2 KAT2A PSMD1 TEAD3
HOFFMANN_PRE_BI_TO_LARGE_PRE_BII_LYMPHOCYTE_DN	0.180414	0.398632	0.368352	1.22662	957	50	LTB SEMA7A ACTN1 ANXA1 TRIM21 SQLE SIPA1 SOCS2
REACTOME_RESPONSE_TO_ELEVATED_PLATELET_CYTOSOLIC_CA2PLUS	0.159253	0.368073	0.336832	1.22641	869	82	SERPINA3 ITGB3 PDGFB ACTN1 VEGFA TUBA4A GAS6 VEGFC GTPBP2 ITIH4 SERPINA1 FN1 LGALS3BP ALDOA PFN1 QSOX1 ECM1 TAGLN2 SERPING1 WDR1 THBS1 TIMP1 TGFB2 MANF SOD1 CYB5R1 TOR4A TGFB1
BHATI_G2M_ARREST_BY_2METHOXYESTRADIOL_UP	0.155104	0.36201	0.331065	1.22599	853	91	TNFSF14 SOD2 IER3 KYNU EIF5A2 SMOX PIF1 RASIP1 ANXA1 CTPS1
FONTAINE_THYROID_TUMOR_UNCERTAIN_MALIGNANCY_DN	0.223439	0.450791	0.468863	1.22578	1101	16	IFITM3 SLPI PTGES HCLS1
CAIRO_HEPATOBLASTOMA_DN	0.12032	0.30717	0.307293	1.22574	690	148	VNN1 ZC3H12A C1R MARCO XDH SLPI ENO3 ANGPTL4 KMO ASS1 CDA SLC43A3 EPHA2 STARD5 IGFBP3 GCH1 FAHD2A NAMPT SERPINB8 SIGIRR MAP2K3 MGLL NDRG2 ALAS1 ASL CTPS1 ITIH4 GSTT2 GCDH TRIB1 CA2 SOCS2 HAGH DHRS1 DHODH SYT17 AGPAT2 ECM1 PCK2 SDHB
PID_HDAC_CLASSII_PATHWAY	0.202804	0.426008	0.414539	1.22458	1026	28	TUBA1B TUBB2A RANGAP1 HDAC4 HDAC7 HDAC9 HDAC3 RAN RFXANK
RIZKI_TUMOR_INVASIVENESS_2D_UP	0.183616	0.401398	0.367512	1.22382	974	50	CYP27B1 STAT5A BTG3 IDI1 STK10 LSS ADAR CAD DPM2 GPKOW STARD3 DPP3 RNF4 UBA1
KYNG_DNA_DAMAGE_DN	0.12339	0.312279	0.307014	1.22367	708	147	SAA1 CXCL2 LCN2 SERPINB2 LOX SEMA7A IGFBP3 GLRX BTG3 IFNGR1 EPS8L1 CEBPB PRMT1 GBP1 ANXA1 TFPI2 AKAP12 IFNGR2 FN1 DAXX SERPINB6 SNX8 ID1 PCK2 TBCA TNFRSF10B
RAGHAVACHARI_PLATELET_SPECIFIC_GENES	0.184325	0.402092	0.364953	1.22254	975	52	CXCL5 ITGB3 TUBA4A TUBB2A GLA DAPP1
PID_HIF2PATHWAY	0.210205	0.435407	0.416978	1.2225	1066	27	EFNA1 ETS1 VEGFA SLC11A2 FXN ARNT POU5F1 BHLHE40
JOSEPH_RESPONSE_TO_SODIUM_BUTYRATE_DN	0.188274	0.406731	0.383474	1.22105	972	41	IL6 CSF1 TUBA4A NAMPT ACP2 PFKL CKS1B ELK3 CDH11 FSTL1 STAT6 ERCC2 NCL MPP3 NF2 PYGL
GU_PDEF_TARGETS_DN	0.200626	0.424286	0.402844	1.221	1025	31	KRT6B KRT75 VEGFC KRT18 PIP4K2C CDH3 THBS1 FOXA1 TGFB2 EIF2B2 KRT8 PI4KB KRT6A
REACTOME_MITOCHONDRIAL_TRNA_AMINOACYLATION	0.222959	0.450791	0.439869	1.2209	1108	21	PARS2 NARS2 MARS2 GARS QARS WARS2 KARS SARS2 AARS2 HARS2 TARS2 LARS2
YAO_TEMPORAL_RESPONSE_TO_PROGESTERONE_CLUSTER_7	0.180979	0.398936	0.356051	1.22048	960	59	SOD2 RASIP1 ANXA3 CDC34 MRPL17 CRIP1 MRPS26 PPM1G TAPBP AMOTL2 EMC8 DDA1 INTS5 HRAS RREB1 BCAT2 WSB2 ITGB1BP1 SCAMP2 BRD2 PTK2 FAM136A GNB1
FRASOR_RESPONSE_TO_ESTRADIOL_DN	0.171916	0.386219	0.352986	1.22039	916	62	IER3 KYNU STC1 EFNA1 DUSP4 BIK ANXA3 DUSP1 SMAD3 EPOR TTC9 PXDN MMD ABCG1 MYO1B
REACTOME_TRANSMISSION_ACROSS_CHEMICAL_SYNAPSES	0.14187	0.343471	0.313643	1.21946	800	123	KCNJ2 TUBA1C TUBB3 TUBA1A CAMK1 PPFIA3 TUBA1B MAPK3 TUBA4A TUBB4B TUBB2A ADCY4 GRIN3B PPFIA4 STX1A DLG4 PRKAR1B MAOA CHRNB4 RAB3A KCNJ15 RPS6KA1 PPM1F TUBB6 NRG1 KPNA2 SRC ALDH2 RPS6KA2 NAAA GNB2 RAC1 CACNB1 HSPA8
ZHAN_MULTIPLE_MYELOMA_HP_UP	0.201454	0.424922	0.400708	1.21909	1024	32	OAS2 LAMP3 DDX58 FLI1 AMIGO2 SEMA4D
REACTOME_SIGNALING_BY_NON_RECEPTOR_TYROSINE_KINASES	0.192145	0.411756	0.378346	1.21836	997	43	HBEGF SOCS3 EREG STAP2 NRG1 UBC RAC1 PELP1 STAT3 AKT1 UBB
HASLINGER_B_CLL_WITH_17P13_DELETION	0.225975	0.452961	0.438655	1.21753	1123	21	RYR1 PLD2 ASMTL FXR2 VDAC1 GPS2 PRDX4 PRPF8 GNAI2 GLOD4 GEMIN4 MINK1 TP53 TBC1D2B MAPRE3 ZZEF1
BOYLAN_MULTIPLE_MYELOMA_D_CLUSTER_DN	0.2109	0.435584	0.411927	1.21686	1067	28	IL7R ASB2 NFKBIE SLC37A1 CSRP1 LGALS1 STX2
LIU_CMYB_TARGETS_UP	0.129756	0.324254	0.307472	1.21622	739	141	SERPINA3 ZP3 ASS1 ISG20 STARD5 HPCAL1 GLRX CTNS CDC42EP1 KRT16 MAPK3 PCOLCE2 RAB11FIP1 NUDT1 ICAM3 SAT1 GDPD3 MYO10 ABCC3 WDR46 DNAJB5 PXDN MMD IGFBP4 ABTB2 BSPRY HYOU1 HSPA12A YKT6 SLC10A3 ACOT7 RPS6KA2 PRAF2 CSGALNACT2 CA12 TGIF1 JAG1 ZER1 KCNS3 ECE1 NOSIP MT2A SPG7 FOSL2 TP53I11 HIGD2A OAT SAC3D1 ICA1
REACTOME_ATTENUATION_PHASE	0.21562	0.441771	0.426044	1.21607	1084	24	HSPA1A DEDD2 HSPA1L MRPL18 FKBP4 HSP90AB1 HSPA8 HSPA1B UBB DNAJB6 HSP90AA1
REACTOME_ASPARAGINE_N_LINKED_GLYCOSYLATION	0.0937706	0.259804	0.283667	1.214	568	256	TUBA1C TUBB3 B4GALNT2 TUBA1A ST3GAL5 TUBA1B TUBA4A TUBB4B TUBB2A B4GALT2 FUT3 TGFA FUOM B4GALT1 MOGS NUDT14 NAGK ARF4 TSTA3 CTSC CD55 COPG1 KDELR3 SERPINA1 PREB ST3GAL4 UAP1 COPE AMDHD2 ARFGAP1 SEC13 GMPPB PGM3 GMPPA ST3GAL2 ST3GAL3 DYNC1I2 YKT6 TUBB6 UBC DHDDS MGAT4B DPM2 TRAPPC5 MVD ENGASE SEC24A EDEM2 B4GALT6 ALG12 SEC24D GORASP1 SEC24C ST6GALNAC4 MPI PPP6R1 VCP SPTBN2 COG8 SPTBN1 UBXN1 PMM1 U…
REACTOME_ASSOCIATION_OF_TRIC_CCT_WITH_TARGET_PROTEINS_DURING_BIOSYNTHESIS	0.206383	0.431357	0.391434	1.21387	1053	35	KIFC3 CCT5 WRAP53 CCT7 HDAC3 FBXW5 NOP56 FBXO6 STAT3 CCT3 CCT2 CCT8 SKIV2L
REACTOME_INFECTIOUS_DISEASE	0.0814661	0.236709	0.275072	1.21301	508	336	HBEGF PSMB9 ISG15 APOBEC3G PSMB8 RANGAP1 MVB12A PSME2 TAF5 SH3KBP1 MAP2K3 PSMB7 STX1A HSPA1A PSME1 VPS28 RPLP2 CDK9 PSMC3 PSMD2 FYN RPS26 SEC13 MAP2K1 RBX1 EIF2AK2 NUP93 RPL22 RAN ANTXR2 PSMD8 MAP2K2 PSMB10 RPL18A CHMP2A PSMD14 HSP90AB1 KPNA2 UBC SRC PSMA5 CHMP4B RPSA PSMD9 PSMF1 HLA-A PSMC4 RPL35 RPL8 RPS11 PSMB5 GTF2E2 RAC1 PSMD3 RPS15A GTF2F1 PSMB6 ERCC3 PSMD4 PSMA6 KPNA7 RPL37 RPL7A AAAS PSMD…
REACTOME_NEGATIVE_REGULATION_OF_THE_PI3K_AKT_NETWORK	0.174026	0.390111	0.341322	1.21273	937	72	HBEGF PDGFB IER3 IL33 VAV1 EREG MAPK3 PPP2R5B TGFA TRIB3 PIK3CD PPP2R1A FYN INSR RHOG NRG1 PIP4K2C RAC2 SRC MYD88 RAC1 FGFR1
BROWNE_HCMV_INFECTION_16HR_UP	0.116536	0.300687	0.29428	1.21253	684	188	IFI6 BPGM LAMP3 IFI44 PLSCR1 BMP2 TRAF3 EPHA2 NACAD VEGFA GK PPP2R5B BTG3 IFNGR1 ENO2 LYN RRP12 RUNX3 DFFB CRLF3 MAOA NFE2L3 DOHH SOCS2 LIN37 ARHGEF5 PGM3 ARFIP2 HSPA12A YKT6 SLC7A1 RFK THAP11 GNL2 STIL DUSP7 FXR2 USP6NL PTHLH RNF19B PCGF3 B3GALNT1 TFRC AKAP8L PTS DHX8 RAF1 NXT2
REACTOME_MAPK_TARGETS_NUCLEAR_EVENTS_MEDIATED_BY_MAP_KINASES	0.207274	0.431357	0.400029	1.21247	1059	31	DUSP4 MAPK3 MAPK11 PPP2R1A RPS6KA1 RPS6KA2 DUSP7 MAPK7 MAPKAPK2 DUSP6 FOS
CHAUHAN_RESPONSE_TO_METHOXYESTRADIOL_DN	0.166546	0.377609	0.327279	1.21198	916	91	TNFAIP3 FDPS CD74 TUBB2A ENO2 CSNK1E GGT1 HCLS1 BTG1 COPE HSP90AB1 UBC LGALS1 PKM WBP2 EEF1A1 XBP1 UBA1 TAPBP UBE2S HADH PCBP2 RAF1 TLN1 PGK1 RPL12 EIF3K NME4 H2AFZ EIF4B COX6A1 VIM PIM2 HLA-G PHB2
FOSTER_KDM1A_TARGETS_UP	0.155241	0.362094	0.320084	1.21087	855	105	MX1 HSH2D SULT2B1 SLAMF9 QPCT KRT23 CDA TST CD74 SH3RF2 IFITM2 UBE2L6 PCOLCE2 GJB4 TNNT1 KLK10 KLK13 LGALS3BP LIPH HOXB7 RBMS2 CDC42EP5 KIAA0895 ITGAE MYOM3 CDH3 IFI27L2 IMPDH1
BURTON_ADIPOGENESIS_5	0.160066	0.368073	0.320929	1.21055	876	103	C3 GK IFNGR1 CISD1 MRPL12 HK2 PPIF PTGES2 ADAM12 SIPA1 PIM3 GYS1 COX17 MRPS34 MRPL18 GRPEL1 CYC1 TOMM40 PC MDH2 MRPS26 PSMA5 PHB XBP1 GPI ECHS1 NDUFA8 PPARG AIFM1 ACO2 LMAN2 BCAP31 C16orf74 MGST3 TALDO1 RREB1 AK2 COX6A1 MRPL15 FABP5 TIMM9 MRPL20 SLC5A6 PHB2
QI_HYPOXIA	0.152619	0.3582	0.317728	1.21046	841	111	IER3 STC1 CDC42EP2 EFNA1 LOX IGFBP3 GCH1 VEGFA CTNS SH3YL1 AMPD3 PCYT1B PDXP DUSP1 HK2 NDRG2 SQLE PGF LSS KDELR3 PPP1R3B JMJD6 PLOD2 ACAT2
KYNG_ENVIRONMENTAL_STRESS_RESPONSE_UP	0.198306	0.421017	0.375838	1.21028	1029	43	CXCL2 IGFBP3 GLRX ANXA1 AKAP12 FN1 DAXX TBCA EFNB1 MARK3 SOD1 PDCD5 RPL7A TXNRD2
HOEBEKE_LYMPHOID_STEM_CELL_UP	0.176744	0.394872	0.345956	1.21005	949	66	TNFAIP3 TNFAIP2 ARHGAP25 TRIB2 ADAM28 RUNX3 NLRP1 ITIH4 TRAF4 SH3TC1 SMARCA4 RPS6KA2
HINATA_NFKB_TARGETS_KERATINOCYTE_DN	0.230415	0.459158	0.4318	1.20957	1149	22	HYAL1 SULT2B1 DUSP4 HOPX UPK1B SCEL THBS1 PTHLH
OHGUCHI_LIVER_HNF4A_TARGETS_DN	0.189398	0.407979	0.355032	1.20909	1003	57	SERPINA3 HSD17B2 RARRES1 PDZK1 KMO GJB2 MFSD2A BDH1 TFPI2 SERPINA1 SHMT2 CLDN1
HOLLERN_EMT_BREAST_TUMOR_UP	0.172702	0.387387	0.329519	1.20804	948	86	PLAT ENO3 ITGA5 SEMA7A CSF1 MXRA8 VEGFC RRAD C11orf24 FN1 IGFBP4 NFATC1 ST3GAL2 DBN1 NAAA IL18R1 TGFBR2 CSGALNACT2 FLNC PVR LPAR1 DAB2 TRAF1 SPTBN1 LAMB1 EFEMP2 EPB41L2
BIOCARTA_VIP_PATHWAY	0.230042	0.458672	0.440362	1.20802	1143	20	NFKBIA NFKB1 PRKAR1B MYC NFATC1
FIGUEROA_AML_METHYLATION_CLUSTER_3_DN	0.232418	0.460325	0.431187	1.20785	1159	22	EPHA2 PPP1R15A NECAP2 TSFM PPARD
REACTOME_ASSEMBLY_OF_THE_HIV_VIRION	0.244503	0.476854	0.468653	1.20767	1211	15	MVB12A VPS28 UBC UBB FURIN TSG101 VPS37B PPIA VPS37C UBAP1
DELACROIX_RAR_BOUND_ES	0.0895426	0.251579	0.276351	1.20742	553	311	IFITM1 HBEGF OAS2 SOCS3 ZFP57 G0S2 RHOF MSLN BCL3 EFNA1 HYAL1 DUSP4 SBNO2 LIPE CAMK1 ITGA5 CAMK1D GCH1 LRRC61 PLK3 IFITM2 RAB20 SIGIRR DUSP1 PPP1R14B FAM120C ATF3 VARS UBXN2A WRAP53 MTSS1 SPRY2 PDPN UPP1 ARF4 FXN SHISA5 FARSA FN1 PIM3 ABCB8 COX17 CELSR3 SLC12A7 IDH3B CLPB ZC3H3 PHC1 ST3GAL3 SLC9A8 LSR POU5F1 HNRNPAB SRC PORCN TWF2 MTHFD1 YWHAG PPP5C PPP1R10 BHLHE40 FOXA1 UBE2O RPS15A
REACTOME_EXTRA_NUCLEAR_ESTROGEN_SIGNALING	0.191473	0.410908	0.354478	1.2072	1014	57	MMP9 HBEGF EREG MAPK3 TGFA PRMT1
CHIBA_RESPONSE_TO_TSA	0.210014	0.435263	0.386687	1.20697	1077	36	IFITM3 TGM2 STAT1 USB1 DUSP1 SDC4 BSCL2 BSG SQSTM1 PKM NIPSNAP1
TURASHVILI_BREAST_LOBULAR_CARCINOMA_VS_DUCTAL_NORMAL_DN	0.190485	0.409526	0.350906	1.20685	1012	60	SAA1 KRT6B RARRES1 KRT23 PDZK1 CCL28 KRT17 GABRP LAMB3 CYB5R2 MAOA CA2 SOCS2
SEIDEN_ONCOGENESIS_BY_MET	0.175133	0.391854	0.330984	1.20672	954	83	CXCL5 IFITM1 EREG STAT1 ANXA3 IFNGR1 EEF1A2 PNRC2
SASSON_RESPONSE_TO_FORSKOLIN_DN	0.179256	0.396852	0.336721	1.2062	972	75	TUBA1A STAT1 ACTN1 STK25 RAB33B RANGAP1 GBP1 MAP2K3 AKAP12 PIK3CD TRIB1 GEM KRT18 STIP1 ACTB THBS1 FLNC DAB2 MAP4K4 ILK
MORI_SMALL_PRE_BII_LYMPHOCYTE_UP	0.199056	0.422107	0.359967	1.20584	1053	52	CSF2 CD1D SLC11A2 B4GALT1
REACTOME_SIGNALING_BY_ERYTHROPOIETIN	0.234021	0.46273	0.430433	1.20574	1167	22	STAT5A VAV1 LYN EPOR PIK3CD
CHESLER_BRAIN_HIGHEST_GENETIC_VARIANCE	0.222616	0.450791	0.411245	1.20569	1129	27	BCL2A1 PSTK MAP1B RGS19 PHLDA1 PRDX2 ACAA1
LINDGREN_BLADDER_CANCER_CLUSTER_1_DN	0.0898767	0.251923	0.27621	1.20554	553	308	BIRC3 CXCL1 IL32 NFKB2 BPGM KIF21B SH2D2A EFNA1 NEDD9 KRT23 TUBA1A TNC SBNO2 BID CAMK1 ARHGAP30 SLC43A3 NEURL1B ACTN1 CDC25B HDGF ENO2 PDXP RRP1 CLDN4 SH3KBP1 TJP3 PYCR1 PDIA5 HMGCS1 NDRG2 ALAS1 ANXA6 CTPS1 SQLE NUDT1 ADAM19 UCK2 MTHFD2 EBP AKAP12 GRK5 ICAM3 HCLS1 GEM TNFAIP1 CA2 CDK9 COX17 FAM50A IDO1 FYN CELSR3 SEC13
MANALO_HYPOXIA_DN	0.0960368	0.265029	0.280419	1.20528	583	266	PDSS1 RRP9 GK BOP1 SLC11A2 TUBB4B CISD1 SRM RRP1 WDR74 TUBG1 WDR4 DHCR7 MAP2K3 VARS PWP2 PPIF CTPS1 TTLL4 LETM1 GGT1 RPP40 FERMT1 PUS1 NOP16 FXN SLC19A1 GINS1 ASF1B AMDHD2 POLR3G FASN NARS2 URB2 IPO4 CLPB ACAT2 NLE1 ID1 GINS3 CAD TSFM DDX23 BYSL NOP56 NEK4 MRPL46 LRP8 ABCF2 EIF2B3 SNRPD1 RRS1 PA2G4 EBNA1BP2 POMT2 MTHFD1 STIL PHB SNRPA1 DGCR11 CCNF NCS1 PAK1IP1 PPARD UBE2S GTPBP4 ODC1 RUVBL1 POP5 …
TONKS_TARGETS_OF_RUNX1_RUNX1T1_FUSION_HSC_UP	0.144081	0.347644	0.304975	1.20463	823	138	IRF7 PLAT IRF9 NRCAM NFKB2 SERPINB2 DRAM1 NEDD9 TUBA1A DDX58 TRIB2 ARG2 TGFB1I1 MEG3 NLRP1 KIF3C CA2 SOCS2 DDR1 DNAJB5 RHOC P2RX4 ID1 ECM1 ANXA2 AMIGO2 PROCR DDAH2
REACTOME_FACTORS_INVOLVED_IN_MEGAKARYOCYTE_DEVELOPMENT_AND_PLATELET_PRODUCTION	0.16365	0.373712	0.319766	1.20401	894	102	MAFF KIF21B TUBA1C TUBB3 EHD1 TUBA1A TUBA1B TUBA4A TUBB4B TUBB2A IRF1 PRKAR1B MAFK KIF3C ABL1 RAD51B KLC2 TUBB6 DOCK4 ACTB DOCK6 KIF9 RAC1 KIF1C MAFG
GRAESSMANN_APOPTOSIS_BY_SERUM_DEPRIVATION_DN	0.134648	0.332294	0.296807	1.20386	784	166	STC1 SERPINB1 HYAL1 TGM2 EHD1 ENO3 ASS1 SPDEF ISG20 VEGFA EFHD2 F3 THSD1 IL15RA ENO2 DUSP1 PDLIM7 SH3KBP1 RAPGEF3 PDIA5 NDRG4 UBXN2A PPFIA4 STK10 ATP13A2 TRAP1 KDELR3 GYS1 KLK9 CDC37 MAP1B PORCN HID1 MED24 NAAA CAPG FBXO21 CA12 PVR PLAGL2 TXNDC11
MAGRANGEAS_MULTIPLE_MYELOMA_IGG_VS_IGA_UP	0.248537	0.481567	0.466971	1.20333	1231	15	LIPE ANXA1 NAA10 FAH DCTN1 COL16A1 AP1B1 ABCA7
PID_FGF_PATHWAY	0.207642	0.431357	0.378871	1.20327	1075	40	MMP9 PLAUR PLAU STAT1 MAPK3 SPRY2 RPS6KA1 SRC SHC1
REACTOME_HIV_INFECTION	0.120602	0.307402	0.288783	1.20323	712	207	PSMB9 APOBEC3G PSMB8 RANGAP1 MVB12A PSME2 TAF5 PSMB7 PSME1 VPS28 CDK9 PSMC3 PSMD2 FYN SEC13 RBX1 NUP93 RAN PSMD8 PSMB10 CHMP2A PSMD14 UBC PSMA5 CHMP4B PSMD9 PSMF1 HLA-A PSMC4 PSMB5 GTF2E2 RAC1 PSMD3 GTF2F1 PSMB6 ERCC3 PSMD4 PSMA6 AAAS PSMD7 CHMP7 PSMA7 UBB NEDD4L AP2S1 AP1M1 NELFE POLR2I POLR2H SEH1L FURIN ERCC2 ARF1 TSG101 PSMD1 NUP62 POM121 VPS37B CHMP6 SUPT5H PPIA AP1M2 GTF2F2 PSMB4 PSMD13 PSM…
REACTOME_SIGNALLING_TO_RAS	0.242701	0.475357	0.460226	1.2032	1196	16	MAPK12 MAPK11 SRC SHC1 MAPKAPK2 MAPK13 HRAS GRB2 MAPKAPK3 RALB
CONCANNON_APOPTOSIS_BY_EPOXOMICIN_UP	0.118401	0.303743	0.28809	1.20285	701	210	PLAT MAFF LAMP3 C1S DUSP4 LMO2 SMOX CREB5 MICB TUBA4A PCYT1B SERPINB8 DUSP1 PPP1R15A CEBPB RRAD ATF3 ARHGEF2 SLC16A3 LPXN HSPA1A PGF CDK11B BSCL2 GLA UPP1 SAT1 GEM LIN37 JMJD6 ABCG1 ADRM1 SLC12A4 STIP1 ANXA2 SPATA2 YKT6 SLC7A1 TNFRSF10B PLD3 MAP1B NSFL1C TOP3B PSMA5 CLTB DAP3 SQSTM1 TGFBR2 GDF15 FLNC PHLDA2 CYB5R1 FAT1 TNPO2 TOM1
KORKOLA_TERATOMA	0.22048	0.448505	0.414159	1.20211	1110	26	PLAT NFKBIZ LCN2 PIGR
PID_SMAD2_3NUCLEAR_PATHWAY	0.18656	0.404806	0.342676	1.20164	1004	67	IRF7 RUNX3 CEBPB E2F4 ATF3 SMAD3 ZBTB17 MYC SMAD7 TGIF2 TFE3 VDR FOXO4 PIAS4 HSPA8 SKI TGIF1 AKT1 MED15
BIOCARTA_BCR_PATHWAY	0.222749	0.450791	0.406754	1.20158	1127	28	VAV1 MAPK3 LYN MAP2K1 NFATC1 SHC1 RAC1 RAF1 NFATC4 FOS HRAS GRB2 JUN CALM3
REACTOME_N_GLYCAN_ANTENNAE_ELONGATION_IN_THE_MEDIAL_TRANS_GOLGI	0.240089	0.472373	0.449062	1.20146	1186	18	B4GALT2 FUT3 B4GALT1 ST3GAL4 MGAT4B B4GALT6 B4GALT3 B4GALT4 MAN2A2 B4GALT5
REACTOME_SWITCHING_OF_ORIGINS_TO_A_POST_REPLICATIVE_STATE	0.178075	0.395463	0.3274	1.20129	972	87	PSMB9 PSMB8 PSME2 PSMB7 PSME1 PSMC3 PSMD2 RBX1 PSMD8 PSMB10 PSMD14 UBC PSMA5 FZR1 PSMD9 PSMF1 PSMC4 PSMB5 PSMD3 PSMB6 PSMD4 PSMA6 CCNA1 PSMD7 PSMA7 UBB
REACTOME_SIGNALING_BY_RAS_MUTANTS	0.206956	0.431357	0.368101	1.20123	1088	46	ITGB3 RASAL1 MAPK3 RASA3 SPRED3 FN1 MAP2K1 MAP2K2 SRC ACTG1 ACTB PHB MARK3 CSK RAF1 TLN1
CHEN_NEUROBLASTOMA_COPY_NUMBER_GAINS	0.215782	0.441834	0.38725	1.20089	1101	35	MYEOV HSD17B2 HPCAL1 SH3YL1 DFFB HDAC3 ARAP3 BRD9 ODC1 GALK2
WANG_ADIPOGENIC_GENES_REPRESSED_BY_SIRT1	0.240898	0.473183	0.448703	1.2005	1190	18	GK PDXP TRIB3 IGFBP4 ENO1 PFKP GPI OLR1 PGK1 CHCHD10 TPI1
BAE_BRCA1_TARGETS_DN	0.226288	0.452961	0.416863	1.20021	1137	25	TNFAIP3 HYOU1 CAD STIL THBS1
LEE_EARLY_T_LYMPHOCYTE_DN	0.211442	0.436066	0.378983	1.20017	1093	39	IFITM1 SAMHD1 HLA-F ACTN1 TUBA4A IFITM2 HLA-B COTL1 CYLD AMIGO2 HLA-A
REACTOME_NEUROTRANSMITTER_RECEPTORS_AND_POSTSYNAPTIC_SIGNAL_TRANSMISSION	0.178047	0.395463	0.323308	1.19996	982	92	KCNJ2 TUBA1C TUBB3 TUBA1A CAMK1 TUBA1B MAPK3 TUBA4A TUBB4B TUBB2A ADCY4 GRIN3B DLG4 PRKAR1B CHRNB4 KCNJ15 RPS6KA1 PPM1F TUBB6 NRG1 KPNA2 SRC RPS6KA2 GNB2 RAC1
GRADE_COLON_AND_RECTAL_CANCER_UP	0.0996219	0.271439	0.278519	1.19984	605	271	CFB IFITM1 SOD2 UBD PLAU CDC25B VEGFA FXYD5 AMPD3 THEM6 WDR74 ETV4 CSNK1E PSMB7 CARHSP1 CCT5 MRPL17 MTHFD2 MYC FERMT1 PDCD2L NAA10 TRAP1 SHISA5 FDFT1 PFDN2 ABCB8 CCT7 MLST8 PXDN RAN NIP7 NOP56 LRP8 PSMD14 LDHA PA2G4 L1CAM ZNF84 MTHFD1 DAP3 DNAJA3 PKM EIF3B DDX27 GDF15 HM13 TIMP1 ABCF1 MARS NDUFAF7 GARS PSMD4 EIF6 ZMYND8 HILPDA KBTBD2 CCT8 DEF8 EMC8 DHX8 AAMP EFTUD2 MRGBP LY6E DDX39A TFB1M IRAK1 U…
HATADA_METHYLATED_IN_LUNG_CANCER_UP	0.138079	0.337495	0.295755	1.19959	804	166	C1QTNF1 TYMP ANKLE1 CSF1 LRRC61 BTG3 SH3YL1 TAGLN L1TD1 SLC29A2 ADAMTSL4 TGFB1I1 GBGT1 PRDM8 ARHGAP22 LIMD2 TMEM150A UHRF1 SLC4A11 HDAC7 CCDC86 VAMP5 TMEM74B CPPED1 IGFBP4 KCNC4 SH3D21 PLTP DAZAP1 XPO5 TMEM179B CLMP NAGS BANP TRPV4 ACTB RINL ZDHHC11 ME3 ZNF22 GDI1
HOOI_ST7_TARGETS_DN	0.182102	0.399955	0.328928	1.19922	992	83	MMP13 CSGALNACT1 NFKBIZ MMP1 APOBEC3G SPRY4 MMP10 ANGPTL4 TRIB2 CXCL16 WNK3 DNAH5 ENO2 PPFIA4 WHAMMP3 PPP1R3B FN1 PFKFB4 TMTC1 SYT17 CRIP1
BOSCO_ALLERGEN_INDUCED_TH2_ASSOCIATED_MODULE	0.177112	0.394872	0.322016	1.19859	974	94	LIF IL1B NRCAM NFKBIZ CD83 DUSP4 CLUHP3 SEMA7A SLC39A8 CSF1 DUSP5 ARRDC2 BTG1 SOCS2 SERPINB6 SGSH NAT9 ENO1 ISCA1 DPP4 CYLD RRS1
MARTINEZ_RB1_AND_TP53_TARGETS_UP	0.0761523	0.226051	0.265791	1.19855	493	428	CCL20 IL36G SAA1 TNFSF14 S100A8 KRT6B IER3 SERPINB1 XDH LRG1 SERPINB2 DRAM1 SULT2B1 IL33 QPCT PTGS2 BID LIPE EREG SERPINB3 NCF2 CD74 GLRX KRT16 SLC11A2 TUBA4A EPS8L1 DUSP1 FUT2 HAS3 AIF1L GNA12 SH3KBP1 ATF3 IL36RN TFPI2 ALAS1 PLEK2 PRKAR1B MST1R TRIB1 UAP1 ASB6 ABCB8 MARCH2 LGALS3BP
ELVIDGE_HYPOXIA_BY_DMOG_UP	0.161838	0.370702	0.31065	1.1983	904	119	MAFF CSGALNACT1 STC1 LOX PLAUR ANGPTL4 SAMD4A ISG20 IGFBP3 GLRX VEGFA ENO2 VEGFC ATF3 HK2 PPFIA4 AKAP12 SAT1 GYS1 FYN STC2 QSOX1 ARTN PFKFB3 S100A6 BHLHE40 GDF15 PFKP LOXL2 HILPDA INSIG2 CYB5A
OUELLET_CULTURED_OVARIAN_CANCER_INVASIVE_VS_LMP_DN	0.242921	0.475357	0.447744	1.19793	1200	18	SERPINA3 SIRPB1 FUT3 TRIB1 NOP14-AS1 SIGMAR1 KRT6A FLNA CFLAR HYAL2 GSTP1
REACTOME_GLYCOLYSIS	0.201883	0.425325	0.349039	1.19645	1071	59	BPGM ENO3 ENO2 HK2 PPP2R1A ALDOA SEC13 NUP93 PFKFB4 ENO1 PFKL PFKFB3 ADPGK PKM PFKP GPI AAAS SEH1L HK1 PGK1 NUP62 PGAM1 POM121 PFKM TPI1
TURASHVILI_BREAST_NORMAL_DUCTAL_VS_LOBULAR_UP	0.20166	0.425105	0.351128	1.1958	1068	57	KRT6B MAFF FOSB KRT23 CCL28 GABRP ATF3 LRCH3
GHO_ATF5_TARGETS_DN	0.249189	0.482306	0.457277	1.19549	1228	16	ITGA5 DUSP1 ID1 YWHAH CCND3 RRAS RND3
REACTOME_DISEASES_OF_SIGNAL_TRANSDUCTION	0.100081	0.272193	0.273583	1.1946	617	310	HBEGF ITGB3 STAT5A PSMB9 PDGFB FZD8 VAV1 EREG STAT1 PSMB8 RASAL1 NEURL1B STRA6 MAPK3 PPP2R5B PSME2 TGFA RASA3 SMAD3 PSMB7 HDAC4 SPRED3 MYC PSME1 PIK3CD HDAC7 FN1 PSENEN PSMC3 MLST8 PPP2R1A HDAC9 PSMD2 FYN MAP2K1 RBX1 RHOG GAB2 HDAC3 PSMD8 MAP2K2 PSMB10 NRG1 PSMD14 RAC2 UBC MPRIP SRC PORCN PSMA5 SHC1 ACTG1 PSMD9 PSMF1 ACTB PHB PSMC4 CLCN6 TGFBR2 PSMB5 RAC1 PSMD3 FOXO4 FGFR1 MARK3 GTF2F1 PSMB6 PSMD…
YAO_TEMPORAL_RESPONSE_TO_PROGESTERONE_CLUSTER_13	0.146992	0.352246	0.29829	1.19422	842	152	RELB CES1 SMTN PSMG4 NDUFB8 PSME2 PQBP1 CSRP1 ANXA1 ELOF1 EBP IFNGR2 B9D1 MRPL18 PC ANXA2 CHMP2A TAGLN2 FIBP LAGE3 PSMA5 LGALS1 GUK1 CYBA HDDC2 NDUFS2 DAP3 S100A6 PPIB DBNL NDUFA9 PSMA6 MRPL28 SSNA1 CD320 PDCD5 PRDX2 TIMM8B MRPL52 MRPL27
KERLEY_RESPONSE_TO_CISPLATIN_UP	0.210526	0.435424	0.375037	1.19418	1087	41	PLAT IER3 DRAM1 FOSL1 PLK3 ALDH1A3 ANXA1 FADS3
KEGG_ADIPOCYTOKINE_SIGNALING_PATHWAY	0.207551	0.431357	0.361131	1.19297	1093	49	TNF SOCS3 NFKBIA NFKBIE NFKB1 TRAF2 PRKCQ
ZHAN_V2_LATE_DIFFERENTIATION_GENES	0.216553	0.443158	0.37898	1.1928	1111	38	BIK IRF1 AKR1B1 CTSS WTAP SRSF7 LGALS1 PKM SARS FPGS HIST1H2BG IRAK1 OAT SLC39A14 TALDO1 KLF6 EIF4B
REACTOME_COSTIMULATION_BY_THE_CD28_FAMILY	0.215535	0.441771	0.368807	1.19231	1120	44	MAP3K8 PDCD1LG2 VAV1 ICOSLG PPP2R5B LYN TRIB3 MLST8 PPP2R1A FYN
SNIJDERS_AMPLIFIED_IN_HEAD_AND_NECK_TUMORS	0.224916	0.452961	0.388961	1.19187	1140	33	BIRC3 IL7R FGFR1 LAMA3 JAG1 TLN1 CTTN MMP7
REACTOME_SIGNALING_BY_TGF_BETA_FAMILY_MEMBERS	0.187079	0.405207	0.325057	1.19168	1027	86	INHBA BMP2 FST PPP1R15A E2F4 SMAD3 FSTL3 MYC CDK9 DRAP1 SMAD7 UBE2M TGIF2 UBC PMEPA1 TGFBR2 ARHGEF18 SKI TGIF1 TGFB1 UBB NEDD4L FSTL1 FURIN SMURF2
REACTOME_UNFOLDED_PROTEIN_RESPONSE_UPR	0.188488	0.406948	0.328514	1.19123	1024	80	ERN1 PPP2R5B HDGF ATF3 PDIA5 EXOSC1 ZBTB17 EXOSC5 ATF4 KDELR3 PREB ARFGAP1 CREB3L4 TATDN2 HYOU1 NFYC SHC1 XBP1 MBTPS1 GSK3A SYVN1 YIF1A TLN1 CREB3 EXOSC3 CALR DDX11 DNAJB11 DCTN1 ACADVL EXOSC7 GOSR2
ELVIDGE_HYPOXIA_BY_DMOG_DN	0.20831	0.432485	0.360574	1.19113	1097	49	CORO1A PDZK1 SPDEF SRM CTPS1 RPP40 PUS1 GDPD3 SOCS2 URB2 ACOT7 ODC1 NDUFS6 CCND3 IDH3A SLC35C1 ADAT1 GPATCH2 NAPA JAK2 SLC5A6 SLC29A1 DOLK PSME3
LASTOWSKA_NEUROBLASTOMA_COPY_NUMBER_UP	0.153361	0.359333	0.297862	1.19037	875	151	SLC25A19 TSEN54 TMEM106A MRPL12 ETV4 MAP2K3 NEURL4 PYCR1 EME1 MRPS7 POLG2 FLII TIMM22 TNFAIP1 DUS1L MYO1C ABCC3 JMJD6 SGSH SNHG16 NAT9 PTRH2 KPNA2 LRRC59 ATPAF2 ARL16 PHB LBH UBE2O CTC1 FOXK2 RFFL P4HB GPS2 STAT3 FTSJ3 MRPL27 GTF3C2 MRPL38 ANKFY1 CBX2 GPS1 SMURF2 TMEM199 EIF4A3 SMG8 MKS1 ALYREF SRSF2 STX8 MRPS23 PITPNA ACADVL NUP85 NDEL1 GOSR2 SLC25A10 FLOT2 SMCR8 MINK1
PID_RB_1PATHWAY	0.210457	0.435424	0.350554	1.18989	1114	56	CSF2 CEBPB MAPK11 E2F4 ABL1 HDAC3 AATF E2F1 SMARCA4 TGFB2 CCND3 RAF1 SMARCB1 PPARG
DELLA_RESPONSE_TO_TSA_AND_BUTYRATE	0.253295	0.4863	0.450683	1.1897	1248	17	ICAM1 HSPA1A DDR1
KYNG_DNA_DAMAGE_BY_UV	0.219992	0.448142	0.373925	1.18756	1139	40	NRCAM LCN2 QPCT EPS8L1 CEBPB ADAM12 SNX8 TNFRSF10B STAT3 PHLDA1 PTPN18
BIOCARTA_CERAMIDE_PATHWAY	0.245727	0.477936	0.432484	1.18641	1221	20	NFKB1 MAPK3 TRAF2 MAP2K1 RELA RAF1 AIFM1 BAD
FLECHNER_PBL_KIDNEY_TRANSPLANT_OK_VS_DONOR_UP	0.168749	0.381153	0.301311	1.18444	958	134	HBEGF LGALS9 IKBKE VAV1 MICAL2 PPP1R15A PRMT1 ARID5A SAT1 CCT7 VAMP5 MAP2K1 CYC1 HYOU1 CAD TSFM PA2G4 PSMA5 PSMD9 DAP3 MYD88 ACTB RPL35 SARS TAPBP TUBGCP2 VDAC1 HAX1 TFRC RSU1 NUMB NUBP1 SF3B4 OAT ACO2 RAD23A KLF6 LSM2 SRRM1 CAPZB BMS1 PSMB4 SF1 UGCG PLIN3 MAN2A2 EEF1B2 IMMT DEDD STXBP1 NELFB CPNE1 KLHL21 TIMM17A
KANNAN_TP53_TARGETS_DN	0.247336	0.480019	0.43175	1.1844	1229	20	BIRC3 G0S2 LAMC2 SLC19A1 NOP14
XU_CREBBP_TARGETS_DN	0.238601	0.469963	0.397219	1.18316	1213	29	RELB HSD11B1 ETS1 ALDH1A3 ARHGEF2 COTL1 ADAR CYTH1 TBC1D10A
PID_ERA_GENOMIC_PATHWAY	0.219183	0.447259	0.35905	1.18293	1153	48	C3 STAT5A CD82 CEBPB NCOA7 HDAC4 MYC DDX54 UBE2M SRA1 XBP1 MPG SOD1
BONOME_OVARIAN_CANCER_SURVIVAL_OPTIMAL_DEBULKING	0.147444	0.352246	0.288313	1.18265	867	180	CFB PDCD1LG2 PLSCR1 ANXA9 PDZK1 ISG20 ANXA1 PDIA5 CCT5 ELOVL1 GGT1 ICAM3 SAT1 FKBPL ZNF529 C4orf19 GADD45GIP1 FYN JMJD6 RBX1 PCSK5 ARNT DHPS PHC1 STC2 WASF1 CIB1 ISCA1 PCK2 SP100 SPATA2 CLIC1 TAGLN2 CYLD OTUD3 ZNF84 IRGQ PELO NTNG1 BTN2A1 CYB5R1 GPR39 OPTN NDUFS6 CCND3 UBB LY6E TRAPPC10 MYL12B
REACTOME_NEURODEGENERATIVE_DISEASES	0.25191	0.485357	0.425988	1.18237	1252	21	SOD2 CDC25B CDK5R1
MARSON_FOXP3_TARGETS_DN	0.231249	0.459464	0.378724	1.18212	1186	36	GRAMD1B NFKBIE GCH1 MYC BTG1 NFATC1 MALT1 RNF4 TGIF1 NFKBID NOLC1 DUSP6 NABP1
MIKKELSEN_ES_ICP_WITH_H3K4ME3_AND_H3K27ME3	0.228822	0.456748	0.375477	1.18177	1174	38	KCNJ2 CORO1A SULT2B1 ALOX15B TMEM45B RNF207 RAPGEF3 TFPI2 CNTNAP1 MST1R ABCC3 SLFN5 IDO1
HOOI_ST7_TARGETS_UP	0.198786	0.421786	0.325786	1.18134	1080	80	PI3 IL32 ADAMTS6 IL7R PODXL CDA ANXA3 LAMB3 TGFA ATF3 LPXN AHCYL2
WHITE_NEUROBLASTOMA_WITH_1P36.3_DELETION	0.262976	0.498985	0.451604	1.18066	1296	16	RNF207 RPL22 GPR153 DNAJC11 ACOT7 ZBTB48 PLEKHG5 KLHL21
BIOCARTA_PYK2_PATHWAY	0.240524	0.472969	0.40654	1.18	1211	26	MAPK3 MAP2K3 MAP2K1 MAP2K2 SHC1 RAC1 RAF1 HRAS PTK2B GRB2 JUN CALM3
ACEVEDO_LIVER_CANCER_WITH_H3K9ME3_UP	0.219962	0.448142	0.343809	1.17852	1167	59	SERPINB4 TLR2 MMP13 SPRR1A HERC2P9 EVA1C SERPINB3 CYP2E1 HERC2P2 TNFSF12
BIOCARTA_ARENRF2_PATHWAY	0.264044	0.500744	0.446416	1.17844	1301	17	MAFF HMOX2 MAFK MAFG FOS KEAP1
CAMPS_COLON_CANCER_COPY_NUMBER_UP	0.226062	0.452961	0.351359	1.17701	1196	52	BOP1 CCDC103 DUSP1 PYCR1 FSTL3 KRT31 MAFK FLII PANK4 DAZAP1 MPRIP LLGL1 CCNYL1 CANT1 MAPKAPK5 P4HB MAFG TMEM51-AS1 EFTUD2 CASKIN1 TOP3A ALYREF TRAF7 GPSM1 SIRT7 RPS15
SEMENZA_HIF1_TARGETS	0.244689	0.476957	0.391687	1.17629	1243	30	EDN1 IGFBP3 VEGFA HK2 ALDOA ENO1 PFKL LDHA PKM TFRC P4HA2 HK1 PGK1
RUTELLA_RESPONSE_TO_HGF_VS_CSF2RB_AND_IL4_DN	0.148951	0.353894	0.283363	1.17544	879	197	INHBA BIRC3 ADAM8 LAMP3 CD83 TUBA1C RFTN1 DUSP5 LDLR GAS6 RUNX3 DHCR7 SDC4 RAB11FIP1 CSRP1 TNIP2 CSNK1E MGLL ADAM12 SQLE ADAM19 ARHGAP22 DAPP1 MAOA MARCKSL1 ICAM3 BTG1 LYPD3 ASMTL ABCG1 RPL22 REPIN1 ANXA2 MAP3K6 PPM1F CRIP1 NRG1 NEK3 CYTH1 ANXA2P2 ELL3 VDR ROBO1 PVR WNT5B MREG MAP4K4 LRRK1 JAG1 TRAF1 CYB5A OPTN
BIOCARTA_RACCYCD_PATHWAY	0.243699	0.476123	0.404933	1.17533	1227	26	NFKBIA NFKB1 MAPK3 IKBKG E2F1 RAC1 RELA AKT1 RAF1
KEGG_ACUTE_MYELOID_LEUKEMIA	0.224625	0.452673	0.355731	1.17513	1183	49	STAT5A NFKB1 PML MAPK3 MYC PIK3CD IKBKG MAP2K1 MAP2K2 TCF7L1 PPARD STAT3 RELA CCNA1 AKT1 MTOR RAF1 JUP
MIKKELSEN_MCV6_HCP_WITH_H3K27ME3	0.196838	0.418896	0.314524	1.17421	1082	96	MMP9 EPB41L3 BMP2 COL9A2 BIK NKX3-1 SEMA7A FAM83G ALDH1A3 DBNDD1 GJB6 AFAP1L1 RRAD GRIN3B OAF PGF HS3ST2 NEFH NFATC1 KCNC4 DBN1 CLMP PDE8A L1CAM
ACEVEDO_LIVER_CANCER_DN	0.111579	0.292333	0.263316	1.17401	714	375	VNN1 C3 IER3 NFKBIA KYNU SLC13A5 FOSB ENO3 ENKD1 CAMK1 CXCL16 KMO CSRNP1 CDA SAMD4A EPHA2 GJB2 IGFBP3 DUSP5 STAP2 LDLR FST NDUFB8 CYP2E1 PPP1R15A FUOM TRIB3 SDC4 HMGCS1 NDRG2 OAF IRF1 PLEK2 NUDT14 ZDHHC14 ICAM3 BOK MYO10 ACP2 C11orf24 TRIB1 CDK9 SNAPC4 SLC25A23 TAF6L DHRS1 ARFGAP1 MRPS2 FASN NOP14 PMPCA SHMT2 ARNT PAF1 IGFBP4 ACAT2 C1orf115 FKBP4 AGPAT2 ENO1 PLEKHG3 PSMB10 SDHB TM7SF2 GOT2 LDHA A…
BURTON_ADIPOGENESIS_2	0.220972	0.448857	0.340084	1.17385	1177	61	SAMHD1 XDH FOSL1 ITGA5 FST SRM RASA3 PTGES CAD NOP56 MAP3K6 PA2G4 PGD VDR TIMP1 FTSJ3 CCND3 SLC7A6 NSUN2
COATES_MACROPHAGE_M1_VS_M2_DN	0.22792	0.455334	0.356184	1.17349	1199	48	ITGB3 ADAM8 XDH VEGFA EFHD2 GPRC5B LRRC27 PROCR THBS1 GDF15 HILPDA PRDX2 HSPA1B ANG FBLIM1
REACTOME_SIGNALING_BY_VEGF	0.202954	0.426072	0.31736	1.17228	1112	90	ITGB3 SH2D2A VAV1 NCF2 VEGFA MAPK12 VEGFC TRIB3 MAPK11 SHB PGF MLST8 FYN WASF1 ITPR3 SRC ACTG1 CYBA ACTB RAC1 CYFIP1 MAPKAPK2 AKT1 MTOR JUP MAPKAP1
REACTOME_ACTIVATION_OF_APC_C_AND_APC_C:CDC20_MEDIATED_DEGRADATION_OF_MITOTIC_PROTEINS	0.2114	0.436066	0.328653	1.17206	1145	73	PSMB9 PSMB8 PSME2 PSMB7 PSME1 PSMC3 PSMD2 PSMD8 PSMB10 PSMD14 UBC PSMA5 PSMD9 PSMF1 PSMC4 PSMB5 PSMD3 PSMB6 PSMD4 PSMA6 CCNA1 PSMD7 PSMA7 UBB ANAPC7
GARY_CD5_TARGETS_UP	0.110045	0.291089	0.26126	1.17204	710	402	BCL2A1 ICAM1 TNFAIP3 IRF9 NFKB2 KIF21B NFKBIA RELB CD83 BCL3 POU2F2 SLC25A37 STAT1 MIF4GD HPCAL1 CD74 FAHD2A VEGFA DUSP5 FXYD5 SAMD1 LDLR ENO2 PPP1R14B RUNX3 MPST CEBPB DHCR7 MAP2K3 TNIP2 CSNK1E HMGCS1 ASL IRF1 SQLE SIPA1 DOK3 ATF4 CD55 ACLY APEH LSS SAT1 FDFT1 MAP1S GRAMD1A FYN FASN ASMTL SHMT2 DHPS DAPK3 WASH3P MAP2K2 MARCH9 PCK2 SLC7A1 PFKL TRIO CDK16 MGAT4B PPP1R18 TPRA1 LPCAT4 SQSTM1 SH3GLB2…
HUANG_GATA2_TARGETS_DN	0.231103	0.459464	0.345323	1.17066	1225	55	PDGFB PODXL LMO2 FDPS TMEM132A SEMA4B HK2 SLC6A9 CTPS1 MTHFD2 JMJD6 SHMT2 MTHFD1L ACTB PLAGL2 PHLDA1 TFRC
CHARAFE_BREAST_CANCER_BASAL_VS_MESENCHYMAL_DN	0.241964	0.474233	0.374948	1.17033	1241	36	TNIP1 TRAF3 TUBB2A CD99 GRK5 KIF3C ARHGAP17 MAP1B TRIO GRB10 NUAK1 CMTM3 FLNC PFKP BDNF FAM171A1 LOXL2 PDCL3
KAYO_CALORIE_RESTRICTION_MUSCLE_DN	0.215628	0.441771	0.334587	1.17029	1158	66	G0S2 POU2F2 SMOX ACTN1 PCDHGB7 RAPGEF3 DDR1 CYC1 GOT2 RRS1 GOLGA3 RPSA COX4I1 HADH MBTPS1 MPI AXIN1 RCAN1
BURTON_ADIPOGENESIS_8	0.217925	0.44571	0.335119	1.16976	1171	65	LOX TUBA1A ANXA3 PDLIM7 PDPN KDELR3 B9D1 DAXX SERPINB6 MSN PLTP PLD3 MYH9 PRAF2 CAPG CMTM3 TPBG TAPBP BDNF EMP1 SKI MAPKAPK2
REACTOME_MITOTIC_G2_G2_M_PHASES	0.159891	0.368073	0.284258	1.16943	939	184	PSMB9 TUBA1C TUBB3 TUBA1A PSMB8 CDC25B TUBA1B TUBA4A TUBB4B CDK11A TUBB2A PSME2 TUBB CEP72 TUBG1 CSNK1E PSMB7 CDK11B PSME1 FKBPL PSMC3 PPP2R1A LIN37 PSMD2 LCMT1 RBX1 PSMD8 PSMB10 DYNC1I2 TUBB6 PSMD14 HSP90AB1 E2F1 UBC PSMA5 SFI1 PSMD9 YWHAG PSMF1 PSMC4 PSMB5 PSMD3 PSMB6 TUBGCP2 PSMD4 PSMA6 SSNA1 FGFR1OP PHLDA1 HAUS8 TUBG2 OPTN CCNA1 PSMD7 PSMA7 CDC25A UBB TUBGCP6
REACTOME_METABOLISM_OF_WATER_SOLUBLE_VITAMINS_AND_COFACTORS	0.207592	0.431357	0.316673	1.16891	1142	89	VNN1 PRSS3 PARP9 MTHFD2L PTGS2 SLC25A19 NAMPT PARP10 MTHFD2 PARP14 SLC19A1 PANK4 FASN MOCOS SHMT2 PC FLAD1 MTHFD1L RFK MTHFD1 NMNAT1 COASY MMAA
CHYLA_CBFA2T3_TARGETS_UP	0.158356	0.366962	0.279449	1.16789	939	211	SERPINA3 C1R SERPINB1 IKBKE SERPINB2 DRAM1 SLPI CSRNP1 ASS1 HSD11B1 NCF2 CDA ERN1 ANXA3 ADAP1 AFAP1L1 CEBPB PRKCQ ARID5A ALAS1 ARHGEF2 CDK5R1 PLEK2 FNDC3B CTSC FKBP11 ATP13A2 PPP1R3B ARMCX4 MAST4 GYS1 SOCS2 ATP10A KRT18 ABCG1 ID1 GRPEL2 TREM1 KRT80 UNC93B1 SH3TC1 TNFRSF10B NRG1 HNMT
NIKOLSKY_BREAST_CANCER_20Q12_Q13_AMPLICON	0.213397	0.439216	0.319525	1.16616	1165	84	PI3 HELZ2 KCNG1 SLPI CEBPB SDC4 CDH4 EEF1A2 ARFGAP1 TMEM189 ADRM1 OSBPL2 SPATA2 SLC9A8 RGS19 PMEPA1 ARFRP1 TPD52L2 ZMYND8 RNF114 PSMA7 MRGBP SS18L1
GUILLAUMOND_KLF10_TARGETS_DN	0.265983	0.502553	0.420111	1.16606	1322	21	VNN1 CTSS PAPSS2 RCAN1 SEC61A1 AACS
XU_GH1_EXOGENOUS_TARGETS_UP	0.267281	0.503155	0.416017	1.16536	1333	22	POU2F2 CDC34 EPOR GRK5 SERPINA1
KLEIN_TARGETS_OF_BCR_ABL1_FUSION	0.277429	0.513847	0.441333	1.16502	1367	17	IL7R PML IGHMBP2 CD40 MYD88
REACTOME_CELLULAR_RESPONSES_TO_EXTERNAL_STIMULI	0.112908	0.294303	0.258825	1.16499	732	419	IL6 SOD2 IL1A PSMB9 TUBA1C TUBB3 TUBA1A PSMB8 ETS1 NFKB1 NCF2 TUBA1B VEGFA MAPK3 TUBA4A TUBB4B TUBB2A PSME2 CEBPB MAPK11 MAP2K3 CSRP1 PSMB7 HSPA1A PSME1 LAMTOR2 PSMC3 DEDD2 MLST8 HSPA1L PSMD2 MRPL18 SEC13 RBX1 ARNT NUP93 TOMM40 ID1 PHC1 PSMD8 ATG4B FKBP4 HSPA12A STIP1 RPS6KA1 PSMB10 DYNC1I2 CHMP2A TUBB6 PSMD14 HSP90AB1 E2F1 UBC SRC PSMA5 CHMP4B FZR1 CYBA RPS6KA2 PSMD9 PSMF1 HIRA MAPK7 PSMC4 SQSTM…
PLASARI_TGFB1_SIGNALING_VIA_NFIC_10HR_UP	0.252594	0.485723	0.375612	1.1648	1289	35	SERPINA3 IFI44 PLSCR1 C1S CSF1 F3 GJB4 AIF1L
REACTOME_INTRACELLULAR_SIGNALING_BY_SECOND_MESSENGERS	0.150215	0.355244	0.274199	1.1645	906	241	HBEGF PSMB9 PDGFB IER3 IL33 VAV1 EREG PSMB8 PML MAPK3 PPP2R5B PSME2 ADCY4 TGFA TRIB3 PSMB7 PRKAR1B PSME1 PIK3CD HDAC7 AGO2 LAMTOR2 PSMC3 MLST8 PPP2R1A PSMD2 FYN INSR RHOG HDAC3 PHC1 PSMD8 PSMB10 NRG1 PSMD14 PIP4K2C KPNA2 RAC2 UBC ITPR3 SRC PSMA5 TRIM27 OTUD3 PSMD9 PSMF1 FRK MYD88 PSMC4 PSMB5 RAC1 PSMD3 FOXO4 FGFR1 CSNK2B PSMB6 MAF1 PSMD4 PSMA6
ZHAN_MULTIPLE_MYELOMA_DN	0.27824	0.514549	0.440888	1.16385	1371	17	S100A12 S100A9 LCN2 CD99
AZARE_STAT3_TARGETS	0.269485	0.504896	0.41539	1.1636	1344	22	S100A9 TNC B4GALT1 FN1
DOANE_BREAST_CANCER_ESR1_UP	0.223872	0.45141	0.33177	1.1634	1205	67	CFB RND1 ANXA9 DUSP4 PDZK1 SPDEF EPS8L1 TJP3 TNNT1 EEF1A2 SLC44A4 MAST4 KRT18 STC2 SYT17 CRIP1
BROWNE_HCMV_INFECTION_1HR_DN	0.187445	0.405677	0.293797	1.16213	1068	141	INHBA KYNU PSMB8 ETS1 CLDN4 E2F4 KATNB1 CTPS1 DLG4 MLLT11 RABGGTA AGO2 LIN37 ZNF710 JMJD6 DDX23 TTF2 DYNC1I2 E2F1 DHX30 POLG CBY1 MGRN1 ME3 CLCN6 DYRK4 PPARD RNF216P1 GGA3 B3GALNT1 ERI3 SBF1 MAD1L1 PCSK7 MORC2 CLDN7 PPARG BCKDK ICA1 BCS1L PRRC1 RDH11 HRAS GABBR1 SRPX2 IMP4 ATF1 IQSEC2 ZNF174 PSMD13 PMS2P3 NDUFB7 CCDC22
WANG_RESPONSE_TO_GSK3_INHIBITOR_SB216763_DN	0.137425	0.336356	0.26802	1.16188	841	290	TNF TNFAIP3 TLR2 KIF21B EHD1 RNF122 LMO2 SLC25A19 ITGA5 RFTN1 GK TUBA4A UBE2T IDI1 ALDH1A3 LDLR SERPINB8 RRP12 B4GALT2 WDR4 DHCR7 ETV4 HMGCS1 CTPS1 SQLE HSPA1A TICRR EBP MYC NHP2 UHRF1 EXOSC5 NOP16 PREB GINS1 ATAD3B MOB3A HMGB3 ASF1B FASN URB2 IGFBP4 ACAT2 MSN AHSA1 GINS3 NIP7 FKBP4 TSFM BYSL LAS1L LRP8 DBN1 CKS1B HNRNPAB EBNA1BP2
KEGG_CHRONIC_MYELOID_LEUKEMIA	0.225574	0.452961	0.330336	1.16172	1218	68	STAT5A NFKBIA NFKB1 MAPK3 CBLC SMAD3 MYC PIK3CD IKBKG MAP2K1 ABL1 GAB2 MAP2K2 E2F1 SHC1 TGFBR2 TGFB2 RELA TGFB1 AKT1 RAF1 BCL2L1
SCHLOSSER_MYC_TARGETS_AND_SERUM_RESPONSE_UP	0.241042	0.473206	0.357792	1.16154	1257	45	PRMT1 UCK2 MYC PRR3 NOP2 FXN CCDC86 GRPEL1 FAM216A VDAC1 ODC1 SLC39A14 SRSF2 INTS10 GEMIN4 PPRC1 ILF3 DDB1 TSR1 LSM7
SWEET_KRAS_TARGETS_UP	0.225944	0.452961	0.330196	1.16123	1220	68	MAP3K8 C1S NCF2 IGFBP3 TAGLN CLDN4 NLRP1 ADAM19 CDH4 TUFT1 PMEPA1 NUAK1 BHLHE40 LBH TGFB2 RSU1 ECE1 INPP4B P4HA2 JAK1 PDXK COL4A1 ST5 NCK2 EVL
PID_CXCR4_PATHWAY	0.227986	0.455334	0.328149	1.16104	1234	70	MMP9 STAT5A VAV1 STAT1 ITGA5 LYN PIK3CD STAT2 MLST8 FYN RHOC
REACTOME_SIGNALING_BY_MODERATE_KINASE_ACTIVITY_BRAF_MUTANTS	0.254748	0.48755	0.374304	1.16074	1300	35	ITGB3 MAPK3 FN1 MAP2K1 MAP2K2 SRC ACTG1 ACTB PHB MARK3 CSK RAF1 TLN1 HRAS CNKSR1 JAK2
RAHMAN_TP53_TARGETS_PHOSPHORYLATED	0.271813	0.506336	0.417962	1.16009	1351	21	ANXA1 RUVBL2 ACTB PSMB6 PRDX2 TPM3 IDH3A PGAM1 HNRNPL PCBP1 PARK7 GSTP1 PPA1 CCT6A
XU_HGF_TARGETS_REPRESSED_BY_AKT1_DN	0.245476	0.477707	0.360152	1.15977	1274	43	MMP9 PGLYRP4 GGT1
BOGNI_TREATMENT_RELATED_MYELOID_LEUKEMIA_UP	0.272417	0.507116	0.417782	1.15959	1354	21	IZUMO4 MPST SEMA6C MAP2K1 RFNG CLPP PGK1 FLNA
BURTON_ADIPOGENESIS_PEAK_AT_24HR	0.249517	0.482417	0.365615	1.15783	1290	39	S100A8 LCN2 SLPI CENPL RANGAP1 EXOSC5 CAD KPNA2 TRAPPC5 SNRNP70
KUMAR_TARGETS_OF_MLL_AF9_FUSION	0.147873	0.352335	0.269748	1.15762	896	262	MMP9 INHBA LTB IRF9 IL7R C1R ISG15 CD83 IFIT3 PDZK1 SERPINB3 PML MAPK3 ARG2 RYR1 PRKCQ GJB3 SDC4 HK2 ANXA1 HMGCS1 IL1RN GTPBP2 HIVEP2 UPP1 ZDHHC14 CTSC CD55 GDPD3 HDAC7 LGALS3BP DDR1 FYN FASN MOCOS C15orf39 CLDN1 ADAR TSPAN13 CIB1 ENO1 TRAF4
MORI_PLASMA_CELL_DN	0.269717	0.505065	0.4091	1.15717	1343	23	CD83 LMO2 CD40 COTL1 ELK3
DACOSTA_UV_RESPONSE_VIA_ERCC3_COMMON_UP	0.23293	0.461083	0.330746	1.15685	1251	66	EFNA1 HLA-F ERCC5 CDC34 MICB TUBA4A TUBB4B SRM ATF3 GPRC5B ALAS1 BTG1 LIN37
WANG_CISPLATIN_RESPONSE_AND_XPC_UP	0.196767	0.418896	0.293827	1.15642	1119	135	CFB IL32 MMP1 UBD LMO2 SLC43A3 FDPS ANXA3 POLD1 MXD3 LYN CLDN4 ATAD3A PYCR1 HMGCS1 MYC SLC19A1 CTSC SERPINA1 GALE KRT18 NUP93 TOMM40 PIN4
REACTOME_RRNA_PROCESSING	0.178541	0.396252	0.280727	1.15591	1049	186	RRP9 BOP1 RRP1 ISG20L2 PWP2 EXOSC1 CSNK1E DHX37 TBL3 RPP40 NHP2 NOP2 EXOSC5 RPLP2 NOC4L RPP38 RPS26 WDR46 NOP14 RPL22 NIP7 BYSL NOP56 LAS1L RPL18A EBNA1BP2 RPSA PDCD11 DDX49 TRMT10C RPL35 RPL8 PES1 RPS11 RPS15A PELP1 RRP36 RPL37 RPL7A FTSJ3 NOP10 DKC1 RPS14 ELAC2 RPL36AL RPS18 TFB1M KIAA0391 RBM28 NCL RPL24 RPL12 EXOSC3 RPS2 IMP4 BMS1 RPS15 RPS7 EXOSC7 RPL26 LTV1 EXOSC9 NOB1 RPL23A EXOSC10 RPS27 …
PID_AVB3_INTEGRIN_PATHWAY	0.248537	0.481567	0.343775	1.15538	1316	53	ITGB3 COL9A2 COL8A1 CSF1 VEGFA MAPK3 COL12A1 FN1 SRC COL6A1 TGFBR2 RAC1 ILK AKT1 PI4KB TLN1 COL4A5 COL4A1 HSP90AA1 PI4KA ITGAV PTK2B COL16A1 PTK2
YANG_BREAST_CANCER_ESR1_DN	0.276035	0.512103	0.416129	1.155	1372	21	SLC25A37 RARRES1 GABRP BTG3 CYB5R2 TUBB6 CDH3 MFAP2
PID_MYC_ACTIV_PATHWAY	0.238938	0.470368	0.327285	1.15477	1295	69	MMP9 FOSL1 SMAD3 RUVBL2 MYC CAD ENO1 PTMA LDHA EIF4G1 SERPINI1 NDUFAF2 TFRC ODC1 RUVBL1 CDC25A KAT2A NCL TRRAP PFKM POLR3D HSP90AA1
REACTOME_SIGNALING_BY_EGFR	0.248707	0.481633	0.355459	1.15397	1297	45	HBEGF EREG TGFA SH3KBP1 ADAM12 SPRY2 EPN1 UBC SRC SHC1
SASSON_RESPONSE_TO_GONADOTROPHINS_DN	0.231665	0.459464	0.321308	1.15366	1253	76	TUBA1A STAT1 ACTN1 RAB33B TUBB2A RANGAP1 GBP1 MAP2K3 AKAP12 PIK3CD TRIB1 GEM KRT18 SMARCA4 THBS1 FLNC DAB2 MAP4K4 ILK TLN1 TP53I11
PID_LIS1_PATHWAY	0.27353	0.508472	0.407851	1.15363	1362	23	CDK5R1 ABL1 NUDC LRP8 MAP1B RAC1 KATNA1 DYNC1H1 NDEL1 RHOA LRPAP1 PAFAH1B3 CDK5
KIM_ALL_DISORDERS_CALB1_CORR_DN	0.294735	0.535078	0.447627	1.15349	1460	15	S100A8 SBNO2 CD40
REACTOME_METABOLISM_OF_AMINO_ACIDS_AND_DERIVATIVES	0.149448	0.353898	0.267795	1.15278	906	270	PSMB9 KYNU SMOX GCAT DUOX2 PAOX KMO ASS1 PSMB8 TST ARG2 PSME2 SRM MPST PYCR1 EEFSEC PSMB7 ASL PSME1 GCDH SAT1 RPLP2 PSMC3 OGDH IDO1 PSMD2 RPS26 ACAD8 RPL22 CKMT1B PSTK PSMD8 PSMB10 RPL18A GOT2 PSMD14 HNMT PSMA5 NAGS RPSA PAPSS2 MTAP PSMD9 PSMF1 PSMC4 RPL35 RPL8 RPS11 PSMB5 SARS PSMD3 RPS15A MARS PSMB6 CSAD SERINC2 PSMD4 PSMA6 QARS PDHA1 APIP RPL37 RPL7A ODC1 PSMD7 PSMA7 GOT1 ENOPH1 RPS14 BCKDK RP…
OUILLETTE_CLL_13Q14_DELETION_DN	0.251492	0.485183	0.359621	1.15271	1305	42	ADAMTS6 PARP9 BIK ENO2 CDK5R1 DOK3 GRK5 DDR1 BSPRY CISH CCDC107
KEGG_ERBB_SIGNALING_PATHWAY	0.237848	0.468998	0.324511	1.15055	1281	71	HBEGF STAT5A EREG MAPK3 CBLC TGFA MYC PIK3CD MAP2K1 ABL1 MAP2K2 NRG1 SRC SHC1
LIEN_BREAST_CARCINOMA_METAPLASTIC_VS_DUCTAL_DN	0.241277	0.473408	0.32505	1.15007	1306	70	IFI44L ZG16B BIK SPDEF P2RY2 KRT18 CREB3L4 CRB3 HID1 FBXL16 ZDHHC11 ELL3 FOXA1 XBP1 CA12
GROSS_HYPOXIA_VIA_HIF1A_DN	0.229117	0.457083	0.313686	1.14999	1258	86	HBEGF EDN1 NFKBIA CSRNP1 VEGFA FST ENO2 ERRFI1 SHB PGF SPRY2 PIM3 GYS1 TOMM40 ENO1 MYH9 LLGL1 PFKFB3 TMPRSS11D PSMC4 BHLHE40 TGIF1 HILPDA INSIG2
LEE_AGING_CEREBELLUM_UP	0.256657	0.489857	0.343216	1.14973	1358	52	BCL2A1 IRF7 LGALS3BP CTSS RHOG TRAPPC5 IFI27L2 GNB2 BDNF
ELVIDGE_HYPOXIA_UP	0.202507	0.426008	0.288226	1.14968	1162	148	MAFF CSGALNACT1 PDGFB STC1 LOX PLAUR ANGPTL4 SAMD4A ISG20 IGFBP3 GLRX VEGFA ENO2 DUSP1 FLNB VEGFC ATF3 HK2 PPFIA4 AKAP12 SAT1 GYS1 DDR1 FYN PXDN STC2 QSOX1 ARTN FAM216A PFKFB3 EFNA3 S100A6 BHLHE40 GDF15 PFKP ZMYND8 LOXL2 HILPDA INSIG2 CYB5A
BAE_BRCA1_TARGETS_UP	0.241488	0.473561	0.330588	1.14927	1297	64	KYNU IGFBP3 VEGFA IDI1 ANXA1 ATF4 LSS SAT1 BTG1 CRY1 BCL7B DRAP1 ABCG1 NEK4
WANG_RESPONSE_TO_BEXAROTENE_UP	0.28331	0.520422	0.410138	1.14889	1413	22	CHCHD5 HDGF TLX1 CHCHD4 CDH3 MPG EFNA4 LAMB1 HDAC6 CIAPIN1 FGD1 RANGRF CEACAM1
STEIN_ESRRA_TARGETS_UP	0.147442	0.352246	0.259693	1.14864	927	346	MMP9 SOD2 CYP27B1 RHOF FA2H SULT2B1 OTUB2 PDSS1 SLC2A6 WWC1 ST3GAL5 FAHD2A VEGFA TMEM132A GK AMPD3 CISD1 DUSP1 FBXL15 GAS6 TRIM14 TJP3 NDRG4 HMOX2 NDRG2 ALAS1 ATP1B1 PPIF ANXA6 SLC16A3 EBP EPOR CTSC SOCS2 OGDH C4orf19 OPLAH JMJD6 IDH3B GRPEL1 CKMT1B MDH2 RPS6KA1 ISCA1 SDHB GOT2 MAP1B DHDDS AK1 TWF2 CYTH1 NDUFS2 SPINT1 PRSS22 CA12 ARFRP1 GDF15 PFKP RNF4 NDUFA9 MANF GPI CLUH QARS OR7E14P ST6GALNAC4…
ACEVEDO_LIVER_TUMOR_VS_NORMAL_ADJACENT_TISSUE_DN	0.197883	0.420369	0.281855	1.14861	1158	171	VNN1 C3 IER3 FOSB SLC25A37 ENO3 CSRNP1 CDA EPHA2 MFSD2A IGFBP3 RAB33B DUSP5 SH3YL1 CYP2E1 EVC2 PPP1R15A NDRG2 LIPG MYO10 ACP2 C11orf24 PIEZO1 TRIB1 SYMPK ASB1 NOP14 PMPCA
VALK_AML_CLUSTER_6	0.278547	0.514584	0.406064	1.14858	1387	23	BST2 CORO1A CD74 FAM174B
LOCKWOOD_AMPLIFIED_IN_LUNG_CANCER	0.179039	0.396617	0.276578	1.14844	1053	200	P2RY6 NFKBIA VEGFA HDGF DHCR7 CCT5 IGSF8 NUDT1 MYC GCDH TSTA3 PUF60 AGO2 PMF1 SLC12A7 ARNT SMIM12 HYOU1 MRPS17 PC ADAR TSFM MANBAL ALKBH4 ABCF2 YKT6 CKS1B TUFT1 ZNF3 EIF4G1 SHC1 CLCN2 NDUFS2 DPP3 S100A6 CCDC107 CLPTM1L GNB2 MAF1 CPSF1 HAX1 TFRC APIP S100A11 TPM3 NDUFS6 AKT1 NUBP1 MED15 PI4KB PRCC ILF2 B4GALT3 CORO1B LY6E PPP2R3C POLR2H SDHA KIAA0391 POLD4 RAD23A SSR2
REACTOME_LISTERIA_MONOCYTOGENES_ENTRY_INTO_HOST_CELLS	0.287419	0.525782	0.429226	1.14839	1420	18	SH3KBP1 UBC SRC UBB HGS GRB2
GAVIN_FOXP3_TARGETS_CLUSTER_T7	0.231483	0.459464	0.313128	1.14795	1271	86	NFKB2 STAT1 PSMB8 ANXA6 AKR1B1 UCK2 PSTPIP2 HCLS1 FAM50A PNP CDC37 DDX54 ENO1 MRPL46 RAC2 LGALS1 GUK1 CYBA MTHFD1 EIF3B NDUFA9 USE1 QARS CCT2 RUVBL1
WENG_POR_TARGETS_GLOBAL_DN	0.292579	0.532518	0.439028	1.14778	1442	16	VNN1 MGLL RAD51B
SCHLOSSER_SERUM_RESPONSE_AUGMENTED_BY_MYC	0.227816	0.455334	0.308578	1.14757	1257	93	HDGF EEF1A2 SYMPK TAF6L PPP2R1A IDH3B CYC1 UBE2M GUK1 MED24 PPP5C CCNF PKM RAD54L2 CSNK2B UBE2S P4HB RNH1 AURKB CLPTM1 BDKRB2 ARHGDIA HGS ADA RAD23A NFATC2IP NUP62 KDM5C SUPT5H SUPT6H ERCC1 AIP MAP4 OTUB1 DNPH1 TCF25 TP53 CABIN1 RGP1 BCR SYNGR2
CUI_GLUCOSE_DEPRIVATION	0.255271	0.487732	0.349716	1.14738	1343	47	CXCL2 RELB PLK3 PYCR1 PREB PCK2 FKBP2 PPIB SARS TFRC TGIF1 GOT1 SLC35B1 OCLN PDIA4 KDELR2 CALR DNAJB11
KEGG_STEROID_HORMONE_BIOSYNTHESIS	0.290323	0.529761	0.423203	1.14687	1439	19	HSD17B2 SULT2B1 HSD11B1
IGLESIAS_E2F_TARGETS_UP	0.225765	0.452961	0.303621	1.14643	1238	104	C3 NFKBIA CES1 TUBA1A CD74 TUBA1B ANXA3 TUBB2A GAS6 TUBB CSRP1 SAT1 TIMM22 CTSS SERPINB6 IGFBP4 ANXA2 CRIP1 CLIC1 CKS1B LGALS1 ACTG1 S100A6 CYFIP1 EMP1 DAB2 MFAP2 RBP1 S100A11
ALONSO_METASTASIS_EMT_UP	0.274764	0.510243	0.384726	1.14595	1397	29	SERPINA3 TUBB3 TUBA1A TUBA4A PFN1 RAN L1CAM
MEISSNER_BRAIN_ICP_WITH_H3K4ME3	0.286516	0.524985	0.409084	1.14593	1429	22	CORO1A STOML1 RNF208 RAB13 MPI NOSIP PPP2R3C RTTN CAPN1
MARTINEZ_TP53_TARGETS_UP	0.135214	0.333085	0.253728	1.14531	876	433	CCL20 IL36G SAA1 TNFSF14 S100A8 KRT6B IER3 SERPINB1 LRG1 SERPINB2 DRAM1 IL33 QPCT PTGS2 BID LIPE EREG SERPINB3 NCF2 LAMA2 CD74 GLRX KRT16 SLC11A2 EPS8L1 DUSP1 FUT2 HAS3 AIF1L GNA12 SH3KBP1 ATF3 IL36RN TFPI2 ALAS1 PLEK2
BIOCARTA_HCMV_PATHWAY	0.301795	0.542654	0.444168	1.14457	1495	15	NFKB1 MAPK3 MAP2K3 MAP2K1 MAP2K2 RELA AKT1
DOANE_RESPONSE_TO_ANDROGEN_UP	0.213796	0.439783	0.291166	1.14456	1214	134	RND1 IL1B SERHL2 S100P NBPF14 RASAL1 WWC1 MICAL2 FLNB FUT3 PDIA5 FAM174B GGT1 TSTA3 FKBP11 TRIB1 PISD FASN DAXX ZC3H3 RAB3A RRBP1 G6PC3 AEN FXR2 MAFG INE1 DDX31 GUSBP11 ACAA1 GSK3A NEDD4L GPS1 POLD4 PREP PDXK COBL FARP1 MVK ZNF550 GPRC5A CAPZB CALR SNTA1 ACACA SEC14L2 PYGB POP1 SORD SRD5A1
CASORELLI_ACUTE_PROMYELOCYTIC_LEUKEMIA_UP	0.219694	0.448046	0.294885	1.14454	1235	122	HBEGF TLR2 NFKBIA S100P FOSB NRIP3 HCAR3 ARHGAP25 ST3GAL5 GLRX ZSWIM8-AS1 DUSP1 ATP1B1 NLRP1 FNDC3B SPRY2 BTG1 TRIB1 SIPA1L1 KRT18
REACTOME_RRNA_MODIFICATION_IN_THE_NUCLEUS_AND_CYTOSOL	0.257681	0.491287	0.337442	1.14395	1366	55	RRP9 PWP2 DHX37 TBL3 NHP2 NOP2 NOC4L WDR46 NOP14 NOP56 PDCD11 DDX49 RRP36 NOP10 DKC1 RPS14
CHIBA_RESPONSE_TO_TSA_DN	0.286547	0.524985	0.416878	1.1436	1424	20	BIRC3 LIG3 GRB10 TGFB2 LAMB1 TP53BP2 ITGAV CEACAM1 PTK2 ITGA1
BAELDE_DIABETIC_NEPHROPATHY_DN	0.15171	0.356888	0.256893	1.14349	966	368	BIRC3 IFITM1 CXCL2 BST2 OAS2 MAFF PSMB9 IFI35 IFI44 CHST2 IFIT1 PLSCR1 G0S2 C1R C1S BMP2 ISG15 LOX PODXL NEDD9 TRIB2 STAT1 GJA5 VEGFA NAMPT TAP1 F3 TUBB2A UBE2L6 MXRA8 DUSP1
SUNG_METASTASIS_STROMA_UP	0.230797	0.459464	0.304427	1.14325	1267	100	IFI6 MAP3K8 FZD8 TNC PTGS2 ASS1 IGIP SDC4 COL12A1 PDIA5 HMGCS1 LARP6 CD55 DHRS1 SEC13 PLOD2
LANDIS_BREAST_CANCER_PROGRESSION_UP	0.265823	0.502553	0.362638	1.14136	1364	38	LCN2 WWC1 CD82 EBP ARHGEF5 LSR SPINT1 VDR XBP1 EHF SHROOM3 CLDN7
REACTOME_SULFUR_AMINO_ACID_METABOLISM	0.291114	0.530492	0.411201	1.14133	1447	21	TST MPST GOT2 MTAP CSAD APIP GOT1 ENOPH1 SLC25A10 ETHE1 TXN2
VERRECCHIA_EARLY_RESPONSE_TO_TGFB1	0.262502	0.49835	0.351447	1.14094	1369	45	ICAM1 PLAT IGFBP3 MARCKSL1 FN1 RHOG BSG RHOC CYTH2 RPSA COL6A1 TIMP1
STEIN_ESRRA_TARGETS	0.139762	0.340195	0.250523	1.13942	915	466	MMP9 SOD2 CYP27B1 IER3 RHOF CD83 FA2H SULT2B1 OTUB2 PDSS1 SLC2A6 PLAU SLC39A8 WWC1 ST3GAL5 FAHD2A VEGFA TMEM132A GK BOP1 BTG3 AMPD3 DBNDD1 CISD1 DUSP1 FBXL15 GAS6 TRIM14 TJP3 NDRG4 HMOX2 NDRG2 ALAS1 FAM174B ATP1B1 PPIF ANXA6 SLC16A3 UCK2 EBP EPOR AHCYL2 CTSC TRIM8 ST3GAL4 ASB6 CA2 SOCS2 OGDH C4orf19 OPLAH LIN37 JMJD6 IDH3B CLDN1 GRPEL1 DAXX CKMT1B DNAJC11 MDH2 RPS6KA1 ISCA1 SDHB GOT2 TNFRSF10B TU…
MORI_SMALL_PRE_BII_LYMPHOCYTE_DN	0.26006	0.494823	0.331221	1.13914	1382	60	S100A9 EHD1 PSMB8 TUBA1B TUBA4A TUBB4B MOGS CTSC ABR CA2
GRATIAS_RETINOBLASTOMA_16Q24	0.301359	0.542291	0.431479	1.13901	1485	17	COX4I1 MBTPS1 EMC8 ANKRD11 APRT SPG7 MAP1LC3B TCF25 TRAPPC2L USP10 CHMP1A
CHUNG_BLISTER_CYTOTOXICITY_UP	0.231855	0.459464	0.300026	1.13814	1280	108	TNFAIP3 ADAP2 SLC43A3 MIF4GD SLC11A2 TUBB4B GNA15 SDC4 CTSC PSMD2 LCMT1 ASMTL SMIM12 EHD4 PCK2 CRIP1 AKR1A1 PSMD14 FANCL DUSP16 RFK SERPING1 CLPTM1L SOD1 RAB13 CYB5A CD81 CXorf40A IRAK1 SDHA MRPL9 PBDC1 ZNF426 NANS TPI1 CTSB SNX9 FABP5 ATF5 PSMD13 PAIP1 SLC35B2 CHTOP
BANDRES_RESPONSE_TO_CARMUSTIN_WITHOUT_MGMT_48HR_DN	0.295939	0.535359	0.409974	1.13792	1471	21	ACTN1 KRT17 TUBG1 FYN PFN1 YWHAH PPM1G GTF2F1 HMGN2
VANASSE_BCL2_TARGETS_DN	0.279322	0.515363	0.371026	1.13691	1416	33	BID HERC6 CD1D LIG3 FN1 ELL3 CMTM3 CYFIP1 MAP4K4 TUBG2 TRAF1 NFKBID TRMT10A C19orf12 TMEM25
PID_MAPK_TRK_PATHWAY	0.281384	0.518218	0.375063	1.13679	1438	31	MAPK3 MAP2K3 CDK5R1 MAP2K1 EHD4 RPS6KA1 MAPK7 MAPKAPK2 RAF1 MAP2K5 RUSC1 FOS HRAS
CHIARETTI_ACUTE_LYMPHOBLASTIC_LEUKEMIA_ZAP70	0.267199	0.503155	0.348124	1.13604	1405	46	IL32 ITGA5 SEMA6A PDE9A RRAD E2F4 CDK9 ANXA11 AP3D1 SFI1 HMGXB3 TCF20 PCSK7 PTPN18 PHC2
MCBRYAN_PUBERTAL_BREAST_4_5WK_UP	0.204545	0.428655	0.275119	1.13551	1205	189	PDZK1IP1 TNFAIP2 PLAT NFKB2 LCN2 TGM2 IL33 SLPI TNC WWC1 PADI2 TUBA4A F3 ARG2 GAS6 ERRFI1 CDCP1 FHDC1 SDC4 MARCKSL1 SAT1 PREB FN1 TRMT1 KRT18 ABCC3 DDR1 COTL1 RPL22 BSPRY STC2
HOEBEKE_LYMPHOID_STEM_CELL_DN	0.25475	0.48755	0.31836	1.13535	1380	73	BST2 MAFF IL1B SLC39A8 ACTN1 CEBPB ATP1B1 HSPA1A GRK5 HMGB3 SHMT2
NUTT_GBM_VS_AO_GLIOMA_UP	0.271324	0.505688	0.35747	1.1353	1405	40	HLA-F SMOX STAT1 CD74 FADS3 RHOC MSN ANXA2 LDHA CLIC1 TAGLN2 FZR1
REACTOME_PLATELET_ACTIVATION_SIGNALING_AND_AGGREGATION	0.221879	0.450187	0.280215	1.13458	1291	164	SERPINA3 ITGB3 PDGFB VAV1 ACTN1 VEGFA MAPK3 TUBA4A LYN GAS6 GNA15 VEGFC PRKCQ GNA12 RAPGEF3 MGLL GTPBP2 ITIH4 PDPN SERPINA1 FN1 LGALS3BP ALDOA FYN DGKD PFN1 RHOG DGKZ QSOX1 ECM1 RAC2 TAGLN2 ITPR3 SRC SERPING1 SHC1 WDR1 THBS1 GNB2 RAC1 TIMP1 TGFB2 MANF SOD1 CYB5R1 TOR4A CSK TGFB1 AKT1 RAF1 DGKQ
WEST_ADRENOCORTICAL_TUMOR_MARKERS_UP	0.302184	0.54308	0.423998	1.1344	1493	18	IL32 STC1 SLC2A6 SQLE
APPIERTO_RESPONSE_TO_FENRETINIDE_DN	0.270504	0.505181	0.352239	1.13429	1404	43	IFITM3 SERPINB2 IFITM2 FMNL1 ARMC9 MDH2 FLI1 PTMA LDHA CCNDBP1 RSU1 SIGMAR1 TRIM28 PGK1 H2AFZ
LEE_AGING_NEOCORTEX_DN	0.27039	0.505181	0.358163	1.13423	1398	39	LTB NMB ST3GAL5 PSMB7 UIMC1 RAN ECM1 COL6A1 FLNC MTOR MAP2K5 CSTF2
PID_KIT_PATHWAY	0.268963	0.504567	0.355972	1.13348	1389	41	STAT5A VAV1 STAT1 MAPK3 LYN EPOR MAP2K1 MAP2K2 SHC1 GRB10 STAT3 AKT1 RAF1
BREDEMEYER_RAG_SIGNALING_VIA_ATM_NOT_VIA_NFKB_UP	0.272516	0.507116	0.357439	1.13194	1409	39	LTB MAP3K8 CSGALNACT1 SNRNP25 CIB1 QSOX1 DUSP16
ELVIDGE_HYPOXIA_DN	0.231204	0.459464	0.288285	1.13152	1309	132	CORO1A PDZK1 SPDEF GCH1 BOP1 RANGAP1 SRM POLR3E PPIF CTPS1 PUS1 GDPD3 CA2 CCDC86 SOCS2 OGDH URB2 NIP7 FKBP4 FLAD1 STIP1 KLC2 ABCF2 LRRC59 ACOT7 AUNIP MAPKAPK2 ODC1 NDUFS6 CCND3 IDH3A SLC7A6 CORO1B ARHGDIA SLC35B1 GPS1 SLC35C1 PSEN2 ADAT1 DNAJA1 SLC52A2 GPATCH2 JAK2 SLC5A6 BAK1 SLC29A1 SNRNP40 HSF1 EIF5A DOLK GLUD1 RAB35 ASPSCR1 PSME3 TMEM259 NCLN
GU_PDEF_TARGETS_UP	0.264871	0.501532	0.326343	1.13137	1415	63	BMP2 FZD8 TNC SERPINB3 ITGA5 VEGFA SMAD3 LAMC2 PIK3CD SERPINA1 FN1 RAC2 DOCK4 COL6A1 CDH11 SERPINI1 MAP4K4 MAPKAPK2 TGFB1
VECCHI_GASTRIC_CANCER_ADVANCED_VS_EARLY_DN	0.247548	0.480171	0.306486	1.13131	1362	89	MYEOV HSD17B2 SERPINB1 PRSS3 S100P SLPI ISG20 TMEM45B CHCHD5 TSIX LIG3 VPS28 ENTPD3 CA2 CKMT1B CDC42EP5 CYC1 SNRNP25 CRIP1 AK1 DPP3 LPCAT4 RBM19
ELVIDGE_HIF1A_TARGETS_DN	0.25262	0.485723	0.312588	1.13122	1373	79	MAFF PDGFB STC1 LOX ANGPTL4 ISG20 IGFBP3 GLRX ENO2 VEGFC HK2 PPFIA4 GYS1 FYN
WANG_MLL_TARGETS	0.225538	0.452961	0.281892	1.13115	1299	155	IL6 STAT5A MMP13 KCNJ2 G0S2 TGM1 GDA HSD11B1 SLC10A6 SH3RF2 PDE9A TMEM51 VEGFC LARP6 PLEK2 SMPDL3B IL1RN LPXN MST1R PARP14 PTGES DAPP1 TTC9 LGALS3BP HDAC9 SCEL KCNJ15 HCAR2 SH3TC1 S1PR3 CLMP AMIGO2 ALDH2 CYBA COL6A1 GRB10 CISH PTHLH CYP2S1 STEAP4 B3GALT4 SH3RF3
SHAFFER_IRF4_TARGETS_IN_ACTIVATED_B_LYMPHOCYTE	0.267122	0.503155	0.319513	1.13048	1446	70	VEGFA LDLR HK2 SQLE UCK2 MYC HIVEP2 FDFT1 UAP1 PNP BSPRY LDHA TAGLN2 MARS TNFRSF12A VDAC1 GARS HILPDA
TIEN_INTESTINE_PROBIOTICS_2HR_UP	0.29275	0.532558	0.385404	1.12993	1485	27	EPHB4 UBC RPS11 EEF1A1 CA12 HSPA8 ST6GALNAC4 PGK1 LRP5 PTK2 EIF5A PTP4A2 KLF5 GAPDH RPS6
PID_FAS_PATHWAY	0.282575	0.519338	0.366136	1.12962	1439	34	BIRC3 BID MAPK11 PIK3CD IKBKG
DEURIG_T_CELL_PROLYMPHOCYTIC_LEUKEMIA_UP	0.189746	0.408429	0.263068	1.12895	1150	262	MMP9 CXCL1 IER3 XDH WDR62 BPIFA1 NRIP3 GCAT PML BOP1 SLC39A4 TMEM39B PPP1R15A PRMT1 ATF3 VARS PDIA5 ATP1B1 KCTD12 GGT1 MTSS1 MARCKSL1 TSTA3 IFNGR2 CD40 PUF60 FARSA PIEZO1 FN1 LGALS3BP KRT18 DDR1 GPSM3 C15orf39 IPO4 MYO1B CYC1 ZC3H3 STC2 CAD ENO1 EPHB4 RPH3AL HSP90AB1 MTAP POMGNT1 TBC1D10B ZDHHC11 IFRD2 ELL3 HIST1H4H GALNT6 CPSF1 SFN CLUH ERI3 ST6GALNAC4 CYB5A MAD1L1 DTX2P1-UPK3BP1-PMS2P11 DGAT1 L…
PID_PRL_SIGNALING_EVENTS_PATHWAY	0.307398	0.548263	0.406437	1.1281	1528	21	TUBA1B MAPK3 RABGGTA RHOC SRC RAC1
KEGG_ADHERENS_JUNCTION	0.271155	0.505636	0.327886	1.12767	1441	60	ACTN1 MAPK3 SMAD3 FYN INSR FARP2 WASF1 RAC2 SRC ACTG1 ACTB TGFBR2 RAC1 TCF7L1 FGFR1 CSNK2B
KATSANOU_ELAVL1_TARGETS_DN	0.255005	0.48755	0.301124	1.12728	1400	98	CXCL6 SERPINB2 ADAMTS9 FOSL1 LAMA2 GJB2 GRB14 FST RRP12 GJB3 ETV4 PWP2 MGLL FANCA SLC19A1 OSMR FHL3 IGFBP4 DDX23 CLMP PDE8A CCNYL1 COL6A1 CDH3 TTC7A STEAP1 TNPO2 DKC1 FAM185A NOLC1 NEDD4L FPGS ZNF213
BURTON_ADIPOGENESIS_PEAK_AT_0HR	0.276509	0.512452	0.353704	1.12626	1428	41	PLAT ISG15 COL8A1 CSF1 F3 VEGFC TRIB3 NAA10 PSMB10 PCK2 DAB2 CYB5R1 CALML4 RAB11FIP5 TLN1 FAH PCCB
CROONQUIST_NRAS_VS_STROMAL_STIMULATION_DN	0.261677	0.497312	0.310582	1.12621	1422	80	IL6 IER3 NFKBIA FOSB SBNO2 IGFBP3 DUSP1 PPP1R15A
PID_ECADHERIN_STABILIZATION_PATHWAY	0.287677	0.525782	0.364651	1.12504	1465	34	EFNA1 EPHA2 ACTN1 KIFC3
BILD_SRC_ONCOGENIC_SIGNATURE	0.276532	0.512452	0.331829	1.12492	1466	55	TNFAIP3 SERPINB2 PPP1R15A LIPG INO80C FERMT1 ACLY LSS DHRS1 LRP8 FANCL SRC CA12 PTHLH MARK3
KASLER_HDAC7_TARGETS_1_DN	0.321565	0.563702	0.436242	1.12415	1593	15	C3 HK2
REACTOME_DNA_REPLICATION_PRE_INITIATION	0.265539	0.502511	0.30988	1.12366	1443	80	PSMB9 PSMB8 PSME2 PSMB7 PSME1 PSMC3 PSMD2 PSMD8 PSMB10 PSMD14 E2F1 UBC PSMA5 PSMD9 PSMF1 PSMC4 PSMB5 PSMD3 PSMB6 PSMD4 PSMA6 PSMD7 PSMA7 UBB POLE4 POLA2 PSMD1 PRIM2 PSMB4 PSMD13 PSMB3 CDC45
MURAKAMI_UV_RESPONSE_6HR_UP	0.29583	0.535359	0.373861	1.12276	1503	30	PLAT TRAF3 TNFRSF10A XRCC1 PGF CDC37 CYTH2 RAC1 TIMP1
MULLIGHAN_MLL_SIGNATURE_2_DN	0.218814	0.447016	0.269542	1.12245	1290	206	IFITM1 CXCL2 STAT5A IFI44 ASS1 ICOSLG PML BTG3 BAIAP3 CYP2E1 CD99 PRKCQ PYCR1 PDIA5 TGFB1I1 KATNB1 ATP1B1 TRIM16 PGF CDH4 RPP40 MAST4 FDFT1 GTPBP3 TRMT1 LGALS3BP SIPA1L1 SLC9A3R2 MRPS2 EIF2AK2 ADRM1 WASF1 SLC12A4 SLC7A1 DBN1 LRRC8B SRI RPS6KA2 TGFBR2 GTPBP1 FGFR1 PTHLH B4GALT6 CSAD ANKLE2 FAM171A1 DAB2 TNPO2 MYO5C MRPS22
REACTOME_CELL_SURFACE_INTERACTIONS_AT_THE_VASCULAR_WALL	0.268857	0.504567	0.310415	1.12209	1464	78	ITGB3 MMP1 ITGA5 TNFRSF10A CD74 GRB14 LYN GAS6 CD99 SDC4 ATP1B1 SLC16A3 FN1 FYN BSG TREM1 TNFRSF10B PROCR SRC L1CAM SHC1
REACTOME_METABOLISM_OF_CARBOHYDRATES	0.214166	0.439881	0.267343	1.12164	1275	218	CSGALNACT1 BPGM CHST2 HYAL1 B4GALNT2 ENO3 ENO2 FUT2 SLC37A1 B4GALT2 HAS3 FUT3 SDC4 HK2 B4GALT1 AKR1B1 ST3GAL4 GALE GYS1 HYAL3 PPP2R1A ALDOA SEC13 HS3ST2 NUP93 SGSH SHPK PC PFKFB4 ST3GAL2 MDH2 ENO1 ST3GAL3 PCK2 AKR1A1 GOT2 PFKL UBC PGD PFKFB3 PAPSS2 ADPGK B3GAT3 G6PC3 PKM CSGALNACT2 B3GALT4 PFKP B4GALT6 CHST11 MAN2B1 GPI SLC25A1 NAGLU GALT AAAS B3GNT3 GOT1 UBB B4GALT7 B4GALT3 SEH1L SLC9A1 EXT1 HK1…
BIOCARTA_TOLL_PATHWAY	0.312563	0.55558	0.400333	1.12142	1559	22	NFKBIA NFKB1 MAP2K3 IKBKG EIF2AK2 MYD88 RELA
VALK_AML_CLUSTER_1	0.316545	0.559042	0.418926	1.12083	1564	18	IRF7 ATF3 SOCS2 ATP10A DPP4
REACTOME_NICOTINATE_METABOLISM	0.319408	0.561598	0.42431	1.12008	1574	17	PARP9 PTGS2 NAMPT PARP10 PARP14
KEGG_PROSTATE_CANCER	0.274768	0.510243	0.315216	1.11998	1480	72	PDGFB NFKBIA NKX3-1 NFKB1 CREB5 MAPK3 TGFA ATF4 PIK3CD IKBKG CREB3L4 MAP2K1 MAP2K2 HSP90AB1 E2F1 TCF7L1 FGFR1 RELA AKT1 MTOR RAF1
DEMAGALHAES_AGING_UP	0.291169	0.530492	0.360887	1.11914	1486	35	C3 IL33 ANXA3 RASA3 CTSS MSN SERPING1 S100A6
PID_LYMPH_ANGIOGENESIS_PATHWAY	0.314967	0.55864	0.39946	1.11898	1571	22	ITGA5 MAPK3 VEGFC MAPK11 FN1 RPS6KA1 SHC1
REACTOME_SYNTHESIS_OF_SUBSTRATES_IN_N_GLYCAN_BIOSYTHESIS	0.282489	0.519338	0.338603	1.11855	1488	49	ST3GAL5 FUOM NUDT14 NAGK TSTA3 ST3GAL4 UAP1 AMDHD2 GMPPB PGM3 GMPPA ST3GAL2 ST3GAL3 DHDDS DPM2 MVD ST6GALNAC4 MPI PMM1 NANP PMM2 SLC35C1 NANS
ZHANG_ANTIVIRAL_RESPONSE_TO_RIBAVIRIN_DN	0.297897	0.538083	0.356776	1.11835	1529	37	NCF2 TUBA4A TUBB2A RANGAP1 VEGFC TRAF2 RAPGEF3 GEM SOCS2
BENPORATH_EED_TARGETS	0.184999	0.402579	0.251188	1.11828	1178	370	CYP27B1 NRCAM KCNJ2 SGPP2 PARP12 ADAP2 IRAK3 EFNA1 COL9A2 GDA LOX NRIP3 DUSP4 FEZ1 CGB7 FZD8 TMEM88 EVA1C B4GALNT2 NKX3-1 PAX8 DUOX2 WNT7A CXCL16 ICAM5 EPHX3 GJB2 IGFBP3 PRELID1 MICB TUBA4A TAP1 CENPL RIPK3 SLC25A33 ADCY4 TGFA HLA-B ULBP2 COL12A1 ATF3 HOPX CSNK1E OAF SORCS2 SCNN1G RAB24 HSPA1A TBL3 MTSS1 LTBP2 TIGD5 YRDC PNRC2 TLX1 GRK5 FARSA GINS1 ATAD3B HOXB7 HSPA1L GALNT18 ROBO3 DENND3 LCORL C…
PID_INTEGRIN1_PATHWAY	0.285879	0.524331	0.344334	1.11785	1491	45	TGM2 PLAUR TNC PLAU ITGA5 LAMA2 VEGFA LAMB3 IGSF8 LAMC2 FN1
BIOCARTA_MAL_PATHWAY	0.323398	0.564721	0.426888	1.11604	1594	16	MAPK3 MAP2K1 MAP2K2 RAC1 RAF1 HRAS DIAPH1 MAP4K2 RHOA LIMK1
ROSS_AML_WITH_MLL_FUSIONS	0.287278	0.525782	0.328155	1.11386	1521	56	CFB COL9A2 CES1 FEZ1 WHAMMP3 PREB SOCS2 RPL22 SYT17 PLD3 TRPM4 LGALS1 CAPG
GRAESSMANN_RESPONSE_TO_MC_AND_DOXORUBICIN_UP	0.178047	0.395463	0.244012	1.1137	1175	486	MX1 C1QTNF1 LIF TLR2 PDGFB ADAM8 CORO1A FA2H EFNA1 TGM2 IKBKE DRAM1 ADRB2 CSTB FOSB FEZ1 ERCC5 SMOX STAT1 ASS1 ICAM5 PADI2 STARD5 VEGFA TUBA4A MXD3 UBE2T SLC39A4 SH3YL1 ENO2 PDXP PPP1R15A NDRG4 UBA7 DFFB CARHSP1 ALAS1 PPIF XRCC1 PLEK2 AKR1B1 LENG1 PGF KCTD12 WRAP53 TMEM150A DCBLD1 CAPN10 CD55 ATP13A2 GEM RECQL4 LGALS3BP C11orf68 FAM50A HAGH PNP DDR1 OPLAH SLC9A3R2 SLC12A7 SHMT2 MMD COTL1 CORO2A D…
WONG_MITOCHONDRIA_GENE_MODULE	0.235982	0.465832	0.269507	1.11345	1392	191	SOD2 GCAT SLC25A19 BOP1 NDUFB8 MRPL12 ATP1B1 PPIF SLC16A3 MTHFD2 MAOA GCDH TUFM SCO2 COX17 MRPL18 CKMT1B CYC1 TOMM40 GRPEL2 MRPS17 PTRH2 TSFM PCK2 SDHB GOT2 FIBP MRPL32 COX4I1 NDUFS2 DAP3 NIPSNAP1 NDUFA9 HAX1 NDUFAF1 ECHS1 SLC25A1 ECI1 PDHA1 TIMM8B CYB5A CLPP NDUFS6 MRPL27 NDUFA8 AIFM1 NDUFS3 SLC25A39 MCAT SLC25A22 PCCB NME4 AK2 SURF1 WARS2 NDUFB4 COX6A1 KARS NDUFS8 COX6C MRPS28 GPX4 NDUFS5 UQCR1…
HOLLERN_EMT_BREAST_TUMOR_DN	0.269027	0.504567	0.294949	1.11255	1473	103	WWC1 GJB2 MYH14 STAP2 EPS8L1 CBLC CDCP1 TJP3 PPIF TMPRSS13 DEDD2 DDR1 GRHL1 CRB3 CLDN1 CKMT1B BSPRY LSR LLGL2 ARHGEF16 ATP6V1C2 EFNA3 CLIC3 SPINT1 CDH3 OVOL1 EHF PLEKHG6 STARD10 SHROOM3 SPTBN2 MYO5B JUP CLDN7 GRB7 OCLN PRSS8 IRF6 PTPRF
PID_RXR_VDR_PATHWAY	0.32238	0.564349	0.397072	1.11229	1608	22	TNF VDR PPARD TGFB1 PPARG
PASINI_SUZ12_TARGETS_DN	0.219074	0.447259	0.259163	1.11136	1329	260	LTB HBEGF PDGFB IER3 WNT4 BMP2 TUBA1A ETS1 SAMD4A ACTN1 IGFBP3 CSF1 ANXA3 F3 IDI1 TAGLN DUSP1 ERRFI1 AIF1L PDLIM7 SHB CSRP1 ANXA1 TGFB1I1 ELOVL1 MYC LIMD2 MLLT11 TRIB1 FN1 MYO1C KRT18 PXDN PLOD2 IGFBP4 MSN ABTB2 ANXA2 CTXN1 LRP8 TUBB6 DBN1 CLIC1 ARAP3 LGALS1 PPP1R18 S100A6 GRB10 THBS1 NUAK1 CMTM3 BHLHE40 NCS1 FLNC TGFB2 AMOTL2 BDNF STEAP1 TNFRSF12A SFN ZMYND8 PHLDA1 LOXL2 RBP1 JAG1 KRT8 ILK
TAKAO_RESPONSE_TO_UVB_RADIATION_DN	0.276057	0.512103	0.301668	1.11036	1514	88	TNFAIP3 NFKB2 G0S2 CES1 RFTN1 SERPINB8 LSS OGDH NOP14 KCNC4 WTAP ANXA2 RRS1 ELK3 MKNK1 RNF4 ECHS1 CCT8 NOLC1 KANK1 CREB3 SLC39A14 PSEN2 PWP1 PRMT5 EIF4H ZFP36 PITPNA UGCG PHB2
BROWNE_HCMV_INFECTION_48HR_DN	0.209408	0.434512	0.2543	1.11015	1290	309	INHBA CXCL6 SOCS3 IFI35 CORO1A CDC42EP2 HYAL1 LOX PLAUR STAT1 PSMB8 ROS1 LAMA2 IGFBP3 STK25 MICAL2 IFITM2 TAGLN DUSP1 MAPK11 PDIA5 UBA7 TGFB1I1 FADS3 XRCC1 THBS3 LTBP2 BSCL2 LAMC2 GCDH PRR3 FN1 GALE OSMR LGALS3BP DHRS1 IGFBP4 FAM214B FARP2 DYNC1I2 ANXA2 SLC13A3 SLC7A1 MAP1B TRIO DPP4 EML2 SRI DLGAP4 MVD ACTG1 CBY1 COL6A1 PRAF2 MGRN1 DYRK4 VDR ZFPL1 CA12 FGFR1 MPG UBE2L3 RNF19B CPSF1 RNF216P1 LOXL…
FAELT_B_CLL_WITH_VH3_21_DN	0.295325	0.535333	0.340092	1.10983	1553	46	IFI6 MICB ASMTL PSMD8
REACTOME_EPHRIN_SIGNALING	0.337099	0.580415	0.430492	1.10933	1670	15	FYN EPHB4 SRC EFNB1 RAC1 MYL12A NCK2
YANG_BREAST_CANCER_ESR1_BULK_UP	0.325586	0.567432	0.395885	1.10896	1624	22	FAM174B EEF1A2 ABCG1 TSPAN13 CRIP1 FOXA1 MYO5C COX6C GNB1 PTP4A2 DNALI1 BLVRA
KEGG_TRYPTOPHAN_METABOLISM	0.315539	0.558762	0.381899	1.10848	1589	26	KYNU KMO MAOA GCDH OGDH IDO1 ACAT2 ALDH2 HADH ECHS1
NAKAMURA_METASTASIS	0.307225	0.548263	0.357162	1.10759	1568	35	NKX3-1 FOSL1 TUBB2A SLC16A3 HCLS1 TUBB6 CMTM3 ACD DDX24 TOR4A PGK1 FKBP10 MRPS6 SLC12A2
PID_MYC_PATHWAY	0.31895	0.561598	0.384603	1.10733	1603	25	PML ZBTB17 RUVBL2 MYC AXIN1 RUVBL1 KAT2A TRRAP
CHIBA_RESPONSE_TO_TSA_UP	0.30919	0.550682	0.353258	1.10732	1587	37	HBEGF MMP13 FOSB GLRX VEGFC RHOG BSG QSOX1
LINDSTEDT_DENDRITIC_CELL_MATURATION_C	0.299525	0.540555	0.337425	1.10705	1576	47	STAT5A LGALS9 ALOX15B SEMA7A ANXA3 TUBB2A ARID5A ATF3 MGLL SOCS2 MMD IGFBP4 ALDH2 CAPG GTF2E2 IL4R STAT3 TFRC
ELVIDGE_HIF1A_TARGETS_UP	0.294284	0.53453	0.321715	1.10645	1564	60	CORO1A GCH1 SRM RRP12 CTPS1 RPP40 GDPD3 CCDC86 SOCS2 URB2 ABCF2 RRS1 RFK AUNIP CCND3 IDH3A SLC7A6 SLC35B1 SLC35C1 PSEN2 ADAT1 DNAJA1 GPATCH2 JAK2 SLC5A6 SLC29A1 DOLK RAB35 PSME3
REACTOME_RRNA_PROCESSING_IN_THE_NUCLEUS_AND_CYTOSOL	0.252723	0.485723	0.269783	1.1054	1484	179	RRP9 BOP1 RRP1 ISG20L2 PWP2 EXOSC1 CSNK1E DHX37 TBL3 RPP40 NHP2 NOP2 EXOSC5 RPLP2 NOC4L RPP38 RPS26 WDR46 NOP14 RPL22 NIP7 BYSL NOP56 LAS1L RPL18A EBNA1BP2 RPSA PDCD11 DDX49 RPL35 RPL8 PES1 RPS11 RPS15A PELP1 RRP36 RPL37 RPL7A FTSJ3 NOP10 DKC1 RPS14 RPL36AL RPS18 RBM28 NCL RPL24 RPL12 EXOSC3 RPS2 IMP4 BMS1 RPS15 RPS7 EXOSC7 RPL26 LTV1 EXOSC9 NOB1 RPL23A EXOSC10 RPS27 RPL27A NOL12 WDR3 TSR1 UTP3 R…
SANSOM_APC_MYC_TARGETS	0.243861	0.476123	0.264096	1.10526	1449	213	PSMB9 NFKB2 WDR62 RRP9 KPTN FAM83G NTMT1 PLK3 TUBB2A ANKRD39 WDR4 VARS EXOSC1 LIG3 FADS3 TP53RK TICRR MYC SCRN2 NHP2 ATRIP GTPBP3 ABCB8 IKBKG PMF1 OPLAH SHMT2 ZFP28 NFKBIL1 HSP90AB1 GAS8 TGIF2 EIF4G1 SEMA4D KNSTRN MTHFD1 YWHAG DDX49 HIRA MAPK7 PIAS4 BDNF TNFRSF12A GORASP1 TFRC INTS1 TXNRD2 SIGMAR1 DKC1 PMM1 ZNF213 MRPL38 DCUN1D3 BCL2L1 USP20 MYBBP1A MED22 SEC61A1 RAD23A KAT2A TTC27 ABCC10 TMEM141…
TURASHVILI_BREAST_CARCINOMA_DUCTAL_VS_LOBULAR_UP	0.334212	0.5767	0.418688	1.10524	1647	17	EPB41L3 S100P RAB11FIP1
REACTOME_TGF_BETA_RECEPTOR_SIGNALING_IN_EMT_EPITHELIAL_TO_MESENCHYMAL_TRANSITION	0.342344	0.584095	0.428613	1.10449	1696	15	UBC TGFBR2 ARHGEF18 TGFB1 UBB PARD3 SMURF1 RHOA
REACTOME_MITOCHONDRIAL_CALCIUM_ION_TRANSPORT	0.339011	0.581224	0.422359	1.1042	1671	16	LETM1 PMPCA PHB VDAC1 SPG7 STOML2 PHB2 VDAC2
KEGG_GLYCEROLIPID_METABOLISM	0.315604	0.558762	0.364189	1.10384	1613	31	GK MGLL AKR1B1 LIPG GLA PNPLA3 DGKD DGKZ AGPAT2 AKR1A1 ALDH2 DGAT1 DGKQ
MULLIGHAN_NPM1_MUTATED_SIGNATURE_1_DN	0.284678	0.522398	0.295853	1.10312	1569	95	EHD1 HPCAL1 RRP9 DUSP5 FXYD5 LDLR GJB3 TUFM ACLY PLEKHO1 ATP10A DGKD DENND3 ADAR NFYC BTN2A2 FLAD1 PLEKHG3 PPM1F TRPM4 PES1 UBE2L3 PSMA6 EIF6 GPI FAM171A1 QARS PCSK6 LTBP4 EEF1D EIF3D CS APRT
REACTOME_TRNA_PROCESSING	0.286676	0.524985	0.294602	1.10286	1574	98	CTU2 TSEN54 WDR4 TRMU TP53RK RPP40 PUS1 GTPBP3 TRMT1 RPP38 SEC13 NUP93 RAN LAGE3 TRMT12 TRMT10C FTSJ1 CPSF1 AAAS POP5 TYW5 TRMT10A NSUN2 OSGEP ELAC2 CSTF2 SEH1L KIAA0391 NUP62 POM121 TYW1 ADAT1 TRMT6 TRMT11 TSEN2 PUS3 NUP85 METTL1 CDKAL1 POP1
FOURNIER_ACINAR_DEVELOPMENT_LATE_2	0.235149	0.464703	0.256461	1.10193	1432	264	PLAUR DUSP4 EHD1 SMTN FOSL1 SAMD4A EPHA2 ACTN1 HPCAL1 IDI1 LDLR FLNB CDCP1 TUBG1 PDLIM7 ETV4 PLEK2 SQLE UCK2 MRPL17 SPRY2 LAMC2 UPP1 FERMT1 ARF4 C11orf24 PREB FN1 GINS1 UAP1 GALE PFN1 CLPB CAD FKBP4 SH3TC1 TTLL12 LDHA POLRMT CKS1B BCAR3 MYH9 SMARCA4 YWHAH ELK3 ACTG1 MTHFD1 ACTB SNRPA1 IMPDH1 CCNF UBA1 XPO6 TNFRSF12A MANF PLOD3 MAP4K4 NOC2L CCT2 ODC1 ACOT9 MAK16 SEC23B AKT1 CDC25A NOP10 LYPLA1 NOL…
GRAHAM_CML_QUIESCENT_VS_NORMAL_QUIESCENT_UP	0.302884	0.543353	0.316833	1.10145	1627	64	CCL20 SERPINB2 TST MICAL2 TUBB2A MPST PPIF IL1RN GINS1 CA2
MIKKELSEN_IPS_HCP_WITH_H3_UNMETHYLATED	0.345168	0.586113	0.427401	1.10137	1710	15	COL8A1 GOLGA7B MFAP2 LRRC8E
UEDA_PERIFERAL_CLOCK	0.27319	0.508106	0.279706	1.10084	1554	135	IFITM1 IRF9 CES1 TUBA1A FDPS ST3GAL5 SLC11A2 TUBB2A IDI1 TUBB CEBPB DHCR7 MAP2K3 TFPI2 HMGCS1 ALAS1 TMEM150A BTG1 CRY1 PNKD HMGB3 PNP FASN CLDN1 FKBP4
YAO_TEMPORAL_RESPONSE_TO_PROGESTERONE_CLUSTER_8	0.319899	0.562184	0.351035	1.10035	1642	37	PDZK1IP1 FST HOPX HK2 CTPS1 MTHFD2 MYC PNKD CKMT1B ID1
SESTO_RESPONSE_TO_UV_C7	0.304589	0.545271	0.312545	1.09915	1645	68	IFITM1 LIF MMP1 MMP10 ASS1 CDC25B CTSC PCK2 AKR1A1 PTMA LGALS1 PGD MTHFD1 PPIB XBP1 CKAP4 RSU1 ODC1
WU_HBX_TARGETS_1_DN	0.333803	0.576638	0.400384	1.09835	1659	20	STK25 MAP2K3 HSPA1L EIF2AK2 PPP5C TGFB2 TGFB1 BCL2L1 KLF6
KAYO_CALORIE_RESTRICTION_MUSCLE_UP	0.302945	0.543353	0.318144	1.09812	1614	61	TUBA1A PLAU LAMA2 UPP1 HCLS1 FN1 IGFBP4 MYH9 ACTB GDI1 TGFBR2 CKAP4 NAGLU RBP1 S100A11 DHX38 AP2S1 SOX15 RNF113A FLNA SPTAN1 SNTA1 FABP5 HSPG2 VAT1 CYB5R3 MTMR11 ITGB8 APP
REACTOME_GAB1_SIGNALOSOME	0.3488	0.589914	0.425777	1.09718	1728	15	HBEGF EREG TGFA
BIOCARTA_RAS_PATHWAY	0.333936	0.576638	0.395095	1.09662	1660	21	NFKB1 MAPK3 MAP2K1 RAC1 FOXO4 RELA AKT1 RAF1 HRAS BAD
WANG_METASTASIS_OF_BREAST_CANCER_ESR1_DN	0.338952	0.581224	0.387452	1.09593	1688	23	C3 DUSP4 PHF11 FKBP2
WEIGEL_OXIDATIVE_STRESS_RESPONSE	0.324013	0.565517	0.361489	1.09565	1656	31	IER3 ITGA5 NFKB1 POLD1 ID1 CDH3
BIOCARTA_CHEMICAL_PATHWAY	0.349351	0.590129	0.418766	1.09481	1722	16	BID STAT1 AKT1 TLN1 PARP1 BAD CASP6 TP53
NIKOLSKY_OVERCONNECTED_IN_BREAST_CANCER	0.350568	0.591345	0.418399	1.09385	1728	16	STAT1 NFKB1 NFYC TCF7L1 XBP1 SOX15
RIZKI_TUMOR_INVASIVENESS_2D_DN	0.316478	0.559042	0.338102	1.09304	1645	44	SULT2B1 GABRP IGFBP3 USP18 IFNGR1 CBLC TRIM25
DAVICIONI_TARGETS_OF_PAX_FOXO1_FUSIONS_UP	0.262481	0.49835	0.263351	1.09295	1550	198	INHBA TNFAIP3 PLAT MAFF NRCAM PLSCR1 PLAU ASS1 HPCAL1 ST3GAL5 FXYD5 FST DUSP1 PPP1R14B VEGFC SDC4 CSRP1 TGFB1I1 CSNK1E MEG3 CARHSP1 ADAM19 PGF CDH4 AKAP12 CTSC SOCS2 KRT18 PXDN PCSK5 MMD NUP93 ACAT2 MSN RWDD3 PSMD8 CIB1 ECM1
REACTOME_ECM_PROTEOGLYCANS	0.323272	0.564721	0.346946	1.09197	1659	38	ITGB3 COL9A2 TNC LAMA2 MATN3 FN1 COL6A1 LAMA3 TGFB2 LAMB1 TGFB1
KYNG_RESPONSE_TO_H2O2	0.315066	0.55864	0.318302	1.09109	1672	59	IFI6 CDC34 TUBA4A TAP1 CTSS ATP6V1C2 PSMC4 GDF15 RELA RPL7A CD68
TIMOFEEVA_GROWTH_STRESS_VIA_STAT1_DN	0.355255	0.595036	0.423099	1.09028	1760	15	ISG15 RAC1 TNPO2 PRDX2 CDK10 HRAS HSF1 GSTP1
JOSEPH_RESPONSE_TO_SODIUM_BUTYRATE_UP	0.339829	0.581749	0.378586	1.09001	1708	25	SERPINB2 S100P CD82 SAT1 GDI1 TIMP1 MT2A FURIN COX6A1 GPRC5A PCMT1 GSTP1 RHOA SEC61B PRDX1
BHATTACHARYA_EMBRYONIC_STEM_CELL	0.317209	0.559938	0.311627	1.08998	1704	66	IFITM1 PODXL SEMA6A TUBB TNNT1 MTHFD2 SRSF7 TUBB6 KPNA2 POU5F1 HNRNPAB MTHFD1 KRT8 AURKB CCT8
PEDERSEN_METASTASIS_BY_ERBB2_ISOFORM_7	0.245003	0.477298	0.248223	1.08975	1519	323	BCL2A1 PLA2G4C MMP1 RHOF ANXA9 STC1 DRAM1 PLAUR EHD1 SMTN ANGPTL4 STAT1 ITGA5 TNFRSF10A ISG20 ACTN1 HPCAL1 TST MICB FXYD5 ALDH1A3 IL15RA EPS8L1 LDLR VEGFC TGFA AIF1L HLA-B C10orf95 PDLIM7 TJP3 SHB HK2 ARNTL2 MGLL LRCH3 MST1R FNDC3B FSTL3 ANKRD22 PTGES MAFK CD55 ENTPD3 KIF3C MYO10 MICA C17orf97 RECQL4 KCTD5 CREB3L4 PXDN SH2D3A PLOD2 CLDN1 LCORL STC2 ANXA2 SP100 GPR68 SH3BGRL3 BCAR3 PROCR DLGAP4 PP…
KEGG_DILATED_CARDIOMYOPATHY	0.319278	0.561598	0.332138	1.0897	1680	47	TNF ITGB3 ITGA5 LAMA2 ADCY4
RODRIGUES_THYROID_CARCINOMA_DN	0.314528	0.558456	0.308814	1.0896	1705	69	CXCL1 LIF COL8A1 PAX8 CREB5 NAMPT IRF1 HIVEP2 FN1 SAMD9 CLDN1 AMIGO2 PMEPA1 THBS1 ROBO1 PLEC PCBP2
REACTOME_AMYLOID_FIBER_FORMATION	0.320323	0.562378	0.336853	1.089	1665	44	SAA1 UBE2L6 PSENEN GGA1 UBC HIST1H4H GGA3 HIST1H2BK UBB HIST1H2BG FURIN H2AFZ TSPAN14
STAMBOLSKY_RESPONSE_TO_VITAMIN_D3_UP	0.317621	0.560387	0.314108	1.08896	1697	63	SOCS3 IFIT1 SGPP2 STC1 PRDM1 EVA1C TRIB2 IFNGR1
MULLIGHAN_MLL_SIGNATURE_2_UP	0.249759	0.482624	0.24821	1.08891	1553	320	TNFAIP2 KYNU ADRB2 PLAUR CES1 FEZ1 BID PSMB8 EFHD2 SIRPB1 RANGAP1 PTAFR NDUFB8 L1TD1 TGFA GNA12 ISG20L2 CSTA KCTD13 LRRC20 PPIF SLC16A3 WHAMMP3 IL1RN HSPA1A SIPA1 SLC44A4 HCLS1 ABR C15orf39 SNRNP25 MAP2K2 DDX23 ENO1 RPS6KA1 YKT6 TNFRSF10B RRBP1 PLD3 PIP4K2C RAC2 NSFL1C CD2BP2 EML2 TRPM4 LGALS1 THAP11 CYBA CLTB CLN3 GIT2 DDX49 S100A6 DUSP7 CAPG SH3GLB2 PKM MALT1 RNF19B PLEC P4HB RNF167 GPS2 ECI1 M…
OUELLET_OVARIAN_CANCER_INVASIVE_VS_LMP_UP	0.302338	0.543083	0.285618	1.08813	1667	111	IFI44 IFIT1 PLSCR1 CSTB BTG3 GGT1 ARF4 MAP2K1 SRSF9 ADAR SLC35A2 YBX1 SDHB LDHA CKS1B THAP11 CAPG UBA1 CSNK2B GPI MBTPS1 PTS RAF1 DDX39A OAT SLC35B1 PRSS8 H2AFZ PARP1 KDELR2 COX6A1
ACEVEDO_LIVER_CANCER_WITH_H3K27ME3_UP	0.295253	0.535333	0.279822	1.08796	1666	123	IL6 CXCL1 TLR2 CHST2 MARCO SERPINB2 FZD8 LMO2 NAV3 CREB5 CYP2E1 PRKCQ
MAGRANGEAS_MULTIPLE_MYELOMA_IGG_VS_IGA_DN	0.356667	0.596788	0.422019	1.0875	1767	15	IL1B PSMB7 ACTB PELO TPBG CSK
WANG_TARGETS_OF_MLL_CBP_FUSION_UP	0.338652	0.581224	0.37085	1.08726	1718	27	LRG1 RAPGEF3 FAM174B GTPBP2 STK10 PIAS4 OGFRL1 RGS10
KEGG_ECM_RECEPTOR_INTERACTION	0.323267	0.564721	0.329981	1.08716	1701	48	ITGB3 TNC ITGA5 LAMA2 LAMB3 SDC4 THBS3 LAMC2 FN1
REACTOME_ROS_AND_RNS_PRODUCTION_IN_PHAGOCYTES	0.343203	0.584386	0.380646	1.08649	1726	24	NCF2 RAC2 ATP6V1C2 CYBA HVCN1 ATP6V0B ATP6V1G1 NOS1 ATP6V1D ATP6V0D1 ATP6V1F
PEART_HDAC_PROLIFERATION_CLUSTER_DN	0.32171	0.563702	0.313939	1.08539	1715	62	IFITM1 BST2 LIG3 HDAC4 SIPA1 MYC IGHMBP2 PPP2R1A EIF2AK2 REPIN1 RAN PA2G4 IFRD2 KATNA1
VALK_AML_CLUSTER_15	0.344601	0.585429	0.376943	1.08528	1732	25	GRAMD1B DRAM1 GNA12 SH3TC1 TUBB6 EPB41L2 TBL1X SFXN3 HOXB2 TNS3 ATN1
REACTOME_ENDOSOMAL_SORTING_COMPLEX_REQUIRED_FOR_TRANSPORT_ESCRT	0.33871	0.581224	0.361231	1.08483	1721	30	MVB12A VPS28 CHMP2A UBC CHMP4B SNF8 VPS25 CHMP7 UBB HGS TSG101 VPS37B CHMP6 VPS4A VPS37C UBAP1
REACTOME_TRNA_MODIFICATION_IN_THE_NUCLEUS_AND_CYTOSOL	0.329146	0.571683	0.342413	1.08436	1702	39	CTU2 WDR4 TP53RK PUS1 TRMT1 LAGE3 TRMT12 FTSJ1 TYW5 TRMT10A NSUN2 OSGEP TYW1 ADAT1 TRMT6 TRMT11 PUS3 METTL1 CDKAL1
JAZAG_TGFB1_SIGNALING_UP	0.318407	0.561353	0.299858	1.08393	1734	78	PDZK1IP1 TGM5 CDRT1 PRELID1 RAPGEF3 EBP ABCB8 SLC12A7 MAP2K1 NRG1 L1CAM DAP3 HLA-A PKIG PRDX2 TIMM8B SLC35B1 CRABP2 SRCAP RNF24 CNPY3 SLC6A11 PWP1
STREICHER_LSM1_TARGETS_UP	0.332045	0.574761	0.341712	1.08214	1717	39	IL6 PDGFB IL15RA STAT2 ARNT
DARWICHE_SKIN_TUMOR_PROMOTER_DN	0.307403	0.548263	0.280466	1.08187	1718	119	BCL2A1 IL1B SAMHD1 CDC42EP2 BID SERPINB3 RASIP1 CHCHD5 CSTA UCK2 TTC9 ARMC9 GADD45GIP1 DOK4
SASAI_RESISTANCE_TO_NEOPLASTIC_TRANSFROMATION	0.344237	0.585209	0.344868	1.08102	1767	37	EDN1 ST3GAL5 IFNGR1 TAGLN GJB3 CSRP1 TGFB1I1 ATP1B1 IRF1 LTBP2 DDR1 PLOD2 QSOX1
BILANGES_RAPAMYCIN_SENSITIVE_GENES	0.34122	0.582837	0.356628	1.08092	1744	31	TNFAIP2 N4BP3 SAT1 RPL22 RPL35 PRCC LRRC41 EDC4 INSIG1 TBC1D16 RPS15
LI_WILMS_TUMOR_VS_FETAL_KIDNEY_2_DN	0.342863	0.584386	0.34829	1.08007	1750	35	INHBA VEGFA RUNX3 TGFA MYC PELO THBS1 CDH11 TGFBR2 DAB2
SMID_BREAST_CANCER_LUMINAL_A_UP	0.345351	0.586144	0.368184	1.07944	1752	27	G0S2 FOSB NKX3-1 LIPE LAMA2 DUSP1 MAOA PCSK5 STC2
PID_NFAT_3PATHWAY	0.332822	0.575549	0.332256	1.07864	1736	45	MAP3K8 MAPK3 PRKCQ NFATC1 RAN KPNA2 YWHAH YWHAG SFN RCAN1 BCL2L1
LI_CISPLATIN_RESISTANCE_DN	0.358536	0.598286	0.392937	1.07792	1782	20	ZFP42 FZD8 MMP10 SEMA6A IDO1 AMIGO2
KYNG_DNA_DAMAGE_BY_GAMMA_AND_UV_RADIATION	0.332768	0.575549	0.314448	1.07787	1766	59	SAA1 LOX ERCC5 SEMA7A CCL28
BEGUM_TARGETS_OF_PAX3_FOXO1_FUSION_DN	0.34333	0.584386	0.342439	1.07779	1762	38	KCNG1 TNC EPHA2 VEGFA FLNB MYC DGKD ID1 VDR LBH TNFRSF12A
WILLIAMS_ESR2_TARGETS_UP	0.354544	0.594681	0.37392	1.07657	1782	25	ANXA9 NRIP3 KCTD11 P2RY2 GSTT2 QSOX1 TWF2
REACTOME_ANTIGEN_ACTIVATES_B_CELL_RECEPTOR_BCR_LEADING_TO_GENERATION_OF_SECOND_MESSENGERS	0.359823	0.599314	0.380597	1.07654	1792	23	VAV1 LYN SH3KBP1 ORAI1 DAPP1 PIK3CD FYN ITPR3
REACTOME_REGULATION_OF_ACTIN_DYNAMICS_FOR_PHAGOCYTIC_CUP_FORMATION	0.338983	0.581224	0.322796	1.07492	1799	50	VAV1 MAPK3 MYO10 MYO1C ABL1 WASF1 HSP90AB1 MYH9 ACTG1 MYO9B ACTB RAC1 CYFIP1 CFL1 ARPC3 NF2 HSP90AA1 PTK2 GRB2 NCK1 ARPC1A ARPC4 ACTR3
REACTOME_COPII_MEDIATED_VESICLE_TRANSPORT	0.337273	0.580434	0.31126	1.07436	1797	61	TGFA CTSC SERPINA1 PREB SEC13 YKT6 TRAPPC5 SEC24A SEC24D GORASP1 SEC24C PPP6R1 TRAPPC10 RAB1B LMAN2 BET1 GOLGA2 CTSZ NAPA GOSR2 TRAPPC2L SEC22A TRAPPC9 SEC16A SEC22B FOLR1 SEC23A TRAPPC1
DARWICHE_PAPILLOMA_PROGRESSION_RISK	0.340008	0.581776	0.333394	1.0736	1765	43	XDH CXCL16 GJB2 CHCHD5 TRAF2 UCK2 GSDMC NEK4 DOCK4 RINL SGTA TNFRSF12A
GAUSSMANN_MLL_AF4_FUSION_TARGETS_A_UP	0.318482	0.561353	0.269303	1.07336	1829	147	TNFAIP2 HBEGF CSGALNACT1 TGM2 GDA PRELID2 SBNO2 CAMK1D SLC43A3 GJB2 NAV3 GK CCDC103 LYN SH3KBP1 FHDC1 LIG3 GLA MAOA TMEM206 TTC9 EMC9
REACTOME_INTRAFLAGELLAR_TRANSPORT	0.341281	0.582837	0.33196	1.07318	1774	44	TUBA1C TUBB3 TUBA1A TUBA1B TUBA4A TUBB4B TUBB2A KIF3C
ENGELMANN_CANCER_PROGENITORS_UP	0.343497	0.584386	0.337906	1.07317	1779	40	MAP3K8 ANXA9 SLC2A6 IGFBP3 CD55 MAST4 GEM BYSL RRS1
ALCALAY_AML_BY_NPM1_LOCALIZATION_UP	0.32874	0.571255	0.287674	1.07263	1812	95	LTB EPB41L3 DRAM1 BIK NKX3-1 ARHGAP25 ITGA5 HMGCS1 ARHGAP22 NFE2L3 HOXB7 KRT18 RRBP1 HNMT TGIF2 GRB10 RAB13 CHD7 JAG1 TLR4 CORO1B COL4A5 PSEN1 ICA1 TMBIM1 DEFB1
IIZUKA_LIVER_CANCER_PROGRESSION_L0_L1_DN	0.373277	0.615709	0.409712	1.07114	1840	16	HLA-F PLTP COX4I1 CYBA HLA-A
DOANE_RESPONSE_TO_ANDROGEN_DN	0.303138	0.543427	0.257974	1.07081	1786	199	IFITM1 EDN1 PLSCR1 SAMHD1 IFITM3 ANXA9 CDC42EP2 DUSP4 TNC KMO PSMB8 RFTN1 IGFBP3 HERC6 MXD3 TUBB2A ARG2 ENO2 TRAF2 SMAD3 RAPGEF3 ANXA6 EEF1A2 MAST4 NOC4L FKBPL RECQL4 SIPA1L1 C4orf19 PLOD2 ARNT
KEGG_FOCAL_ADHESION	0.318731	0.561514	0.270304	1.07081	1818	142	BIRC3 ITGB3 PDGFB VAV1 TNC ITGA5 LAMA2 ACTN1 VEGFA MAPK3 FLNB LAMB3 VEGFC PGF THBS3 LAMC2 PIK3CD FN1 FYN MAP2K1 RAC2 SRC SHC1 ACTG1 COL6A1 ACTB THBS1 RAC1 FLNC LAMA3 MYL12A
HEIDENBLAD_AMPLICON_8Q24_DN	0.355199	0.595036	0.345194	1.07047	1813	35	ADAM8 IRAK3 XRCC1 ATF4 SLC9A8
REACTOME_BUDDING_AND_MATURATION_OF_HIV_VIRION	0.357762	0.598112	0.365098	1.07039	1815	27	MVB12A VPS28 CHMP2A UBC CHMP4B CHMP7 UBB NEDD4L TSG101 VPS37B CHMP6 PPIA VPS4A VPS37C UBAP1
MAGRANGEAS_MULTIPLE_MYELOMA_IGLL_VS_IGLK_DN	0.370348	0.612274	0.400053	1.07033	1830	18	SAMHD1 HYAL1 DUSP1 RHOG ANKS1A PNPLA6 LTBP4
BROWNE_HCMV_INFECTION_8HR_DN	0.355199	0.595036	0.345115	1.07023	1813	35	PLAU TRIB2 NAV3 SMAD3 LPXN PLEKHO2 MYC GINS1 LRP8
MIKKELSEN_ES_ICP_WITH_H3K4ME3	0.278855	0.514887	0.236667	1.06778	1811	429	C1QTNF1 IFITM1 PLAT TLR2 TEPP BPGM UPK2 G0S2 ZP3 IFITM3 STC1 HYAL1 ZFP42 STOML1 UPK3B NCCRP1 CAMK1 ARHGAP30 CDA LAMA2 KRT17 PML CTNS ANXA3 TMEM106A PCYT1B RYR1 GJB4 MPST GJB3 CYB5R2 TRIM46 TJP3 PYCR1 ZNF239 TGFB1I1 RNF208 ZNF276 DLG4 SPRED3 THBS3 SIPA1 PTGES DAPP1 GCDH SLC44A4 CCDC28B ENTPD3 RHBDL2 GALE LIPH TFPT CHRNB4 HSPA1L OPLAH TOMM40L RBMS2
LAU_APOPTOSIS_CDKN2A_UP	0.352176	0.592366	0.315834	1.06767	1868	54	TNFAIP3 NFKBIA BID TRAF3 MYC PTRH2 TRAF4 TNFRSF10B E2F1 PDCD11
REACTOME_CELLULAR_SENESCENCE	0.324334	0.56576	0.270596	1.06647	1849	136	IL6 IL1A ETS1 NFKB1 MAPK3 CEBPB MAPK11 MAP2K3 ID1 PHC1 RPS6KA1 E2F1 UBC FZR1 RPS6KA2 HIRA MAPK7 CDKN2D ACD MAPKAPK5 HIST1H4H MAP4K4 STAT3 RELA HIST1H2BK MAPKAPK2 CCNA1 UBB HIST1H2BG PHC2 CBX2 ANAPC7
KEGG_DORSO_VENTRAL_AXIS_FORMATION	0.382288	0.622787	0.413812	1.06635	1894	15	ETS1 MAPK3 MAP2K1 ETV6
GOTTWEIN_TARGETS_OF_KSHV_MIR_K12_11	0.352419	0.592366	0.31929	1.06633	1864	51	XAF1 SAMHD1 ARRDC2 HMGCS1 HIVEP2 SEC13 RNF123 RFK
MATSUDA_NATURAL_KILLER_DIFFERENTIATION	0.292327	0.532331	0.242148	1.06614	1824	330	IFITM1 SERPINA3 MMP13 IL1B SOCS3 PLSCR1 EPB41L3 CORO1A SERPINB1 PLAUR NEDD9 ZC3H12C PTGS2 HSD11B1 IFNGR1 IFITM2 RIPK3 CISD1 RRP12 TGFA PRMT1 MRPL12 ATAD3A CSRP1 HOPX ANXA1 OAF TNNT1 KCTD12 LIMD2 MRPL54 NHP2 MARCKSL1 ATP13A2 ACLY PFDN6 SAT1 GEM SOCS2 CCT7 SHMT2 RHOC IPO4 IGFBP4 PINX1 FKBP4 SLC13A3 RNF25 PFKL PDE7A HNRNPAB EBNA1BP2 RPS6KA2 POLG SMPD2 MTHFD1 CHCHD6 PMEPA1 DDX49 TMEM246 ACTB PSMC4 PK…
MARSHALL_VIRAL_INFECTION_RESPONSE_DN	0.379359	0.619508	0.407615	1.06565	1870	16	NFKBIA RELB RASA3
REACTOME_ANTIGEN_PROCESSING:_UBIQUITINATION_PROTEASOME_DEGRADATION	0.300445	0.541316	0.24847	1.0655	1823	260	PSMB9 SOCS3 ASB2 UNKL PSMB8 HERC6 KLHL25 CDC34 DTX3L UBE2L6 PSME2 FBXL15 UBA7 PSMB7 TRIM21 PSME1 KBTBD8 ASB6 PSMC3 KBTBD7 UBE3D PSMD2 ASB1 UBE2W RBX1 FBXL12 FBXW5 PSMD8 RNF123 PSMB10 TRIM39 TRIM11 RNF25 UBE2M PSMD14 FBXO6 UBC PSMA5 FZR1 PSMD9 PJA1 PSMF1 FBXL16 PSMC4 MGRN1 HECTD3 FBXO21 CCNF PSMB5 UBE2O PSMD3 FBXL19 UBE2L3 RNF4 UBA1 RNF19B PSMB6 UBE2S PSMD4 PSMA6 ATG7 RNF114 RNF41 KLHL22 SH3RF1 PS…
XU_CREBBP_TARGETS_UP	0.374395	0.616397	0.393155	1.06544	1856	19	LRG1 PRMT1 S100A6 ADSL NME4 LMBR1L LGMN RRP1B GBP3 HMOX1
ASTIER_INTEGRIN_SIGNALING	0.350067	0.59078	0.328121	1.06522	1826	45	KRT4 KIF21B CORO1A GJB3 ETV4 CHRNB4 ITGAE DLGAP4
REACTOME_POST_TRANSLATIONAL_MODIFICATION:_SYNTHESIS_OF_GPI_ANCHORED_PROTEINS	0.351387	0.592168	0.325805	1.0632	1848	46	VNN1 MSLN PLAUR RAET1L ULBP2 LYPD3 PRSS21
ELVIDGE_HIF1A_AND_HIF2A_TARGETS_DN	0.342717	0.584386	0.28694	1.06259	1886	91	PDGFB STC1 LOX PLAUR ANGPTL4 SAMD4A IGFBP3 GLRX VEGFA ENO2 VEGFC HK2 PPFIA4 AKAP12 GYS1 FYN
LI_PROSTATE_CANCER_EPIGENETIC	0.377483	0.618062	0.375237	1.06138	1880	23	RARRES1 PLAU PTGS2 LAMB3 LAMC2 VDR LAMA3
REACTOME_REGULATION_OF_MITOTIC_CELL_CYCLE	0.348432	0.589692	0.29102	1.06102	1899	83	PSMB9 PSMB8 PSME2 PSMB7 PSME1 PSMC3 PSMD2 PSMD8 PSMB10 PSMD14 UBC PSMA5 FZR1 PSMD9 PSMF1 PSMC4 PSMB5 PSMD3 PSMB6 PSMD4 PSMA6 AURKB CCNA1 PSMD7 PSMA7 UBB
TURASHVILI_BREAST_LOBULAR_CARCINOMA_VS_DUCTAL_NORMAL_UP	0.356424	0.596714	0.333171	1.06088	1841	41	INHBA IFI44 LOX COL8A1 MICAL2 COL12A1 ADAM12 FN1
TSENG_IRS1_TARGETS_UP	0.347245	0.5888	0.291308	1.06066	1896	82	TNFAIP2 BPGM MAPK12 LDLR GJB3 TRIB3 SQLE UCK2 MTHFD2 ACLY NOP56 DBN1 SERPING1 PHB ZNF22 DBNL
WANG_BARRETTS_ESOPHAGUS_DN	0.378688	0.619182	0.374974	1.06064	1886	23	S100A8 SERPINB1
GERHOLD_ADIPOGENESIS_UP	0.368185	0.609546	0.338298	1.06042	1890	37	STAT5A LIPE STAT1 VEGFA CEBPB FASN PC LDHA ALDH2 SQSTM1 STAT3 PDHA1
REACTOME_SIGNALING_BY_EGFR_IN_CANCER	0.37768	0.6181	0.378448	1.06012	1884	22	HBEGF EREG TGFA UBC SHC1
SHETH_LIVER_CANCER_VS_TXNIP_LOSS_PAM1	0.323121	0.564721	0.255421	1.05953	1908	197	CYP27B1 TGM2 IKBKE LOX UBD CSTB NEDD9 PLAU TRIB2 TUBA1B TUBB4B FAM83G CHCHD5 IFNGR1 FST SEMA4B TRIB3 PDLIM7 PYCR1 CTPS1 TP53RK IGSF8 BICC1 ATF4 LSS BOK KRT18 LYPD3 C15orf39 CLDN1 RRBP1 FBXO6 SH3BGRL3 HNRNPAB ITPR3 TWF2 OSGIN1 ABHD8 PVR TGFB2 UBE2S ERCC3 CKAP4 CD320 TFRC
MORI_EMU_MYC_LYMPHOMA_BY_ONSET_TIME_DN	0.38955	0.62888	0.411018	1.05915	1930	15	NFKBIZ PVR WDR13 KLF6
PID_IL2_PI3K_PATHWAY	0.376464	0.617525	0.364792	1.05882	1896	26	NFKB1 MYC GAB2 E2F1 SHC1 RAC1 RELA AKT1 MTOR BCL2L1 JAK1 HSP90AA1 UGCG GRB2
KOKKINAKIS_METHIONINE_DEPRIVATION_48HR_DN	0.366258	0.606918	0.311662	1.05655	1942	55	IRF7 CDA CDC25B EBP MYC UPP1 IGFBP4 MTAP CANT1 IFRD2 FGFR1 MPG
SHEDDEN_LUNG_CANCER_GOOD_SURVIVAL_A4	0.343487	0.584386	0.265938	1.0565	1961	145	ICAM1 NFKBIA NEDD9 ALOX15B ICAM5 EPHX3 SLC39A8 ST3GAL5 BTG3 DUSP1 HOPX LRRC20 AHCYL2 MAOA CD55 GEM ARMC9 VAMP5 CCNJL SCEL UNC93B1 MAP3K6 RHOBTB2 AK1 ELK3 RPS6KA2 ATP11A CISH ME3 STEAP4 CACNB1 SEC24D GPR39 CYB5A ZER1 CAMTA2 KCNS3 PMM1 NEDD4L
MARTINEZ_RB1_TARGETS_UP	0.296891	0.536538	0.230532	1.05568	1976	500	CCL20 IL36G TNFSF14 KRT75 CWH43 IER3 XDH LRG1 SERPINB2 DRAM1 RHOV SULT2B1 PTGS2 BID LIPE EREG WWC1 NCF2 MIF4GD KRT17 CD74 GABRP HERC6 GLRX CTNS KRT16 SLC11A2 GJB6 RYR1 DUSP1 FUT2 ERRFI1 AIF1L GNA12 RRAD SH3KBP1 HOPX IL36RN MGLL ALAS1 FADS3 PLEK2 PRKAR1B MST1R GGT1 GDPD3 FKBPL ABCB8 LGALS3BP DDR1 CCDC71 CLCF1 RHOG PC AATF ST3GAL2 SLC35A2 HCAR2 QSOX1 YKT6 MAP1B TMEM234 UBC SMARCA4 LGALS1 PGD RTP4 E…
PID_IL3_PATHWAY	0.383394	0.624173	0.380085	1.05496	1906	21	STAT5A CEBPB GAB2 ID1 SHC1 YWHAG CISH
LEE_DIFFERENTIATING_T_LYMPHOCYTE	0.352647	0.592366	0.273433	1.05474	1971	119	LTB PSMB9 IL7R CORO1A VAV1 ARHGAP25 ARHGAP30 CAMK1D PRKCQ TRIM14 HDAC4 LPXN IFNAR2 HCLS1 BTG1 SLFN5 FLI1 SRSF7 RAC2 PDE7A SEMA4D CYTH1
PID_INTEGRIN_CS_PATHWAY	0.390511	0.629578	0.403342	1.05448	1925	16	ITGB3 ITGA5 ITGAE
RAY_TUMORIGENESIS_BY_ERBB2_CDC25A_DN	0.334295	0.5767	0.253356	1.0539	1968	204	CFB IRAK2 OAS2 G0S2 SAMHD1 IFIH1 LENG9 DDX58 EPHA2 PLEKHF1 PADI2 KLHL26 BDH1 AFAP1L1 ERRFI1 SMAD3 ELOVL1 NECAP2 THAP3 LTBP2 TTC9 AIFM2 CCDC28B GDPD3 BTG1 DEDD2 DHRS1 RPL22 SMIM12 BSPRY RPS6KA1 DHDDS EBNA1BP2 DUSP16 CHMP4B
NIKOLSKY_BREAST_CANCER_8Q23_Q24_AMPLICON	0.358301	0.598174	0.276968	1.05314	1965	110	MAPK15 BOP1 SLC39A4 THEM6 FAM83A MROH1 SQLE PARP10 MTSS1 MYC FER1L6 TIGD5 VPS28 TSTA3 PUF60 TRIB1 AGO2 RECQL4 RHPN1 OPLAH DENND3 CYC1 ZC3H3 SHARPIN TRMT12 RPL8 PLEC MAF1 CPSF1
MAGRANGEAS_MULTIPLE_MYELOMA_IGLL_VS_IGLK_UP	0.375831	0.616771	0.347403	1.05296	1921	31	BMP2 HSD17B2 NFKB1 LAMB3 TLX1 NFE2L3 DDR1
BIOCARTA_INTEGRIN_PATHWAY	0.375831	0.616771	0.347394	1.05293	1921	31	ACTN1 MAPK3 FYN MAP2K1 MAP2K2 SHC1 CSK RAF1 TLN1 CAPN1 HRAS GRB2 BCR JUN ZYX
MCDOWELL_ACUTE_LUNG_INJURY_DN	0.380615	0.620628	0.359003	1.05253	1931	27	CHST2 EPB41L3 ALAS1 THBS3 SLC9A3R2 FASN ABCG1 LLGL2 DPP4 RSU1 RBP1 LTBP4
REACTOME_NEURONAL_SYSTEM	0.34793	0.589402	0.257366	1.04936	2033	172	KCNJ2 EPB41L3 TUBA1C TUBB3 KCNG1 TUBA1A CAMK1 PPFIA3 TUBA1B MAPK3 TUBA4A TUBB4B TUBB2A ADCY4 GRIN3B PPFIA4 STX1A DLG4 PRKAR1B MAOA SIPA1L1 CHRNB4 KCNC4 RAB3A KCNJ15 RPS6KA1 PPM1F TUBB6 NRG1 KPNA2 SHARPIN SRC DLGAP4 ALDH2 RPS6KA2 NAAA GNB2 RAC1 DBNL CACNB1 HSPA8 PANX1
HASLINGER_B_CLL_WITH_CHROMOSOME_12_TRISOMY	0.398463	0.638649	0.392025	1.04886	1969	18	PMF1 SRSF9 GIT2 ANKLE2 ARPC3 PWP1
KESHELAVA_MULTIPLE_DRUG_RESISTANCE	0.375184	0.616771	0.296961	1.04778	2034	69	IZUMO4 SBNO2 MAPK12 ZSWIM8-AS1 CDK11B ICAM3 FN1 LAMTOR2 MARCH2 BCL7B PHF1 GUK1 CYTH1 ANXA2P2 UFC1 PTHLH STYXL1 USE1
KYNG_DNA_DAMAGE_BY_4NQO_OR_UV	0.373553	0.615863	0.316934	1.04697	1968	49	SERPINB2 DUSP5 BTG3 IFNGR1 PRMT1 TFPI2 HNMT SEMA4D MYD88 IL18R1 GGA3 ATP6V0B CDC25A
SANSOM_WNT_PATHWAY_REQUIRE_MYC	0.374856	0.616771	0.324863	1.04613	1946	43	PLAT EDN1 PTGS2 MYC FXN
REACTOME_METABOLISM_OF_VITAMINS_AND_COFACTORS	0.35916	0.599047	0.266473	1.04591	2034	132	VNN1 PRSS3 PARP9 PDSS1 MTHFD2L PTGS2 SLC25A19 GCH1 NAMPT LDLR SDC4 PARP10 MTHFD2 PARP14 SLC19A1 PANK4 FASN MOCOS SHMT2 PC FLAD1 LRP8 MTHFD1L RFK MTHFD1 NMNAT1 COASY MMAA CD320 RBP1 CYB5A PTS AKT1 FPGS VKORC1 PPCDC PANK3 PCCB PDXK RDH11 NT5E SLC52A2 HSP90AA1 NADSYN1 UBIAD1
LUI_THYROID_CANCER_CLUSTER_1	0.376853	0.617596	0.320046	1.04441	1982	46	FOSB CDC25B ST3GAL5 GAS6 EPOR FYN MFSD10 TNFRSF10B PLD3
GOLDRATH_ANTIGEN_RESPONSE	0.34917	0.590102	0.242333	1.04395	2123	271	BCL2A1 C3 SERPINA3 ADAM8 IER3 PLSCR1 IFITM3 PRDM1 SLPI GCAT CD74 GLRX MXD3 EFHD2 UBE2T SLC39A4 LYN CISD1 DUSP1 ERRFI1 MAP2K3 HOPX ANXA1 CARHSP1 SQLE MTHFD2 EBP GEM CA2 SOCS2 DHRS1 ASF1B FYN MRPL18
SAMOLS_TARGETS_OF_KHSV_MIRNAS_DN	0.379766	0.61981	0.321461	1.0436	1981	45	INHBA PDZK1 STAT1 HSPA1A MAOA FKBP11 FN1 CRY1
LI_INDUCED_T_TO_NATURAL_KILLER_DN	0.366703	0.607373	0.282515	1.04357	2010	90	C3 RPS6KL1 LOX TRIB2 ETS1 ACTN1 IGIP PDXP RRP12 TPCN1 RAPGEF3 HDAC7 DPP4 LLGL1 ALDH2 TPST1 DAP3 COL6A1 ABHD8
KEGG_TIGHT_JUNCTION	0.371776	0.614351	0.281788	1.04351	2046	91	EPB41L3 ACTN1 MYH14 CLDN4 PRKCQ TJP3 PPP2R2B HCLS1 SYMPK PPP2R1A CRB3 CLDN1 LLGL2 MYH9 SRC LLGL1 ACTG1 ACTB CSNK2B MYL12A RAB13 MYH3 AKT1 RRAS EPB41L2 CLDN7 MYL12B CTTN OCLN PARD3 HRAS SPTAN1 EXOC3 GNAI2 CSNK2A2
FIRESTEIN_PROLIFERATION	0.37412	0.616397	0.272238	1.04313	2072	115	IRAK2 MAP3K8 RPS6KL1 IKBKE ROR1 ROS1 RIPK3 TGFA NUAK2 CSNK1E ARHGEF2 TICRR CDK11B PRKAR1B CD40 TRIB1 CDK9 FYN EPHB4 CMPK1 TRIO CKS1B CYLD
JAZAERI_BREAST_CANCER_BRCA1_VS_BRCA2_DN	0.391193	0.630392	0.352599	1.0416	1980	28	MMP13 CD83 GABRP CSNK1E SYT17 ITGAE PMEPA1 SUGP2
MCCABE_BOUND_BY_HOXC6	0.354518	0.594681	0.244312	1.04091	2141	248	SERPINA3 C15orf48 NFKB2 RHOF STC1 SULT2B1 DUSP8 CGB7 CLUHP3 MTHFD2L SBNO2 GLB1L3 DNAH5 CHCHD5 PTAFR ERRFI1 ATP13A4 RBFA PWP2 ZNF239 MEG3 LIG3 SQLE ZFHX2 C19orf48 PIEZO1 IKBKG SIPA1L1 JMJD6 CREB3L4 MMD ZSCAN5A DHODH RP9 TRIM39 LPAR2 ZNFX1 CD2BP2 L1CAM ZNF84 MYO9B CDH11 CLPTM1L RPS11 ARHGAP33 ZFYVE27 GDPD2 PTHLH HVCN1 DBNL TNKS1BP1 BDNF PCGF3 LRRK1 PEMT PICK1 TMEM8A MRPL52
YAO_HOXA10_TARGETS_VIA_PROGESTERONE_UP	0.386135	0.625872	0.3172	1.0407	2032	47	WNT4 XDH LCN2 LAMA2 IGFBP3 CYP2E1 GAS6 NDRG2 PDPN GDPD3 GEM ID1 ACTB B3GALNT1 USE1 RBP1 PEG3 AKAP8L
KYNG_WERNER_SYNDROM_AND_NORMAL_AGING_DN	0.379027	0.619453	0.260221	1.03995	2164	151	BCL2A1 IRF9 TUBA4A SDHAP1 SDC4 ARNTL2 PMS2P1 FXN ABR DRAP1 CKMT1B ADAR POLRMT TMED1 PSMA5 CYTH1 DYRK4 TGFBR2 USP6NL COASY CYFIP1 BDNF CCT2 MPI RNPS1 AAMP MRPL4 ECE1 SMARCB1 PRCC SAV1
SCHUETZ_BREAST_CANCER_DUCTAL_INVASIVE_DN	0.383488	0.624173	0.292653	1.03981	2066	72	PDZK1IP1 ANXA9 MMP10 PADI2 GRB14 RAB11FIP1 TJP3 FAM174B LETM1 SERPINA1 MAST4
LIANG_HEMATOPOIESIS_STEM_CELL_NUMBER_SMALL_VS_HUGE_DN	0.400278	0.639399	0.358094	1.03938	2016	26	TUBA1A CD1D POLG2 SOCS2 COTL1 CYTH1 S100A6 SERPINI1
CHIANG_LIVER_CANCER_SUBCLASS_UNANNOTATED_UP	0.383804	0.624403	0.303111	1.03901	2037	59	TNFSF14 FOSB WWC1 NAMPT KIFC3 B4GALT1
COWLING_MYCN_TARGETS	0.398918	0.639017	0.370722	1.03847	1990	22	SAMD9L MMP10 TUBB2A TAGLN DDAH2 LBH ANO4 B4GALT4 NLRX1
ROESSLER_LIVER_CANCER_METASTASIS_DN	0.387688	0.62684	0.326613	1.0373	2008	40	ZC3H12A TRMU YRDC CRIP1 ARAP3 PDCD11
DOANE_BREAST_CANCER_CLASSES_UP	0.387622	0.62684	0.319398	1.0369	2022	45	RND1 SERHL2 FA2H KMO SPDEF FAM174B GGT1 FASN C1orf115
SERVITJA_ISLET_HNF1A_TARGETS_DN	0.38858	0.627598	0.319121	1.036	2027	45	MAPK15 CCL28 PIGR PCSK9 HOPX ACE2 SLC12A7 COL27A1 HCAR2 PFKL DPP4 NDUFS2 FRK ME3 PFKP KIF12 SEMA4A MUC4 PGK1
MORI_PLASMA_CELL_UP	0.389873	0.628943	0.321186	1.03429	2024	43	BPGM SGPP2 EBP CHRNB4 RRBP1 GPR89A MANF SSR2 PRRC1 LARP1B NANS CTSB
MARTINEZ_RB1_TARGETS_DN	0.358015	0.598174	0.232205	1.03409	2286	372	SAA1 S100A8 KRT6B C1R SERPINB1 FA2H IL33 QPCT KRT23 SERPINB3 LAMA2 GJB2 TUBA4A MYH14 IDI1 ALDH1A3 EPS8L1 HAS3 CEBPB FHDC1 ATF3 TFPI2 HMGCS1 LIG3 MGLL TNNT1 BICC1 KLK10 LTBP2 UPP1 ZDHHC14 MARCKSL1 NFE2L3 MYO10 TRIB1 UAP1 ASB6 MARCH2 DUS1L SLC9A3R2 GRHL1 PLOD2 ACAD8 IGFBP4 ENOX2 SLC27A4 DNPEP PARP3 XPO5 LSR UBC ITPR3 TENM2 PGD PFKFB3 EFNA3 POLG GIT2 PSMF1 PMEPA1 ATP11A SPINT1 GRB10 RILPL2 IL18R1 PS…
LUI_TARGETS_OF_PAX8_PPARG_FUSION	0.404481	0.644788	0.339808	1.03381	2057	32	SDC4 EIF3G TMEM147 TRIB1 RAN RPL18A HSP90AB1 SARS HSPA8 ODC1 CLDN7 EIF3K DNAJA1 RPS2 HINT1 HLA-G
GRADE_COLON_VS_RECTAL_CANCER_DN	0.392608	0.631818	0.32464	1.03371	2028	41	EPB41L3 GRAMD1B THBS3 C15orf39 TAGLN2 DUSP7 PTHLH PHLDA1 MPI POLL RAD23A
REACTOME_SIGNALING_BY_ERBB2	0.392608	0.631818	0.324625	1.03366	2028	41	HBEGF EREG FYN NRG1 UBC SRC SHC1 RNF41 AKT1 PTPN18 UBB GRB7 HRAS HSP90AA1
BURTON_ADIPOGENESIS_10	0.40643	0.646198	0.356066	1.0335	2047	26	FDPS HMGCS1 ANXA6 SQLE FDFT1
CAMPS_COLON_CANCER_COPY_NUMBER_DN	0.406984	0.646791	0.365235	1.03309	2027	23	CES1 HLA-B ZDHHC14 BCAR3 ZDHHC11 TUT1
TONKS_TARGETS_OF_RUNX1_RUNX1T1_FUSION_MONOCYTE_DN	0.400274	0.639399	0.340716	1.03269	2046	31	LTB ADAM8 TMEM206 ICAM3
NIKOLSKY_BREAST_CANCER_20Q11_AMPLICON	0.414595	0.652499	0.357999	1.03073	2084	25	SCAND1 PROCR DLGAP4 EDEM2 EIF6 ACSS2 SPAG4 TP53INP2 RBM12 CPNE1 ERGIC3 NFS1 NCOA6 GSS
REACTOME_TGF_BETA_RECEPTOR_SIGNALING_ACTIVATES_SMADS	0.408412	0.648366	0.338769	1.03065	2077	32	PPP1R15A SMAD3 SMAD7 UBE2M UBC PMEPA1 TGFBR2 TGFB1 UBB NEDD4L FURIN SMURF2
GARGALOVIC_RESPONSE_TO_OXIDIZED_PHOSPHOLIPIDS_GREY_DN	0.397738	0.637774	0.303927	1.03033	2109	55	PDGFB IFIT1 RASSF10 IFIT3 FZD8 LMO2 STAT1 GJA5 GBP1 NSUN5P1 LIPG
JI_METASTASIS_REPRESSED_BY_STK11	0.417944	0.655457	0.38009	1.03003	2072	19	DUSP4 NEDD9 GLRX
KEGG_NEUROACTIVE_LIGAND_RECEPTOR_INTERACTION	0.39905	0.639017	0.313898	1.02986	2100	47	P2RY6 PRSS3 ADRB2 GABRP P2RY2 PTAFR GRIN3B CHRNB4 P2RX4 LTB4R2 LPAR2 S1PR3
PID_EPHA_FWDPATHWAY	0.418952	0.655794	0.379777	1.02918	2077	19	EFNA1 EPHA2 LYN FYN SRC EFNA3
HOQUE_METHYLATED_IN_CANCER	0.409788	0.648438	0.338085	1.02857	2084	32	SOCS3 BMP2 PTGS2 RUNX3 ME3 SFN DAB2 RBP1 FANCF TWIST1 RASSF1
GUO_HEX_TARGETS_DN	0.410047	0.648484	0.328111	1.02849	2105	37	IFITM3 SLC39A8 PSME1 FXN DAXX NFATC1 PIP4K2C ACTB MEA1 TMED4 DCTPP1
PID_LKB1_PATHWAY	0.394184	0.633498	0.320816	1.02832	2046	42	ETV4 MYC MLST8 CDC37 YWHAH YWHAG SFN STK11IP MTOR STRADA TSC2 PSEN2 SIK2 HSP90AA1 CRTC2 EZR MARK2 TP53 MARK4 RPTOR
GOTZMANN_EPITHELIAL_TO_MESENCHYMAL_TRANSITION_DN	0.393955	0.633478	0.253751	1.02743	2293	164	S100A8 CXCL6 MMP13 NFKBIA FOSL1 CD82 GJB4 SDC4 TRIM25 IL1RN MTHFD2 MYC PSME1 ARF4 CD55 FDFT1 PFN1 SERPINB6 STIP1 ANXA11 PFKL FKBP2 GAS8 PA2G4 YWHAH PTHLH SDF2 DDX24 VDAC1 SOD1 HAX1 CCT3
ZHAN_MULTIPLE_MYELOMA_CD1_UP	0.409198	0.648438	0.344903	1.02733	2081	29	G0S2 ASB2 CEBPB TRIB3 CSTA FYN STC2 PCK2
WONG_PROTEASOME_GENE_MODULE	0.400114	0.639399	0.310959	1.02723	2108	49	PSMB8 USP18 CDC34 UBE2T PSME1 PSMC3 PSMD8 PSMB10 PSMD14 PSMA5 SQSTM1 FBXO21 PSMD3 PSMB6
REACTOME_COOPERATION_OF_PDCL_PHLP1_AND_TRIC_CCT_IN_G_PROTEIN_BETA_FOLDING	0.413144	0.650788	0.366662	1.0271	2061	22	CCT5 CCT7 GNB2 CSNK2B CCT3 CCT2 CCT8 GNAI2 CSNK2A2 GNB1 CCT6A CCT4 PDCL
NIKOLSKY_BREAST_CANCER_8P12_P11_AMPLICON	0.411753	0.649842	0.337525	1.02686	2094	32	PLAT RAB11FIP1 POLB IDO1
BERENJENO_ROCK_SIGNALING_NOT_VIA_RHOA_UP	0.421736	0.6588	0.39263	1.02648	2079	16	TRIB3 ATF3 PTGES ALDH2 GTF3C5 RBP1 SEC61A1
KAAB_HEART_ATRIUM_VS_VENTRICLE_DN	0.395234	0.634614	0.246595	1.02506	2321	203	IFI27 PLA2G4C HYAL1 GRAMD1B PODXL ENO3 GCAT ASS1 LAMA2 TUBA4A P2RY2 BDH1 KIFC3 NDRG4 ALAS1 ATP1B1 TNNT1 FLII GYS1 CCT7 COX17 OGDH IDH3B CYC1 TSFM SDHB GOT2 TWF2 NDUFS2 NUAK1 PFKP UBE2L3 MYL12A PSMB6 NDUFA9 BDNF VDAC1 HADH CYB5R1 NDUFAF1 ECHS1 ECI1 CYB5A PCSK6 NDUFS6 SPTBN1 ACAA1 RCAN1 MRPL33 ELAC2 LMO7 AIFM1 NDUFS3 SETD4 SDHA
MIKKELSEN_IPS_ICP_WITH_H3K4ME3_AND_H327ME3	0.412179	0.649842	0.330545	1.02504	2104	35	KCNJ2 TGM1 VAV1 ALOX15B TMEM45B TRIM46 MST1R ABCC3 SLFN5 OSBPL5
HOLLEMAN_VINCRISTINE_RESISTANCE_ALL_DN	0.423038	0.659703	0.388173	1.02469	2085	17	ATP13A2 RPLP2 RPS15A INTS1 RPL12 RPS2 VIM RPL23A LSM7 HNRNPU
PID_IL8_CXCR2_PATHWAY	0.423589	0.660251	0.377986	1.02433	2100	19	LYN GNA15 PLD2 PPP2R1A RAC2 AKT1
KEGG_NEUROTROPHIN_SIGNALING_PATHWAY	0.401803	0.641413	0.270124	1.02406	2227	106	IRAK2 NFKBIA IRAK3 NFKBIE NFKB1 MAPK12 MAPK3 MAPK11 ATF4 PIK3CD MAP2K1 ABL1 MAP2K2 RPS6KA1 YWHAH SHC1 RPS6KA2 YWHAG MAPK7 RAC1 BDNF RELA MAPKAPK2 CSK ZNF274 AKT1 RAF1 MAP2K5 ARHGDIA IRAK1 PSEN1
PID_ERBB1_DOWNSTREAM_PATHWAY	0.40464	0.644788	0.272455	1.02399	2214	101	SH2D2A STAT1 MAPK3 DUSP1 PLD2 ARF4 PIK3CD MLST8 PPP2R1A MAP2K1 MAP2K2 SRC YWHAH YWHAG PPP5C MAPK7 USP6NL RAC1 SFN STAT3 AKT1 MTOR RAF1 MAPKAP1 BCL2L1 MAP2K5 DUSP6 ARPC3 SLC9A1 FOS HRAS BAD ZFP36
FRIDMAN_IMMORTALIZATION_DN	0.416994	0.654832	0.340671	1.02308	2119	30	IRF7 IGFBP3 ALDH1A3 MAP2K3 TGFB1I1
SEIDEN_MET_SIGNALING	0.416248	0.654234	0.372813	1.02272	2069	20	IFITM1 CCT8
WATANABE_RECTAL_CANCER_RADIOTHERAPY_RESPONSIVE_UP	0.408942	0.648438	0.273851	1.02237	2249	96	CFB NFKB1 GAS6 MPST MRPL12 ARF4 DDR1 TMEM63A NUDC MFSD10 LAGE3 WDR1 MGRN1 SARS COASY DDX27 EEF1A1 HADH
FOSTER_KDM1A_TARGETS_DN	0.405727	0.646198	0.253466	1.02219	2351	160	TGM1 CORO1A TGM2 OTUB2 ENO3 GCAT ADAP1 ARG2 AMPD3 TAF5 FUOM RAPGEF3 SLC6A9 GTPBP2 MTHFD2 RUVBL2 CCDC28B DRG2 SPATA24 CELSR3 COTL1 DHODH LZTR1 R3HDM4 YKT6 SHC1 MYD88 FAM160A2 DDX27 KRBA1 TUBGCP2 ECHS1 QARS IDH3A DGKQ KIAA0556 SOX15 POLDIP2 ANKZF1 TNRC6C NDST2 TMEM141 POLA2 RASSF1 VRK1 RPP25L NT5E
BIOCARTA_CXCR4_PATHWAY	0.429897	0.665148	0.396604	1.02201	2130	15	NFKB1 MAPK3 MAP2K1 RELA RAF1 HRAS PTK2B
IWANAGA_CARCINOGENESIS_BY_KRAS_UP	0.409493	0.648438	0.262561	1.02085	2311	123	CXCL6 NRCAM LRG1 EREG GLRX TSEN54 FAM83G ARG2 EPS8L1 LDLR DHCR7 CTPS1 IFNGR2 PUF60 CD55 CKMT1B PC KCNJ15 RNF123 LDHA HNMT CKS1B TENM2 C16orf91 SLC43A2 SPINT1 POMGNT1 TGFBR2 NCS1 WNT5B DNM2
REACTOME_METABOLIC_DISORDERS_OF_BIOLOGICAL_OXIDATION_ENZYMES	0.427702	0.663383	0.386674	1.02073	2108	17	CYP27B1 GGT1 MAOA OPLAH
DEN_INTERACT_WITH_LCA5	0.42752	0.663383	0.354523	1.02073	2149	25	HSPA1A HSPA1L YWHAH YWHAG CSNK2B HSPA8 HSPA1B DYNLL1 NCL CSNK2A2
TONG_INTERACT_WITH_PTTG1	0.410928	0.64959	0.308776	1.02002	2165	49	IER3 ADAP2 PLK3 NHP2 RPS26 DDX54 PHF11 KIAA1191
REACTOME_MRNA_SPLICING_MINOR_PATHWAY	0.411864	0.649842	0.306206	1.01967	2186	50	SNRNP25 DDX23 SNRPD3 YBX1 SRSF7 SNRPD1 GTF2F1 EFTUD2 SF3B4 POLR2I SNRPG POLR2H SRSF2 SF3B2 LSM2 PRPF6 GTF2F2 PRPF8 SNRNP200 ZRSR2 SNRNP40
MEINHOLD_OVARIAN_CANCER_LOW_GRADE_DN	0.434061	0.6675	0.380928	1.01917	2145	18	STAT1 TUBA1B FASN CFL1 PCCB MRPL9 NCK1 BAP1
ISSAEVA_MLL2_TARGETS	0.418178	0.655538	0.320622	1.01827	2166	40	NEDD9 ENO3 PLAU KRT17 LAMB3 PPP2R2B HDAC9 DENND3 CRIP1 TAGLN2 L1CAM
PEDRIOLI_MIR31_TARGETS_UP	0.417358	0.655115	0.26535	1.01789	2312	116	INHBA MMP1 RHOF CORO1A ANGPTL4 KRT17 IGFBP3 ERN1 SLC11A2 RAB20 TAGLN FUT3 PPIF DOK3 PFDN6 ST3GAL4 FASN CORO2A KRT80 KCNJ15 PARP3 NRG1
WOO_LIVER_CANCER_RECURRENCE_DN	0.411267	0.649838	0.314824	1.01779	2138	44	PAOX LDLR CYP2E1 ALAS1 GCDH PC SLC35A2 PCK2 GOT2 SERPING1 CSAD ECHS1 PEMT ECI1 CYB5A ACAA1 HSD17B4
PID_GLYPICAN_1PATHWAY	0.436084	0.6695	0.380246	1.01734	2155	18	VEGFA LYN FYN NRG1 SRC TGFBR2 FGFR1 TGFB2 TGFB1
ZHENG_GLIOBLASTOMA_PLASTICITY_UP	0.409114	0.648438	0.249032	1.0173	2387	176	NRCAM IER3 SPRY4 DUSP4 GCAT WNT7A TRIB2 ASS1 POLD1 TUBA4A EFHD2 UBE2T F3 MXRA8 LYN SDC4 ETV4 HOPX CTPS1 PRKAR1B MTHFD2 PPP2R2B UHRF1 PDPN UPP1 SOCS2 CPPED1 SERPINB6 ZFP28 IGFBP4 MYO1B
SPIRA_SMOKERS_LUNG_CANCER_UP	0.427223	0.663383	0.338401	1.01627	2171	30	CXCL2 SLC39A8 ANXA3 CD55 SERPINA1
GAVIN_FOXP3_TARGETS_CLUSTER_P6	0.419134	0.655794	0.288824	1.01573	2264	68	ICAM1 SERPINA3 PDCD1LG2 IFI44 SLC39A4
CAIRO_HEPATOBLASTOMA_CLASSES_DN	0.419241	0.655794	0.258782	1.01551	2374	131	PLA2G4C NFKBIA C1R C1S HSD11B1 CAMK1D LAMA2 TST ST3GAL5 PSME2 CYP2E1 GAS6 SMAD3 SHB UBA7 ALAS1 LPXN ITIH4 HIVEP2 BSCL2 TTC9 MAST4 PREB ATP10A HDAC9 SMAD7 ECM1 CYLD ALDH2 SERPING1 ZSWIM8 BHLHE40 SRA1 LAMA3 AMOTL2 SYNPO TRIM22 RBP1 CD81 SPTBN1 RCAN1 RRAS
LEE_CALORIE_RESTRICTION_NEOCORTEX_DN	0.416192	0.654234	0.310877	1.01449	2189	46	EDN1 PML ACLY TOP3B DUSP7 RAC1 TFRC RELA GALT EEF1D CNTN3 COL4A1 HIST1H1C EEF2 PRPF6
BOYAULT_LIVER_CANCER_SUBCLASS_G123_DN	0.427673	0.663383	0.333428	1.0144	2175	32	HYAL1 ALAS1 ITIH4 GCDH FYN PCK2 GOT2 MTHFD1 CUX2 HADH ACAA1
REACTOME_SIGNALING_BY_ROBO_RECEPTORS	0.421133	0.658147	0.2456	1.01368	2482	189	PSMB9 PSMB8 PSME2 PSMB7 PSME1 RPLP2 PSMC3 PSMD2 RPS26 RBX1 ABL1 PFN1 ROBO3 RPL22 PSMD8 PSMB10 RPL18A PSMD14 UBC SRC PSMA5 RPSA EIF4G1 PSMD9 MYO9B PSMF1 PSMC4 ZSWIM8 RPL35 RPL8 RPS11 PSMB5 ROBO1 RAC1 PSMD3 RPS15A PSMB6 PSMD4 PSMA6 RPL37 RPL7A RNPS1 PSMD7 PSMA7 UBB RPS14 RPL36AL RPS18 COL4A5 RPL24 PSMD1 EIF4A3 RPL12 RBM8A NCK2 PAK4 EVL RPS2 CASC3 RPS15 PSMB4 PSMD13 RPS7 PSMB3
JECHLINGER_EPITHELIAL_TO_MESENCHYMAL_TRANSITION_DN	0.425118	0.662057	0.302513	1.01338	2250	52	STAT5A TGM2 FZD8 PADI2 F3 DUSP1 ATF3 ZNF239 SAT1 CA2 ID1 PC
XU_GH1_EXOGENOUS_TARGETS_DN	0.425033	0.662057	0.296964	1.01336	2247	58	OAS2 ITGB3 PDCD1LG2 BMP2 NACAD GLRX
KEGG_PPAR_SIGNALING_PATHWAY	0.428544	0.663629	0.323282	1.01335	2200	37	MMP1 FABP6 ANGPTL4 GK PLTP SLC27A4 PCK2 UBC PPARD ILK ACAA1 ACOX3 PPARG OLR1
BIOCARTA_AT1R_PATHWAY	0.434221	0.6675	0.354784	1.01267	2184	24	MAPK3 MAP2K1 MAP2K2 SHC1 RAC1 RAF1 HRAS PTK2B GRB2 JUN CALM3
ZHAN_MULTIPLE_MYELOMA_UP	0.427384	0.663383	0.301987	1.01162	2262	52	CDC34 ARID5A ATF3 FARSA COX17 BCL7B ABL1 QSOX1 LSR PHB EIF3B GART ALG3 MVP KAT2A DNMT1 CARS CAPN1 HIST1H1C PTPRK PFKM RBM10
NABA_CORE_MATRISOME	0.428389	0.663629	0.268934	1.01075	2344	101	ZP3 LRG1 COL9A2 COL8A1 TNC LAMA2 POMZP3 IGFBP3 EGFLAM PCOLCE2 GAS6 LAMB3 COL12A1 MATN3 THBS3 LTBP2 LAMC2 FN1 PXDN IGFBP4 COL27A1 ECM1 COL6A1 THBS1 HAPLN3 ZPLD1 NTNG1 LAMA3 MFAP2 SMOC1 LAMB1 LTBP4 EFEMP2
KEGG_AXON_GUIDANCE	0.425752	0.662504	0.271647	1.01023	2350	93	RND1 EFNA1 SEMA7A EPHA2 MAPK3 SEMA6A SEMA4B SEMA6C FYN ABL1 ROBO3 NFATC1 EPHB4 RAC2 L1CAM SEMA4D EFNA3 EFNB1 ROBO1 RAC1 NTNG1 SEMA4G EFNA4 CFL1 SEMA4A ABLIM3 NFATC4 HRAS NCK2 PAK4 PLXNB2
KLEIN_PRIMARY_EFFUSION_LYMPHOMA_UP	0.433085	0.66719	0.327383	1.01006	2206	34	PRDM1 VEGFA LDLR VARS RABGGTA AGPAT2 DHX30 VDR GPI ALG3 BCAP31
REACTOME_DNA_METHYLATION	0.444984	0.67541	0.377456	1.00988	2199	18	UHRF1 HIST1H4H DNMT3B HIST1H2BK HIST1H2BG DNMT1 H2AFZ HIST1H3D HIST1H2BD H3F3B HIST1H2BJ
NADLER_OBESITY_DN	0.434748	0.668024	0.331599	1.00883	2211	32	CFB CYP2E1 ACLY FDFT1 RBMS2 CYC1 PC SDHB ALDH2 EEF1A1 SOD1 ECHS1
ZHAN_MULTIPLE_MYELOMA_MF_UP	0.437746	0.670433	0.344076	1.00876	2221	27	TYMP ARID5A FAM174B ATP13A2 CCDC86 COTL1 DOCK4 NUAK1 MFAP2 TLR4
SHEDDEN_LUNG_CANCER_GOOD_SURVIVAL_A5	0.432974	0.66719	0.295595	1.00869	2289	58	KLHL26 ARID3A EPOR SLC25A23 LCMT1 SYT17 CD2BP2 CDK16 SMARCA4 OTUD3 FZR1 XAB2 ANKS1A ARHGEF18 ASIC3
BRUINS_UVC_RESPONSE_MIDDLE	0.4316	0.666266	0.279951	1.00846	2340	77	ICAM1 ISG20 SH3YL1 DFFB TP53RK BTG1 PNP DDX41 TRAF4 ZNF622 SAP30BP OVGP1 CHST11 SEC24D TGIF1 HILPDA
GRABARCZYK_BCL11B_TARGETS_DN	0.431502	0.666266	0.316562	1.00799	2229	41	LAMP3 FA2H SFR1 CDH4 ASF1B ABCG1 FLI1 MRPL46 PSMD9 DUSP7 GALNT6
KAYO_AGING_MUSCLE_DN	0.431926	0.666266	0.268386	1.0079	2372	100	SOD2 NFKB1 CD1D TFPI2 GGT1 BYSL SDHB DPP4 MED24 PPP5C IMPDH1 MARK3 PSMA6 HADH ZMYND8 QARS MPI ZNF274 GTF3C2 UBB RPL36AL RPS18 FKBP1B ICA1 TOP3A SURF1 COX6A1 PSKH1 RPS7 EXOSC7 VDAC2 MAN2A2 IRX5
SHAFFER_IRF4_TARGETS_IN_ACTIVATED_DENDRITIC_CELL	0.435463	0.668833	0.298056	1.00757	2310	54	TNFAIP3 PRDM1 ISG20 DUSP5 UCK2 HIVEP2 FKBP11 C11orf24 UAP1
REACTOME_SIGNALING_BY_CYTOSOLIC_FGFR1_FUSION_MUTANTS	0.448018	0.678353	0.376505	1.00733	2214	18	STAT5A STAT1 GAB2 STAT3 FGFR1OP
CHNG_MULTIPLE_MYELOMA_HYPERPLOID_UP	0.430658	0.665461	0.304807	1.00691	2269	49	UBA7 EIF3G RPLP2 DHPS RPSA SNRNP70 RPL35 QARS RPL37 RPL7A RPS14 RPL24 EIF3K EEF2 RPS15 EEF1B2 RPL27A RPL18 EEF1G FBL RPS6 RPL15 NCBP2 RPLP1 RPS23
REACTOME_SMAD2_SMAD3:SMAD4_HETEROTRIMER_REGULATES_TRANSCRIPTION	0.43684	0.670077	0.331999	1.00627	2233	31	E2F4 SMAD3 MYC CDK9 SMAD7 TGIF2 UBC TGIF1 UBB
DORSAM_HOXA9_TARGETS_DN	0.440365	0.672055	0.346654	1.00618	2218	26	GLRX LYN SDC4 MYC KRT18 CDC37 CISH
NGUYEN_NOTCH1_TARGETS_UP	0.439896	0.672055	0.35553	1.00564	2191	23	STAT5A TAGLN ANXA6 PTHLH RBP1 SLC4A3
CHAUHAN_RESPONSE_TO_METHOXYESTRADIOL_UP	0.429494	0.664814	0.308112	1.00547	2259	46	NBPF14 HDGF SRM MYC ATF4 AHSA1 SNRPD3 GPR161 UBE2M UBE2L3 UBE2S HSPA8 GARS TIMM44 CHMP7 HMGN2 PMM2 CKB PSMD1 CARS ST5 SRSF2 DNAJA1 HSP90AA1
REACTOME_DISEASES_ASSOCIATED_WITH_O_GLYCOSYLATION_OF_PROTEINS	0.438013	0.670444	0.331701	1.00537	2239	31	MUC21 ADAMTS6 ADAMTS9 THSD1 ADAMTSL4
HU_GENOTOXIN_ACTION_DIRECT_VS_INDIRECT_4HR	0.441686	0.673181	0.342864	1.00521	2241	27	NFKBIA KCNJ2 UBC ACTB
SCHLESINGER_METHYLATED_DE_NOVO_IN_CANCER	0.431884	0.666266	0.309598	1.00508	2253	45	CYP27B1 FEZ1 EVA1C NKX3-1 EPHX3 GJB2 RIPK3 CDH4
KEGG_PANCREATIC_CANCER	0.439569	0.672055	0.287903	1.00495	2363	65	STAT1 NFKB1 VEGFA MAPK3 VEGFC TGFA SMAD3 PGF PIK3CD IKBKG MAP2K1 E2F1 RAC2 TGFBR2 RAC1 TGFB2 STAT3 RELA TGFB1 AKT1 RAF1 BCL2L1
KATSANOU_ELAVL1_TARGETS_UP	0.440226	0.672055	0.266169	1.00399	2411	103	VNN1 PDGFB KIF21B IFI44 TGM2 SLAMF9 TMEM88 NFKBIE ALDH1A3 PSME2 AIF1L
HEIDENBLAD_AMPLICON_12P11_12_UP	0.440448	0.672055	0.337037	1.00391	2240	29	IL7R ARID3A ANXA6 ARHGEF2 CTSC GEM ADSL KIF1C EIF2B2
REACTOME_MITOCHONDRIAL_BIOGENESIS	0.436978	0.670077	0.286222	1.00368	2353	67	SOD2 HELZ2 MAPK12 MAPK11 ALAS1 POLG2 HDAC3 DNAJC11 NRF1 POLRMT CHCHD6
PID_CD8_TCR_PATHWAY	0.440572	0.672055	0.323604	1.00352	2249	35	MAP3K8 VAV1 PRKCQ ORAI1 IKBKG FYN SHC1 HLA-A MALT1 CSK AKT1
REACTOME_TRANSPORT_OF_SMALL_MOLECULES	0.437211	0.670077	0.222069	1.00307	2833	436	RHCG SLC6A14 PSMB9 ATP12A LCN2 SLC13A5 SLC2A6 ANGPTL4 TRPV3 PSMB8 SLC39A8 MLKL SLC10A6 WNK3 CTNS SLC11A2 SLC39A4 LDLR RYR1 RIPK3 PSME2 ADCY4 TPCN1 ATP13A4 SLC29A2 PCSK9 CYB5R2 HMOX2 PSMB7 SLC6A9 ATP1B1 SLC16A3 SCNN1G LETM1 PRKAR1B LIPG PSME1 AHCYL2 SLC44A4 ATP13A2 ABCB8 CA2 PSMC3 ATP10A ABCC3 PSMD2 SLC12A7 PMPCA PCSK5 BSG SLC25A26 ABCG1 PSMD8 NIPAL4 PLTP SLC27A4 SLC12A4 SLC35A2 SLC29A4 PSMB10 SLC…
TERAO_AOX4_TARGETS_HG_UP	0.443909	0.674266	0.354552	1.00287	2211	23	GNA12 CYTH1 RNF4 TTC7A RAF1 TRAPPC10 MFSD9
KEGG_VEGF_SIGNALING_PATHWAY	0.437818	0.670433	0.298382	1.00282	2319	53	SH2D2A PTGS2 VEGFA MAPK12 MAPK3 MAPK11 PIK3CD MAP2K1 NFATC1 MAP2K2 RAC2 SRC RAC1 MAPKAPK2 AKT1 RAF1
SCHAEFFER_SOX9_TARGETS_IN_PROSTATE_DEVELOPMENT_DN	0.44261	0.673836	0.336433	1.0021	2251	29	INHBA ETS1 TRIM8
HASLINGER_B_CLL_WITH_13Q14_DELETION	0.449798	0.679502	0.369777	1.00208	2230	19	DUSP8 LDLR TUBB TRIM16 RBMS2
LE_EGR2_TARGETS_DN	0.446887	0.677636	0.280409	1.002	2418	74	CHST2 LOX FDPS IDI1 ERRFI1 TGFA HMGCS1 CD55 SEMA6C LSS FDFT1 PIM3 MYO1B OSBPL5
DAZARD_UV_RESPONSE_CLUSTER_G1	0.443437	0.673836	0.29904	1.00175	2347	52	IL6 OAS2 TUBB2A COX17 CHRNB4 ANXA2 HSP90AB1 GUK1 PKM RPL37 SPTBN1 DYNLL1 STAT6 MVP ERCC2 PGK1 MYL6
YU_MYC_TARGETS_DN	0.44831	0.678353	0.328805	1.00033	2280	32	LTB CD74 CD1D SIPA1 BTG1 UNC93B1
REACTOME_COLLAGEN_BIOSYNTHESIS_AND_MODIFYING_ENZYMES	0.446031	0.676625	0.329633	0.9991	2280	31	COL9A2 COL8A1 PCOLCE2 COL12A1 PLOD2 COL27A1 COL6A1 PPIB P4HB PLOD3 COL4A5 P4HA2 COL4A1 COL22A1 COL16A1 PLOD1
REACTOME_DETOXIFICATION_OF_REACTIVE_OXYGEN_SPECIES	0.450685	0.67993	0.344135	0.998866	2270	26	SOD2 NCF2 CYBA P4HB SOD1 PRDX2 TXNRD2
TARTE_PLASMA_CELL_VS_B_LYMPHOCYTE_UP	0.445041	0.67541	0.283998	0.998763	2404	68	ARID3A IL15RA GAS6 PYCR1 PDIA5 ARF4 TRIB1 HAGH HYOU1 SLC7A1 FKBP2 PLD3 DUSP7 PPIB SERPINI1 P4HB MANF CKAP4 ANG ALG3 YIF1A SLC35B1 LMAN2 PDXK PRDX4 KDELR2 NOMO1
ONDER_CDH1_TARGETS_3_UP	0.454066	0.683012	0.378292	0.998607	2238	17	S100A8 KDELR3 STC2
VANDESLUIS_COMMD1_TARGETS_GROUP_3_UP	0.443167	0.673836	0.294511	0.998407	2350	55	IER3 PODXL PDZK1 SLC16A3 TRIM25 UPP1 FKBP11 SHMT2 PFKL LSR LDHA TAGLN2 CYBA SPINT1
NABA_COLLAGENS	0.454839	0.683023	0.368277	0.998017	2255	19	COL9A2 COL8A1 COL12A1 COL27A1 COL6A1 COL4A5 COL4A1 COL22A1 COL16A1 COL5A2
REACTOME_COLLAGEN_CHAIN_TRIMERIZATION	0.454839	0.683023	0.368277	0.998017	2255	19	COL9A2 COL8A1 COL12A1 COL27A1 COL6A1 COL4A5 COL4A1 COL22A1 COL16A1 COL5A2
LEE_LIVER_CANCER_MYC_TGFA_DN	0.44779	0.678353	0.328945	0.997015	2289	31	KYNU G0S2 HSD11B1 MMD MAPKAPK2 GOT1 OAT SLC25A22 PSEN2
REACTOME_FCGAMMA_RECEPTOR_FCGR_DEPENDENT_PHAGOCYTOSIS	0.447111	0.677688	0.281784	0.996991	2421	70	VAV1 MAPK3 LYN PLD2 MYO10 MYO1C FYN ABL1 WASF1 HSP90AB1 PLD3 MYH9 ITPR3 SRC ACTG1 MYO9B ACTB RAC1 CYFIP1
REACTOME_TRIGLYCERIDE_METABOLISM	0.448934	0.678724	0.35904	0.996549	2232	21	FABP6 LIPE GK MGLL
REACTOME_DISORDERS_OF_TRANSMEMBRANE_TRANSPORTERS	0.455906	0.683763	0.257447	0.995817	2558	120	SLC6A14 PSMB9 PSMB8 SLC11A2 SLC39A4 PSME2 PSMB7 PSME1 PSMC3 PSMD2 SEC13 NUP93 BSG PSMD8 SLC27A4 SLC35A2 PSMB10 PSMD14 UBC PSMA5 PSMD9 PSMF1 PSMC4 PSMB5 PSMD3 PSMB6 PSMD4 PSMA6 AAAS VCP PSMD7 PSMA7 UBB SEH1L HK1 PSMD1 NUP62 POM121 SLC35C1
KEGG_ENDOCYTOSIS	0.459909	0.686371	0.250549	0.995359	2626	145	ADRB2 EHD1 HLA-F MVB12A LDLR CBLC HLA-B SH3KBP1 RAB11FIP1 HSPA1A PLD2 VPS28 GRK5 HSPA1L ARFGAP1 EHD4 CHMP2A EPN1 SRC ARAP3 CHMP4B CLTB SNF8 GIT2 HLA-A SH3GLB2 DNM2 HSPA8 DAB2 TFRC RNF41 HSPA1B VPS25 NEDD4L RAB11FIP5 AP2S1 HGS SMURF2 TSG101 VPS37B RAB11FIP3 CHMP6 PARD3 HRAS
REACTOME_TRANSCRIPTIONAL_ACTIVATION_OF_MITOCHONDRIAL_BIOGENESIS	0.448813	0.678724	0.301883	0.994587	2362	48	SOD2 HELZ2 ALAS1 POLG2 HDAC3 NRF1 POLRMT
BROWNE_HCMV_INFECTION_4HR_DN	0.461316	0.687524	0.241411	0.994304	2712	187	CXCL6 ZP3 TRIB2 MICAL2 DUSP1 MAPK11 SMAD3 ZNF239 KATNB1 POLB XRCC1 NLRP1 SIPA1 GSTT2 SERPINA1 B9D1 STARD13 LIN37 GPSM3 ZNF710 DDX23 MDH2 SMAD7 LRP8 SLC7A1 RRS1 MPRIP ZNF3 TWF2 FZR1 POLG B3GAT3 DYRK4 MAST2 PLEC CPSF1 ERI3 NOC2L SBF1 PCSK7 ACAA1 ZNF274 MORC2 GALK2 CXorf40A
ZWANG_CLASS_2_TRANSIENTLY_INDUCED_BY_EGF	0.452492	0.681506	0.317154	0.994147	2323	37	INHBA CDC42EP2 F3 CCNJ TAGLN ERRFI1 FHDC1
MIKKELSEN_NPC_HCP_WITH_H3K27ME3	0.458607	0.685539	0.268846	0.993079	2514	90	FAM167A PDGFB WNT4 SGPP2 ATP12A B4GALNT2 GJB2 SIGIRR RAB11FIP1 SCNN1G LTBP2 LIPG TLX1 HOXB7 NEFH CRB3 ABCG1 PGBD5 LSR LLGL2 AMIGO2 SPINT1 OVOL1 VDR CYP2S1 SERINC2 PHLDA2
HOFMANN_CELL_LYMPHOMA_DN	0.457547	0.685539	0.326104	0.992116	2327	32	IFITM1 CDC34 PPP2R5B IL15RA DAXX CYC1 IL18R1 MAPK7 MAD1L1 CCNA1
LEE_LIVER_CANCER_MYC_E2F1_DN	0.45476	0.683023	0.32375	0.99205	2306	33	KYNU G0S2 RARRES1 HSD11B1 CYP2E1
KEGG_HEDGEHOG_SIGNALING_PATHWAY	0.460599	0.68705	0.338276	0.991757	2337	27	WNT4 BMP2 WNT7A CSNK1E
FLOTHO_PEDIATRIC_ALL_THERAPY_RESPONSE_DN	0.459062	0.685617	0.347384	0.991552	2309	24	DHX58 POLD1 TRIM21 TTLL4 ASF1B CA12 MRPL28 MRGBP DDX60 PDLIM2 EHMT2 ZSCAN12 FBN2 ESPL1
KEGG_RENAL_CELL_CARCINOMA	0.459951	0.686371	0.2871	0.99097	2451	61	PDGFB ETS1 VEGFA MAPK3 VEGFC TGFA PGF PIK3CD MAP2K1 RBX1 ARNT MAP2K2
NADLER_HYPERGLYCEMIA_AT_OBESITY	0.452917	0.681858	0.30907	0.990673	2351	42	VAV1 TUBB4B BTG3 SERPINA1 FYN DNAJB12 DHPS CLTB CISH PTPN18 POLR2H BACH1
REACTOME_DNA_DAMAGE_RECOGNITION_IN_GG_NER	0.458333	0.685539	0.315759	0.989772	2353	37	INO80C TFPT RBX1 UBC ACTB NFRKB RUVBL1 UBB PARP2 GPS1 RAD23A ACTR8 COPS6 PARP1 COPS7B DDB1 CUL4A INO80 COPS7A
REACTOME_DOWNREGULATION_OF_TGF_BETA_RECEPTOR_SIGNALING	0.465965	0.691301	0.340849	0.989328	2347	26	PPP1R15A SMAD3 SMAD7 UBC PMEPA1 TGFBR2 TGFB1 UBB NEDD4L SMURF2
IVANOVA_HEMATOPOIESIS_INTERMEDIATE_PROGENITOR	0.467469	0.69152	0.259986	0.988567	2564	110	BID CISD1 POLR3E ISG20L2 ZNF583 MRPL12 DHX37 AFAP1 MAOA CHCHD4 THOC5 GMPPA BLOC1S4 LUC7L MFSD10 PAPSS2 PES1 MRPS25 PFKP DTX4 EIF6 RSU1 QARS TBRG4 APIP ENOPH1 NOSTRIN SURF6 DDX20 LMAN2 SSR2 TAMM41 PGAM1 TRMT6 CTSZ UBFD1 WDR73 TNS3 G3BP1
REACTOME_MET_ACTIVATES_PTK2_SIGNALING	0.458626	0.685539	0.352842	0.988389	2288	22	LAMA2 LAMB3 LAMC2 FN1 COL27A1 SRC LAMA3 LAMB1
KEGG_BASAL_CELL_CARCINOMA	0.461857	0.687524	0.322406	0.987931	2342	33	WNT4 BMP2 FZD8 WNT7A
DAVICIONI_TARGETS_OF_PAX_FOXO1_FUSIONS_DN	0.461838	0.687524	0.315136	0.987821	2371	37	SPRY4 DUSP4 TRIB2 IGFBP3 GLRX MICAL2 PPFIA4 KCTD12
TARTE_PLASMA_CELL_VS_PLASMABLAST_DN	0.489519	0.708906	0.228591	0.987772	2988	279	SOD2 KYNU CORO1A BCL3 TUBA1A PSMB8 FDPS CDC25B BOP1 TUBA4A ARID3A LDLR PSME2 TUBG1 MRPL12 CCT5 PPIF ANXA6 CTPS1 UCK2 MTHFD2 GGT1 EBP SLC19A1 TRAP1 FDFT1 GINS1 CCT7 PNP FASN MSN BYSL YBX1 SDHB PSMD14 CLIC1 KPNA2 CKS1B SMARCA4 ACOT7 EBNA1BP2 PSMA5 LGALS1 YWHAH MTHFD1 GNL2 GIT2 STIL PHB CCNF COASY FOXK2 PFKP UBE2L3 NDUFA9 UBE2S VDAC1 GARS PSMD4 GPI TFRC CCT2
PID_ALK1_PATHWAY	0.458826	0.685551	0.352617	0.987757	2289	22	INHBA MAPK3 ID1 SMAD7 TGFBR2 CSNK2B TGFB1
GARGALOVIC_RESPONSE_TO_OXIDIZED_PHOSPHOLIPIDS_TURQUOISE_DN	0.460829	0.687106	0.296409	0.987047	2446	50	XAF1 DDX28 PML
LIM_MAMMARY_STEM_CELL_UP	0.486652	0.707875	0.224897	0.985728	3025	318	IL6 ICAM1 KRT75 IL1B NRCAM CDC42EP2 COL9A2 PRDM1 GPR176 FEZ1 SMTN FZD8 ARHGAP25 PTGS2 ETS1 RASIP1 IGFBP3 KRT16 MICAL2 THSD1 TAGLN FST LAMB3 PDLIM7 COL12A1 TGFB1I1 SYDE1 HDAC4 PGF CDH4 MTSS1 MYC PPP2R2B PDPN UPP1
BURTON_ADIPOGENESIS_9	0.469209	0.692375	0.283269	0.984769	2521	64	PLAT NEDD9 PTGS2 CSF1 F3 CSRP1 NDRG4 MAOA AKAP12 GEM
HOLLEMAN_PREDNISOLONE_RESISTANCE_ALL_UP	0.472318	0.694665	0.372948	0.984499	2328	17	TAF5 SMARCB1 PCBP1 POLDIP3 OTUB1 TIMM17A ZNF318 F8A1 CRKL SUMO2
LINDVALL_IMMORTALIZED_BY_TERT_UP	0.466881	0.69151	0.29292	0.984463	2473	53	EREG ASS1 ARID5A FKBP11 KDELR3 FDFT1 ARMC9 KRT18 STC2 TMTC1 ANXA11 PAPSS2 RILPL2 TAPBP RGS10 TRIM28 POLE4 EXT1 ADAMTS1 ST5 CTSZ SNX9
DOUGLAS_BMI1_TARGETS_UP	0.496069	0.711431	0.218212	0.983998	3217	428	CYP27B1 CORO1A PODXL RNF122 TRIB2 KMO ROS1 MFSD2A MAPK3 FXYD5 TUBB2A PDE9A ALDH1A3 ARG2 SAMD1 FAM57A TMEM51 POLR3E RAB11FIP1 HK2 GPRC5B ATP1B1 PPIF LARP6 PRDM8 DLG4 KCTD12 RUVBL2 CPNE7 TMEM206 DUS3L CTSC APEH KIAA0100 EMC9 C11orf24 HDAC7 AGO2 FN1 RECQL4 PNP FASN EIF2B4 C15orf39 NUP93 FHL3 GRPEL1 HYOU1 WASF1 PLTP SLC29A4 ECM1 CTXN1 LRP8 ARHGAP17 TUBB6 RHOBTB2 CYP27C1 B4GALNT3 MPRIP YWHAH DLGAP4 ST…
REACTOME_ATF4_ACTIVATES_GENES_IN_RESPONSE_TO_ENDOPLASMIC_RETICULUM_STRESS	0.466185	0.69134	0.347726	0.983565	2322	23	ATF3 EXOSC1 EXOSC5 ATF4 NFYC
GENTILE_UV_LOW_DOSE_DN	0.469145	0.692375	0.292624	0.983466	2485	53	PODXL SAMD4A NAV3 RFTN1 MICAL2 VEGFC MYO10 SIPA1L1 LAS1L TPST1 COL6A1
REACTOME_THE_ROLE_OF_NEF_IN_HIV_1_REPLICATION_AND_DISEASE_PATHOGENESIS	0.473387	0.69561	0.362876	0.983381	2347	19	FYN HLA-A RAC1 AP2S1 AP1M1 ARF1 AP1M2 AP1B1 AP2A2 AP1S1 AP2M1 AP2B1
YU_BAP1_TARGETS	0.470182	0.693236	0.332748	0.982961	2380	28	BCL2A1 CA2 RAD51B TNFRSF10B
DEBIASI_APOPTOSIS_BY_REOVIRUS_INFECTION_DN	0.49636	0.711434	0.231785	0.982837	2999	237	TNFAIP2 STC1 PODXL ERCC5 STK25 CTNS PPP2R5B BDH1 ENO2 DHCR7 MAP2K3 TRIM16 SQLE MYC FANCA KIAA0100 MYO10 SCO2 ABR MICA GYS1 MARCH2 CDK9 OGDH PMPCA TMEM63A HYOU1 CAD PLTP HSPA12A EPHB4 RRBP1 DBN1 ITPR3 PDE8A TRIM27 POLG MYO9B HIRA PNPLA6 FTSJ1 FLNC PPARD PLEC NDUFAF1 TFRC INTS1 TBC1D9B MBTPS1 SBF1 SPTBN2 TYK2 PI4KB SKIV2L KANK1 ABCC10 RBM14 POLA2 PREP KDM5C LRP5 GLB1L2 PTPRF CAPN1 PDIA4 PSEN2 FLNA …
TAKAO_RESPONSE_TO_UVB_RADIATION_UP	0.475374	0.697723	0.275498	0.982495	2576	73	ERCC5 CD99 SAT1 SEC13 CDC37 MSN UBC ACOT7 SRI COX4I1 PPP1R11 PPIB MANF PSMA6 GPS2 SOD1 ATP6V0B PRDX2 UBXN1 UBB EEF1D DYNLL1 H2AFZ COX6A1 GPX1 COX6C GPX4 BAK1 SPINT2 PTOV1 RPL27A PFDN5 UQCRFS1
ANDERSEN_LIVER_CANCER_KRT19_DN	0.461879	0.687524	0.304951	0.982006	2398	43	SERPINA3 TNIP1 CEBPB PC PAPSS2 SERPING1 HADH PEMT ANG
PID_AR_NONGENOMIC_PATHWAY	0.468593	0.692324	0.34714	0.981906	2334	23	MAPK3 MAP2K1 MAP2K2 SRC RAC1 PELP1 AKT1 RAF1 FOS HRAS GNAI2 PTK2 GNB1
IVANOVA_HEMATOPOIESIS_MATURE_CELL	0.492024	0.709104	0.234207	0.981721	2929	216	C3 C15orf48 BPGM C1S LRG1 CES1 OTUB2 SLC25A37 IL33 EIF5A2 SMOX ST3GAL5 AMPD3 CLDN4 RAB24 GTPBP2 MTHFD2 MTSS1 EPOR C11orf24 MARCH2 DEDD2 HAGH PI4K2B
REACTOME_INTERLEUKIN_7_SIGNALING	0.480785	0.702745	0.366854	0.981512	2376	18	STAT5A IL7R SOCS2 SMARCA4 CISH STAT3
REACTOME_TCF_DEPENDENT_SIGNALING_IN_RESPONSE_TO_WNT	0.488275	0.708003	0.2447	0.981099	2810	154	PSMB9 WNT4 FZD8 PSMB8 PPP2R5B PSME2 RUNX3 CSNK1E PSMB7 MYC PSME1 PSMC3 PPP2R1A PSMD2 RBX1 PSMD8 PSMB10 PSMD14 UBC SMARCA4 PSMA5 PSMD9 CBY1 PSMF1 PSMC4 PSMB5 TCF7L1 PSMD3 CSNK2B HIST1H4H PSMB6 PSMD4 PSMA6 AXIN1 HIST1H2BK BCL9L RUVBL1 PSMD7 AKT1 PSMA7 UBB
PID_FAK_PATHWAY	0.4705	0.693419	0.289335	0.980861	2495	55	ITGA5 ETS1 ACTN1 FYN MAP2K1 SRC ARHGEF28 GIT2 RAC1 RAF1 RRAS TLN1 GRB7 NCK2 ITGAV PTK2 MMP14 GRB2 NCK1 JUN RASA1 RHOA PXN
KARLSSON_TGFB1_TARGETS_UP	0.483439	0.705501	0.258269	0.979738	2670	108	CTU2 ACTN1 CDC34 SRM GJB3 MYC SHMT2 MSN NIP7 ANXA2 LRP8 EIF2B3 EIF4G1 PMEPA1 PELO NUAK1 EIF3B BHLHE40 TIMP1 TNFRSF12A GARS GTPBP4 CCT3 CCT2 CCT8 MAK16 IDH3A NOLC1 NSUN2 MYBBP1A MRTO4 EXT1 NCL PREP LYAR RSL1D1
[truncated: 1,873 more rows]

## Sheet: NHBE_SC2_vs_mock_c3.all
pathway	pval	padj	ES	NES	nMoreExtreme	size	leadingEdge
[truncated: 780 more rows]

## Sheet: NHBE_SC2_vs_mock_c5.bp
pathway	pval	padj	ES	NES	nMoreExtreme	size	leadingEdge
[truncated: 3,213 more rows]

## Sheet: NHBE_SC2_vs_mock_c5.cc
pathway	pval	padj	ES	NES	nMoreExtreme	size	leadingEdge
[truncated: 421 more rows]

[truncated: 29 more sheets: NHBE_SC2_vs_mock_c5.mf, NHBE_SC2_vs_mock_c6.all, NHBE_SC2_vs_mock_c7.all, A549_SC2_vs_mock_h.all, A549_SC2_vs_mock_c1.all, A549_SC2_vs_mock_c2.all, A549_SC2_vs_mock_c3.all, A549_SC2_vs_mock_c5.bp, A549_SC2_vs_mock_c5.cc, A549_SC2_vs_mock_c5.mf, A549_SC2_vs_mock_c6.all, A549_RSV_vs_mock_h.all, A549_RSV_vs_mock_c1.all, A549_RSV_vs_mock_c2.all, A549_RSV_vs_mock_c3.all, A549_RSV_vs_mock_c5.bp, A549_RSV_vs_mock_c5.mf, A549_RSV_vs_mock_c5.cc, A549_RSV_vs_mock_c6.all, A549_RSV_vs_mock_c7.all …]
