# Supplementary material for: Tiotropium Is Predicted to Be a Promising Drug for COVID-19 Through Transcriptome-Based Comprehensive Molecular Pathway Analysis
Source: Viruses. 2020 Jul 20;12(7):776. doi: 10.3390/v12070776 (PMC7412475; doi:10.3390/v12070776)
Supplement: Supplementary file 1 [file viruses-12-00776-s001.zip › TableS4_PANTHER.xlsx]

## Sheet: PANTHER
										i											TPM
																					NHBE	NHBE	NHBE	NHBE	NHBE	NHBE	A549	A549	A549	A549	A549	A549	A549	A549	A549	A549	A549	A549	A549	A549
Metabolite interconversion enzyme	Intercellular signal molecule	Protein modifying enzyme	Protein-binding activity modulator	Gene-specific transcriptional regulator	Membrane traffic protein	Calcium-binding protein	Transporter	Transmembrane signal receptor	Nucleic acid binding protein	Cytoskeletal protein	Extracellular matrix protein	Scaffold/adaptor protein	Cell adhesion molecule	Transfer/carrier protein	Defense/immunity protein	ID	Gene	Full	Desc	Class	SARS004_mock_3	SARS004_mock_2	SARS004_mock_1	SARS004_CoV2_3	SARS004_CoV2_2	SARS004_CoV2_1	CoV002-mock3-indexG3	CoV002-mock2-indexG2	CoV002-mock1-indexG1	CoV002-CoV2-3-indexG6	CoV002-CoV2-2-indexG5	CoV002-CoV2-1-indexG4	svRNA184-mock-3-indexF3	svRNA184-mock-1-indexF1	svRNA184-RSV-3-indexH9	svRNA184-RSV-1-indexF4	3_9_mock1_13	3_9_mock2_14	3_9_wt1_15	3_9_wt2_16
1									1							HUMAN|HGNC=11184|UniProtKB=Q00796	XDH	Sorbitol dehydrogenase;SORD;ortholog	SORBITOL DEHYDROGENASE (PTHR43161:SF9)	dehydrogenase(PC00092)	6.44121	5.55831	5.82536	8.47215	9.85469	9.52955	1.26379	1.14273	1.33247	1.28274	1.35176	1.63737	0.233628	0.496578	0.971124	0.741368	0.723912	0.702154	1.25529	1.55509
1																HUMAN|HGNC=29898|UniProtKB=Q9C002	C15orf48	Normal mucosa of esophagus-specific gene 1 protein;NMES1;ortholog	NORMAL MUCOSA OF ESOPHAGUS-SPECIFIC GENE 1 PROTEIN (PTHR14256:SF3)	oxidoreductase(PC00176)	27.3059	26.7523	26.7056	55.6529	62.5365	60.8921	33.1232	35.7936	35.1124	46.3392	40.3996	40.8278	18.4776	16.4443	115.734	98.3384	4.61235	5.22098	8.40815	6.85949
1																HUMAN|HGNC=24290|UniProtKB=Q8TDX6	CSGALNACT1	Chondroitin sulfate N-acetylgalactosaminyltransferase 1;CSGALNACT1;ortholog	CHONDROITIN SULFATE N-ACETYLGALACTOSAMINYLTRANSFERASE 1 (PTHR12369:SF19)	glycosyltransferase(PC00111)	0.0569941	0.0789497	0.120732	0.169231	0.158009	0.162683	4.81081	4.55204	4.51479	5.60771	5.1833	5.36061	2.71896	4.4973	4.14207	3.14707	6.11459	5.92701	7.83995	4.94781
1																HUMAN|HGNC=2606|UniProtKB=O15528	CYP27B1	25-hydroxyvitamin D-1 alpha hydroxylase, mitochondrial;CYP27B1;ortholog	25-HYDROXYVITAMIN D-1 ALPHA HYDROXYLASE, MITOCHONDRIAL (PTHR24291:SF3)	oxygenase(PC00177)	9.09578	5.59988	8.30509	18.0053	16.2631	16.1065	5.15219	4.03593	3.55659	3.87701	3.50195	6.17149	5.32058	4.92825	6.49929	9.28306	4.37596	3.63809	7.02601	6.58024
1																HUMAN|HGNC=30477|UniProtKB=Q6MZM0	HEPHL1	Hephaestin-like protein 1;HEPHL1;ortholog	HEPHAESTIN-LIKE PROTEIN 1 (PTHR11709:SF233)	oxidase(PC00175)	1.43616	1.27256	1.24376	2.97185	3.18387	3.04626	0.0191872	0.0223526	0.015063	0.0206771	0.00600328	0.0251514	0.0378348	0.0258058	0.0452848	0.0230473	0	0	0	0
1																HUMAN|HGNC=5320|UniProtKB=Q12794	HYAL1	Hyaluronidase-1;HYAL1;ortholog	HYALURONIDASE-1 (PTHR11769:SF23)	glycosidase(PC00110)	5.2688	7.73502	4.24591	8.77446	8.17423	8.92949	0.993432	1.15732	1.11414	1.33822	1.11008	1.24022	5.52696	6.0125	4.2427	5.62551	2.84825	2.19576	3.44232	3.50427
1																HUMAN|HGNC=6469|UniProtKB=Q16719	KYNU	Kynureninase;KYNU;ortholog	KYNURENINASE (PTHR14084:SF0)	hydrolase(PC00121)	4.12859	4.03757	6.02345	7.78745	8.82775	7.38187	24.5977	21.9582	20.8076	37.4726	28.3834	28.7703	21.9875	30.0273	43.9185	34.2629	24.415	29.2293	40.941	28.7429
1																HUMAN|HGNC=8086|UniProtKB=P00973	OAS1	2'-5'-oligoadenylate synthase 1;OAS1;ortholog	2'-5'-OLIGOADENYLATE SYNTHASE 1 (PTHR11258:SF13)	nucleotidyltransferase(PC00174)	3.25205	3.69841	2.84178	8.33366	10.3903	10.8114	25.8362	26.987	27.4239	79.481	77.2627	78.9844	27.5332	29.5105	211.1	221.399	18.3497	23.6767	37.9708	34.2941
1																HUMAN|HGNC=8087|UniProtKB=P29728	OAS2	2'-5'-oligoadenylate synthase 2;OAS2;ortholog	2'-5'-OLIGOADENYLATE SYNTHASE 2 (PTHR11258:SF3)	nucleotidyltransferase(PC00174)	11.2112	11.5262	9.50374	21.7996	24.2537	26.6055	0.0531898	0.0619645	0.0417568	1.24671	0.882023	0.790199	0.576859	0.858448	23.5589	15.3337	2.23204	4.79248	2.01936	0.938117
1																HUMAN|HGNC=8088|UniProtKB=Q9Y6K5	OAS3	2'-5'-oligoadenylate synthase 3;OAS3;ortholog	2'-5'-OLIGOADENYLATE SYNTHASE 3 (PTHR11258:SF4)	nucleotidyltransferase(PC00174)	14.6078	16.6215	13.1208	30.2873	33.3155	40.0158	58.2466	56.9583	59.3741	143.797	158.296	158.957	13.6957	20.2582	128.576	106.446	48.7838	52.0995	50.9707	49.7633
1																HUMAN|HGNC=15925|UniProtKB=Q9Y3Z3	SAMHD1	Deoxynucleoside triphosphate triphosphohydrolase SAMHD1;SAMHD1;ortholog	DEOXYNUCLEOSIDE TRIPHOSPHATE TRIPHOSPHOHYDROLASE SAMHD1 (PTHR11373:SF4)	hydrolase(PC00121)	1.64022	2.22967	2.57281	3.4737	3.40429	3.66781	3.71882	3.83925	3.92001	7.6257	7.07052	8.10387	0.457143	0.853856	3.70384	3.63299	4.9456	4.57045	7.4926	5.13309
1																HUMAN|HGNC=19953|UniProtKB=Q8IWX5	SGPP2	Sphingosine-1-phosphate phosphatase 2;SGPP2;ortholog	SPHINGOSINE-1-PHOSPHATE PHOSPHATASE 2 (PTHR14969:SF14)	phosphatase(PC00181)	0.453571	0.45525	0.458785	0.679203	0.906729	0.694875	0.0641923	0.12713	0.120947	0.0968476	0.100422	0.084146	0.265816	0.215838	0.252506	0.246741	0.117119	0.0817914	0.108314	0
1																HUMAN|HGNC=11180|UniProtKB=P04179	SOD2	Superoxide dismutase [Mn], mitochondrial;SOD2;ortholog	SUPEROXIDE DISMUTASE [MN], MITOCHONDRIAL (PTHR11404:SF6)	oxidoreductase(PC00176)	12.548	11.416	10.147	29.2605	35.3248	27.7799	27.8484	27.8044	28.5475	36.3303	32.8424	33.4776	9.98461	12.8199	20.6493	25.1457	6.47562	5.41594	9.88419	5.17282
1																HUMAN|HGNC=11777|UniProtKB=P22735	TGM1	Protein-glutamine gamma-glutamyltransferase K;TGM1;ortholog	PROTEIN-GLUTAMINE GAMMA-GLUTAMYLTRANSFERASE K (PTHR11590:SF49)	transferase(PC00220)	33.6091	37.9209	37.0275	61.6666	52.9284	61.932	0.771514	1.01114	0.817669	0.530032	0.470711	0.859634	0.998372	0.972792	0.637312	0.417027	1.05572	0.526625	0.976357	0.81644
1																HUMAN|HGNC=11778|UniProtKB=P21980	TGM2	Protein-glutamine gamma-glutamyltransferase 2;TGM2;ortholog	PROTEIN-GLUTAMINE GAMMA-GLUTAMYLTRANSFERASE 2 (PTHR11590:SF6)	transferase(PC00220)	67.0323	52.7491	58.0181	100.73	83.7375	90.9659	142.882	145.482	149.418	156.841	175.89	173.778	70.3027	85.4084	120.485	116.102	56.4456	58.0011	79.4671	107.056
1																HUMAN|HGNC=3148|UniProtKB=P19971	TYMP	Thymidine phosphorylase;TYMP;ortholog	THYMIDINE PHOSPHORYLASE (PTHR10515:SF0)	glycosyltransferase(PC00111)	45.6343	64.7312	46.9845	131.471	88.8926	83.4118	49.564	50.1813	64.3811	82.4624	98.488	99.5372	45.7363	43.8681	298.801	256.715	24.9375	30.1564	7.4255	18.9931
1																HUMAN|HGNC=12705|UniProtKB=O95497	VNN1	Pantetheinase;VNN1;ortholog	PANTETHEINASE (PTHR10609:SF16)	hydrolase(PC00121)	0.735239	0.595954	0.421476	1.90554	2.26955	1.85406	0.249131	0.217673	0.209551	0.417097	0.183734	0.349898	0.789516	0.430801	0.965978	0.961878	0	0.0971734	0.394096	0
	1															HUMAN|HGNC=1069|UniProtKB=P12643	BMP2	Bone morphogenetic protein 2;BMP2;ortholog	BONE MORPHOGENETIC PROTEIN 2 (PTHR11848:SF143)	growth factor(PC00112)	11.0713	12.1412	15.6001	20.6012	21.0008	21.5486	4.5635	5.50817	4.32127	4.75309	4.28347	4.81029	1.98295	2.75246	3.3311	3.39067	0	0.385359	0.446532	0.995718
	1															HUMAN|HGNC=10619|UniProtKB=P78556	CCL20	C-C motif chemokine 20;CCL20;ortholog	C-C MOTIF CHEMOKINE 20 (PTHR12015:SF108)	cytokine(PC00083)	5.02695	7.67846	6.78986	58.4785	54.8915	48.8863	10.194	11.5264	8.59129	23.8694	19.606	18.9306	105.458	137.91	173.251	168.907	0.273515	0.409312	0.316191	0.528804
	1															HUMAN|HGNC=2434|UniProtKB=P04141	CSF2	Granulocyte-macrophage colony-stimulating factor;CSF2;ortholog	GRANULOCYTE-MACROPHAGE COLONY-STIMULATING FACTOR (PTHR10059:SF0)	cytokine(PC00083)	4.01237	5.86682	2.47495	31.3206	21.952	33.9166	9.18245	6.93878	6.4294	9.42744	4.89185	12.0367	0.183513	0.751007	1.17146	1.78861	0	0	0	0
	1															HUMAN|HGNC=4602|UniProtKB=P09341	CXCL1	Growth-regulated alpha protein;CXCL1;ortholog	GROWTH-REGULATED ALPHA PROTEIN (PTHR10179:SF69)	chemokine(PC00074)	422.531	543.948	496.382	1192.86	1292.44	1191.99	464.988	519.36	622.452	785.738	745.123	799.297	1464.67	1646.63	2612.75	2527.8	24.4892	38.3928	59.6535	54.1102
	1															HUMAN|HGNC=4603|UniProtKB=P19875	CXCL2	C-X-C motif chemokine 2;CXCL2;ortholog	C-X-C MOTIF CHEMOKINE 2 (PTHR10179:SF80)	chemokine(PC00074)	146.226	163.057	109.329	290.34	399.162	343.038	138.681	147.032	157.499	235.029	231.53	242.865	1031.36	1320.65	1736.16	1258.25	16.5016	26.9394	30.3487	26.103
	1															HUMAN|HGNC=4604|UniProtKB=P19876	CXCL3	C-X-C motif chemokine 3;CXCL3;ortholog	C-X-C MOTIF CHEMOKINE 3 (PTHR10179:SF82)	chemokine(PC00074)	30.1506	25.7167	12.952	77.9428	128.239	94.988	115.357	140.594	166.273	201.759	213.055	222.805	531.504	601.692	928.699	734.421	14.5821	32.7329	24.4431	25.3733
	1															HUMAN|HGNC=10642|UniProtKB=P42830	CXCL5	C-X-C motif chemokine 5;CXCL5;ortholog	C-X-C MOTIF CHEMOKINE 5 (PTHR10179:SF12)	chemokine(PC00074)	6.64526	1.91775	6.553	55.472	50.4634	58.3532	2093.37	2140	2051.97	4086.03	3242.15	3513.56	2169.03	2973.57	5711.74	4749.8	658.586	748.476	1933.54	1205.3
	1															HUMAN|HGNC=10643|UniProtKB=P80162	CXCL6	C-X-C motif chemokine 6;CXCL6;ortholog	C-X-C MOTIF CHEMOKINE 6 (PTHR10179:SF77)	chemokine(PC00074)	0.85439	0.749565	1.36365	3.18312	2.05458	4.02224	0.237807	0.249334	0.784104	0.538173	0.892857	0.685801	0.175847	0.0959512	0.336757	0	0	0	0	0
	1															HUMAN|HGNC=3176|UniProtKB=P05305	EDN1	Endothelin-1;EDN1;ortholog	ENDOTHELIN-1 (PTHR13874:SF10)	peptide hormone(PC00179)	17.7097	22.658	26.0879	38.6946	46.6074	45.5185	203.05	219.723	233.609	288.036	265.917	295.186	351.512	394.546	254.514	260.52	263.649	256.184	401.912	189.433
	1															HUMAN|HGNC=3221|UniProtKB=P20827	EFNA1	Ephrin-A1;EFNA1;ortholog	EPHRIN-A1 (PTHR11304:SF19)	membrane-bound signaling molecule(PC00152)	126.811	136.248	121.876	211.085	203.367	185.801	125.534	144.234	142.476	142.808	148.394	156.173	164.749	207.17	263.514	310.775	18.4213	19.9862	20.4969	28.492
	1															HUMAN|HGNC=3059|UniProtKB=Q99075	HBEGF	Proheparin-binding EGF-like growth factor;HBEGF;ortholog	PROHEPARIN-BINDING EGF-LIKE GROWTH FACTOR (PTHR10740:SF4)	growth factor(PC00112)	41.2717	35.4467	38.008	80.2273	93.1964	91.3157	1.6748	2.40134	2.22506	1.87426	1.49141	2.25169	2.3816	1.68938	4.05413	6.18995	1.17526	1.17251	6.52144	11.8155
	1															HUMAN|HGNC=6025|UniProtKB=P10145	IL8	Interleukin-8;CXCL8;ortholog	INTERLEUKIN-8 (PTHR10179:SF42)	chemokine(PC00074)	220.657	246.38	215.066	985.785	1226.63	1026.83	268.372	277.739	254.665	538.812	387.114	410.589	682.459	1070.82	1378.81	1147.5	14.2616	12.7037	51.8155	45.2981
	1															HUMAN|HGNC=6066|UniProtKB=P08476	INHBA	Inhibin beta A chain;INHBA;ortholog	INHIBIN BETA A CHAIN (PTHR11848:SF133)	growth factor(PC00112)	12.244	10.8983	15.0499	39.012	43.7912	44.5003	0.122258	0.10682	0.251945	0.111165	0.0430334	0.0600978	0.0904039	0.292891	0.504958	0.550701	0	0.0417258	0	0
	1															HUMAN|HGNC=6596|UniProtKB=P15018	LIF	Leukemia inhibitory factor;LIF;ortholog	LEUKEMIA INHIBITORY FACTOR (PTHR10633:SF0)	cytokine(PC00083)	79.4521	86.761	78.0293	203.191	188.709	176.94	343.709	368.754	373.849	329.754	375.479	409.769	326.496	348.877	500.922	559.856	273.373	245.357	104.354	143.784
	1															HUMAN|HGNC=8800|UniProtKB=P01127	PDGFB	Platelet-derived growth factor subunit B;PDGFB;ortholog	PLATELET-DERIVED GROWTH FACTOR SUBUNIT B (PTHR11633:SF2)	growth factor(PC00112)	6.79808	6.42113	6.09477	12.9408	10.9666	12.6146	10.3032	12.0191	11.1245	8.79631	9.93026	10.6092	0.898727	1.14239	1.89061	2.48848	4.68698	5.20393	5.06871	5.5539
	1															HUMAN|HGNC=11373|UniProtKB=P52823	STC1	Stanniocalcin-1;STC1;ortholog	STANNIOCALCIN-1 (PTHR11245:SF1)	peptide hormone(PC00179)	41.7937	32.9958	39.0698	55.105	63.9056	60.4465	19.0436	19.245	18.6968	26.7409	25.0681	25.1436	22.2256	28.5596	70.5054	54.2381	5.77692	5.88867	19.5993	16.5105
	1															HUMAN|HGNC=12783|UniProtKB=P56705	WNT4	Protein Wnt-4;WNT4;ortholog	PROTEIN WNT-4 (PTHR12027:SF101)	intercellular signal molecule(PC00207)	2.78754	4.105	2.76338	7.71476	5.74567	3.47947	0.376851	0.426108	0.261043	0.143334	0.187267	0.261526	1.24579	1.11804	0.994065	1.59765	0.242671	0.0605256	0	0.469171
		1										1				HUMAN|HGNC=27468|UniProtKB=Q8WW59	SPRY4	SPRY domain-containing protein 4;SPRYD4;ortholog	FIBRONECTIN TYPE III AND SPRY DOMAIN-CONTAINING PROTEIN 2-RELATED (PTHR24099:SF6)	ubiquitin-protein ligase(PC00234)	11.1262	7.55326	10.9379	14.1698	12.6649	16.6616	9.9172	9.79234	9.29055	9.26694	8.85878	9.66534	13.1672	15.0239	32.3683	24.5775	12.3093	8.65671	10.964	12.0942
		1														HUMAN|HGNC=215|UniProtKB=P78325	ADAM8	Disintegrin and metalloproteinase domain-containing protein 8;ADAM8;ortholog	DISINTEGRIN AND METALLOPROTEINASE DOMAIN-CONTAINING PROTEIN 8 (PTHR11905:SF20)	metalloprotease(PC00153)	8.00822	9.42668	7.64749	18.6912	12.7038	15.9104	5.8485	6.00335	3.75659	4.46253	4.45311	5.95089	14.8189	10.9738	10.3284	10.1692	2.91017	3.01502	1.68212	6.05922
		1														HUMAN|HGNC=1246|UniProtKB=P00736	C1R	Complement C1r subcomponent;C1R;ortholog	COMPLEMENT C1R SUBCOMPONENT (PTHR24255:SF25)	serine protease(PC00203)	6.93507	4.31904	3.98069	8.93142	9.5101	7.22297	58.6709	63.7969	56.2371	107.514	111.528	110.458	116.514	136.392	187.292	232.548	24.0004	29.0193	21.412	23.7051
		1														HUMAN|HGNC=1247|UniProtKB=P09871	C1S	Complement C1s subcomponent;C1S;ortholog	COMPLEMENT C1S SUBCOMPONENT (PTHR24255:SF18)	serine protease(PC00203)	1.56455	1.43447	0.934407	1.92476	2.67268	1.85948	12.7428	12.5247	13.9885	21.9082	22.0455	21.2237	32.1903	38.7486	53.3768	55.6433	7.93214	8.69321	10.299	6.57244
		1														HUMAN|HGNC=15973|UniProtKB=Q86UW9	DTX2	Probable E3 ubiquitin-protein ligase DTX2;DTX2;ortholog	E3 UBIQUITIN-PROTEIN LIGASE DTX2-RELATED (PTHR12622:SF21)	ubiquitin-protein ligase(PC00234)	19.4963	22.5098	16.7203	39.8998	28.7159	27.0163	16.3862	15.4471	15.8576	13.5241	16.6322	17.8619	20.3491	18.7345	25.5833	28.299	16.785	14.7798	9.53321	9.45325
		1														HUMAN|HGNC=14552|UniProtKB=Q14164	IKBKE	Inhibitor of nuclear factor kappa-B kinase subunit epsilon;IKBKE;ortholog	INHIBITOR OF NUCLEAR FACTOR KAPPA-B KINASE SUBUNIT EPSILON (PTHR22969:SF10)	non-receptor serine/threonine protein kinase(PC00167)	9.00218	9.9162	8.1433	15.0153	13.714	12.8048	11.0069	12.1972	11.9604	10.849	13.4183	13.6365	9.52864	9.11687	13.9393	14.9948	9.18388	9.22344	7.0071	9.233
		1														HUMAN|HGNC=7155|UniProtKB=P03956	MMP1	Interstitial collagenase;MMP1;ortholog	INTERSTITIAL COLLAGENASE (PTHR10201:SF151)	metalloprotease(PC00153)	43.6654	35.3135	47.4624	68.1432	66.8164	68.2549	0.143406	0.250595	0.168872	0.347718	0.336514	0.563947	0.265104	0.506291	6.09226	5.16768	0	0	0.226851	1.51756
		1														HUMAN|HGNC=7159|UniProtKB=P45452	MMP13	Collagenase 3;MMP13;ortholog	COLLAGENASE 3 (PTHR10201:SF165)	metalloprotease(PC00153)	3.1669	3.56433	2.8916	7.0969	8.30266	4.26866	0	0	0	0	0	0	0	0	0.109494	0.167178	0	0	0	0
		1														HUMAN|HGNC=7176|UniProtKB=P14780	MMP9	Matrix metalloproteinase-9;MMP9;ortholog	MATRIX METALLOPROTEINASE-9 (PTHR10201:SF30)	metalloprotease(PC00153)	11.7897	15.9712	11.2613	80.761	54.32	43.1487	0.772119	0.539698	0.54554	0.374434	0.579791	0.607276	1.99831	0.934612	0.364464	1.66942	2.53573	0	0.244281	0.81708
		1														HUMAN|HGNC=20351|UniProtKB=Q96DC9	OTUB2	Ubiquitin thioesterase OTUB2;OTUB2;ortholog	UBIQUITIN THIOESTERASE OTUB2 (PTHR12931:SF3)	cysteine protease(PC00081)	17.1512	18.3449	14.7386	21.708	25.2899	25.6963	2.40651	2.92541	2.77226	2.95983	3.21639	3.18884	1.70213	1.53036	1.60514	1.31965	4.15207	3.78524	6.12401	7.75065
		1														HUMAN|HGNC=9051|UniProtKB=P00750	PLAT	Tissue-type plasminogen activator;PLAT;ortholog	TISSUE-TYPE PLASMINOGEN ACTIVATOR (PTHR24264:SF42)	serine protease(PC00203)	7.22016	6.91472	6.64263	17.9793	15.0019	18.1857	3.30997	3.36872	3.6836	3.79238	3.89211	3.6475	1.10275	1.79781	1.75986	3.01467	2.78726	2.48279	2.7043	3.65668
		1														HUMAN|HGNC=9486|UniProtKB=P35030	PRSS3	Trypsin-3;PRSS3;ortholog	TRYPSIN-3 (PTHR24264:SF48)	serine protease(PC00203)	1.85024	1.43227	1.60115	2.5256	2.14366	2.86932	0.969388	0.762284	0.68492	0.803084	0.98952	1.01657	1.65764	2.10234	1.17255	1.48462	0.397948	0.36393	0.383365	0.641148
		1														HUMAN|HGNC=11896|UniProtKB=P21580	TNFAIP3	Tumor necrosis factor alpha-induced protein 3;TNFAIP3;ortholog	TUMOR NECROSIS FACTOR ALPHA-INDUCED PROTEIN 3 (PTHR13367:SF3)	cysteine protease(PC00081)	59.8071	71.8779	61.361	191.127	196.623	167.68	25.8047	27.7098	27.2317	33.3168	35.4533	37.4828	37.077	44.6907	82.7347	64.1527	8.23749	9.72151	16.0261	15.9261
		1														HUMAN|HGNC=26378|UniProtKB=Q8N7C3	TRIML2	Probable E3 ubiquitin-protein ligase TRIML2;TRIML2;ortholog	E3 UBIQUITIN-PROTEIN LIGASE TRIML2-RELATED (PTHR24103:SF561)	ubiquitin-protein ligase(PC00234)	1.21611	1.52416	1.20557	2.34243	3.24937	3.99124	17.1823	15.8295	20.3474	16.545	16.8239	16.6072	12.5863	11.6738	5.09763	6.50535	35.6428	40.3122	58.2364	35.4786
			1													HUMAN|HGNC=591|UniProtKB=Q13489	BIRC3	Baculoviral IAP repeat-containing protein 3;BIRC3;ortholog	BACULOVIRAL IAP REPEAT-CONTAINING PROTEIN 3 (PTHR10044:SF99)	protease inhibitor(PC00191)	4.93201	4.50719	6.6772	16.5733	16.7216	15.2787	36.849	31.0436	33.852	56.9549	36.8111	38.2827	21.078	32.0926	40.6576	45.9759	37.569	36.893	93.2483	52.9804
			1													HUMAN|HGNC=1318|UniProtKB=P01024	C3	Complement C3;C3;ortholog	COMPLEMENT C3 (PTHR11412:SF81)	protease inhibitor(PC00191)	61.732	58.8225	50.8091	162.782	154.649	142.076	15.919	16.1944	14.665	24.3503	26.7573	25.0437	80.7378	79.8258	147.699	163.957	4.09965	4.51736	6.68454	6.86141
			1													HUMAN|HGNC=2482|UniProtKB=P04080	CSTB	Cystatin-B;CSTB;ortholog	CYSTATIN-B (PTHR11414:SF22)	protease inhibitor(PC00191)	2496.97	2293.82	1789.27	3209.37	3294.04	3264.28	417.718	406.836	408.233	392.246	389.265	371.539	769.929	666.048	1446.38	1022.45	362.566	373.199	418.186	278.163
			1													HUMAN|HGNC=19895|UniProtKB=Q96PP8	GBP5	Guanylate-binding protein 5;GBP5;ortholog	GUANYLATE-BINDING PROTEIN 5 (PTHR10751:SF40)	heterotrimeric G-protein(PC00117)	0.68958	1.51244	0.372184	3.18079	2.36894	2.71252	0.0426521	0.0745327	0.200905	0.103419	0.0800697	0	0.0315392	0.172094	1.50998	2.15178	0	0	0.404824	0
			1													HUMAN|HGNC=29805|UniProtKB=Q9BYH8	NFKBIZ	NF-kappa-B inhibitor zeta;NFKBIZ;ortholog	NF-KAPPA-B INHIBITOR ZETA (PTHR24124:SF5)	protein-binding activity modulator(PC00095)	21.0814	23.4006	22.0105	33.7972	43.8651	39.9888	11.5028	13.0983	12.5976	13.6492	13.2654	14.9143	10.7679	12.5775	17.6908	16.4386	3.13337	3.27256	5.54658	3.21828
			1													HUMAN|HGNC=8947|UniProtKB=P19957	PI3	Elafin;PI3;ortholog	ELAFIN (PTHR19441:SF30)	protease inhibitor(PC00191)	15.5151	26.2307	12.5609	55.0507	57.7413	60.8677	4.67828	5.03082	5.93283	11.9252	12.498	7.07595	205.167	201.829	360.971	351.432	0	0.982564	5.69269	3.80823
			1													HUMAN|HGNC=15703|UniProtKB=Q9HBH0	RHOF	Rho-related GTP-binding protein RhoF;RHOF;ortholog	RHO-RELATED GTP-BINDING PROTEIN RHOF (PTHR24072:SF99)	small GTPase(PC00208)	10.4705	12.0724	11.6598	21.4979	15.4494	18.1427	6.12812	4.71018	6.18545	5.62331	5.60071	6.13045	2.26573	2.41682	4.45861	3.40376	4.53957	9.87559	2.84259	5.6073
			1													HUMAN|HGNC=18313|UniProtKB=Q96L33	RHOV	Rho-related GTP-binding protein RhoV;RHOV;ortholog	RHO-RELATED GTP-BINDING PROTEIN RHOV (PTHR24072:SF144)	small GTPase(PC00208)	179.193	184.984	181.599	283.038	262.362	271.533	35.9807	42.4277	39.27	42.794	51.3456	37.9621	228.206	248.747	348.655	404.786	35.2253	44.7271	12.0313	27.8604
			1													HUMAN|HGNC=18314|UniProtKB=Q92730	RND1	Rho-related GTP-binding protein Rho6;RND1;ortholog	RHO-RELATED GTP-BINDING PROTEIN RHO6 (PTHR24072:SF23)	small GTPase(PC00208)	3.16319	2.9352	2.95487	9.97175	6.2692	8.01849	72.8047	76.8071	77.6784	68.149	74.3126	74.8391	60.396	58.2728	43.3172	46.6137	30.0263	28.2918	43.9247	65.2187
			1													HUMAN|HGNC=16|UniProtKB=P01011	SERPINA3	Alpha-1-antichymotrypsin;SERPINA3;ortholog	ALPHA-1-ANTICHYMOTRYPSIN (PTHR11461:SF145)	protease inhibitor(PC00191)	96.8961	97.3883	71.4025	226.312	281.764	186.709	10.9801	11.5831	12.2746	17.0948	18.1905	17.6433	25.7797	33.6866	34.7521	39.385	1.93871	2.34863	1.60086	2.14184
			1													HUMAN|HGNC=3311|UniProtKB=P30740	SERPINB1	Leukocyte elastase inhibitor;SERPINB1;ortholog	LEUKOCYTE ELASTASE INHIBITOR (PTHR11461:SF180)	protease inhibitor(PC00191)	133.968	123.941	131.605	189.082	194.318	224.245	137.552	133	130.682	169.267	132.165	146.436	134.528	164.382	135.884	121.873	151.184	132.227	161.373	127.959
			1													HUMAN|HGNC=8584|UniProtKB=P05120	SERPINB2	Plasminogen activator inhibitor 2;SERPINB2;ortholog	PLASMINOGEN ACTIVATOR INHIBITOR 2 (PTHR11461:SF61)	protease inhibitor(PC00191)	78.2372	81.4953	84.2169	105.916	113.149	154.716	0	0	0	0	0	0	0	0	0.0433166	0	0	0	0	0
			1													HUMAN|HGNC=10570|UniProtKB=P48594	SERPINB4	Serpin B4;SERPINB4;ortholog	SERPIN B4 (PTHR11461:SF186)	protease inhibitor(PC00191)	1.80962	3.14212	4.91838	9.14976	7.42544	5.28192	0.083947	0.146694	0.197709	0.474944	0.55157	0.660248	2.97959	3.64116	4.95319	2.11754	0	0	0.531178	0
			1													HUMAN|HGNC=19391|UniProtKB=O14543	SOCS3	Suppressor of cytokine signaling 3;SOCS3;ortholog	SUPPRESSOR OF CYTOKINE SIGNALING 3 (PTHR10155:SF11)	kinase modulator(PC00140)	28.3151	41.6371	33.9388	63.7055	75.533	61.8027	74.8704	76.9972	86.4786	84.8342	100.034	96.9693	371.78	468.673	490.802	479.57	71.5687	61.131	34.0008	83.4001
				1												HUMAN|HGNC=13718|UniProtKB=P15407	FOSL1	Fos-related antigen 1;FOSL1;ortholog	FOS-RELATED ANTIGEN 1 (PTHR23351:SF6)	basic leucine zipper transcription factor(PC00056)	110.209	96.8241	99.0322	141.703	140.747	151.066	25.5106	24.2275	27.2653	23.196	24.726	25.5346	39.0605	40.9067	40.9028	49.7113	27.6989	30.2838	48.031	22.0077
				1												HUMAN|HGNC=6122|UniProtKB=Q92985	IRF7	Interferon regulatory factor 7;IRF7;ortholog	INTERFERON REGULATORY FACTOR 7 (PTHR11949:SF2)	winged helix/forkhead transcription factor(PC00246)	5.85269	9.45852	6.84022	26.8871	15.5204	19.026	16.6331	14.9822	13.7309	118.22	147.755	156.894	74.9374	79.9114	1110.92	969.512	20.6486	28.0912	12.4777	9.073
				1												HUMAN|HGNC=6131|UniProtKB=Q00978	IRF9	Interferon regulatory factor 9;IRF9;ortholog	INTERFERON REGULATORY FACTOR 9 (PTHR11949:SF26)	winged helix/forkhead transcription factor(PC00246)	65.6693	67.7917	66.8184	140.419	157.454	150.715	36.985	38.7778	37.3671	164.627	172.37	172.566	118.907	133.008	284.136	277.371	43.4216	36.0023	55.284	56.7227
				1												HUMAN|HGNC=6780|UniProtKB=Q9ULX9	MAFF	Transcription factor MafF;MAFF;ortholog	TRANSCRIPTION FACTOR MAFF (PTHR10129:SF25)	basic leucine zipper transcription factor(PC00056)	16.3203	14.2736	18.345	31.7295	34.2881	35.3045	8.29667	9.31549	8.48796	8.37452	10.3247	11.1217	8.41132	9.01268	17.6321	19.6159	6.16452	5.53507	3.68195	7.9455
				1												HUMAN|HGNC=7795|UniProtKB=Q00653	NFKB2	Nuclear factor NF-kappa-B p100 subunit;NFKB2;ortholog	NUCLEAR FACTOR NF-KAPPA-B P100 SUBUNIT (PTHR24169:SF21)	Rel homology transcription factor(PC00252)	85.6613	90.204	85.5317	175.383	153.277	152.756	203.382	207.276	215.019	164.551	192.813	205.014	288.371	279.039	432.773	521.074	179.514	166.821	123.314	209.577
				1												HUMAN|HGNC=9346|UniProtKB=O75626	PRDM1	PR domain zinc finger protein 1;PRDM1;ortholog	PR DOMAIN ZINC FINGER PROTEIN 1 (PTHR16515:SF26)	C2H2 zinc finger transcription factor(PC00248)	1.42169	1.28924	1.58735	2.10508	2.29589	2.23442	0.674732	0.691481	0.740785	0.684755	0.69047	0.665013	0.127547	0.255868	0.263416	0.182814	0.58313	0.540209	0.706215	0.590544
				1												HUMAN|HGNC=9956|UniProtKB=Q01201	RELB	Transcription factor RelB;RELB;ortholog	TRANSCRIPTION FACTOR RELB (PTHR24169:SF18)	Rel homology transcription factor(PC00252)	2.19526	2.56578	1.76389	4.3968	4.03533	2.95899	12.7671	12.8408	15.0343	11.3195	13.342	15.5342	14.8149	14.4678	24.0602	27.4649	8.00901	7.50731	6.76592	9.35865
				1												HUMAN|HGNC=11366|UniProtKB=P42229	STAT5A	Signal transducer and activator of transcription 5A;STAT5A;ortholog	SIGNAL TRANSDUCER AND ACTIVATOR OF TRANSCRIPTION 5A (PTHR11801:SF47)	DNA-binding transcription factor(PC00218)	1.95799	1.33604	1.14736	3.19578	3.18879	2.70387	5.95844	6.72978	6.16087	4.95287	6.07024	6.38181	2.20299	2.80971	4.45895	5.41151	1.72349	1.78558	2.37555	0.768951
					1											HUMAN|HGNC=998|UniProtKB=P20749	BCL3	B-cell lymphoma 3 protein;BCL3;ortholog	B-CELL LYMPHOMA 3 PROTEIN (PTHR24118:SF51)	membrane traffic protein(PC00150)	18.5819	24.4343	18.0883	34.9808	28.2727	31.3628	64.6981	58.5788	66.8824	63.8645	70.9767	68.8642	120.825	104.1	163.548	137.883	40.891	38.7031	24.0901	43.5828
					1											HUMAN|HGNC=3242|UniProtKB=Q9H4M9	EHD1	EH domain-containing protein 1;EHD1;ortholog	EH DOMAIN-CONTAINING PROTEIN 1 (PTHR11216:SF127)	membrane traffic protein(PC00150)	19.461	18.0706	17.3832	30.3025	24.6064	25.5765	40.5607	41.9747	41.3469	35.128	40.9468	45.075	15.7712	16.7656	21.5353	25.6771	31.8543	31.2075	31.6731	31.2195
					1											HUMAN|HGNC=7532|UniProtKB=P20591	MX1	Interferon-induced GTP-binding protein Mx1;MX1;ortholog	INTERFERON-INDUCED GTP-BINDING PROTEIN MX1 (PTHR11566:SF51)	membrane traffic protein(PC00150)	2.53711	4.45765	2.15814	14.0259	16.3382	18.0317	0.364474	0.477676	0.50073	15.6496	14.5396	13.2381	1.38124	1.94547	71.3977	64.6847	2.82618	4.68545	2.01794	1.60707
					1											HUMAN|HGNC=7533|UniProtKB=P20592	MX2	Interferon-induced GTP-binding protein Mx2;MX2;ortholog	INTERFERON-INDUCED GTP-BINDING PROTEIN MX2 (PTHR11566:SF46)	membrane traffic protein(PC00150)	0.223972	0.785972	0.279759	1.62118	1.59013	2.2269	0.0124679	0.0217871	0.0293639	0.0705391	0.0702168	0.245151	0.046097	0.138341	3.73712	2.42614	0.0682432	0.272333	0	0
					1											HUMAN|HGNC=11895|UniProtKB=Q03169	TNFAIP2	Tumor necrosis factor alpha-induced protein 2;TNFAIP2;ortholog	TUMOR NECROSIS FACTOR ALPHA-INDUCED PROTEIN 2 (PTHR21292:SF4)	membrane traffic protein(PC00150)	22.2961	28.2764	23.1554	79.7568	65.1315	57.9518	655.536	680.835	745.002	702.686	808.565	858.917	752.83	832.561	1362.74	1327.78	497.961	417.837	231.197	371.693
						1										HUMAN|HGNC=10489|UniProtKB=P80511	S100A12	Protein S100-A12;S100A12;ortholog	PROTEIN S100-A12 (PTHR11639:SF77)	calmodulin-related(PC00061)	12.7824	17.065	16.5833	24.8463	32.4565	43.1175	0	0	0	0	0	0	0	0	1.46034	0	0	0	0	0
						1										HUMAN|HGNC=10498|UniProtKB=P05109	S100A8	Protein S100-A8;S100A8;ortholog	PROTEIN S100-A8 (PTHR11639:SF5)	calmodulin-related(PC00061)	743.351	637.389	559	2001.5	2339.98	2334.92	0	0	0	0	0	0	1.25921	2.29029	1.33969	6.13643	0	0	0	0
						1										HUMAN|HGNC=10499|UniProtKB=P06702	S100A9	Protein S100-A9;S100A9;ortholog	PROTEIN S100-A9 (PTHR11639:SF79)	calmodulin-related(PC00061)	2101.55	2309.78	2372.53	4861.24	4477.01	4407.41	0	0.325837	0	0.452121	0.525064	0.244424	6.34252	10.9091	62.9318	75.256	0	0	0	0
						1										HUMAN|HGNC=10504|UniProtKB=P25815	S100P	Protein S100-P;S100P;ortholog	PROTEIN S100-B-RELATED (PTHR11639:SF134)	calmodulin-related(PC00061)	142.521	150.637	145.889	216.922	221.911	227.456	47.3871	50.4996	35.9332	43.3777	45.4901	36.4702	155.824	159.876	165.219	243.206	37.3342	34.3062	29.5301	13.2964
							1									HUMAN|HGNC=9092|UniProtKB=O15162	PLSCR1	Phospholipid scramblase 1;PLSCR1;ortholog	PHOSPHOLIPID SCRAMBLASE 1 (PTHR23248:SF38)	transporter(PC00227)	9.30005	10.7872	9.25846	14.7731	16.0563	18.4828	26.6022	25.4004	23.9167	61.5415	49.9022	50.8713	15.9606	19.9245	60.1065	49.9401	24.4132	31.7498	38.2388	28.0248
							1									HUMAN|HGNC=18140|UniProtKB=Q9UBD6	RHCG	Ammonium transporter Rh type C;RHCG;ortholog	AMMONIUM TRANSPORTER RH TYPE C (PTHR11730:SF30)	primary active transporter(PC00068)	20.8582	25.2768	21.4043	57.5476	50.3273	53.5451	9.17165	9.46867	9.39162	9.13812	9.55559	10.2699	8.56856	8.28142	8.63645	12.8482	2.18266	1.53709	0.742122	1.24114
							1									HUMAN|HGNC=11047|UniProtKB=Q9UN76	SLC6A14	Sodium- and chloride-dependent neutral and basic amino acid transporter B(0+);SLC6A14;ortholog	SODIUM- AND CHLORIDE-DEPENDENT NEUTRAL AND BASIC AMINO ACID TRANSPORTER B(0+) (PTHR11616:SF286)	primary active transporter(PC00068)	35.1525	33.6781	41.7327	77.7919	77.7191	86.593	0	0.041549	0	0.0960869	0.0223178	0	0.263728	0.335775	0.673405	0.342724	0	0	0.150449	0
								1								HUMAN|HGNC=286|UniProtKB=P07550	ADRB2	Beta-2 adrenergic receptor;ADRB2;ortholog	BETA-2 ADRENERGIC RECEPTOR (PTHR24248:SF21)	G-protein coupled receptor(PC00021)	112.564	124.457	125.193	172.672	209.769	173.989	0.686697	1.79996	2.42592	2.35881	1.28912	2.25038	1.39639	0.519508	0.405177	0	0	0.46873	1.08628	0
								1								HUMAN|HGNC=6024|UniProtKB=P16871	IL7R	Interleukin-7 receptor subunit alpha;IL7R;ortholog	INTERLEUKIN-7 RECEPTOR SUBUNIT ALPHA (PTHR23037:SF27)	transmembrane signal receptor(PC00197)	3.19537	2.29285	2.49112	3.77926	5.51116	4.60575	0.0219601	0	0	0.088745	0.0618377	0.172718	0.0811923	0.0443027	0.0518292	0	0	0.119917	0.0694767	0
								1								HUMAN|HGNC=9053|UniProtKB=Q03405	PLAUR	Urokinase plasminogen activator surface receptor;PLAUR;ortholog	UROKINASE PLASMINOGEN ACTIVATOR SURFACE RECEPTOR (PTHR10624:SF6)	transmembrane signal receptor(PC00197)	19.1878	18.3285	15.6347	27.7719	25.4519	26.8296	23.5375	24.1126	23.7333	27.696	25.7451	27.7813	27.7334	30.3729	73.6322	79.5934	12.3013	11.5467	25.2302	29.1532
									1							HUMAN|HGNC=30021|UniProtKB=Q9BYK8	HELZ2	Helicase with zinc finger domain 2;HELZ2;ortholog	HELICASE WITH ZINC FINGER DOMAIN 2 (PTHR10887:SF428)	RNA helicase(PC00032);DNA helicase(PC00011)	5.06005	10.2333	6.93148	17.6276	10.4599	13.637	26.9972	26.7845	28.6898	70.3095	81.2409	83.2939	21.5591	23.3947	295.19	264.569	29.4338	26.3685	9.95327	22.0657
									1							HUMAN|HGNC=26259|UniProtKB=Q5D1E8	ZC3H12A	Endoribonuclease ZC3H12A;ZC3H12A;ortholog	ENDORIBONUCLEASE ZC3H12A (PTHR12876:SF10)	endoribonuclease(PC00094)	36.5136	44.082	36.2401	135.516	107.57	106.831	73.403	79.3641	74.5767	81.8977	91.4309	96.536	201.859	213.852	370.542	350.362	38.9558	37.053	29.1957	31.9134
										1						HUMAN|HGNC=20768|UniProtKB=Q9BQE3	TUBA1C	Tubulin alpha-1C chain;TUBA1C;ortholog	TUBULIN ALPHA-1C CHAIN (PTHR11588:SF64)	tubulin(PC00228)	31.9312	26.5305	29.141	44.2929	42.3546	44.1509	113.368	112.148	107.017	99.7874	108.794	103.72	54.0004	50.1248	31.1515	39.6522	102.83	94.0398	91.2239	126.13
										1						HUMAN|HGNC=20772|UniProtKB=Q13509	TUBB3	Tubulin beta-3 chain;TUBB3;ortholog	TUBULIN BETA-3 CHAIN (PTHR11588:SF43)	tubulin(PC00228)	140.685	110.985	110.603	198.999	170.548	169.864	191.57	187.325	191.496	158.024	185.403	187.792	91.0417	76.4579	104.301	93.7847	152.694	144.905	146.381	213.129
											1					HUMAN|HGNC=2215|UniProtKB=P27658	COL8A1	Collagen alpha-1(VIII) chain;COL8A1;ortholog	COLLAGEN ALPHA-1(VIII) CHAIN (PTHR24023:SF903)	extracellular matrix structural protein(PC00103)	3.14979	2.91107	3.0518	4.18927	4.82427	4.57598	0	0	0	0	0.00345032	0	0	0	0	0	0	0	0.0116297	0
											1					HUMAN|HGNC=6570|UniProtKB=O00182	LGALS9	Galectin-9;LGALS9;ortholog	GALECTIN-9 (PTHR11346:SF80)	extracellular matrix protein(PC00102)	2.68569	1.94385	1.86369	4.57409	3.75201	3.15583	0.568118	0.470256	0.352108	0.290005	0.50519	0.274368	2.85223	2.77485	5.92795	7.4347	0.490991	1.2246	0.756798	0.632842
													1			HUMAN|HGNC=6156|UniProtKB=P05106	ITGB3	Integrin beta-3;ITGB3;ortholog	INTEGRIN BETA-3 (PTHR10082:SF25)	cell adhesion molecule(PC00069)	1.06204	0.742983	0.825934	1.94914	1.90811	1.83442	0.81546	0.659054	0.432122	0.486076	0.583633	0.614641	0.0301497	0.174794	0.0962305	0.183659	0.446344	0.111324	0.451487	0.107868
														1		HUMAN|HGNC=6526|UniProtKB=P80188	LCN2	Neutrophil gelatinase-associated lipocalin;LCN2;ortholog	NEUTROPHIL GELATINASE-ASSOCIATED LIPOCALIN (PTHR11430:SF13)	transfer/carrier protein(PC00219)	1079.18	1108.82	840.827	1860.16	1505.96	1322.68	44.3649	41.944	40.0161	62.8867	67.9697	59.3928	789.432	712.212	1114.87	1114.72	2.95237	11.0454	5.11952	4.281
															1	HUMAN|HGNC=18430|UniProtKB=Q96A28	SLAMF9	SLAM family member 9;SLAMF9;ortholog	SLAM FAMILY MEMBER 9 (PTHR12080:SF18)	immunoglobulin receptor superfamily(PC00124)	47.9509	40.7108	42.9351	72.0347	60.2229	58.5468	0	0	0.506984	0	0.202056	0	0	0	0	0	0	0	0	0
